# Supplementary material for: A proximity-labeling map of PI5P4K phosphoinositide kinases interaction networks
Source: J Biol Chem. 2026 Apr 25;302(6):113071. doi: 10.1016/j.jbc.2026.113071 (PMC13218151; doi:10.1016/j.jbc.2026.113071)
Supplement: Supplementary Table 1 [file mmc10.xlsx]

## Sheet: Alpha_all_replicates
Significant	-LOG(P-value)	Difference	Protein.IDs	Majority.protein.IDs	Protein.names	Gene.names	Sequence.coverage.Alpha_01....	Sequence.coverage.Alpha_02....	Sequence.coverage.Alpha_03....	Sequence.coverage.Alpha_04....	Sequence.coverage.Alpha_05....	Sequence.coverage.Alpha_06....	Sequence.coverage.Alpha_avg	Unique.peptides.Alpha_01	Unique.peptides.Alpha_02	Unique.peptides.Alpha_03	Unique.peptides.Alpha_04	Unique.peptides.Alpha_05	Unique.peptides.Alpha_06	Unique.peptides.Alpha_Avg	Sequence coverage>=5 OR unque peptides >02	MS.MS.count.Alpha_01	MS.MS.count.Alpha_02	MS.MS.count.Alpha_03	MS.MS.count.Alpha_04	MS.MS.count.Alpha_05	MS.MS.count.Alpha_06	MS.MS.count.Alpha_Avg	Alpha_01	Alpha_02	Alpha_03	Alpha_04	Alpha_05	Alpha_06	Beta_01	Beta_02	Beta_03	Beta_04	Beta_05	Beta_06	Control_01	Control_02	Control_03	Control_04	Control_05	Control_06	Gamma_01	Gamma_02	Gamma_03
+	1.46158	1.06415	P54819	P54819	Adenylate kinase 2, mitochondrial;Adenylate kinase 2, mitochondrial, N-terminally processed	AK2	25.1	25.1	26.4	0	5.4	0	26.4	5	5	5	0	1	0	5	TRUE	8	6	6	0	1	0	8	-0.404125	-0.322191	-1.21317	-1.38706	-2.0025	-0.670919	-0.862156	-0.702484	-1.72017	-2.96992	-2.926	-1.23712	-1.99251	-3.19322	-0.583157	-2.33806	-2.13983	-2.1381	-1.08896	0.323612	-0.24209
+	2.23467	1.40305	Q9BTT0	Q9BTT0	Acidic leucine-rich nuclear phosphoprotein 32 family member E	ANP32E	11.2	4.5	4.5	9.3	4.5	0	11.2	2	1	1	2	1	0	2	TRUE	4	2	2	2	1	0	4	-1.20645	-2.22759	-2.18917	-2.98255	-1.34404	-1.18312	-2.16529	-2.74798	-1.93175	-2.65015	-3.38979	-2.90244	-3.42121	-2.56393	-2.8787	-4.47531	-3.18973	-3.02234	-1.89951	-1.47568	-1.77146
+	1.51761	1.39833	Q92747	Q92747	Actin-related protein 2/3 complex subunit 1A	ARPC1A	19.7	35.9	43.5	16.5	7.3	13.2	43.5	6	8	9	5	2	4	9	TRUE	9	11	15	6	2	5	15	1.28426	1.44625	3.76488	3.18987	2.16916	1.96568	1.82224	0.794081	1.2822	0.323996	1.1911	0.84292	0.703428	2.53869	0.0175991	0	1.19925	0.971149	0.761759	1.08998	1.48943
+	2.68386	1.73958	Q9P287	Q9P287	BRCA2 and CDKN1A-interacting protein	BCCIP	9.9	7.3	9.9	0	0	0	9.9	2	1	2	0	0	0	2	TRUE	4	2	3	0	0	0	4	-1.65631	-2.38268	-1.71644	-3.53203	-2.98456	-2.09935	-1.79626	-1.87082	-3.99758	-2.83198	-3.44134	-2.87217	-4.63763	-4.58661	-2.78158	-4.05997	-4.69044	-4.0526	-1.95679	-1.31355	-1.59111
+	1.42147	2.48017	Q96HJ9	Q96HJ9	UPF0562 protein C7orf55	C7orf55	10.6	9.7	10.6	19.5	9.7	0	19.5	1	1	1	2	1	0	2	TRUE	1	1	3	3	1	0	3	-1.83061	-0.118635	-1.68583	0.303913	-4.16278	-3.03893	-1.76253	-1.34495	-1.84041	-0.967501	-1.82958	-1.76693	-6.37064	-5.45289	-1.09255	-4.95024	-4.49788	-3.04971	-2.82046	-3.8119	-2.46932
+	2.33292	2.96804	Q6ZW31	Q6ZW31	Rho GTPase-activating protein SYDE1	SYDE1	2.2	2.7	2.7	1.4	0	1.4	2.7	1	1	1	1	0	1	1	FALSE	1	1	1	2	0	1	2	-4.94804	-1.51517	-1.62606	-0.916992	-2.35523	-2.69819	-1.03024	-1.56273	-1.78302	-5.6444	-4.3398	-3.56897	-7.79194	-6.08529	-5.08777	-4.37385	-4.47209	-4.05698	-3.84908	-1.24819	-1.89472
+	1.72412	1.40288	P30260	P30260	Cell division cycle protein 27 homolog	CDC27	12.3	11.7	12.6	18.9	10.3	18.1	18.9	5	6	6	9	5	9	9	TRUE	11	11	11	11	7	11	11	1.17958	2.67673	1.82742	1.84856	1.7464	2.37557	2.17203	1.83886	1.99395	1.86368	0.989708	1.72725	0.141344	0.810122	-1.52744	1.13162	1.47613	1.2052	0.486242	2.47771	0.775181
+	2.13081	2.07559	Q00535	Q00535	Cyclin-dependent-like kinase 5	CDK5	12.7	14.4	7.9	2.7	6.5	2.7	14.4	2	3	1	0	1	0	3	TRUE	2	3	2	0	1	0	3	-2.81415	-1.14591	-3.25803	-3.68648	-1.86121	-2.12531	-2.19262	-2.60028	-2.13096	-1.48083	-4.53303	-3.22034	-3.83846	-3.55026	-6.78652	-4.95948	-4.14211	-4.06779	-3.31644	-2.72455	-2.12652
+	1.62696	1.34633	P12277	P12277	Creatine kinase B-type	CKB	22	17.8	9.4	0	0	0	22	4	3	2	0	0	0	4	TRUE	4	5	3	0	0	0	5	-1.24434	-1.58625	-2.89591	-3.29841	-2.42279	-2.327	-2.19602	-1.29057	-1.68642	-2.74033	-2.5339	0.569672	-4.44978	-4.06083	-1.7716	-3.54593	-4.15862	-3.86594	-1.7192	0.800249	-2.68353
+	1.46091	2.11137	P61073	P61073	C-X-C chemokine receptor type 4	CXCR4	8.8	8.8	5.4	5.4	8.8	11.1	11.1	3	2	2	1	2	3	3	TRUE	6	1	5	1	1	4	6	-0.673512	-0.703859	0.245489	-1.7638	-1.11146	-0.218969	0.347656	0.598265	-2.34634	-0.312052	0.216755	-1.54248	-5.03976	-4.70963	-0.184946	-0.735409	-3.08308	-3.14149	-1.13109	-3.3152	-0.529161
+	1.37044	1.33058	Q9BUN8	Q9BUN8	Derlin-1	DERL1	10.8	16.3	10.8	4.4	7.6	7.6	16.3	3	4	3	1	2	2	4	TRUE	5	5	6	1	3	3	6	1.865	2.08587	2.38835	3.31383	2.98259	3.36215	1.62503	1.58236	2.46647	3.27134	-3.32816	3.71458	-0.458687	2.24709	1.80703	2.09282	-0.0378838	2.36391	0.787384	1.30431	1.37362
+	1.42143	1.62897	Q96LL9	Q96LL9	DnaJ homolog subfamily C member 30	DNAJC30	8.4	0	8.4	8.4	0	12.8	12.8	1	0	1	1	0	2	2	TRUE	1	0	1	0	0	2	2	-2.68969	-4.02499	-2.65263	-2.99001	-3.62403	-2.02877	-3.15426	-3.70212	-5.62659	-3.28188	-4.37648	-4.56794	-7.0738	-2.7112	-4.79481	-4.49766	-3.49515	-5.21133	-3.84736	-2.32945	-4.04795
	1.26242	2.47703	Q7RTP6	Q7RTP6	Protein-methionine sulfoxide oxidase MICAL3	MICAL3	1.1	0	0.5	0.5	1.9	0.4	1.9	2	0	1	0	2	1	2	TRUE	2	0	1	0	2	1	2	2.19718	-2.46734	-0.746901	-4.38533	-2.91863	-2.71288	-0.613884	-5.33125	-4.44746	0.0375977	-3.7729	-2.07812	-5.59595	-3.42167	-6.43719	-2.03499	-4.66733	-3.73898	-4.03578	-3.307	-2.76976
	0.93923	2.41237	Q96QE3	Q96QE3	ATPase family AAA domain-containing protein 5	ATAD5	1	0	0	2.2	4.9	5.2	5.2	1	0	0	4	6	6	6	TRUE	1	0	0	4	7	7	7	4.57737	-2.92855	-2.81066	-1.31808	2.76557	-2.18256	-1.22119	-4.69621	-5.70529	-2.03282	-2.28094	-3.32982	-3.41335	-4.65436	-3.11231	-1.58263	-1.43956	-2.1689	-2.73608	-3.17806	-1.88022
+	1.61273	2.07981	Q5JPH6	Q5JPH6	Probable glutamate--tRNA ligase, mitochondrial	EARS2	12	11.3	8.8	5.7	4.4	0	12	4	4	4	2	3	0	4	TRUE	5	6	5	2	3	0	6	-0.436134	-0.28606	0.548847	-1.27128	-2.83265	-0.760386	-0.985176	-2.03465	-1.61545	-0.0875568	-1.66009	-2.67237	-3.54798	-1.66562	-2.04463	-1.24837	-5.33902	-3.67092	-3.33337	-2.23112	-1.81057
+	1.60078	1.53551	Q15056	Q15056	Eukaryotic translation initiation factor 4H	EIF4H	14.5	14.5	14.5	9.3	9.3	0	14.5	2	2	2	1	1	0	2	TRUE	4	3	3	1	1	0	4	-0.658995	-1.06299	-1.57506	-0.760498	-3.03719	-1.98313	-0.52879	-1.88079	-0.244188	-3.79707	-0.967129	-1.0834	-3.03577	-1.61791	-5.04605	-2.92315	-2.93272	-2.7353	-0.776779	0.547571	-1.38688
	1.11732	2.27724	Q13247	Q13247	Serine/arginine-rich splicing factor 6	SRSF6	16.9	16.9	16.9	0	0	2	16.9	4	4	4	0	0	1	4	TRUE	6	7	6	0	0	1	7	-0.408993	-0.0842724	-0.852167	-1.92297	-1.57285	1.57655	-0.551611	-0.568224	-1.26345	-4.55512	-3.28581	-2.31	-7.82158	-1.68808	-0.996088	-2.95782	-1.86955	-1.59505	0.0918026	-0.0857239	-1.19775
	1.1989	2.1944	Q9HBI1	Q9HBI1	Beta-parvin	PARVB	11.8	9.1	9.1	13.5	8.5	20.1	20.1	2	1	1	2	1	5	5	TRUE	2	1	1	2	1	5	5	-0.199181	-2.05701	-1.62354	-0.995424	-0.370544	0.939581	-1.41337	-1.89836	-0.31041	-2.31766	-3.79005	0.74229	-5.46077	0.112938	-2.47479	-4.95621	-4.16722	-0.526487	-2.40321	-0.0331039	-1.38494
+	2.38335	1.90535	O94919	O94919	Endonuclease domain-containing 1 protein	ENDOD1	5.4	7.2	9.8	11	8.4	8.4	11	2	2	3	3	2	2	3	TRUE	3	2	4	3	3	5	5	-1.3832	-1.03637	-0.251707	-0.887085	-1.61166	-0.780823	-3.9699	-2.32107	-0.94302	-0.650116	-2.21007	-1.80862	-2.91777	-1.6569	-2.19745	-2.00717	-4.48108	-4.12255	-3.53609	-4.43062	-5.19816
+	1.54142	2.59856	Q9Y613	Q9Y613	FH1/FH2 domain-containing protein 1	FHOD1	2.5	4.5	2.8	3.4	5.3	9.6	9.6	2	3	2	2	5	6	6	TRUE	3	3	2	2	6	6	6	1.62568	0.101429	-0.936026	-1.55514	-1.09651	-1.04964	-0.6712	-1.82289	-0.0455208	-0.0851364	-0.92893	-1.43319	-4.06637	-7.1592	-1.93058	-2.19925	-1.53035	-1.6158	-1.7735	-3.28859	-2.10205
+	1.31889	1.34777	P48507	P48507	Glutamate--cysteine ligase regulatory subunit	GCLM	15.7	17.9	29.9	19.7	20.4	15	29.9	3	4	6	4	4	3	6	TRUE	5	6	7	4	4	3	7	0.979345	0.311232	1.92489	1.41159	1.31742	1.72649	0.647778	0.391064	0.737734	-1.66242	1.75332	-0.0507755	-2.76012	0.13735	0.92592	0.231024	0.460974	0.589207	0.145882	-1.75407	-0.0453033
+	1.93444	2.0889	Q9UL18;Q9HCK5	Q9UL18;Q9HCK5	Protein argonaute-1;Protein argonaute-4	AGO1;AGO4	3	0	2.9	4.9	4.9	3.5	4.9	1	0	1	1	0	0	1	FALSE	1	0	2	2	1	0	2	-0.0742283	-3.72084	-2.63927	-2.15498	-3.68773	-3.37066	-2.18913	-3.96843	-3.14916	-3.84996	-4.72922	-1.15388	-5.8619	-5.28259	-3.18531	-4.80336	-4.27325	-4.7747	-3.32054	-4.44822	-4.64973
	0.426314	2.0881	Q8NEZ4	Q8NEZ4	Histone-lysine N-methyltransferase 2C	KMT2C	0.4	0.2	0.5	0.2	0.2	0.2	0.5	2	1	2	1	1	1	2	TRUE	3	1	1	1	1	1	3	4.99526	-2.82108	5.14349	5.72409	2.35506	2.92651	5.64385	4.54459	5.37708	5.73927	6.08663	4.16994	-2.67091	-3.97534	5.23643	4.85279	-2.70724	5.05898	-2.31745	5.11045	4.92841
+	1.42548	1.0489	P49840	P49840	Glycogen synthase kinase-3 alpha	GSK3A	13.7	11.6	9.5	0	6.2	2.1	13.7	3	2	2	0	1	1	3	TRUE	4	4	2	0	1	1	4	-1.1163	-1.50535	-2.11698	-2.90133	-2.71765	-1.12943	-0.952911	-2.17275	-1.34469	-2.62697	-3.37506	-2.03331	-3.40264	-3.79921	-2.34031	-3.31969	-3.07228	-1.84632	-0.824907	-1.27472	-3.12581
+	1.75752	1.30696	P09488	P09488	Glutathione S-transferase Mu 1	GSTM1	19.7	33	23.4	14.2	35.3	20.6	35.3	0	1	0	0	1	1	1	TRUE	5	13	11	3	9	6	13	2.16846	2.39414	2.39894	2.31684	2.41786	1.2056	0.0332413	1.30693	0.797653	2.16132	2.19298	0.740894	0.519207	1.61335	2.06627	1.11968	0.601522	-0.859922	1.86254	-0.546087	1.95682
	0.98552	2.07423	P01116	P01116	GTPase KRas;GTPase KRas, N-terminally processed	KRAS	33.9	39.7	45.5	45.5	45.5	45.5	45.5	0	2	2	2	2	2	2	TRUE	4	8	9	5	8	5	9	-1.22059	2.13789	1.91071	1.62826	1.18855	1.22807	0.666147	-0.957212	-1.30472	1.08829	0.410755	0.104967	-6.01946	0.130888	0.868011	0.55455	-0.685329	-0.421183	2.06066	-0.762922	0.275362
+	1.50688	1.58999	P17693	P17693	HLA class I histocompatibility antigen, alpha chain G	HLA-G	6.8	6.8	6.8	3	6.8	6.8	6.8	1	1	1	1	1	1	1	TRUE	2	2	2	1	2	1	2	0.656517	1.22054	0.40406	0.237951	0.25828	-0.557549	0.895838	0.793365	-3.38811	-0.977304	0.581419	-1.10074	-0.000362396	-0.00981903	-3.89433	-1.55154	-0.929113	-0.93499	0.770773	-4.40687	0.747118
+	1.44599	1.12118	P31942	P31942	Heterogeneous nuclear ribonucleoprotein H3	HNRNPH3	13.9	17.3	15	0	0	0	17.3	3	4	4	0	0	0	4	TRUE	10	8	10	0	0	0	10	-0.406836	-0.422112	-1.18197	-2.59622	-1.56802	-0.875694	-0.458134	-0.978588	-0.293947	-1.95604	-1.72296	-0.527197	-2.37025	-2.54622	-1.08037	-1.97742	-3.4565	-2.34718	-1.66879	-0.707691	-0.944666
	1.0281	2.03669	P54826	P54826	Growth arrest-specific protein 1	GAS1	9.3	9.3	9.3	6.1	0	15.4	15.4	1	1	1	1	0	2	2	TRUE	3	2	2	1	0	5	5	-0.920462	-0.765015	-1.01368	-0.253944	-4.03938	-0.351912	-4.45885	-1.16938	-1.62064	-1.83011	-1.78978	0.309538	-5.30065	-1.28442	-0.880947	-4.16351	-6.28719	-1.64782	-3.16281	-3.84167	-4.37501
+	1.76327	2.0278	Q15154	Q15154	Pericentriolar material 1 protein	PCM1	0.3	0.3	0.3	0	0	0	0.3	1	1	1	0	0	0	1	FALSE	1	1	1	0	0	0	1	-2.53795	-2.08065	-2.47289	-4.28366	-2.55899	-3.45403	-2.15152	-2.44108	-2.02779	-1.18153	-4.49	-2.53423	-3.08932	-7.43657	-5.47849	-5.08205	-4.90542	-3.5631	-1.42897	-1.3568	-1.83971
	1.02182	2.02265	Q12981	Q12981	Vesicle transport protein SEC20	BNIP1	3.9	8.8	12.3	15.4	9.6	8.3	15.4	1	2	3	3	2	2	3	TRUE	1	3	5	3	2	2	5	-0.183668	0.323605	0.818768	0.939175	0.208298	-0.222292	-0.664133	0.594353	-4.17787	-0.316347	-0.014925	-0.281099	-0.278608	-6.10229	0.838167	-0.500696	-3.73623	-0.472376	-2.98068	1.32873	-0.620527
	1.23104	2.01309	P63218	P63218	Guanine nucleotide-binding protein G(I)/G(S)/G(O) subunit gamma-5	GNG5	29.4	29.4	29.4	39.7	55.9	29.4	55.9	3	3	3	1	3	3	3	TRUE	4	5	4	1	3	4	5	-1.16009	0.326483	0.002882	-1.71618	-0.552736	0.35429	0.638422	1.30161	0.420795	0.0476513	-1.76649	0.714615	-3.9299	-1.46747	-5.48911	-0.871271	-3.34844	0.282307	-0.413244	0.018465	-0.167143
	0.721711	1.99996	P26583	P26583	High mobility group protein B2	HMGB2	23.9	17.2	31.6	11	16.3	15.8	31.6	3	2	4	1	2	2	4	TRUE	7	7	12	1	2	2	12	1.88305	0.524456	2.2398	-2.23721	3.57722	3.30294	0.946388	1.08191	2.34023	-2.00382	2.85599	2.95997	-2.61505	1.81632	-3.06395	-2.87428	0.831732	3.19573	0.318476	2.11929	2.52681
	1.04747	1.99446	Q9Y312	Q9Y312	Protein AAR2 homolog	AAR2	9.4	7	10.2	8.6	0	0	10.2	2	2	2	2	0	0	2	TRUE	3	3	5	2	0	0	5	-2.74047	2.82944	-2.54911	-1.61039	-2.14165	-3.25887	-1.33767	-2.12427	-3.08333	-0.775223	-2.70294	-2.15892	-4.13176	-3.28562	-1.80593	-4.83445	-5.06728	-2.31274	-1.90273	-2.99611	-3.74399
	1.0673	1.96676	Q13444	Q13444	Disintegrin and metalloproteinase domain-containing protein 15	ADAM15	1.7	0	1.7	1.4	4.6	0	4.6	1	0	1	1	3	0	3	TRUE	1	0	1	1	3	0	3	0.179615	-3.21744	0.340727	-1.54322	-3.34356	-4.78392	-4.81924	-2.93943	-4.5254	-2.09585	-2.89713	-3.24669	-4.78176	-5.2562	-4.55848	-1.74747	-5.11103	-2.71341	-3.652	-2.66818	-3.16677
	0.766771	1.95481	Q68CQ4	Q68CQ4	Digestive organ expansion factor homolog	DIEXF	1.5	4.8	4.1	1.6	4.5	4.8	4.8	1	3	2	1	3	3	3	TRUE	1	3	3	1	3	3	3	2.41497	-2.71569	-1.31121	-0.155666	4.00292	-1.29795	-2.66767	-0.456955	0.574715	-0.657396	-0.0963039	-2.3403	-1.20364	1.20304	-3.50172	-0.748438	-4.39037	-2.15037	-1.02342	-1.83195	-1.84911
+	2.77576	1.19543	Q53GQ0	Q53GQ0	Very-long-chain 3-oxoacyl-CoA reductase	HSD17B12	19.9	23.4	18.6	16.3	16.3	25.6	25.6	5	6	5	4	4	7	7	TRUE	9	11	10	5	3	9	11	2.88206	3.60556	3.61947	3.01219	2.40102	2.96126	2.44086	2.76807	2.47132	2.06785	2.71612	2.89582	1.33892	2.6608	1.38252	2.23397	1.89291	1.79988	1.71178	1.91187	2.08423
+	1.41945	1.35481	O00458	O00458	Interferon-related developmental regulator 1	IFRD1	7.3	5.3	7.3	0	5.3	2.7	7.3	2	1	2	0	1	1	2	TRUE	3	1	3	0	1	1	3	-1.24015	-1.13886	-1.22085	-2.70523	-0.0236626	-2.15211	-3.60396	-4.76036	-0.899269	-2.00644	-4.04796	-2.5747	-2.17948	-2.11679	-1.72104	-2.61939	-3.48297	-4.49005	-3.60998	-0.883615	-1.15884
	1.20228	1.91544	O43747	O43747	AP-1 complex subunit gamma-1	AP1G1	2.8	3.8	4	12.4	7.1	8.6	12.4	2	3	3	7	5	7	7	TRUE	3	3	4	7	5	7	7	0.0528984	0.838699	0.669319	-0.0298405	0.704372	0.429234	0.637226	-0.386017	0.574234	1.16914	0.447268	-0.218409	-0.865154	-0.315611	-5.70765	-0.123417	-1.99487	0.178747	-1.85951	0.375015	1.09956
+	1.4962	1.47795	Q86VI3	Q86VI3	Ras GTPase-activating-like protein IQGAP3	IQGAP3	6.9	6.9	8.3	5.6	12.1	10.6	12.1	8	8	9	7	14	13	14	TRUE	13	16	12	8	15	17	17	1.01689	1.72274	0.889128	0.962225	1.17378	3.89333	1.00897	1.39833	0.253132	0.544979	0.863543	3.91155	0.343384	0.523907	1.45253	-0.982777	-0.682213	0.135563	-0.657604	-2.24841	-0.998062
+	2.53361	1.90301	Q9BQS8	Q9BQS8	FYVE and coiled-coil domain-containing protein 1	FYCO1	0	0	0.9	1.1	2	3	3	0	0	1	1	2	3	3	TRUE	0	0	1	1	2	3	3	-3.82544	-2.68365	-1.81812	-1.43105	-2.20068	-3.22256	-3.46478	-3.58677	-4.79893	-2.96742	-3.61098	-4.13435	-5.45284	-3.45232	-4.49232	-3.68515	-5.16832	-4.34863	-3.27752	0.180744	-5.11345
	0.861184	1.88047	Q9NZC3	Q9NZC3	Glycerophosphodiester phosphodiesterase 1	GDE1	4.5	4.5	0	2.4	17.5	7.9	17.5	1	1	0	1	5	2	5	TRUE	1	0	0	1	6	3	6	-0.844336	1.63065	-2.82784	-2.13745	-0.182692	-1.64172	1.27759	1.12763	-3.23987	0.304502	-1.08731	-1.33906	-4.34091	-5.57262	-5.10138	-1.06702	-0.383402	-0.8209	-2.01339	1.18141	-3.73604
+	1.34377	1.87371	Q9NZJ4	Q9NZJ4	Sacsin	SACS	0.3	0	0.6	1.7	1.7	2.9	2.9	1	0	2	6	7	8	8	TRUE	1	0	2	6	7	10	10	-2.17346	-4.0205	-1.83686	-0.90309	-1.15936	-0.828688	-3.64911	-4.54988	-3.34722	-2.31138	-2.48425	-2.60474	-3.55333	-1.26391	-5.46422	-5.1681	-4.21387	-2.5008	-2.23498	0.864725	-1.06254
	1.24831	1.8712	Q96QE5	Q96QE5	Transcription elongation factor, mitochondrial	TEFM	8.1	8.1	8.1	0	0	0	8.1	2	2	2	0	0	0	2	TRUE	3	2	2	0	0	0	3	-1.97701	-0.794199	-1.25901	-3.04586	-1.87878	-1.79791	-1.3241	-1.62158	-1.14224	-1.95928	-0.1451	-0.979321	-7.05841	-2.01574	-1.69067	-2.73412	-4.3704	-4.1106	-1.67524	-3.26118	-1.51694
+	1.3528	1.24861	Q9P206	Q9P206	Uncharacterized protein KIAA1522	KIAA1522	0	5.5	4.5	0	0	1	5.5	0	2	1	0	0	1	2	TRUE	0	2	1	0	0	1	2	-4.43494	-1.56733	-4.04705	-2.64498	-3.32199	-3.50026	-1.52535	-4.79896	-5.16539	-4.67474	-3.92136	-3.42285	-5.86183	-4.60307	-3.44304	-4.37057	-3.85784	-4.87188	-0.779509	-0.945078	-3.18161
+	1.30416	1.63151	P45985	P45985	Dual specificity mitogen-activated protein kinase kinase 4	MAP2K4	6.5	4.3	4.3	3.8	0	4	6.5	2	1	1	1	0	1	2	TRUE	4	1	1	1	0	1	4	-0.950975	-1.6439	-1.86729	-1.19811	-3.45667	-2.85627	-1.29458	-1.25994	-1.58942	-3.30757	-2.09893	-1.88782	-3.03194	-5.89929	-3.63584	-3.78788	-4.12359	-1.28374	-1.75601	-1.47367	-3.62363
	1.0101	1.8466	Q9HAV0	Q9HAV0	Guanine nucleotide-binding protein subunit beta-4	GNB4	7.1	13.8	7.6	13.8	16.5	20.6	20.6	0	1	1	1	1	1	1	TRUE	0	2	2	1	1	1	2	-4.33031	-0.922466	-0.754688	-0.137062	-2.37011	-2.7176	-1.07483	-1.41509	-1.02059	-1.56682	-1.31895	-3.07632	-6.17345	-1.8206	-5.08162	-1.11681	-4.09316	-4.02619	-1.01053	-2.11648	-4.92726
	1.28689	1.83972	P53999	P53999	Activated RNA polymerase II transcriptional coactivator p15	SUB1	26	37.8	26	18.9	18.9	8.7	37.8	3	4	3	2	2	1	4	TRUE	10	7	4	2	2	2	10	1.87274	1.29922	0.899017	2.11929	1.19452	0.131374	1.22631	1.05322	1.60251	0.626696	0.883987	-0.418394	-3.05113	-0.903715	0.498154	-2.57791	1.55436	0.958071	1.25354	0.886265	1.46978
	0.708029	1.83575	A4FU69	A4FU69	EF-hand calcium-binding domain-containing protein 5	EFCAB5	0	0.6	0.6	0.6	0.6	0.6	0.6	0	1	1	1	1	1	1	FALSE	0	2	1	1	2	1	2	-4.77988	1.29338	0.755085	0.857601	0.163748	0.496733	-3.68279	0.548931	-4.3067	-3.73738	-0.0873718	-2.82719	0.088419	0.155489	-4.74593	-3.66482	-0.0989609	-3.96206	-4.29626	0.503553	0.722536
	1.26414	1.82713	A5PLL7	A5PLL7	Transmembrane protein 189	TMEM189	5.2	5.2	9.3	5.6	9.6	13.3	13.3	1	1	2	1	2	4	4	TRUE	1	1	1	1	3	4	4	-2.95005	-3.27751	0.45792	-0.878693	0.251333	-0.307795	0.758398	0.234272	-3.22096	-1.70136	0.408609	-0.815451	-3.25229	-2.54486	-3.71271	-0.706001	-4.41311	-3.03857	-0.373911	-0.419779	0.603319
	0.763275	1.82174	O14524	O14524	Transmembrane protein 194A	TMEM194A	0	1.8	0	11.9	9.5	12.4	12.4	0	1	0	5	4	5	5	TRUE	0	1	0	6	6	5	6	-4.08045	2.64452	-3.64487	0.332691	-0.73037	-0.200191	-3.26771	-2.70254	-2.27093	-0.156101	-0.520247	-1.44028	-2.30212	-2.01387	-3.54794	-2.48568	-5.59342	-0.666058	1.62451	-1.16231	-2.21836
	1.29298	1.82028	Q8WZA1	Q8WZA1	Protein O-linked-mannose beta-1,2-N-acetylglucosaminyltransferase 1	POMGNT1	2.1	0	0	2.3	5.6	5.6	5.6	1	0	0	1	2	2	2	TRUE	1	0	0	2	2	2	2	-2.13704	-1.59441	-5.32726	-3.69036	-2.8692	-4.44467	-3.20749	-3.36166	-4.39028	-4.35149	-5.81924	-5.13264	-6.0782	-6.84637	-6.18883	-4.60527	-4.13078	-3.13516	-3.17554	-2.84778	-2.72886
+	1.65774	1.66128	Q96GW9	Q96GW9	Methionine--tRNA ligase, mitochondrial	MARS2	1.7	6.2	0	1.9	0	6.1	6.2	1	2	0	1	0	2	2	TRUE	2	4	0	1	0	2	4	-3.00033	-1.19125	-3.66871	-3.77649	-3.17497	-2.28648	-2.49173	-3.35797	-3.14209	-3.56684	-4.21511	-2.89415	-4.04183	-3.84021	-6.61005	-5.05273	-3.94057	-3.58054	-1.17339	-2.7044	-3.18258
	0.871226	1.81295	Q7Z406	Q7Z406	Myosin-14	MYH14	5	4.3	5	3.7	3.1	4.4	5	3	1	1	1	0	1	3	TRUE	8	2	2	1	0	1	8	1.33909	0.398066	-0.0869141	3.87152	-1.15257	3.43575	0.974951	-0.0368519	-0.282799	-1.17767	-3.42663	-1.3339	0.0796394	0.565447	-0.13434	-3.53119	-1.7611	1.70881	-0.250336	-1.13182	0.515116
	0.916351	1.81114	Q9Y266	Q9Y266	Nuclear migration protein nudC	NUDC	8.2	10.6	13	0	0	0	13	2	3	4	0	0	0	4	TRUE	4	3	9	0	0	0	9	-0.600573	-0.88518	-0.877253	-2.61821	-2.60884	-3.21268	-0.395184	-1.83376	-1.0927	-0.818687	-1.20936	-3.52741	-6.89064	-1.65043	-5.89615	-2.74292	-0.91045	-3.57903	-0.957956	0.159132	-1.06031
	1.29689	1.80442	Q96ME7	Q96ME7	Zinc finger protein 512	ZNF512	1.9	7.8	10.6	24.7	27.3	25.6	27.3	1	3	4	8	9	9	9	TRUE	1	2	4	12	13	11	13	-0.0412197	1.69119	1.30645	0.152704	0.315638	0.36204	-2.21979	1.03203	-2.54734	0.202209	0.320986	0.131969	-3.14408	-3.90449	-0.296143	-0.129766	0.586212	-0.15143	0.237829	1.67657	0.700777
	1.293	1.80154	Q9UJX5	Q9UJX5	Anaphase-promoting complex subunit 4	ANAPC4	3.5	4.8	4.8	5.9	0	0	5.9	1	2	2	3	0	0	3	TRUE	3	4	3	3	0	0	4	-2.57586	-1.85174	-1.72379	-0.793289	-3.07335	-3.33678	-2.77103	-2.27287	-3.11729	-4.59628	-3.95612	-2.94695	-7.51407	-2.92222	-2.99188	-3.48801	-3.95521	-3.2927	-1.88432	-2.83924	-2.52151
	0.986772	1.79876	O43663	O43663	Protein regulator of cytokinesis 1	PRC1	0	0	1.8	7.7	3.9	4.4	7.7	0	0	1	3	2	2	3	TRUE	0	0	1	3	2	3	3	-5.0422	-2.33165	-0.639704	-0.59856	-2.14368	-4.28288	-3.73134	-4.59026	-4.0049	-4.45899	-2.45835	-1.72406	-5.25123	-6.53424	-3.6433	-3.0275	-5.20357	-2.1714	-4.92349	0.45928	-0.679569
+	2.2309	1.67483	Q8N4C8	Q8N4C8	Misshapen-like kinase 1	MINK1	4	5.3	6.5	2.3	2.1	3.8	6.5	2	3	3	1	2	2	3	TRUE	3	6	2	1	2	2	6	-1.37377	-1.69045	-1.20055	-3.30429	-1.67416	-2.20993	-1.39517	-1.4558	-1.66619	-1.4406	-3.63099	-1.43898	-3.12404	-3.14366	-5.24079	-3.48174	-3.81536	-2.69656	-1.91199	-2.24283	-0.643585
	1.23807	1.77355	Q9ULX3	Q9ULX3	RNA-binding protein NOB1	NOB1	0	5.6	2.2	0	2.4	0	5.6	0	1	1	0	1	0	1	TRUE	0	1	1	0	1	0	1	-4.37432	-2.07683	-2.70326	-3.39839	-2.39035	-1.89464	-1.81373	-1.79513	-4.7603	-5.22107	-4.30798	-3.42079	-7.29464	-5.4738	-4.1743	-2.5137	-2.79602	-5.22665	-2.76987	-0.91057	-2.13652
	1.0581	1.76667	P06454	P06454	Prothymosin alpha;Prothymosin alpha, N-terminally processed;Thymosin alpha-1	PTMA	24.3	11.7	33.3	23.4	23.4	12.6	33.3	2	1	3	3	3	2	3	TRUE	6	1	4	3	3	2	6	-0.0554543	-1.33838	0.413364	-0.472128	-0.0706062	-0.387115	-0.950615	0.151432	-0.100512	-1.79797	-0.665718	-3.01494	-4.79433	-1.62037	0.691465	-0.660172	-4.66908	-1.45785	-1.99306	-1.76547	-1.15024
	0.853984	1.76204	Q9BWH2	Q9BWH2	FUN14 domain-containing protein 2	FUNDC2	5.8	11.1	11.1	11.1	6.3	16.9	16.9	1	2	2	2	1	3	3	TRUE	1	3	3	2	1	3	3	-0.0739288	1.00878	0.793846	-0.803644	-4.02191	0.71736	-2.62549	1.6969	-0.683722	-4.37881	-3.76999	-0.0494194	-3.1189	-2.81992	-4.65413	-0.237019	-2.56117	0.439415	-3.36321	-2.73123	-2.00461
+	2.5066	2.33793	O75394	O75394	39S ribosomal protein L33, mitochondrial	MRPL33	0	16.9	16.9	16.9	16.9	16.9	16.9	0	1	1	1	1	1	1	TRUE	0	1	1	2	1	1	2	-3.87129	-0.78731	-1.1442	-2.33644	-2.02007	-1.82817	-1.87807	-1.17647	-1.11131	-2.28431	-1.89291	-0.591228	-5.62967	-4.35459	-3.96257	-5.24394	-2.79485	-4.02943	-3.74772	-3.13265	-0.764799
+	1.32892	1.58167	P00414	P00414	Cytochrome c oxidase subunit 3	MT-CO3	0	0	0	5.4	5.4	5.4	5.4	0	0	0	1	1	1	1	TRUE	0	0	0	1	1	1	1	-2.91583	-3.10916	-0.585993	-1.06727	-0.242039	-1.68417	1.3952	-5.09081	-4.11796	-0.751989	-1.3244	-1.50136	-3.50374	-4.29525	-2.73272	-1.05081	-4.34704	-3.16492	-3.54625	-1.62884	-2.07351
	0.956082	1.73857	P10412;P22492	P10412	Histone H1.4	HIST1H1E	32.4	27.9	25.1	37.4	41.1	40.6	41.1	3	3	3	3	3	3	3	TRUE	2	1	3	1	2	1	3	0.00155258	0.534607	5.09163	2.45913	4.76404	1.67825	-0.267096	0.417036	0.609896	1.86126	4.91433	1.4502	0.414059	0.236273	0.861332	2.08402	-1.22792	1.73004	0.69982	5.88917	5.89202
+	1.34924	1.69987	Q9UM54	Q9UM54	Unconventional myosin-VI	MYO6	0	2	5.1	4.1	1.9	3.5	5.1	0	2	5	3	2	4	5	TRUE	0	4	6	3	2	4	6	-3.20983	-0.0276031	-0.800236	-1.51523	-0.874781	-0.740175	-0.863119	-1.13034	-3.1274	-1.58373	-1.51402	-0.92157	-5.31165	-2.3187	-1.29672	-1.83986	-3.70097	-2.89917	-4.00256	-1.23218	-1.23234
	0.780187	1.72486	P14174	P14174	Macrophage migration inhibitory factor	MIF	9.6	17.4	17.4	7.8	7.8	17.4	17.4	1	2	2	1	1	2	2	TRUE	4	3	6	1	1	2	6	0.523727	1.00377	0.591887	1.49343	-0.817173	0.129938	0.21974	-0.179117	0.938545	-1.144	-0.206182	-0.189754	-6.44273	-0.983366	1.20887	-0.958286	0.628811	-0.87689	0.900026	0.561867	-0.0757866
	1.07061	1.72339	Q15041	Q15041	ADP-ribosylation factor-like protein 6-interacting protein 1	ARL6IP1	4.9	4.9	4.9	3.9	8.9	8.9	8.9	1	1	1	1	2	2	2	TRUE	3	3	2	1	3	3	3	1.92901	2.39083	0.244951	2.31917	1.25721	1.69953	0.0704861	0.170033	2.59495	-0.205462	1.61885	1.26816	1.25864	-4.00688	1.61829	-0.12207	-0.201355	0.953705	1.84001	-0.581547	-0.40119
	1.2604	1.70857	Q8ND76	Q8ND76	Cyclin-Y	CCNY	4.4	0	4.4	5	4.4	5	5	1	0	1	1	1	1	1	TRUE	1	0	1	1	2	1	2	-1.1353	-2.87406	-1.23712	-0.650726	-2.59383	-3.61213	-2.69584	-4.64437	-1.99381	-2.53133	-4.85203	-3.53205	-5.6223	-1.61808	-5.21563	-2.59734	-3.38454	-3.91671	-2.61876	-4.45064	-4.5055
	0.812998	1.70854	O96000	O96000	NADH dehydrogenase [ubiquinone] 1 beta subcomplex subunit 10	NDUFB10	13.4	6.4	6.4	6.4	6.4	7	13.4	2	1	1	1	1	1	2	TRUE	2	1	1	1	1	1	2	-2.16047	-1.24574	-2.24147	-2.41934	-2.397	-2.75186	-1.54176	-1.41333	-1.78928	-3.32685	-2.00971	-1.92618	-6.98783	-6.73391	-0.957239	-1.79559	-4.9944	-1.99814	-0.866991	-0.6516	-1.53129
	0.676726	1.70604	P38398	P38398	Breast cancer type 1 susceptibility protein	BRCA1	1.5	0	0	0.6	0.6	1.3	1.5	2	0	0	1	1	1	2	TRUE	2	0	0	1	1	1	2	2.20475	-4.15911	-5.75836	-3.38833	-4.39019	-2.90074	-4.4638	-3.39368	2.02101	-2.65278	-4.42643	-3.94102	-4.97148	-6.27312	-6.67924	-3.69446	-3.92852	-3.08142	-3.73718	-3.06446	-4.98903
	1.03921	1.70449	Q86X52	Q86X52	Chondroitin sulfate synthase 1	CHSY1	1.2	0	1.2	0	1.2	0	1.2	1	0	1	0	1	0	1	FALSE	1	0	1	0	1	0	1	-2.47477	-1.53053	-4.72283	-3.78812	-3.62911	-3.71404	-4.17092	-3.25752	-5.17509	-1.80364	-2.39439	-3.20114	-5.43491	-7.6456	-2.18923	-5.83645	-3.41133	-5.56883	-1.95051	-5.05618	-3.90904
+	2.15794	1.31116	P54920	P54920	Alpha-soluble NSF attachment protein	NAPA	8.1	22	14.2	0	7.8	4.4	22	1	3	2	0	2	1	3	TRUE	3	6	5	0	2	1	6	-2.20404	-0.680277	-1.43614	-1.54764	-1.69545	-1.30674	-0.91357	-2.65034	-1.19759	-1.81132	-3.08874	-3.11912	-1.51551	-2.29757	-3.68743	-2.88969	-3.54748	-2.79956	-0.56813	-1.48135	-2.21168
+	1.40358	2.05105	Q9H300	Q9H300	Presenilins-associated rhomboid-like protein, mitochondrial;P-beta	PARL	0	2.4	5.3	0	3.4	5.8	5.8	0	1	1	0	1	3	3	TRUE	0	1	1	0	1	3	3	-2.77441	-0.0857353	-2.76738	-4.04098	-1.21867	-0.425508	-2.26764	-4.63784	0.248821	-0.944841	-4.14109	-4.22504	-5.66788	-3.36021	-5.52402	-2.27543	-4.20309	-2.58836	-2.22902	-1.86159	-3.76298
	0.90778	1.67455	Q9H7E9	Q9H7E9	UPF0488 protein C8orf33	C8orf33	0	7	4.8	14	21	18.3	21	0	1	1	2	3	3	3	TRUE	0	2	1	2	3	3	3	-3.53982	-0.390144	-0.367275	-0.382565	-0.583548	-1.45011	0.278183	0.850525	-3.11007	-1.42286	-1.2859	-1.21587	-4.51805	-5.25838	-4.18546	-1.38495	-0.397121	-1.01678	0.332041	1.37203	-0.0772667
	0.934011	1.67416	Q9P2P6	Q9P2P6	StAR-related lipid transfer protein 9	STARD9	0.1	0.3	0.3	0.4	0	0.1	0.4	1	1	1	1	0	1	1	FALSE	1	2	1	1	0	2	2	-1.33643	-0.765974	-3.03831	-1.4548	-3.88828	-0.696226	-1.28361	-4.68031	-0.705694	-0.0734291	-0.761177	-1.35161	-1.33151	-6.25206	-1.99212	-5.47623	-2.31726	-3.85582	0.264225	-0.920158	-0.950926
	1.16022	1.67193	Q8N726	Q8N726	Tumor suppressor ARF	CDKN2A	18.9	33.3	18.9	33.3	38.6	33.3	38.6	3	4	3	4	5	4	5	TRUE	7	7	10	5	5	4	10	4.41212	4.13495	4.46004	6.00106	5.55939	5.06157	3.312	3.84289	4.98193	4.32484	5.01628	4.28879	3.59154	4.60198	4.53305	4.36507	-0.287649	2.79355	3.27389	3.10382	3.61144
	0.680318	1.67166	Q9H1C4	Q9H1C4	Protein unc-93 homolog B1	UNC93B1	2.8	2.8	2.8	0	2.8	2.8	2.8	1	1	1	0	1	1	1	FALSE	1	2	1	0	1	1	2	-0.50251	-0.720638	-1.02847	-5.31094	-0.812342	-1.26295	-0.90575	-0.933598	-0.315037	-0.47683	-1.28474	-1.63026	-6.62431	-5.23039	-0.519911	-1.18612	-4.17979	-1.92727	-2.94258	-3.34056	-1.92255
+	2.088	2.87537	O95394	O95394	Phosphoacetylglucosamine mutase	PGM3	5.4	6.5	1.5	2	0	0	6.5	3	3	1	1	0	0	3	TRUE	3	3	1	1	0	0	3	-0.648565	0.0340271	-3.05572	-0.524313	-2.3959	-3.05359	0.20928	-0.339018	-1.22089	-1.63452	-2.88169	-3.91866	-6.42861	-5.61506	-5.72056	-2.75185	-2.74586	-3.63434	-0.674555	-0.694939	-1.40931
+	4.7491	7.32698	P48426	P48426	Phosphatidylinositol 5-phosphate 4-kinase type-2 alpha	PIP4K2A	27.1	31	34.7	21.7	29.3	29.6	34.7	6	9	9	6	9	9	9	TRUE	11	13	15	8	15	13	15	3.48722	3.70481	3.16722	3.50834	2.72201	2.23827	-2.255	-1.19352	-2.85328	-2.47101	-4.04031	-3.26385	-7.02905	-6.70413	-1.89888	-4.52517	-3.02699	-1.94981	-1.48691	-2.98784	-1.98553
	0.953327	1.65802	P20674	P20674	Cytochrome c oxidase subunit 5A, mitochondrial	COX5A	11.3	4.7	11.3	0	0	0	11.3	1	1	1	0	0	0	1	TRUE	1	1	1	0	0	0	1	-1.94871	-1.24293	-2.86045	-3.85218	-2.76783	-1.2961	-1.1768	-3.25154	-1.48631	-3.18585	-3.30471	-2.57795	-7.84446	-3.74872	-1.69365	-3.57322	-2.79704	-4.25925	-2.54055	0.0391502	-5.01029
+	2.0833	1.65111	Q5JSL3	Q5JSL3	Dedicator of cytokinesis protein 11	DOCK11	1.8	1.4	0.8	0.6	4.6	2.9	4.6	2	2	1	1	6	4	6	TRUE	3	3	1	1	7	5	7	-0.259109	-0.875	-1.39051	-1.30944	-0.612522	-1.85869	-3.68709	-4.29627	-1.77275	-2.16683	-2.003	-2.54511	-1.9723	-1.86774	-4.32115	-1.71717	-3.73853	-2.59502	-1.86353	-3.50798	-3.92175
+	6.1248	6.54944	P78356	P78356	Phosphatidylinositol 5-phosphate 4-kinase type-2 beta	PIP4K2B	12.5	10.3	13.7	10.6	10.6	10.6	13.7	1	1	2	2	1	1	2	TRUE	19	11	11	5	6	6	19	2.52022	2.5052	1.97309	1.40535	0.999645	0.832344	4.14038	4.32856	4.77833	4.49501	4.90684	2.94146	-6.9408	-5.67954	-4.27388	-4.8383	-3.71823	-3.61003	-4.90408	-4.94145	-1.94164
+	2.68321	2.52535	Q8TBX8	Q8TBX8	Phosphatidylinositol 5-phosphate 4-kinase type-2 gamma	PIP4K2C	3.3	0	5.5	0	2.9	0	5.5	1	0	1	0	1	0	1	TRUE	2	0	2	0	1	0	2	-2.14745	-1.15062	-1.79473	-3.35406	-3.20547	-2.76991	-6.29172	-3.00169	-1.59584	-0.901783	-1.52655	-2.72762	-5.98421	-6.85892	-4.65012	-3.76322	-4.40203	-3.91583	5.12002	4.54157	4.82468
+	1.82456	1.29787	Q99755;O60331;O14986	Q99755	Phosphatidylinositol 4-phosphate 5-kinase type-1 alpha	PIP5K1A	12.3	15.8	12.5	10.9	12.8	11	15.8	3	4	3	3	4	3	4	TRUE	7	11	7	4	7	4	11	0.828537	0.512722	-0.0548878	0.465956	2.36376	0.792433	-1.38128	-2.76971	-2.02762	-2.12148	-0.732782	0.492847	0.662151	-0.280863	-0.777391	-0.25906	-1.44912	-0.774416	0.437202	0.229351	-0.14469
	0.894731	1.6114	O75781	O75781	Paralemmin-1	PALM	2.1	2.1	0	6.2	11.9	13.7	13.7	1	1	0	2	2	4	4	TRUE	1	1	0	2	2	4	4	-1.67055	-1.19326	-4.27514	-1.44176	-2.7975	-2.10201	-0.912483	-3.83219	-2.74989	-4.67579	-3.03525	-2.24002	-3.94169	-2.47845	-6.50735	-4.78233	-4.8741	-0.564705	-0.677065	-3.1048	-2.38516
+	2.23279	1.60409	Q7L8L6	Q7L8L6	FAST kinase domain-containing protein 5	FASTKD5	2	0	2	2	4.5	3.8	4.5	1	0	1	1	2	2	2	TRUE	1	0	1	1	2	2	2	-2.01135	-3.93058	-3.97857	-3.02137	-2.47905	-2.57009	-1.64809	-3.80024	-5.62873	-1.38262	-4.12074	-4.46906	-5.14893	-4.45708	-5.30328	-3.97868	-5.3062	-3.42137	-0.862463	-3.17962	-1.48632
	0.560929	1.59961	Q96A57	Q96A57	Transmembrane protein 230	TMEM230	0	20.8	9.2	9.2	9.2	19.2	20.8	0	2	1	1	1	2	2	TRUE	0	3	1	1	1	2	3	-5.42317	1.22213	0.029686	0.736261	1.13208	-0.846617	-0.12018	-0.280495	-0.220984	-3.05048	-2.52122	-1.10428	-5.24191	-0.970499	-0.17466	0.51413	-2.95683	-3.91751	-0.518845	-4.97252	-0.222483
+	1.57344	1.59448	Q6ZWT7	Q6ZWT7	Lysophospholipid acyltransferase 2	MBOAT2	2.3	2.3	2.3	2.3	1.7	0	2.3	1	1	1	1	1	0	1	FALSE	2	1	2	1	1	0	2	-1.76976	-1.82035	-1.35527	-3.75346	-4.67761	-3.9454	-5.13164	-2.48205	-1.24094	-0.528618	-1.59237	-3.8629	-5.21934	-3.70665	-4.95093	-4.0977	-4.45297	-4.46115	-3.92087	-4.84631	-4.51302
+	1.6088	1.92437	Q9Y6A1	Q9Y6A1	Protein O-mannosyl-transferase 1	POMT1	0	0.9	3.5	5.4	3.6	3.2	5.4	0	1	2	3	2	2	3	TRUE	0	1	2	3	2	2	3	-4.59445	-1.09309	0.115559	-1.0128	-1.41174	-1.94282	-0.141975	-1.4648	-2.43934	-1.25041	-2.04082	-1.86535	-4.66711	-4.23088	-3.18617	-3.15176	-3.79659	-2.45307	-3.15644	-4.25505	-1.43641
	1.06138	1.58994	Q9NVG8	Q9NVG8	TBC1 domain family member 13	TBC1D13	4.2	0	4.2	3	7	3	7	1	0	1	1	2	1	2	TRUE	1	0	1	1	3	1	3	-1.19003	-3.48859	-1.5742	-2.47462	-2.05769	-3.47883	-1.25128	-3.80915	-1.29713	-1.39291	-4.53134	-3.67183	-1.54404	-4.61833	-6.38904	-5.05412	-3.9862	-2.2119	-4.5435	-3.17999	-4.8963
	0.870774	1.58617	O60669	O60669	Monocarboxylate transporter 2	SLC16A7	2.3	2.3	2.3	4	4	4	4	1	1	1	2	2	2	2	TRUE	3	10	7	3	2	2	10	-2.01444	-0.258888	-3.10408	-0.0121536	-0.736025	-1.59358	0.568199	0.517403	-3.69597	-1.24321	-0.817776	-1.94918	-4.43761	-4.59318	-0.213778	-1.1417	-5.08239	-1.76752	-3.55415	-2.2971	-1.10047
+	3.14337	1.16143	Q5SGD2	Q5SGD2	Protein phosphatase 1L	PPM1L	3.6	3.6	3.6	2.5	0	8.3	8.3	1	1	1	1	0	2	2	TRUE	1	1	1	1	0	2	2	-3.04926	-3.2057	-2.88768	-3.45178	-3.6102	-3.20399	-4.17438	-2.80145	-4.75228	-4.76096	-4.6245	-4.30536	-3.73235	-4.07471	-4.12898	-4.89517	-4.4124	-5.13361	-4.42859	-4.65864	-4.23573
	0.807703	1.56851	Q9NVA1	Q9NVA1	Ubiquinol-cytochrome-c reductase complex assembly factor 1	UQCC1	3	3	9	0	3	0	9	1	1	2	0	1	0	2	TRUE	1	4	2	0	1	0	4	-5.66261	-2.38064	-1.12733	-4.83738	-1.99928	-2.91027	-3.23872	-3.31306	-5.47455	-1.37327	-2.08189	-4.48933	-6.0068	-1.33189	-5.07246	-4.79177	-6.39906	-4.7266	-0.775333	-3.66288	-3.82575
	1.28197	1.5645	O00422	O00422	Histone deacetylase complex subunit SAP18	SAP18	4.6	0	4.6	0	12.4	4.6	12.4	1	0	1	0	2	1	2	TRUE	1	0	1	0	2	1	2	-1.49743	-3.43113	-2.17681	-3.76052	-2.06931	-3.10802	-4.4009	-4.03467	-1.72219	-3.61843	-5.22077	-2.8398	-4.93254	-2.19934	-6.06083	-4.2627	-5.23517	-2.73962	-2.46304	-2.7239	-4.86627
	1.06669	1.56373	Q7Z6B7;O43295	Q7Z6B7	SLIT-ROBO Rho GTPase-activating protein 1	SRGAP1	0	2.4	2.7	5.1	3.7	5.7	5.7	0	1	1	2	2	3	3	TRUE	0	1	1	2	2	3	3	-1.60388	-1.65303	-1.48355	-2.14887	-2.60745	-2.17241	-3.2858	-0.655722	-3.05943	-3.17429	-2.16321	-2.31401	-5.73579	-4.30777	-5.39606	-1.83948	-0.877731	-2.89476	-1.40224	-1.97955	-2.22136
	0.612528	1.56322	P52848	P52848	Bifunctional heparan sulfate N-deacetylase/N-sulfotransferase 1;Heparan sulfate N-deacetylase 1;Heparan sulfate N-sulfotransferase 1	NDST1	0	2.4	2.5	3.3	0.9	0.9	3.3	0	2	2	2	1	1	2	TRUE	0	2	2	2	1	1	2	-4.88978	0.800667	-0.590063	-4.42492	-0.790575	-0.346979	-0.444639	-4.51369	-1.92655	0.0216141	-0.83415	-0.258963	-1.78967	-2.61592	-6.40152	-4.0368	-4.05192	-0.725147	-2.17819	-2.61559	-4.09655
	0.748945	1.55651	O75128	O75128	Protein cordon-bleu	COBL	0	0	1	1.3	2.2	1.3	2.2	0	0	1	1	2	1	2	TRUE	0	0	1	1	2	1	2	-4.99994	-3.03829	1.33031	-3.29385	-2.71711	-4.79614	-2.78177	-3.45061	-4.66849	-4.2144	-3.20748	-1.64652	-6.13126	-4.533	-4.96926	-4.27095	-4.80334	-2.14626	-1.7671	-2.74317	-4.27388
+	1.3064	1.55498	Q8N1G2	Q8N1G2	Cap-specific mRNA (nucleoside-2-O-)-methyltransferase 1	CMTR1	0	0	1.3	0	4.1	1.4	4.1	0	0	1	0	3	1	3	TRUE	0	0	1	0	3	1	3	-4.17406	-3.38969	-2.31118	-3.13038	-2.23854	-3.66872	-2.42971	-5.39152	-5.11019	-1.77209	-2.66224	-3.31301	-2.12695	-6.29125	-4.19767	-5.1714	-4.38425	-6.0709	-3.24924	-2.22575	-1.78224
+	1.30084	2.10053	P25786	P25786	Proteasome subunit alpha type-1	PSMA1	22.8	27.4	21.3	0	4.9	4.9	27.4	5	6	5	0	1	1	6	TRUE	10	7	7	0	1	1	10	-1.06275	2.80101	-0.769136	-1.49092	1.28543	0.407557	-0.926817	-2.2916	2.70995	-0.429075	-1.28433	-0.642416	-2.50246	-1.67749	-0.337849	-3.36959	-3.80257	0.25798	1.07594	0.385269	1.03463
	1.28001	1.55046	Q9NWR8	Q9NWR8	Calcium uniporter regulatory subunit MCUb, mitochondrial	CCDC109B	0	3.3	3	6	7.4	3	7.4	0	1	1	2	2	1	2	TRUE	0	1	2	2	2	1	2	-4.09871	-0.623407	-0.617531	-2.50941	-2.87279	-3.18568	-4.20503	-4.02278	-4.12152	-3.03197	-5.30637	-3.39701	-5.0661	-4.22126	-3.31002	-2.84694	-4.87294	-2.89301	-2.86174	-3.09506	-4.00073
	1.14495	1.54829	A6NDU8	A6NDU8	UPF0600 protein C5orf51	C5orf51	9.5	4.8	12.6	9.9	13.3	13.3	13.3	2	1	3	1	2	2	3	TRUE	2	1	5	1	2	2	5	-2.5469	-2.54498	-0.18367	1.21545	-0.746771	0.668844	-0.00743294	-2.28325	-2.47707	0.342308	-1.0103	-2.13411	-2.43643	-1.38533	-1.22803	-1.58545	-3.71095	-3.08159	-0.37809	-1.59265	0.0474815
	1.11919	1.54793	P49917	P49917	DNA ligase 4	LIG4	0	0	1.4	5.6	5.6	3	5.6	0	0	1	2	2	1	2	TRUE	0	0	1	3	4	1	4	-4.86213	-1.82656	-1.49552	-2.55716	-1.8557	-4.13387	-4.35281	-2.40556	-1.29672	-4.25198	-2.73991	-4.89121	-5.27094	-5.89686	-3.42202	-2.32608	-4.07954	-5.0231	-2.10216	-3.32667	-4.91459
	0.634014	1.53858	Q02487	Q02487	Desmocollin-2	DSC2	1.4	1.1	0	0	1.1	1.1	1.4	0	1	0	0	1	1	1	FALSE	0	1	0	0	1	1	1	-2.99737	1.09601	-3.53614	-2.55548	0.908623	0.0632629	-1.87819	-4.66041	0.443096	0.827991	0.680656	0.270773	-0.476446	0.270559	-4.36356	-4.69497	-3.10415	-3.884	0.34462	1.13458	-4.10036
+	1.99915	1.10609	P25788	P25788	Proteasome subunit alpha type-3	PSMA3	8.6	17.6	14.1	0	0	0	17.6	2	3	3	0	0	0	3	TRUE	4	4	4	0	0	0	4	-1.24549	-1.1063	-1.32007	-2.335	-1.97385	-1.3227	-0.483824	-1.73447	-1.18268	-1.17276	-2.618	-0.852951	-1.59245	-3.62411	-3.02539	-2.26276	-2.94088	-2.49434	-0.419767	0.299696	-0.509575
	1.10408	1.5154	Q8NCN5	Q8NCN5	Pyruvate dehydrogenase phosphatase regulatory subunit, mitochondrial	PDPR	3.5	1.5	2	1.3	0	1.3	3.5	2	1	1	1	0	1	2	TRUE	4	3	2	1	0	1	4	-1.83768	-2.66541	-3.76513	-1.0161	-5.3208	-2.1934	-2.00743	-1.28069	-2.59236	-2.59141	-2.91039	-2.52079	-4.01847	-4.19724	-6.44312	-4.19647	-3.14844	-3.88715	-0.636375	-2.29257	-1.76694
	0.95118	1.51399	Q9UNN5	Q9UNN5	FAS-associated factor 1	FAF1	1.7	2	3.7	1.7	0	1.7	3.7	1	1	2	1	0	1	2	TRUE	1	2	2	1	0	1	2	-2.63262	-2.18266	-3.07552	-3.59556	-2.23709	-3.17449	-1.7653	-2.08796	-1.69793	-2.32529	-3.00438	-3.02252	-1.95043	-7.05409	-6.52088	-3.39908	-4.24327	-2.81413	-1.09797	-1.72096	-1.63324
	0.876195	1.51091	Q05655	Q05655	Protein kinase C delta type;Protein kinase C delta type regulatory subunit;Protein kinase C delta type catalytic subunit	PRKCD	0	1.8	0	3.7	3.7	3.7	3.7	0	1	0	2	2	2	2	TRUE	0	1	0	2	2	2	2	-4.83838	-1.07292	-3.77317	-4.1512	-3.39421	-0.964193	-3.10053	-2.62542	-5.09912	-3.6811	-4.39487	-2.27479	-1.6899	-4.53722	-5.82844	-4.45797	-6.11982	-4.62623	-3.49895	-3.1769	-4.50508
	0.989105	1.51046	Q17RY6	Q17RY6	Lymphocyte antigen 6K	LY6K	6.1	6.1	6.1	0	10.3	10.3	10.3	1	1	1	0	2	1	2	TRUE	2	3	2	0	3	1	3	-2.03801	-1.65956	-1.65442	-3.20043	-1.35624	-1.46079	-2.42962	-1.7859	-1.71643	-4.14073	-5.44607	-2.31613	-6.91244	-2.91558	-1.88245	-1.97047	-4.36503	-2.38625	-2.15165	-4.20562	-4.68132
	1.24492	1.50981	Q66K14	Q66K14	TBC1 domain family member 9B	TBC1D9B	0	1	1.2	0	0	0	1.2	0	1	1	0	0	0	1	FALSE	0	1	1	0	0	0	1	-3.63726	-2.69596	-4.68439	-2.96362	-3.40577	-3.53874	-2.15561	-3.95975	-4.24182	-3.53638	-6.08698	-3.75531	-7.29098	-2.69542	-5.56918	-3.97412	-5.65479	-4.80012	-5.66432	-3.2427	-3.82663
	0.968458	1.49847	P48067	P48067	Sodium- and chloride-dependent glycine transporter 1	SLC6A9	4.5	3.1	3.1	4.5	4.5	1.4	4.5	2	1	1	2	2	1	2	TRUE	2	2	2	4	3	1	4	-1.25443	-1.39425	-1.84228	-2.02018	-1.82311	-2.94478	-1.57944	-1.63758	-5.17293	-2.26208	-4.87876	-2.04127	-2.86144	-6.92385	-4.28856	-2.0453	-1.39321	-2.75751	-1.33864	-1.84759	-1.61895
	0.815297	1.49385	Q9NRP0	Q9NRP0	Oligosaccharyltransferase complex subunit OSTC	OSTC	8.1	8.1	8.1	8.1	8.1	8.1	8.1	1	1	1	1	1	1	1	TRUE	2	3	2	3	3	2	3	1.15755	0.934002	1.24981	1.06979	2.58724	1.5247	-0.261293	1.70778	1.24791	1.87788	1.7763	0.93726	0.182787	1.07648	1.26529	-4.50942	1.73944	-0.194578	-0.385677	-1.20195	-0.4083
	0.796199	1.49325	Q15018	Q15018	BRISC complex subunit Abro1	FAM175B	17.3	14.7	10.6	5.5	0	5.5	17.3	4	3	2	2	0	2	4	TRUE	4	4	4	2	0	2	4	-2.19065	-0.678301	-2.17795	-3.24237	-2.67832	-1.26428	-0.570652	-0.509012	-2.38389	-2.3858	-1.18901	-1.28801	-2.14982	-2.90111	-7.35006	-2.71022	-4.85932	-1.22082	-0.975582	-1.51372	0.497364
	0.917907	1.49306	Q9UBD5	Q9UBD5	Origin recognition complex subunit 3	ORC3	3.9	5.5	8	2.7	1.1	4.8	8	2	3	4	2	1	3	4	TRUE	2	3	8	2	1	3	8	-0.0549202	-1.40311	0.691006	4.02164	-0.459377	2.8113	0.420057	-0.34668	0	-2.93651	-1.38417	-0.950922	-0.243107	0.0280952	-1.36666	-1.25195	-0.305071	-0.213161	-0.291666	-1.56218	-0.558752
	0.652927	1.49264	Q96EK6	Q96EK6	Glucosamine 6-phosphate N-acetyltransferase	GNPNAT1	29.3	37.5	29.3	29.3	6	25.5	37.5	2	3	2	2	1	2	3	TRUE	5	6	5	3	1	2	6	-0.205387	-0.00185204	0.862623	-0.447283	-2.50974	-3.05876	0.128614	0.00586319	0.710474	-1.89521	0.428265	-1.07971	-3.239	-4.95487	-2.65632	0.650566	0.264315	-4.38096	-1.31837	-0.965832	-0.247105
	0.796382	1.48065	Q9H9T3	Q9H9T3	Elongator complex protein 3	ELP3	1.8	1.6	0	3.3	4.9	8	8	1	1	0	2	3	4	4	TRUE	1	1	0	2	3	4	4	-1.42023	-2.16884	-4.93929	-1.44008	-2.51901	-1.35017	-1.77495	-0.432297	-4.56494	-2.41535	-3.03879	-2.32141	-5.12158	-1.28402	-5.7547	-2.97207	-1.99328	-5.59587	-1.79664	-3.81995	-2.61349
	0.601314	1.47955	Q5BJF2	Q5BJF2	Transmembrane protein 97	TMEM97	4.5	4.5	4.5	18.8	18.8	4.5	18.8	1	1	1	3	3	1	3	TRUE	1	1	1	3	6	1	6	0.63336	1.64235	1.3795	0.914112	1.82013	0.67103	1.50498	1.2853	0.819382	2.74223	1.81222	0.598921	-6.26062	1.01825	0.940842	1.19371	0.639072	0.65193	1.15252	0.425013	1.31428
+	2.53708	1.45068	Q13308	Q13308	Inactive tyrosine-protein kinase 7	PTK7	4.8	8.9	3.6	2.5	3.7	2.6	8.9	3	6	2	2	3	1	6	TRUE	6	6	5	4	3	1	6	0.573177	-0.311825	-1.68555	-0.935366	-0.828695	-1.13586	-1.14582	-1.18985	-6.60912	-1.97709	-4.33565	-0.916307	-1.75476	-2.08474	-1.54299	-2.65267	-2.72445	-2.26862	-1.58846	-1.61684	-1.47848
	1.01858	1.47741	P84243	P84243	Histone H3.3	H3F3A	13.2	36.8	59.6	57.4	56.6	44.1	59.6	0	1	1	2	2	2	2	TRUE	0	1	1	18	16	18	18	-2.92849	1.03682	-0.711538	0.0580902	2.07453	0.692503	-0.683998	-0.319889	-2.88046	-0.388517	-0.907434	-1.05337	-2.08397	0.022501	-2.76167	-1.21538	-1.15155	-1.45247	-1.10578	-0.0267506	-1.58668
	0.768612	1.47513	Q01629	Q01629	Interferon-induced transmembrane protein 2	IFITM2	17.4	17.4	17.4	17.4	17.4	17.4	17.4	1	1	1	1	1	1	1	TRUE	5	6	4	8	1	1	8	0.208984	0.617083	0.0529327	1.038	-0.735348	-0.791395	0.524441	0.0483646	-1.21452	0.513569	-0.251888	-2.16331	0.0116367	-0.080368	-5.76376	-0.530376	-2.36879	0.271126	0.543604	0.137335	0.190594
+	1.4648	1.77818	Q93096	Q93096	Protein tyrosine phosphatase type IVA 1	PTP4A1	20.2	12.1	13.3	15	15	19.1	20.2	1	0	0	1	1	1	1	TRUE	1	0	0	1	1	1	1	-0.235523	-1.68047	-3.33277	-4.03718	-2.15101	-3.20062	-4.67954	-4.17997	-4.35749	-1.96328	-6.34455	-2.7062	-4.32751	-6.21807	-3.66757	-2.80388	-4.28309	-4.00652	-2.58059	-3.13424	-3.94238
	0.681524	1.46973	Q9C0C9	Q9C0C9	E2/E3 hybrid ubiquitin-protein ligase UBE2O	UBE2O	3.5	1.9	2.6	0	0	0	3.5	3	1	2	0	0	0	3	TRUE	3	1	2	0	0	0	3	-0.506145	-2.38365	-1.86077	-3.12517	-3.04352	-3.49672	-0.606373	-1.60107	-2.24434	-2.6857	-4.25458	-2.11334	-3.24871	-7.9755	-4.60241	-0.455925	-3.60732	-3.34449	-2.74619	-2.12021	-1.48006
+	1.70892	1.85261	P53801	P53801	Pituitary tumor-transforming gene 1 protein-interacting protein	PTTG1IP	0	0	10	3.9	13.9	13.9	13.9	0	0	1	1	2	2	2	TRUE	0	0	1	1	2	2	2	-3.34216	-2.84151	-0.575172	-0.46777	-0.525888	-0.829123	-4.06472	-3.86001	-0.278669	-5.33776	-5.15482	-1.11844	-3.66358	-2.45458	-3.71899	-4.47001	-3.62922	-1.76093	-3.58321	-1.7379	-1.55151
	0.640856	1.45696	P39687	P39687	Acidic leucine-rich nuclear phosphoprotein 32 family member A	ANP32A	20.9	18.9	15.7	8.4	13.7	8.4	20.9	3	2	2	1	1	1	3	TRUE	10	8	10	2	2	2	10	-0.139013	0.0698795	-0.621208	-1.03566	-0.0203838	-1.01729	0.117971	-0.623848	-0.324173	-1.90351	-1.78131	0.123867	-7.14344	-0.916616	-0.379869	-1.19096	0.538002	-2.41255	0.317772	0.431368	0.302011
	1.15848	1.45367	Q9Y6B6	Q9Y6B6	GTP-binding protein SAR1b	SAR1B	25.3	23.2	19.2	21.2	15.7	15.7	25.3	2	2	1	1	1	1	2	TRUE	2	6	1	1	1	1	6	1.18435	1.19206	0.796618	2.02095	1.61333	1.19004	1.63461	-2.25191	1.29546	-2.44135	1.51528	0.873642	0.748716	1.2867	0.786564	-2.71829	-1.82006	0.99169	0.975002	0.845629	-3.0317
	1.08044	1.45183	Q9UKY4	Q9UKY4	Protein O-mannosyl-transferase 2	POMT2	0	0	2.4	4.1	2.1	2.1	4.1	0	0	1	2	1	1	2	TRUE	0	0	1	2	1	1	2	-3.77929	-3.12886	-2.09504	-3.7922	-3.43903	-3.38171	-2.30405	-2.83761	-5.26391	-2.4021	-3.47966	-3.47411	-5.95469	-6.24421	-2.40185	-5.80349	-2.63079	-5.2921	-4.1885	-4.73129	-1.97743
+	2.17185	1.40504	Q9Y606	Q9Y606	tRNA pseudouridine synthase A, mitochondrial	PUS1	6.3	9.4	6.3	4.7	2.1	5.6	9.4	1	2	1	2	1	2	2	TRUE	2	4	4	2	1	2	4	-3.16346	-1.63283	-2.23418	-3.55385	-3.12981	-3.02903	-2.75478	-1.27244	-2.69545	-2.73577	-3.40603	-1.8337	-3.67755	-3.39502	-5.40866	-3.89874	-4.29802	-4.4954	-3.66415	-2.82683	-3.29734
	1.08978	1.4486	P16104;Q96QV6	P16104;Q96QV6	Histone H2AX;Histone H2A type 1-A	H2AFX;HIST1H2AA	18.2	16.1	16.1	22.4	30.1	24.5	30.1	0	0	0	1	3	2	3	TRUE	0	0	0	1	3	3	3	-2.43956	-1.25152	-2.40347	-1.33995	0.303148	-2.33371	-2.04519	-3.40643	-2.56716	0.204548	-3.90907	-0.877075	-2.22725	-1.36421	-5.4623	-2.35008	-4.09191	-2.66091	-1.9889	-0.200323	-2.13495
	0.633803	1.432	Q8IZ81	Q8IZ81	ELMO domain-containing protein 2	ELMOD2	0	3.1	3.1	13	17.1	13.7	17.1	0	1	1	3	5	4	5	TRUE	0	1	2	3	5	4	5	-3.85883	0.779324	0.279119	-0.631783	-0.253551	0.0606041	0.30427	0.255047	-0.966242	0.640217	-4.901	-1.98417	-4.18201	0.375904	-5.27715	-1.34187	-0.58042	-1.21155	0.284256	-2.79333	-0.0438042
	1.22115	1.42982	Q9UPY3	Q9UPY3	Endoribonuclease Dicer	DICER1	0.5	0.5	0	0	0	0.6	0.6	1	1	0	0	0	1	1	FALSE	1	1	0	0	0	2	2	-3.16093	-0.724726	-4.26864	-3.55979	-4.18128	-2.23668	-5.21084	-2.78674	-5.37235	-3.93029	-4.65267	-3.90899	-4.74971	-2.83429	-5.59437	-4.48269	-4.00896	-5.04092	-4.29279	-2.77658	-4.45056
+	1.99439	2.36959	Q96C36	Q96C36	Pyrroline-5-carboxylate reductase 2	PYCR2	0	5	0	0	0	3.1	5	0	1	0	0	0	1	1	TRUE	0	2	0	0	0	1	2	-3.93982	-1.61582	-3.57714	-5.16536	-3.11436	-3.03853	-1.3144	-3.96054	-2.80121	-3.51948	-3.81312	-2.64747	-7.18283	-4.98723	-6.69479	-4.20018	-7.23131	-4.37227	-3.92168	-1.15117	-5.71133
	0.905271	1.41953	O75110;O43861	O75110	Probable phospholipid-transporting ATPase IIA	ATP9A	0	2	2.4	2.4	0	3.4	3.4	0	1	1	1	0	2	2	TRUE	0	1	1	2	0	2	2	-3.69823	-1.39223	-1.60012	-1.33625	-3.92911	-2.1128	-4.95816	-0.83885	-1.09665	-4.55592	-5.0698	-2.35268	-4.98083	-5.30654	-3.57281	-5.28951	-1.79653	-1.63968	-3.61557	-3.54414	-2.92542
+	1.41151	1.62937	Q9H082;Q14088	Q9H082	Ras-related protein Rab-33B	RAB33B	0	7.9	7.9	5.2	19.7	13.1	19.7	0	1	1	1	3	2	3	TRUE	0	1	1	1	3	2	3	-3.93794	-1.86721	-2.16111	-3.96712	-2.37323	-3.27235	-2.37724	-1.85655	-2.4882	-3.96915	-5.60159	-3.45414	-5.63263	-6.48361	-5.12872	-2.83903	-3.68289	-3.58832	-2.06424	-4.20556	-2.39483
	0.840959	1.41587	Q5SNT2	Q5SNT2	Transmembrane protein 201	TMEM201	1.5	3.3	2.7	1.5	8.4	9.6	9.6	1	2	2	1	5	6	6	TRUE	1	2	4	2	8	7	8	-1.88469	0.163513	1.03751	-3.04402	0.17017	0.335558	-0.590033	0.0146217	-0.610712	0.653223	-1.20339	0.0759811	-2.06503	-0.924698	-4.92926	-0.925463	-1.19958	-1.67313	0.360836	-0.674604	-1.83158
	0.875673	1.41386	P53041	P53041	Serine/threonine-protein phosphatase 5	PPP5C	18.2	14	10	4.8	5.8	9.8	18.2	6	5	3	2	2	4	6	TRUE	10	11	6	2	2	4	11	0.433989	-0.354279	-2.16857	-0.0895863	0.738628	0.894066	-0.343204	-2.74861	0.249481	-1.87647	-0.0290031	0.661623	-0.44511	-0.482628	-1.23445	-4.98373	-1.69706	-0.185911	0.149738	-0.419188	-1.4174
	1.09105	1.41382	P04156	P04156	Major prion protein	PRNP	4.7	4.7	4.7	12.6	19.8	18.2	19.8	1	1	1	3	3	3	3	TRUE	2	1	1	3	5	3	5	-1.1932	-0.585316	-0.941347	-0.466059	-1.65301	-1.54491	-0.192915	-0.743532	-1.01585	-0.559216	-0.989872	-2.48211	-3.71406	-1.0621	-4.94159	-0.622908	-1.36814	-3.15798	-2.22556	-2.82099	-0.829535
	0.902235	1.40953	O43293;Q9UIK4	O43293	Death-associated protein kinase 3	DAPK3	4.4	2.9	1.5	13.9	11.5	18.9	18.9	2	1	1	5	4	6	6	TRUE	2	1	1	6	6	8	8	-0.265947	-1.47594	-1.52833	-0.00236893	-1.79614	-0.768251	-1.25935	0.47567	-4.72165	-2.38803	-1.48641	-0.380535	-2.02127	-4.68757	-4.87268	-1.35367	-0.859617	-0.49935	0.541111	1.17824	-0.0963039
	0.881997	1.40518	Q9UKV8	Q9UKV8	Protein argonaute-2	AGO2	5.9	1.3	5.7	10.1	12.2	13.5	13.5	3	1	3	4	3	5	5	TRUE	4	1	4	9	6	10	10	1.20962	-3.25812	0.365517	0.300747	0.260857	0.487276	-2.37899	-0.872063	0.495167	-1.00199	-0.158869	-1.00168	-0.810276	-1.56528	-4.1204	-0.565069	-0.426628	-1.5775	-0.584225	-6.02591	-0.845333
+	1.36195	1.46514	P20337	P20337	Ras-related protein Rab-3B	RAB3B	11	7.3	11	3.7	7.3	7.3	11	2	1	2	1	1	1	2	TRUE	6	6	7	2	1	1	7	-0.731186	-0.759064	-0.773048	0.210152	-3.67124	-1.69754	-1.93643	-1.05204	-0.791756	-2.15558	-3.86576	-3.31443	-2.19782	-1.93961	-1.96419	-3.88674	-3.183	-3.04139	-5.00227	-3.3891	-4.26028
+	1.96964	1.30846	Q09028	Q09028	Histone-binding protein RBBP4	RBBP4	25.4	16.5	16.5	8.2	9.4	6.4	25.4	2	1	1	1	1	1	2	TRUE	6	2	2	1	2	1	6	-0.361712	-1.46511	-1.26916	-0.80113	-0.398914	-0.398335	-0.556406	-1.21341	-1.26093	-1.57457	-3.58949	-0.566248	-2.4715	-1.7247	-0.41507	-2.82841	-2.64241	-2.46306	-1.13442	0.539997	-1.29289
	0.530932	1.40304	Q9NPG3	Q9NPG3	Ubinuclein-1	UBN1	0	0	0.9	2.4	3.8	3.7	3.8	0	0	1	2	3	3	3	TRUE	0	0	1	3	3	3	3	-3.92167	-3.65795	2.45421	-3.88179	-2.88863	-4.88868	-3.82914	-3.93578	-4.62146	-3.15423	-5.30065	-2.68338	-5.40574	-6.36201	-4.14422	-1.61435	-3.71776	-3.95864	-4.51431	-3.24035	-3.72654
+	1.49118	1.05687	Q8IXI2	Q8IXI2	Mitochondrial Rho GTPase 1	RHOT1	4.9	10.7	13.1	3.9	4.5	3.2	13.1	2	4	5	2	2	1	5	TRUE	2	4	5	2	2	1	5	-2.39147	-1.76725	-0.355844	-0.52202	-0.890932	-1.97367	-2.00085	-1.88422	-1.03938	-2.79378	-2.43666	-1.7943	-2.21989	-2.29967	-1.33232	-2.97048	-2.38981	-3.03021	-2.2383	-2.95834	-2.122
+	1.34477	1.39943	O15344;Q9UJV3	O15344	E3 ubiquitin-protein ligase Midline-1	MID1	3.3	1.8	1.8	1.5	0	0	3.3	2	1	1	1	0	0	2	TRUE	3	1	1	1	0	0	3	-1.12249	-3.76973	-3.61788	-3.98018	-2.39636	-1.40044	-1.8106	-5.38878	-1.89201	-3.04312	-2.81938	-2.20808	-4.10084	-4.34237	-2.71689	-5.03321	-4.71999	-3.77038	-3.51704	-0.705122	-3.30603
	1.13034	1.39861	O00522	O00522	Krev interaction trapped protein 1	KRIT1	2.4	4.6	10.7	2.4	2.4	2.4	10.7	1	2	4	1	1	1	4	TRUE	1	5	5	12	14	7	14	3.80646	5.93649	3.96377	4.3537	5.01064	3.04896	5.1014	4.04935	3.85654	4.4415	3.93874	4.2025	0.230221	3.75969	3.68612	3.70845	3.61583	2.72804	4.85323	3.73005	-0.939932
+	1.41818	1.85042	P61587	P61587	Rho-related GTP-binding protein RhoE	RND3	5.7	5.7	5.7	5.7	11.1	15.6	15.6	1	1	1	1	2	3	3	TRUE	2	1	1	1	2	4	4	-0.805792	-0.996447	-1.15624	-2.83385	-0.856796	-0.792126	-1.30038	-1.457	-1.68974	-1.25872	-1.7967	-3.30349	-4.89184	-5.50424	-2.88988	-1.91453	-2.10227	-1.24099	-1.67844	-0.0746574	-0.0454674
	0.816132	1.39763	Q8N8Z6	Q8N8Z6	Discoidin, CUB and LCCL domain-containing protein 1	DCBLD1	16.5	13.4	16.5	1.1	0	1.4	16.5	5	5	5	1	0	1	5	TRUE	13	7	8	1	0	1	13	0.670057	-1.21738	0.0457325	-0.257635	-2.05597	2.98376	-0.0861301	-1.29683	-1.38883	-0.616615	-0.906347	2.57409	-0.350677	0.130951	-0.18734	-2.43236	-2.5503	-2.82752	-1.7649	0.0528698	-0.881245
	0.915695	1.39348	Q9Y315	Q9Y315	Deoxyribose-phosphate aldolase	DERA	10.1	3.1	3.8	10.4	0	10.4	10.4	3	1	1	2	0	2	3	TRUE	4	1	1	2	0	3	4	-0.536694	-3.4461	-3.25616	-1.02821	-3.39291	-2.55738	-0.95792	-2.4234	-1.63547	-2.93318	-1.99122	-1.67305	-2.90328	-4.77122	-5.25023	-4.72497	-3.85783	-1.07076	-2.01353	-2.5694	-1.18476
	0.211324	1.39228	Q71DI3	Q71DI3	Histone H3.2	HIST2H3A	36.8	36.8	59.6	50.7	56.6	44.1	59.6	1	1	1	1	1	1	1	TRUE	1	4	12	25	20	14	25	-4.62613	-1.52032	6.1399	5.90979	1.64839	2.31038	6.86058	6.62374	7.19936	4.30092	3.90193	0.605083	-1.79893	3.38321	-5.06115	5.46494	5.11736	-5.59709	0.400303	-0.4263	1.12499
	1.1887	1.39084	Q99436	Q99436	Proteasome subunit beta type-7	PSMB7	3.2	6.9	6.9	4.3	4.3	4.3	6.9	1	2	2	1	1	1	2	TRUE	3	3	4	1	2	1	4	-1.32022	-0.390444	-1.01636	-1.26437	-1.96542	-1.37672	-1.98372	-0.837183	-1.53189	-1.76626	-1.86556	-2.52121	-1.84308	-2.37067	-5.70897	-2.09797	-1.36648	-2.2914	-0.402378	0.984106	-0.654312
+	1.44829	1.38065	Q9NYT0	Q9NYT0	Pleckstrin-2	PLEK2	0	4.8	2.5	0	4.8	3.4	4.8	0	1	1	0	1	1	1	FALSE	0	1	1	0	1	1	1	-2.5365	-1.87037	-2.33641	-2.90563	-0.639553	-2.77061	-1.97051	-2.58309	-1.02012	-3.54074	-2.15811	-2.5289	-3.34457	-2.70127	-5.70687	-3.17476	-2.74849	-3.66698	-4.13595	-3.57184	-2.7506
	0.647155	1.37825	P55039	P55039	Developmentally-regulated GTP-binding protein 2	DRG2	5.2	4.9	11.5	5.8	7.7	3	11.5	2	2	4	2	2	1	4	TRUE	2	4	5	2	3	1	5	-1.58783	-0.778427	-0.559092	-0.691576	-1.43585	-2.22192	-0.23344	-0.154879	-0.466188	-0.408558	-2.87825	-1.19197	-2.38184	-6.92607	-2.39983	-3.58488	-0.214025	-0.0375481	-1.04848	-1.30425	-0.577961
	1.12389	1.37483	P68366	P68366	Tubulin alpha-4A chain	TUBA4A	59.8	59.8	60.3	41.3	41.3	43.3	60.3	4	4	4	1	1	2	4	TRUE	11	11	11	1	1	3	11	1.50237	0.373751	0.921268	0.848854	1.7367	1.71907	1.24915	0.664679	0.695059	1.07805	1.69061	0.550802	0.901083	0.667303	0.822247	-2.71185	-1.72506	0.89933	0.886744	0.80089	0.799456
	1.13652	1.37087	Q9UHQ4	Q9UHQ4	B-cell receptor-associated protein 29	BCAP29	14.9	6.2	10.8	16.6	20.7	18.7	20.7	3	1	2	4	6	5	6	TRUE	5	1	3	10	6	6	10	1.55772	0.797033	2.25705	2.18744	2.16802	1.98239	1.92698	0.720505	2.55546	2.14882	1.91883	1.50877	1.41588	2.08471	-1.82523	1.32167	-1.19346	0.920866	1.74115	0.656389	1.21527
	0.841823	1.36875	O60906	O60906	Sphingomyelin phosphodiesterase 2	SMPD2	0	0	9	9.7	10.6	12.3	12.3	0	0	2	2	3	3	3	TRUE	0	0	2	3	4	3	4	-4.2958	-3.02329	0.326031	-1.77341	-1.3552	-2.1039	-5.10087	-3.94669	-1.94233	-1.71716	-1.42988	-2.62785	-1.66492	-4.98639	-4.223	-1.74916	-4.5059	-3.30871	-2.91478	-1.22223	-2.39171
	0.767974	1.36247	Q9NYV6	Q9NYV6	RNA polymerase I-specific transcription initiation factor RRN3	RRN3	1.2	1.7	1.2	0	1.2	4.6	4.6	0	1	0	0	0	1	1	FALSE	1	1	1	0	1	2	2	-1.62985	-1.72171	-2.10633	-4.44011	-1.58086	-1.18566	-2.57262	-2.35306	-5.39947	-3.72795	-2.92299	-3.76887	-6.85162	-2.29366	-2.06942	-3.43518	-1.76435	-4.42512	-2.24917	-2.55099	-2.89776
	0.986374	1.35944	O43286	O43286	Beta-1,4-galactosyltransferase 5	B4GALT5	6.4	2.1	6.4	2.1	2.1	6.4	6.4	2	1	2	1	1	2	2	TRUE	2	2	2	1	1	2	2	0.711847	0.967594	1.57424	2.99153	2.72593	1.79861	-0.318285	0.458929	1.09676	2.889	2.11506	-2.76854	0.148199	0.683224	1.26972	1.95383	-2.62054	1.17867	-0.378786	-2.15319	0.2101
	0.865292	1.35723	P20336	P20336	Ras-related protein Rab-3A	RAB3A	6.8	6.8	6.8	6.8	6.8	10.5	10.5	1	1	1	1	1	1	1	TRUE	2	3	2	1	1	1	3	-0.623316	0.213665	-0.841124	-1.2846	-0.729572	-1.10202	-2.71105	-0.680407	-5.64581	-0.364861	-4.18255	-1.18516	-1.21006	-1.03531	-4.5756	-0.942579	-0.119183	-4.62758	-0.802179	-2.84785	-0.788368
	0.910255	1.35617	O75348	O75348	V-type proton ATPase subunit G 1	ATP6V1G1	9.3	0	9.3	0	0	0	9.3	1	0	1	0	0	0	1	TRUE	1	0	1	0	0	0	1	-4.38664	-3.77128	-2.36494	-4.24043	-3.59025	-3.82369	-2.35287	-2.25483	-2.59964	-4.14942	-2.83857	-3.9129	-7.74331	-4.94813	-4.62523	-5.93388	-4.95086	-2.11283	-4.51442	-1.4869	-1.84014
+	2.25609	1.21706	P62899	P62899	60S ribosomal protein L31	RPL31	40	33.6	40	32.8	40	28.8	40	5	5	5	4	5	4	5	TRUE	13	11	20	6	7	4	20	4.75557	6.82087	4.68222	5.51973	5.50882	5.04975	4.23801	5.01391	4.49352	4.71861	4.38336	4.96516	4.34879	4.5491	4.41435	4.07276	3.76481	3.88476	5.00189	4.73824	4.94891
	0.734066	1.35425	O15230	O15230	Laminin subunit alpha-5	LAMA5	1.1	0	0	1.9	0	1	1.9	3	0	0	4	0	2	4	TRUE	4	0	0	4	0	2	4	-1.11541	-2.02424	-2.04938	-1.35579	-3.09307	0.433453	-5.68775	-1.48575	-0.717373	-3.17038	-3.37868	-2.01058	-1.22763	-1.66362	-5.6088	-2.31525	-5.23244	-1.28219	-3.66101	-3.64517	-2.45532
	0.692305	1.35341	Q7Z4S6	Q7Z4S6	Kinesin-like protein KIF21A	KIF21A	1	0	1.6	4.5	4.9	6.5	6.5	1	0	2	5	4	6	6	TRUE	1	0	2	5	5	9	9	-3.48809	-1.32685	-0.845915	-1.24461	-1.61624	-0.813002	-3.05585	-0.937975	-2.06459	-4.40502	-3.93006	-0.818377	-5.00442	-4.45045	-5.26696	-1.3807	-0.832439	-0.520195	-2.06969	-0.515182	0.944887
+	2.07412	1.41596	P83881	P83881	60S ribosomal protein L36a	RPL36A	28.3	28.3	35.8	29.2	36.8	37.7	37.7	0	0	1	0	1	1	1	TRUE	13	13	14	5	6	6	14	3.01083	3.45299	3.43862	3.71126	3.47201	3.35902	2.5649	3.42379	3.66869	3.47376	3.55706	3.26127	2.49089	2.5548	0.46496	3.04292	0.926037	2.46937	3.167	3.29758	3.36477
+	1.66625	1.07414	Q9NR31	Q9NR31	GTP-binding protein SAR1a	SAR1A	49	37.4	21.7	53.5	28.3	22.7	53.5	4	5	2	5	4	2	5	TRUE	11	8	7	12	8	6	12	3.51248	3.81595	2.96862	4.44383	3.4159	2.56828	3.31247	3.00045	3.0532	2.6472	2.89148	3.59046	2.40833	3.24356	1.13707	2.86869	2.35336	2.26919	2.67015	2.15654	3.24063
	0.776129	1.34	Q8WUD6	Q8WUD6	Cholinephosphotransferase 1	CHPT1	3	5.7	5.7	3	3	3	5.7	1	2	2	1	1	1	2	TRUE	1	2	2	1	1	1	2	-1.77327	-0.359129	-1.57319	-3.16299	-1.31896	-1.46403	-5.0837	-1.546	-1.79528	-0.905956	-3.19161	-3.78434	-1.26019	-2.06468	-5.52485	-4.94183	-3.35783	-0.542202	-1.89372	-3.87701	-4.3732
+	1.96141	3.81934	P31947	P31947	14-3-3 protein sigma	SFN	10.5	10.5	16.1	6.9	10.1	10.9	16.1	1	1	2	0	0	1	2	TRUE	2	1	4	0	0	1	4	1.26892	0.945513	0.740421	-3.09814	-1.34229	-1.78799	0.825373	0.993679	1.1149	-2.43329	-3.06284	4.1443	-7.24405	-5.85415	-6.28231	-3.27654	-1.37596	-2.15663	1.35395	2.57664	-5.94145
	0.998237	1.32743	Q9UQ13	Q9UQ13	Leucine-rich repeat protein SHOC-2	SHOC2	0	0	2.2	0	0	0	2.2	0	0	1	0	0	0	1	FALSE	0	0	2	0	0	0	2	-4.41808	-1.75289	-3.11872	-3.70576	-3.29061	-2.38749	-2.29329	-2.80159	-3.0198	-3.7638	-4.51985	-2.85855	-3.12553	-6.35078	-2.32218	-4.25089	-4.89819	-5.69053	-3.83811	-3.72357	-4.06767
	1.22962	1.31837	Q6AZY7	Q6AZY7	Scavenger receptor class A member 3	SCARA3	2	3.6	3.6	1.2	3.8	7.3	7.3	1	2	2	1	2	5	5	TRUE	1	2	2	1	2	5	5	-3.80499	-1.33858	-0.983763	-2.19251	-1.62916	-1.64066	-3.1524	-0.781002	-1.81114	-1.17233	-2.35007	-1.51628	-3.29791	-4.88862	-3.86963	-1.5718	-3.3804	-2.49151	-0.849638	-3.52133	-3.33509
+	1.51551	2.71904	Q9BX95	Q9BX95	Sphingosine-1-phosphate phosphatase 1	SGPP1	6.8	6.1	6.8	4.5	6.1	8.8	8.8	2	2	2	2	2	3	3	TRUE	1	2	1	2	2	3	3	-0.266422	1.62794	-0.189238	-0.864998	0.0328903	0.267988	-4.62221	0.981737	-1.09211	0.708778	0.761942	-0.0851421	-5.72611	-0.844431	0.294777	-2.43607	-5.57171	-1.42253	-0.45883	-3.3176	-3.04018
	0.834695	1.31832	O43493	O43493	Trans-Golgi network integral membrane protein 2	TGOLN2	14	14	13.3	9.2	9.2	15.3	15.3	5	5	4	3	3	5	5	TRUE	11	7	8	3	3	5	11	1.10812	0.741499	0.223524	0.796972	0.121178	1.27176	0.248751	0.134903	1.17652	0.640949	0.146849	0.636461	0.00818253	0.675022	-1.43196	1.07123	-4.29076	0.321407	-0.74531	-0.443155	0.520586
	0.850936	1.31197	Q8WUY8	Q8WUY8	N-acetyltransferase 14	NAT14	3.9	12.1	5.8	30.1	8.7	26.7	30.1	1	3	1	4	1	3	4	TRUE	1	3	1	4	1	3	4	-0.800617	-0.204279	-2.09603	-0.928774	-1.37551	-1.57873	-2.11205	-1.90976	-2.25242	-1.35856	-4.30457	-0.997608	-2.09684	-2.29725	-5.50877	-3.7472	-0.623526	-0.58217	-2.51416	0.425512	-0.211945
+	1.42765	2.18588	Q96BI1	Q96BI1	Solute carrier family 22 member 18	SLC22A18	5.7	2.8	0	5.7	5.7	5.7	5.7	2	1	0	2	2	2	2	TRUE	2	1	0	2	2	2	2	0.992092	-1.75041	-4.27015	-1.8362	-2.1548	-3.42146	-3.70367	-2.54855	-4.95501	-1.30066	-2.21717	-3.64444	-6.03945	-4.18447	-3.91507	-2.14287	-5.1999	-4.07447	-1.47461	-3.38366	-5.35699
+	3.83412	1.73507	Q8TBP6	Q8TBP6	Solute carrier family 25 member 40	SLC25A40	0	0	3.8	4.1	3	5.6	5.6	0	0	1	1	1	2	2	TRUE	0	0	1	2	1	2	2	-3.58551	-4.02464	-3.66202	-2.36558	-3.62178	-3.96958	-5.09354	-2.88043	-4.01102	-3.14984	-5.29487	-4.23578	-5.19997	-5.25896	-5.73454	-5.68628	-5.04408	-4.7157	-3.77752	-1.94234	-2.54037
+	1.49112	1.9234	P09132	P09132	Signal recognition particle 19 kDa protein	SRP19	18.8	10.4	10.4	10.4	18.8	0	18.8	2	1	1	1	2	0	2	TRUE	5	3	3	1	2	0	5	-2.0421	-1.12971	-0.782814	-1.7645	-2.03879	-3.12877	-1.45175	-0.0694942	-3.86753	-2.00212	-1.37935	-1.2115	-1.70645	-5.03517	-4.59944	-2.37208	-6.00412	-2.70982	-2.56909	-2.74654	-2.02837
	0.666266	1.29894	Q9NPF5	Q9NPF5	DNA methyltransferase 1-associated protein 1	DMAP1	0	0	0	12	9	6.6	12	0	0	0	3	3	2	3	TRUE	0	0	0	3	3	2	3	-3.37502	-3.91774	-4.94468	-0.858488	-1.29604	-0.682775	-3.18826	-0.276014	-0.810429	-3.50977	-1.85755	-3.5518	-4.27524	-4.83886	-3.99125	-5.74763	-1.22972	-2.78568	-2.32563	-0.00352287	-1.22722
+	3.30059	3.23583	Q9NRC1;Q8TDW4	Q9NRC1	Suppressor of tumorigenicity 7 protein	ST7	2.4	0	2.4	11.5	1.7	2.7	11.5	1	0	1	5	1	1	5	TRUE	1	0	1	6	1	1	6	-0.936552	-1.14886	-0.129641	-1.11507	-3.72378	-1.60106	-4.08029	-1.81451	-3.61667	-0.672693	-2.24263	-2.60143	-4.99603	-5.64036	-5.89723	-3.62926	-4.31397	-3.59311	-2.21749	-1.14626	-4.0756
+	1.53999	1.2978	Q8N1F8	Q8N1F8	Serine/threonine-protein kinase 11-interacting protein	STK11IP	1	2.2	2.2	0	0	0	2.2	1	1	1	0	0	0	1	FALSE	1	3	1	0	0	0	3	-2.71933	-2.78648	-3.21003	-3.37185	-3.8249	-3.13223	-1.80721	-3.5962	-2.46377	-3.47432	-4.44886	-2.01041	-5.2248	-6.45657	-3.38303	-3.45339	-4.2513	-4.06253	-1.42429	-2.67207	-1.87927
	0.499446	1.29666	Q01130;Q9BRL6	Q01130	Serine/arginine-rich splicing factor 2	SRSF2	15.4	15.4	18.6	3.2	0	3.6	18.6	2	2	3	1	0	1	3	TRUE	5	4	5	1	0	1	5	-0.770844	-1.13725	-0.067482	0.786724	-2.88394	-0.0812321	-0.87425	-0.0288124	0.395468	-1.69148	-3.32607	-1.1235	-6.66932	-1.30927	0.070816	-2.48927	1.18025	-2.71721	0.0914803	-1.21762	0.244825
	0.89126	1.29535	Q9NPQ8;Q9NVN3	Q9NPQ8	Synembryn-A	RIC8A	2.8	6.8	4.1	0	2.8	0	6.8	2	3	2	0	1	0	3	TRUE	2	4	3	0	2	0	4	-2.53963	-0.986244	-1.83723	-2.99202	-0.725399	-1.67276	-0.438913	-4.59326	-1.94329	-3.97969	-3.48014	-1.85032	-6.2134	-2.14258	-2.20453	-3.95032	-1.9688	-2.04578	-1.1853	-1.23864	-1.02825
	0.930792	1.29246	P45973	P45973	Chromobox protein homolog 5	CBX5	20.4	16.8	16.8	6.8	0	0	20.4	3	3	3	1	0	0	3	TRUE	5	4	6	1	0	0	6	-0.354412	-1.21115	-0.997692	-1.21197	-3.46042	-1.14904	-1.40056	-2.70494	-2.21377	-0.339876	-3.07502	-2.14611	-3.15798	-3.01881	0.186172	-4.33541	-2.80548	-3.00794	-1.77267	-0.410765	-1.07172
	0.464172	1.28876	Q9HD34	Q9HD34	LYR motif-containing protein 4	LYRM4	0	28.6	15.4	15.4	0	15.4	28.6	0	2	1	1	0	1	2	TRUE	0	2	2	1	0	1	2	-4.83818	0.120842	-1.00632	-1.3532	-2.9641	-0.938419	-4.86602	-2.75067	-1.37185	-3.49285	-0.446304	-1.92553	-5.22882	-0.0954514	-5.95016	-5.2566	-0.837786	-1.34315	0.440363	-1.34867	-0.88537
	0.803108	1.2859	Q9P2E5	Q9P2E5	Chondroitin sulfate glucuronyltransferase	CHPF2	0	0	2.5	8.5	2.7	3	8.5	0	0	2	4	2	2	4	TRUE	0	0	2	5	2	2	5	-3.89279	-2.69295	-0.585947	-3.12812	-3.10725	-2.92632	-2.61419	-2.25608	-5.28696	-2.40989	-2.97797	-3.68022	-6.04616	-2.26539	-5.45191	-2.76668	-2.345	-5.17365	-2.41248	-3.74201	-3.07175
	0.556158	1.28552	O14494	O14494	Lipid phosphate phosphohydrolase 1	PPAP2A	0	8.8	8.8	8.8	8.5	8.5	8.8	0	1	1	1	1	1	1	TRUE	0	1	3	1	1	2	3	-5.5469	-1.25669	-0.257996	-0.959509	-2.18951	-2.07111	-4.43613	-4.37373	-4.41328	-1.61589	-3.4989	-3.63803	-5.19071	-0.802288	-1.0161	-3.47616	-4.01892	-5.49067	-2.31665	-4.1368	-3.43302
	0.947426	1.28351	Q9UJX6	Q9UJX6	Anaphase-promoting complex subunit 2	ANAPC2	1.8	1.8	3.2	0	0	0	3.2	1	1	2	0	0	0	2	TRUE	2	1	2	0	0	0	2	-2.67754	-2.11417	-0.106703	-2.96907	-1.79745	-2.60464	-2.28916	-2.14421	-1.73172	-3.31994	-2.51928	-0.300081	-0.66144	-3.00856	-4.98459	-3.83254	-3.28381	-4.19969	-3.90925	-2.91495	-2.89238
	0.989072	1.28038	Q9BSC4	Q9BSC4	Nucleolar protein 10	NOL10	7.4	10.3	17.2	11	20.6	26.7	26.7	4	4	8	6	8	13	13	TRUE	5	5	9	7	10	15	15	0.520233	1.24264	1.78826	0.101158	1.4099	1.25098	1.15411	-0.904602	1.7552	0.804497	0.835587	0.837187	0.957701	-3.43584	-0.143787	0.74795	0.551983	-0.0471268	0.904211	0.954128	0.303337
+	1.9721	1.81782	Q13277	Q13277	Syntaxin-3	STX3	4.8	0	4.8	2.8	6.9	0	6.9	1	0	1	1	2	0	2	TRUE	1	0	1	1	2	0	2	-1.54585	-2.35103	-2.90843	-1.63538	-2.18752	-2.83414	-4.32467	-4.36235	-6.57149	-1.68699	-1.77962	-2.94768	-2.2031	-2.65072	-4.63284	-4.87877	-4.6555	-5.34834	-2.7452	-2.5837	-2.20757
	0.488808	1.27899	P28070	P28070	Proteasome subunit beta type-4	PSMB4	28.8	23.1	23.1	0	3.8	0	28.8	5	4	4	0	1	0	5	TRUE	7	5	4	0	1	0	7	0.0328712	0.149557	-0.276455	-2.98781	0.134033	-2.46074	-0.809135	-0.526243	-1.83006	-0.406002	-0.604662	-1.70348	-6.96902	-1.62362	0.41592	0.0460186	-2.05095	-2.90085	-0.0312748	-0.532259	-0.586813
	0.883902	1.27629	Q14847	Q14847	LIM and SH3 domain protein 1	LASP1	17.6	17.6	7.3	5	10	22.2	22.2	4	4	2	1	2	5	5	TRUE	6	6	3	1	2	5	6	-0.391062	-0.304432	-2.49059	-0.154343	-2.37163	1.12595	0.490274	-2.29471	-0.385021	-2.53885	-0.0409355	-1.41535	-2.42906	-2.72722	0.244539	-2.88705	-3.09882	-1.34625	-0.827429	1.24035	-1.82194
	0.674336	1.27399	Q567U6	Q567U6	Coiled-coil domain-containing protein 93	CCDC93	2.1	4	0	8.6	8.9	9.4	9.4	1	2	0	4	5	5	5	TRUE	1	2	0	4	5	4	5	-4.64385	-2.88956	-1.8727	-1.42772	-1.04383	-1.05524	-3.47376	-0.718655	-2.50061	-3.39563	-1.7407	-1.96785	-6.12708	-5.44274	-2.46416	-2.70764	-2.23807	-1.59716	0.262846	-0.809975	-0.360983
	0.594752	1.2729	Q15631	Q15631	Translin	TSN	12.7	17.5	17.5	10.1	16.7	16.7	17.5	2	3	2	2	4	4	4	TRUE	4	6	2	2	4	5	6	-0.483824	0.0628319	-1.70556	1.61289	1.42484	0.988117	0.11935	0.499382	-2.40202	1.20273	1.72743	-0.105749	0.807974	1.86577	-2.39995	0.360449	-2.84884	-3.5235	-0.45867	-0.61327	0.904955
	0.644751	1.26995	O94822	O94822	E3 ubiquitin-protein ligase listerin	LTN1	2.1	0	2.1	0.7	3.8	1.4	3.8	2	0	2	1	4	2	4	TRUE	3	0	3	1	5	2	5	-0.254078	-2.88622	-0.878124	-1.07258	-1.33259	-2.2576	-0.468256	-2.05818	-1.36574	-4.33133	-0.599571	-1.99375	-6.23209	-0.293217	-4.35583	-2.49661	-1.01535	-1.90779	-2.41723	-3.39562	-2.70525
	1.12349	1.2653	Q13148	Q13148	TAR DNA-binding protein 43	TARDBP	11.4	18.6	15.7	0	4.3	0	18.6	3	5	4	0	1	0	5	TRUE	7	9	5	0	1	0	9	-1.03875	-1.21157	-1.22273	-1.08894	-1.21221	-0.494909	-0.00463486	-1.23447	-0.815447	-1.8563	-0.0785713	0.21615	-1.16555	-1.52548	-2.30137	-2.94892	-5.03587	-0.883699	0.286461	-0.260988	0.0870171
	0.809824	1.26209	Q86UX6	Q86UX6	Serine/threonine-protein kinase 32C	STK32C	5.6	0	0	2.1	4.5	3.1	5.6	2	0	0	1	2	1	2	TRUE	2	0	0	1	2	1	2	-0.916958	-3.39699	-4.27706	-1.56997	-2.68514	-2.43928	-2.17757	-4.29077	-4.21696	-3.33559	-2.09209	-2.6192	-2.06092	-4.92163	-1.81826	-5.62312	-3.52784	-4.90617	-1.80765	-3.24953	-4.41147
+	1.87134	1.26045	Q9BX40	Q9BX40	Protein LSM14 homolog B	LSM14B	0	0	0	0	0	0	0	0	0	0	0	0	0	0	FALSE	0	0	0	0	0	0	0	-4.55341	-3.95792	-3.63958	-3.56013	-4.84781	-3.04436	-2.60141	-4.61022	-2.27777	-3.74738	-4.72173	-4.95058	-4.7006	-6.30039	-6.0261	-4.9471	-4.33297	-4.85873	-1.87564	-2.25803	-4.88218
	0.4608	1.25785	Q9NQ34	Q9NQ34	Transmembrane protein 9B	TMEM9B	0	0	14.6	14.6	21.7	18.2	21.7	0	0	1	1	2	1	2	TRUE	0	0	1	1	4	2	4	-3.53184	-2.17107	0.385769	-1.2729	-0.0330429	-0.389652	-2.84429	0.865871	-2.83685	-1.96669	-0.523012	-0.975664	-3.76335	-5.24677	1.11498	-0.381136	-5.39429	-0.889278	-1.97188	-1.81219	0.227793
	1.01956	1.25381	B0YJ81	B0YJ81	Very-long-chain (3R)-3-hydroxyacyl-CoA dehydratase 1	HACD1	0	6.9	0	6.9	0	0	6.9	0	1	0	1	0	0	1	TRUE	0	1	0	1	0	0	1	-4.53703	-1.30258	-3.89262	-2.39647	-4.10264	-3.67415	-1.27376	-1.57224	-1.51232	-3.34922	-1.10371	-3.54251	-4.6277	-5.8504	-4.67586	-5.11854	-2.45172	-4.70414	-4.42183	-3.93378	-3.45967
	0.915751	1.25113	P04035	P04035	3-hydroxy-3-methylglutaryl-coenzyme A reductase	HMGCR	1.1	1.6	2.4	1.6	1.4	5.1	5.1	1	1	2	1	1	4	4	TRUE	1	1	2	1	1	4	4	-2.05702	-3.60283	-1.18386	-5.14737	-3.47975	-2.57957	-4.42545	-2.60259	-1.5966	-3.4624	-0.951826	-4.43182	-4.33528	-4.56983	-4.72993	-5.23097	-1.95171	-4.73945	-3.41856	-3.86367	-6.36241
+	1.33397	1.31834	O00186	O00186	Syntaxin-binding protein 3	STXBP3	3.2	6.9	4.4	5.2	2.5	3.7	6.9	2	4	3	2	1	2	4	TRUE	3	5	4	3	1	2	5	-2.22412	-0.638041	-0.403437	-1.36641	-0.51438	-1.70685	-2.27396	-0.316738	-1.52494	-1.70314	-3.28448	-3.07284	-4.71903	-2.14482	-2.42222	-2.62001	-1.46419	-1.39298	-2.39843	-1.52537	-2.37697
	0.415209	1.24263	O14569	O14569	Cytochrome b561 domain-containing protein 2	CYB561D2	5.4	5.4	0	0	5.4	5.4	5.4	1	1	0	0	1	1	1	TRUE	0	1	0	0	1	1	1	-0.970577	0.0569324	-4.65299	-4.89911	-2.12947	-1.86267	-0.69738	-4.00096	-0.853088	-1.56187	-2.11329	-3.69933	-0.856794	-6.21731	-6.34761	-1.17818	-5.7111	-1.60265	-4.33467	-3.97643	-4.79501
	0.628802	1.23791	P61764	P61764	Syntaxin-binding protein 1	STXBP1	7.4	3.9	5.1	2.2	7.6	9.8	9.8	3	2	3	1	4	5	5	TRUE	5	2	4	1	4	5	5	-0.651978	-1.72899	-1.11301	-2.7486	-0.30538	-0.754318	-4.4318	0.256737	-0.547861	-1.13207	-0.935974	-0.823339	-0.96776	-2.44823	-6.85453	-2.01919	-1.16711	-1.27288	-1.32772	-0.989891	-0.444529
	1.11348	1.23723	Q14997	Q14997	Proteasome activator complex subunit 4	PSME4	2.3	1.7	4.4	4.1	4.3	5.2	5.2	3	2	5	5	5	7	7	TRUE	2	3	7	6	6	7	7	-0.793173	0.502872	0.963667	-0.400444	-0.260731	-0.485533	-0.849741	-2.40034	-2.25111	-0.454163	-0.133387	-0.0348663	-3.21521	0.96493	-1.29902	-0.804047	-1.55366	-1.98969	-4.12496	-3.07243	-0.569677
	0.901297	1.2363	Q7Z3U7	Q7Z3U7	Protein MON2 homolog	MON2	1.5	1.2	1.5	1.3	2.1	1.3	2.1	2	2	2	2	3	2	3	TRUE	3	2	2	2	3	2	3	-0.653879	-1.72486	-1.59026	-3.91494	-0.864428	-1.08271	-0.760353	-0.863972	-1.28404	-1.22465	-1.57531	-1.05303	-4.58055	-1.16349	-3.96381	-3.0315	-3.12634	-1.3832	-3.38274	-1.33549	-1.01902
	0.747217	1.23525	Q96GQ5	Q96GQ5	RUS1 family protein C16orf58	C16orf58	0	4.9	2.6	4.9	7.9	12.6	12.6	0	2	1	2	2	4	4	TRUE	0	2	1	2	4	5	5	-3.80949	0.102732	-2.4048	-2.52025	-0.866936	-1.68336	-0.413128	-1.54686	-2.56605	-0.414869	-0.834541	-2.51922	-2.31635	-2.72106	-5.72842	-4.20487	-1.42227	-2.20063	-1.09926	-4.43263	-0.415331
	0.578347	1.23339	Q9H3U5	Q9H3U5	Major facilitator superfamily domain-containing protein 1	MFSD1	2.6	2.6	2.6	0	1.9	0	2.6	1	1	1	0	1	0	1	FALSE	2	2	1	0	1	0	2	-0.865137	-0.651539	-3.87726	-2.07122	-2.23244	-2.77547	-5.0503	-0.688187	-3.6264	-2.83909	-3.2722	-2.84025	-5.98385	-1.33022	-4.84226	-4.86692	-0.332115	-2.51801	-1.12811	-3.26098	-0.53174
	0.532639	1.23102	Q7L523;Q5VZM2	Q7L523;Q5VZM2	Ras-related GTP-binding protein A;Ras-related GTP-binding protein B	RRAGA;RRAGB	3.2	6.1	6.1	0	3.2	0	6.1	1	2	2	0	1	0	2	TRUE	1	2	5	0	1	0	5	-1.56209	-0.593237	-0.921431	-3.9769	-1.37904	-4.0683	-0.636299	-1.0771	-1.13	-2.23314	-1.46291	-1.33876	-2.22381	-6.44623	-5.55605	-1.57309	-0.858789	-3.22917	-1.01677	-0.869627	-1.31991
	0.801736	1.22645	O14777	O14777	Kinetochore protein NDC80 homolog	NDC80	1.4	4.2	6.4	2.2	1.9	1.2	6.4	1	3	5	1	1	1	5	TRUE	1	5	6	2	1	1	6	-4.91253	-1.07069	-0.716551	-0.0843773	-0.0377884	-1.66569	-2.24585	-0.17996	-1.85392	-3.1492	-3.35043	-4.02036	-2.851	-2.76354	-3.0738	-3.57337	-2.13743	-1.44716	-2.94867	0.359415	-0.480492
	0.674923	1.22556	Q9H936;Q9H1K4	Q9H936	Mitochondrial glutamate carrier 1	SLC25A22	15.2	15.2	4.6	14.9	9.6	14.9	15.2	3	3	1	2	3	2	3	TRUE	7	6	2	3	4	4	7	1.43897	2.15241	-1.51239	0.0338917	-0.1371	-0.424459	0.221853	0.669186	0.663321	0.415642	-0.644434	-0.758772	0.291012	-2.99732	-3.44666	-0.31916	0.974995	-0.304903	-0.187733	-1.14484	0.393946
	0.519868	1.22373	Q9HCK8	Q9HCK8	Chromodomain-helicase-DNA-binding protein 8	CHD8	1.5	1.4	0.8	5.5	6.5	5.5	6.5	2	1	0	5	9	7	9	TRUE	4	2	2	9	13	9	13	-0.162592	0.413649	-0.757841	-0.121084	-0.697849	-1.03064	-0.801594	-2.58537	-0.0513992	-1.35226	-0.0296307	-0.322399	0.444279	-6.16517	-3.64816	-0.534588	0.544464	-0.339548	-1.23239	0.0501499	0.807528
	0.922467	1.2229	O15013	O15013	Rho guanine nucleotide exchange factor 10	ARHGEF10	2.8	6.1	5.9	5.8	5.3	5.9	6.1	2	4	3	5	4	5	5	TRUE	2	5	5	7	4	6	7	-1.08963	-1.14067	-0.293209	-0.143774	-0.468264	-0.904924	-0.0385571	-1.10287	-1.43918	-0.747311	-0.0324173	-0.542696	-1.26373	0.336565	-4.81269	-1.48047	-2.54821	-1.60931	-1.14041	-0.765322	-0.591412
	0.90323	1.22054	P51965	P51965	Ubiquitin-conjugating enzyme E2 E1	UBE2E1	13.5	13.5	13.5	9.3	9.3	13.5	13.5	1	1	1	1	1	1	1	TRUE	1	1	2	1	1	1	2	-2.03121	-2.05988	-2.28911	-5.15122	-2.90648	-2.25999	-2.33614	-2.1923	-2.4026	-2.89258	-2.36889	-2.84635	-5.28407	-5.5852	-1.97955	-3.57465	-4.11715	-3.48055	-2.32193	-3.04335	-3.83801
	0.996376	1.22039	P47813;O14602	P47813;O14602	Eukaryotic translation initiation factor 1A, X-chromosomal;Eukaryotic translation initiation factor 1A, Y-chromosomal	EIF1AX;EIF1AY	0	0	0	0	0	0	0	0	0	0	0	0	0	0	FALSE	0	0	0	0	0	0	0	-3.92954	-3.2635	-2.9747	-3.73139	-3.51719	-4.17351	-0.652033	-4.73502	-5.05541	-3.89784	-4.23668	-3.60182	-5.90345	-7.09959	-5.56724	-3.72355	-3.21807	-3.40031	-1.53265	-0.288818	-0.651651
	0.966568	1.21967	Q3LXA3	Q3LXA3	Bifunctional ATP-dependent dihydroxyacetone kinase/FAD-AMP lyase (cyclizing);ATP-dependent dihydroxyacetone kinase;FAD-AMP lyase (cyclizing)	DAK	3.7	9.7	2.1	0	1.7	2.1	9.7	1	4	1	0	1	1	4	TRUE	3	5	2	0	2	1	5	-2.58904	-1.08535	-3.34759	-2.194	-3.15897	-2.889	-2.62328	-0.878147	-2.21726	-2.79276	-2.14376	-2.20165	-6.33246	-3.27625	-1.83595	-3.34548	-3.60765	-4.18415	-1.64098	-2.25061	-1.18948
	0.507828	1.21916	Q9UBQ5	Q9UBQ5	Eukaryotic translation initiation factor 3 subunit K	EIF3K	8.3	14.7	11.5	3.2	3.2	10.1	14.7	2	3	2	1	1	2	3	TRUE	3	4	2	1	1	3	4	0.30827	0.785648	0.311737	-1.37286	-2.80186	-1.17681	0.967438	-1.8355	-2.07788	0.260126	-1.74709	-1.38354	0.21203	-3.2028	-6.03773	-1.80999	-0.828892	0.406538	0.967779	-1.61202	-2.45066
+	1.87165	1.55047	Q15526	Q15526	Surfeit locus protein 1	SURF1	14.3	14.3	18	5.3	9	0	18	2	2	3	1	1	0	3	TRUE	3	3	4	1	1	0	4	-1.83563	-1.70935	-1.00529	-1.66117	-1.20151	-1.20156	-2.07768	-1.63066	-1.87813	-3.02808	-2.31575	-2.4584	-2.76026	-2.49062	-0.936615	-3.45244	-4.343	-3.93439	-3.13016	-2.09396	-2.4496
	0.926133	1.21523	Q9Y2W2	Q9Y2W2	WW domain-binding protein 11	WBP11	8.1	8	16.2	0	4.1	0	16.2	4	4	6	0	2	0	6	TRUE	5	6	7	0	2	0	7	-1.91915	-1.90701	-1.14786	-2.17501	-2.11167	-0.620728	-2.78289	-1.80807	-0.491026	-4.19372	-2.40647	-2.12928	-5.2237	-1.17094	-0.872204	-2.90199	-3.64356	-3.36039	-1.81074	-1.24061	-1.02844
	0.534445	1.21383	Q6Y1H2	Q6Y1H2	Very-long-chain (3R)-3-hydroxyacyl-CoA dehydratase 2	HACD2	3.9	3.9	3.9	7.5	3.9	3.9	7.5	1	1	1	2	1	1	2	TRUE	1	1	1	2	1	1	2	0.962772	1.19107	0.783569	2.61739	-2.1597	1.26315	0.726889	0.357086	-0.184343	1.60316	1.16606	0.184769	0.26458	-1.17322	0.787407	1.33313	-4.49037	0.653723	-3.61429	0.412317	0.420948
	0.784928	1.20605	P17568	P17568	NADH dehydrogenase [ubiquinone] 1 beta subcomplex subunit 7	NDUFB7	7.3	14.6	14.6	15.3	15.3	15.3	15.3	1	2	2	2	3	3	3	TRUE	1	4	4	2	4	3	4	-1.35164	-0.393642	-0.596153	-0.688095	-1.28212	-0.82056	-2.81149	-1.67423	-1.32006	-3.40425	-2.4577	-1.18357	-5.38315	-2.43442	0.0396709	-0.707418	-2.70438	-1.1788	-2.44879	-2.32104	-3.0429
	0.878842	1.20452	P43686	P43686	26S protease regulatory subunit 6B	PSMC4	5.7	11.2	5.7	0	0	0	11.2	2	2	2	0	0	0	2	TRUE	3	2	4	0	0	0	4	-1.94156	-3.04754	-2.15973	-2.27764	-2.33216	-0.947697	-1.06798	-2.06581	-1.23566	-2.15258	-3.15302	-2.26693	-6.16796	-2.72429	-1.40789	-4.24751	-2.90427	-2.48152	-1.71497	-1.12671	-2.11571
	0.751636	1.19996	Q9NWT1	Q9NWT1	p21-activated protein kinase-interacting protein 1	PAK1IP1	0	0	2.8	3.3	7.1	6.9	7.1	0	0	1	1	2	2	2	TRUE	0	0	1	1	2	2	2	-2.14852	-2.72906	-0.253008	-1.78795	-0.918594	-2.79897	-3.53728	-2.5624	-3.21629	-1.69683	-1.02495	-2.59717	-3.73119	-3.79021	-2.10954	-5.6991	-1.20331	-1.30249	-1.24084	-4.59227	-1.54125
+	1.52256	2.57386	Q9BV44	Q9BV44	THUMP domain-containing protein 3	THUMPD3	3	4.3	7.3	5.1	0	5.1	7.3	1	2	3	2	0	2	3	TRUE	1	3	2	2	0	2	3	-4.95566	-0.949705	-0.518919	-0.291346	-2.55758	-2.8154	-4.24153	-2.9603	-4.73481	-4.78502	-3.26507	-2.36894	-2.19015	-6.81297	-6.15964	-4.93341	-4.15994	-3.27567	-0.875463	-2.79527	-3.05905
	0.904819	1.195	Q9Y5Y0	Q9Y5Y0	Feline leukemia virus subgroup C receptor-related protein 1	FLVCR1	1.8	5.2	1.8	7.6	3.4	5.2	7.6	1	2	1	3	1	2	3	TRUE	1	1	1	4	1	2	4	-2.20515	0.0629539	-1.77379	-0.0260143	-0.57494	-2.39873	-1.73507	-1.34648	-1.45098	-0.340263	-3.11668	-0.101103	-0.943638	-1.01177	-1.52865	-3.1004	-4.04975	-3.45145	-2.73949	-2.36259	-1.87684
	0.5761	1.19058	A6NCE7;Q9GZQ8;Q9H492	A6NCE7;Q9GZQ8;Q9H492	Microtubule-associated proteins 1A/1B light chain 3 beta 2;Microtubule-associated proteins 1A/1B light chain 3B;Microtubule-associated proteins 1A/1B light chain 3A	MAP1LC3B2;MAP1LC3B;MAP1LC3A	11.2	16.8	16.8	16.8	11.2	11.2	16.8	1	2	2	2	1	1	2	TRUE	2	2	2	2	1	1	2	-1.15409	-0.537033	-0.715105	-0.911083	-1.31921	-0.14254	-1.77875	-0.802402	-0.610962	-1.32914	-0.224928	-2.12402	-0.608122	-0.678883	-6.26492	-3.55201	-0.0244999	-0.79409	-0.179657	-0.306011	-0.841139
	0.785061	1.19018	Q13564	Q13564	NEDD8-activating enzyme E1 regulatory subunit	NAE1	9.2	9.2	12	0	7.5	2.8	12	4	4	5	0	2	1	5	TRUE	6	5	6	0	2	1	6	-1.03911	-0.571999	-1.39417	-3.35842	-1.54082	-1.64812	-0.532299	-0.706358	-0.815689	-1.96217	-2.30066	1.11449	-2.48147	-0.894171	-5.85256	-2.79206	-2.98862	-1.68482	-0.345833	-0.786978	-1.26604
	0.92152	1.1898	P05386	P05386	60S acidic ribosomal protein P1	RPLP1	52.6	51.8	37.7	0	0	0	52.6	3	2	1	0	0	0	3	TRUE	7	11	6	0	0	0	11	-0.539473	0.532587	-1.32961	-1.81169	-2.37662	-1.82748	-1.15071	-1.36695	-0.688063	-2.63232	-0.562553	-1.62424	-4.86884	-2.11685	-1.23863	-2.97743	-1.8445	-1.44484	-1.14024	1.10015	-1.63668
	0.761187	1.18954	Q5C9Z4	Q5C9Z4	Nucleolar MIF4G domain-containing protein 1	NOM1	1.3	3	1.5	4.3	1.6	3	4.3	1	2	1	3	1	2	3	TRUE	1	2	1	4	1	2	4	-1.07541	-1.55346	-4.05462	-2.28552	-3.91666	-2.52682	-2.99339	-2.13167	-4.83063	-1.93979	-5.67857	-3.56218	-3.21866	-3.36011	-6.67617	-1.91338	-3.6697	-3.71168	-4.33031	-1.77481	-1.98813
	1.014	1.18084	Q14667	Q14667	Protein KIAA0100	KIAA0100	0	0	0	1	2	0.7	2	0	0	0	2	4	1	4	TRUE	0	0	0	3	4	1	4	-5.46257	-2.32351	-4.86826	-3.26642	-2.73809	-2.70131	-1.10913	-0.512461	-4.43313	-2.43912	-3.42195	-2.25666	-5.99117	-5.68492	-4.44877	-3.79985	-4.58777	-3.93272	2.00148	-0.779572	-4.44452
	0.523202	1.17913	Q8TBE7	Q8TBE7	Solute carrier family 35 member G2	SLC35G2	0	0	7	9.2	7	2.2	9.2	0	0	1	2	1	1	2	TRUE	0	0	3	4	1	1	4	-5.22873	-4.44229	-1.624	-0.103569	-3.69514	-2.61027	-1.00426	-1.01292	-1.00851	0.0435295	-3.96774	-1.62909	-1.40855	-4.98764	-5.59326	-6.01163	-2.38786	-4.38984	-1.44267	-4.22224	-3.5081
	0.505274	1.17758	Q13867	Q13867	Bleomycin hydrolase	BLMH	4.4	2.6	2	0	2.6	7.3	7.3	1	1	1	0	1	2	2	TRUE	1	1	1	0	1	2	2	0.0107975	-2.27818	-4.07658	-4.02724	-1.92715	-1.41654	0.239359	-0.0518265	-0.896896	-1.33013	-1.2207	-2.64019	-6.38688	-5.6227	-3.60068	-1.43311	-0.888451	-2.84853	-0.0577641	-3.64549	-2.59538
	0.650781	1.17363	Q9Y653	Q9Y653	G-protein coupled receptor 56;GPR56 N-terminal fragment;GPR56 C-terminal fragment	GPR56	9.1	5.2	3.3	5.2	5.2	1.7	9.1	4	2	3	2	2	1	4	TRUE	6	3	4	3	2	1	6	0.903446	0.90163	-0.103561	-0.199369	0.82584	0.550375	-0.597511	-0.740547	-1.01465	1.55713	0.121248	-0.361908	1.02273	0.0196934	0.933474	0.714346	-3.76022	-3.09343	0.294859	-0.310472	-2.71944
	0.398665	1.17319	Q9BTC8	Q9BTC8	Metastasis-associated protein MTA3	MTA3	3.4	6.1	9.8	2.7	3.4	6.4	9.8	2	1	2	1	0	0	2	TRUE	2	1	2	1	0	0	2	1.00648	-3.24894	1.02522	1.59382	-2.27968	-3.1909	-3.31899	1.2711	0.764376	0.36639	0.828371	0.214062	0.482841	0.525654	-5.63446	-2.30849	-2.09886	-3.09985	-2.75356	-2.3645	0.953253
	0.790829	1.17191	Q99595	Q99595	Mitochondrial import inner membrane translocase subunit Tim17-A	TIMM17A	19.3	19.3	32.2	18.7	0	0	32.2	1	1	2	2	0	0	2	TRUE	2	4	4	2	0	0	4	-2.26631	-1.48317	-1.42506	0.9981	-2.34142	-2.93863	-1.34741	-1.97791	-1.15691	-2.14072	-3.49169	-0.905567	-2.10344	-2.39512	-0.698925	-3.6704	-4.3749	-3.24516	-1.43222	-1.68797	-6.5036
	0.644288	1.16932	P08183;P21439	P08183	Multidrug resistance protein 1	ABCB1	1.5	1.5	0.8	1.9	2.6	1.1	2.6	2	2	1	2	3	1	3	TRUE	2	2	1	2	3	2	3	-0.574055	-1.47456	-4.28235	-3.49754	-2.76876	-4.50021	-3.85089	-2.10025	-5.09291	-2.09275	-2.78906	-3.89161	-5.44293	-5.59251	-1.48194	-3.94861	-4.67278	-2.97461	-2.09259	-4.258	-4.67215
+	1.80121	1.16747	Q9Y6E0;Q9P289	Q9Y6E0;Q9P289	Serine/threonine-protein kinase 24;Serine/threonine-protein kinase 24 36 kDa subunit;Serine/threonine-protein kinase 24 12 kDa subunit;Serine/threonine-protein kinase 26	STK24;STK26	4.7	3.6	4.7	0	0	0	4.7	1	0	1	0	0	0	1	FALSE	2	3	3	0	0	0	3	-1.60217	-3.1828	-2.13267	-3.55414	-3.55991	-2.62358	-2.46709	-2.89833	-1.76674	-3.2428	-2.72846	-2.55305	-3.82127	-3.4581	-3.56759	-5.05683	-3.78325	-3.97302	-1.87038	-1.72905	-2.66555
	0.487109	1.16641	P61960	P61960	Ubiquitin-fold modifier 1	UFM1	50.6	17.6	0	0	0	0	50.6	2	1	0	0	0	0	2	TRUE	2	1	0	0	0	0	2	-1.56355	-1.83585	-6.60135	-3.22624	-1.40728	-4.11921	-1.78868	-1.94356	-3.64945	-4.03829	-3.94394	-2.3714	-6.93538	-2.60484	-5.34877	-5.20089	-1.82138	-3.8407	-1.95401	-1.89778	-1.8337
	0.769709	1.16458	Q9Y4R8	Q9Y4R8	Telomere length regulation protein TEL2 homolog	TELO2	3.1	3.3	5.5	2.7	2.9	6.6	6.6	2	2	2	1	2	3	3	TRUE	2	1	3	1	2	5	5	-1.73343	-0.025732	-0.833796	-1.95802	-1.10767	-1.37818	-2.9561	-4.37934	-4.42227	-4.05311	-0.521324	-0.731041	-2.28967	-1.29667	-0.847906	-5.81538	-1.44742	-2.32724	-4.03851	-2.61248	-2.1881
	1.07409	1.16437	P06753	P06753	Tropomyosin alpha-3 chain	TPM3	16.8	15.1	11.6	6.7	6.3	3.9	16.8	3	2	2	1	0	0	3	TRUE	8	5	5	1	0	0	8	-0.211208	-1.36393	-1.84516	0.103209	-2.17098	-1.29233	-1.03941	-0.315804	0.275635	-2.83215	-2.52666	-2.15352	-4.25064	-1.3522	-1.87798	-3.22584	-1.29576	-1.76419	-0.849449	0.640106	-1.1365
	0.712828	1.16352	Q15428	Q15428	Splicing factor 3A subunit 2	SF3A2	3.9	2.2	6	7.3	11	7.3	11	2	1	3	3	5	3	5	TRUE	1	3	5	3	6	10	10	0.980862	-1.44987	0.91201	0.591774	0.851013	0.336855	-1.87471	-0.298296	0.796587	-1.83097	0.870188	0.376625	-4.23103	0.0170841	0.262114	0.809538	-1.30899	-0.307177	1.34782	0.16927	1.07673
+	1.83523	1.66921	Q9NS93	Q9NS93	Transmembrane 7 superfamily member 3	TM7SF3	7.9	6	11.4	7	7	6.1	11.4	4	3	4	3	3	3	4	TRUE	6	6	6	3	3	3	6	1.20407	0.221775	1.44316	1.44823	0.638048	-0.264608	0.475544	0.165209	-1.26975	0.494837	0.237698	-1.51615	-0.402975	-0.892735	-1.81747	0.527924	-2.70544	-0.0338688	-1.58899	-0.402067	-1.17848
	0.776108	1.16138	Q6PJG6	Q6PJG6	BRCA1-associated ATM activator 1	BRAT1	1.7	1.5	3.2	0	1.7	3.2	3.2	1	1	2	0	1	2	2	TRUE	1	1	2	0	1	2	2	-2.3438	-4.84615	-3.45253	-2.91958	-1.90981	-3.12024	-1.93092	-1.50662	-1.3258	-3.55026	-2.2913	-2.19947	-6.78177	-2.12335	-4.78855	-3.00722	-4.08586	-4.77365	-3.05978	-3.14661	-1.87698
	0.655314	1.16131	P32856	P32856	Syntaxin-2	STX2	4.9	10.8	4.9	4.5	4.5	9	10.8	1	3	1	1	1	2	3	TRUE	2	4	2	1	1	2	4	-2.37235	-0.622713	-2.3206	-3.91418	-2.42262	-1.58423	-1.72058	-1.92231	-2.74997	-2.61255	-3.94471	-3.75935	-2.69339	-2.13885	-7.03654	-2.20763	-2.39108	-3.73705	-2.83207	-2.62066	-2.775
	0.702565	1.15952	Q9Y6I9	Q9Y6I9	Testis-expressed sequence 264 protein	TEX264	10.9	8.6	10.9	4.5	24.3	18.5	24.3	3	2	3	1	5	4	5	TRUE	8	2	8	1	5	5	8	0.901432	-0.483135	1.67243	1.48968	1.14907	0.606379	-1.86314	0.364624	0.896849	0.508648	1.24377	-0.190264	-0.0818653	0.213909	1.31679	-4.05061	0.560398	0.420103	-2.19691	-2.11942	-0.0149441
	0.622424	1.15898	Q9NW08	Q9NW08	DNA-directed RNA polymerase III subunit RPC2	POLR3B	0	0	0.7	1.2	2	1.9	2	0	0	1	1	2	2	2	TRUE	0	0	1	1	2	2	2	-3.9838	-2.8359	-0.857437	-3.00223	-2.43882	-2.57752	-4.20628	-3.39351	-0.885546	-1.49149	-3.97481	-1.51773	-6.16177	-6.14203	-1.11687	-3.29406	-3.49331	-2.44156	-3.16668	-0.614584	-0.625046
	0.685364	1.15466	Q9H6R0	Q9H6R0	Putative ATP-dependent RNA helicase DHX33	DHX33	2.1	3	7.2	1.7	3.7	9.6	9.6	1	1	3	1	2	5	5	TRUE	1	2	3	1	1	4	4	-1.79274	-1.6066	-1.14407	-3.11669	-2.68513	-0.603462	-1.03185	-5.04724	-1.62647	-1.38048	-2.17967	-2.44634	-1.30823	-2.27258	-6.02411	-4.07283	-1.05465	-3.14426	-1.87519	-3.26102	-2.30394
	0.474855	1.15448	P48730	P48730	Casein kinase I isoform delta	CSNK1D	0	13.7	0	13.7	3.1	3.1	13.7	0	1	0	1	0	0	1	TRUE	0	2	0	1	0	0	2	-4.64611	-1.05219	-3.57366	-2.15867	-1.60097	-3.31533	0.619188	-1.28099	-1.29699	-0.575808	-0.567741	-2.25905	-6.36936	-0.729494	-5.49244	-0.98118	-4.20421	-5.49711	-0.825878	-3.96214	-3.98995
	1.08466	1.1452	Q9UIA9	Q9UIA9	Exportin-7	XPO7	4	4.8	6.6	4.4	6.1	8.7	8.7	3	4	5	3	5	7	7	TRUE	5	6	6	4	8	7	8	0.21718	1.28294	1.12216	0.505495	-0.120672	0.134146	0.777046	0.134817	0.904795	-0.583628	0.954914	1.27509	-3.13064	-0.924841	0.565361	0.344887	-0.355614	-0.229111	-2.60656	0.00777817	-0.228048
	0.559783	1.1448	Q56VL3	Q56VL3	OCIA domain-containing protein 2	OCIAD2	14.3	16.9	11	25.3	18.8	12.3	25.3	2	3	2	4	3	2	4	TRUE	2	4	4	5	3	2	5	-1.59421	0.857195	-0.249369	0.687782	0.0676918	-1.06819	-1.11013	0.0861187	-0.529781	0.681437	0.741732	-0.98081	-1.07097	-0.309818	0.394306	0.492336	-5.40407	-2.26967	-0.801023	-6.34041	-0.167549
	1.00353	1.14348	Q96NT5	Q96NT5	Proton-coupled folate transporter	SLC46A1	2.6	2.6	2.6	0	2.8	5.4	5.4	1	1	1	0	1	2	2	TRUE	2	3	3	0	1	2	3	-2.31455	-1.9663	-2.49804	-2.84087	-2.23152	-2.09788	-2.07612	-2.43341	-2.43867	-3.28309	-3.51675	-2.67632	-5.85143	-2.56958	-1.56969	-3.71984	-4.33149	-2.768	-1.07818	-3.50562	-4.35294
	1.2072	1.14323	P15153	P15153	Ras-related C3 botulinum toxin substrate 2	RAC2	22.9	16.7	22.4	22.4	15.1	18.2	22.9	1	1	1	1	0	0	1	TRUE	1	1	2	1	0	0	2	-1.07385	-0.793133	-1.52615	-0.104708	-1.38938	-1.95955	-1.39485	-3.61265	-1.84715	-3.22306	-3.95185	-2.12515	-1.94638	-1.88127	-1.61419	-4.47631	-2.59211	-1.19589	-3.18365	-4.97775	-3.51277
	0.77108	1.14247	Q9NZ08	Q9NZ08	Endoplasmic reticulum aminopeptidase 1	ERAP1	3.7	6.4	2.3	1	0	0	6.4	2	4	1	1	0	0	4	TRUE	3	6	1	1	0	0	6	-1.70327	-1.33614	-2.69899	-2.58324	-0.998611	-4.37507	-2.76692	-3.35881	-2.68964	-2.20316	-2.77522	-1.26459	-1.11427	-3.0428	-2.71307	-4.98682	-4.03113	-4.66205	-2.59014	-1.96672	-2.80912
+	2.07885	1.1413	Q13011	Q13011	Delta(3,5)-Delta(2,4)-dienoyl-CoA isomerase, mitochondrial	ECH1	4.9	4.9	4.9	0	0	0	4.9	1	1	1	0	0	0	1	FALSE	1	2	2	0	0	0	2	-3.14346	-2.30403	-2.46087	-2.35893	-2.52577	-2.41209	-1.4979	-3.61501	-2.245	-2.0771	-3.51003	-2.93955	-3.43645	-3.81493	-2.56879	-4.3955	-4.70189	-3.13538	-2.92642	-0.368	-3.20418
	0.615611	1.13527	Q9UHB7	Q9UHB7	AF4/FMR2 family member 4	AFF4	1.4	1.4	0.8	4	4.6	2.7	4.6	1	1	1	3	4	2	4	TRUE	2	1	1	3	3	2	3	-2.00887	-1.26367	-1.92436	-4.04901	-1.23662	-2.96031	0.604616	-4.20844	-4.9471	-3.46829	-4.50575	-1.71385	-2.33075	-5.95207	-5.82661	-2.2654	-1.79973	-2.07993	-2.10795	-2.54961	-2.16051
	0.77566	1.13467	O00443	O00443	Phosphatidylinositol 4-phosphate 3-kinase C2 domain-containing subunit alpha	PIK3C2A	5	3	3.9	3	6.4	4	6.4	7	4	4	4	9	5	9	TRUE	7	4	4	5	9	5	9	0.908424	0.315485	-0.521461	0.451656	0.331423	-0.650513	-1.82781	-0.0886326	-0.351749	2.71315	-0.74292	-1.12285	-0.169996	0.327015	-4.51372	-0.425581	-0.892521	-0.298206	-1.78589	-1.21539	-0.320297
	1.13704	1.13194	Q08AD1	Q08AD1	Calmodulin-regulated spectrin-associated protein 2	CAMSAP2	2.8	0	2.8	9.1	4.4	3.9	9.1	2	0	2	7	4	4	7	TRUE	2	0	2	7	4	6	7	-0.258696	-2.56874	0.0481224	-0.757893	-0.658014	-1.15467	-4.56867	-0.109432	-1.05758	-2.79149	-0.808022	-0.822586	-1.88571	-2.10491	-3.63542	-2.58531	-1.24466	-0.685534	-1.4315	-1.15155	-5.24111
	0.614351	1.13034	Q13442	Q13442	28 kDa heat- and acid-stable phosphoprotein	PDAP1	16	21.5	16	0	10.5	0	21.5	2	3	2	0	1	0	3	TRUE	2	4	2	0	1	0	4	-3.10582	-1.63028	-3.34816	-3.00616	-3.9232	-2.8392	-3.87304	-5.31692	-1.36482	-3.35342	-5.62609	-1.81827	-7.86582	-3.02683	-2.16011	-5.11502	-3.67407	-2.79301	-1.88032	-1.52323	-2.22628
	0.93578	1.12584	Q9HB90;Q9NQL2	Q9HB90;Q9NQL2	Ras-related GTP-binding protein C;Ras-related GTP-binding protein D	RRAGC;RRAGD	1.8	1.8	1.8	9.3	6.5	3.5	9.3	1	1	1	3	2	1	3	TRUE	1	1	2	4	2	1	4	-2.97717	-2.0565	-2.45363	-1.64109	-3.4687	-2.81359	-2.87505	-3.3436	-3.16281	-3.43414	-3.39932	-4.39557	-2.8601	-2.73033	-6.05114	-2.94834	-2.58211	-4.99374	-3.05334	-2.43194	-3.14244
	0.897356	1.12374	P67936	P67936	Tropomyosin alpha-4 chain	TPM4	24.2	22.2	21.4	17.7	13.7	22.2	24.2	3	2	2	3	2	3	3	TRUE	17	12	11	3	3	7	17	2.44292	1.31168	0.569965	3.16819	3.12445	2.00917	1.55285	1.98354	2.67218	0.691143	1.93422	1.46059	0.842453	1.5397	2.35839	-1.34362	0.696489	1.79051	2.02815	4.06301	1.63031
	0.558048	1.12297	Q14331	Q14331	Protein FRG1	FRG1	5	0	5	9.7	16.3	14	16.3	1	0	1	2	4	3	4	TRUE	1	0	2	2	4	3	4	-1.2325	-4.88123	-1.26113	-1.39674	-1.45063	-3.19704	-3.46053	-2.22395	-3.65965	-3.63359	-2.83268	-4.60981	-4.87196	-3.80655	-5.78891	-1.13602	-1.35517	-3.19848	-0.393801	-0.755394	-1.00159
	0.997597	1.12242	Q8N392	Q8N392	Rho GTPase-activating protein 18	ARHGAP18	5.9	5	5.9	9	7.5	3.3	9	3	3	3	5	5	2	5	TRUE	4	3	5	6	5	2	6	-0.991566	-1.79737	-0.116688	0.110821	-0.165529	-0.984995	-0.402842	0.156441	-0.987003	-0.607281	-0.1516	-0.925978	-1.74475	-1.21355	-4.01571	-2.46266	-0.155125	-1.08809	0.356522	-2.05275	-0.572798
	0.419894	1.12221	Q9NVS2	Q9NVS2	28S ribosomal protein S18a, mitochondrial	MRPS18A	4.6	9.2	4.1	0	5.1	5.6	9.2	1	2	1	0	1	1	2	TRUE	1	2	2	0	1	2	2	-3.13126	-0.807911	-2.297	-3.31486	-0.115089	-0.890604	-3.74901	-2.06717	-0.619175	0.251282	-1.55748	-2.32156	-0.010231	-1.71282	-6.16547	-0.144041	-3.65544	-5.60201	-0.46558	-1.69608	-1.23777
+	2.84746	3.00328	Q9BXJ8	Q9BXJ8	Transmembrane protein 120A	TMEM120A	3.2	5	3.2	5	9	15.5	15.5	1	1	1	1	2	4	4	TRUE	3	1	1	1	3	5	5	-0.860609	-0.0699635	-1.01816	-0.0114708	-0.516466	-0.104774	-1.14029	0.107164	0.0169392	-3.86881	-4.49408	-0.909939	-4.5347	-5.28515	-4.28116	-3.39815	-2.19731	-0.904692	-1.03295	-1.52934	-4.08522
	0.662253	1.12002	Q6NXT6	Q6NXT6	Transmembrane anterior posterior transformation protein 1 homolog	TAPT1	0	1.8	0	0	1.8	6	6	0	1	0	0	1	2	2	TRUE	0	1	0	0	1	2	2	-3.57845	-1.83938	-5.65979	-6.0471	-4.0157	-1.99165	0.739428	-0.720467	-4.49394	-2.89669	-3.1737	-2.37293	-4.60223	-6.46222	-5.60131	-5.33973	-3.23308	-4.61364	-3.86689	-4.13043	-2.40002
	0.412067	1.11996	Q5VZK9	Q5VZK9	Leucine-rich repeat-containing protein 16A	LRRC16A	0	1.3	0	5.2	3.3	7.1	7.1	0	1	0	5	4	8	8	TRUE	0	1	0	6	4	8	8	-4.42649	-1.23894	-4.87199	-0.225361	-2.13444	-0.98012	-0.817434	-1.01067	-0.891829	-3.89777	-2.87574	-0.867109	-6.73685	-5.30877	-1.3884	-4.34754	-1.55747	-1.25807	-3.68975	0.178978	0.466272
	0.427345	1.11732	E9PAV3;Q13765;Q9BZK3	E9PAV3;Q13765	Nascent polypeptide-associated complex subunit alpha, muscle-specific form;Nascent polypeptide-associated complex subunit alpha	NACA	1.3	2	2	0.7	0.7	0.7	2	2	3	3	1	1	1	3	TRUE	5	6	7	1	1	2	7	0.404085	0.349977	-0.174395	-0.54887	-0.673	-1.26508	-0.40184	-0.190643	0.532965	-1.32705	-0.540113	-1.46528	-7.2463	-0.146103	0.0692787	-0.850632	0.0595779	-0.497017	0.219805	-0.0274792	0.398043
	0.612748	1.11169	Q86SR1	Q86SR1	Polypeptide N-acetylgalactosaminyltransferase 10	GALNT10	3.6	1.8	7	10	9.8	10.9	10.9	2	1	3	5	4	6	6	TRUE	2	1	3	5	4	6	6	-1.0297	-1.50322	0.947096	1.57711	0.0940228	-0.159363	-2.48061	0.176668	-0.239655	0.56963	0.113285	-0.741064	-2.3941	-2.39989	1.75894	0.228918	-3.11675	-0.821316	-2.2369	-3.90727	0.972267
	0.652858	1.10833	Q9BVG9	Q9BVG9	Phosphatidylserine synthase 2	PTDSS2	11.9	13.6	14.2	16.6	6.4	6.2	16.6	2	3	3	4	3	2	4	TRUE	3	9	6	4	3	2	9	-1.80998	0.682631	-1.13539	-3.0456	0.321154	-0.0592365	-1.13211	-1.83577	-1.34899	0.229492	-0.383707	-1.50644	-1.08399	-0.808931	-2.15679	-4.45459	-2.81703	-0.375072	-2.19492	-3.27754	-0.61941
	0.72869	1.10679	Q8WUD1	Q8WUD1	Ras-related protein Rab-2B	RAB2B	43.5	48.6	34.7	39.4	31	37.5	48.6	3	3	1	2	0	1	3	TRUE	3	4	1	2	0	1	4	-0.982742	-0.397303	-2.43284	-0.469463	-2.19143	-1.5961	-4.56426	-4.13323	-2.23773	-2.2742	-5.91707	-2.25539	-3.5806	-0.727322	-1.20327	-5.2856	-1.63493	-2.27894	-2.59937	-4.43399	-2.45728
+	1.6911	1.74903	P60174	P60174	Triosephosphate isomerase	TPI1	58.2	41	49.8	25.3	16.1	9.2	58.2	11	7	10	5	3	2	11	TRUE	35	21	32	7	3	2	35	2.32432	0.748512	2.35179	2.57915	1.24067	1.35765	1.30731	1.84958	2.30291	1.53543	2.54916	1.23987	-0.393593	0.429586	1.83652	0.354679	-2.33069	0.211418	0.409449	3.60528	0.608999
	0.535438	1.10427	O14735	O14735	CDP-diacylglycerol--inositol 3-phosphatidyltransferase	CDIPT	0	9.9	0	9.9	5.2	9.9	9.9	0	2	0	2	1	2	2	TRUE	0	3	0	3	3	4	4	-2.32616	1.70557	-3.59722	-2.11337	-1.66933	-0.158522	-2.30267	-3.44662	-2.27227	-1.16879	-0.648829	-1.02331	-2.66704	-3.81658	-4.53814	-1.93952	-1.5371	-0.28628	2.30709	-2.67809	1.53208
	0.864091	1.10291	Q96JG6	Q96JG6	Coiled-coil domain-containing protein 132	CCDC132	1.3	1.2	0	1.1	5.5	4	5.5	1	1	0	1	4	3	4	TRUE	1	1	0	1	4	4	4	-2.06864	-1.10195	-5.08538	-4.16134	-2.42797	-2.92736	-5.37387	-1.96371	-3.19023	-2.84952	-5.56014	-2.95333	-4.74202	-3.77483	-4.7091	-2.71429	-4.77984	-3.67001	-3.63031	-3.99913	-2.01575
	0.844072	1.10215	P78549	P78549	Endonuclease III-like protein 1	NTHL1	8	8	8	0	0	0	8	1	1	1	0	0	0	1	TRUE	1	1	1	0	0	0	1	-2.73167	-2.83346	-3.33183	-4.83869	-3.60376	-3.21919	-3.81629	-5.0996	-4.85357	-3.05619	-3.35531	-3.61317	-3.21606	-3.03474	-6.24481	-3.33783	-6.2195	-5.11859	-2.82807	-3.75776	-3.42899
	0.589782	1.09959	Q8IWI9	Q8IWI9	MAX gene-associated protein	MGA	0.6	0	0.6	0	1	1.9	1.9	1	0	1	0	2	4	4	TRUE	1	0	1	0	2	4	4	-1.37025	-3.76711	-2.01707	-5.25494	-1.89042	-1.90384	-4.38862	-3.6692	-3.65508	-3.82787	-5.1566	-1.90915	-6.4739	-4.9283	-1.76182	-2.93726	-3.66773	-3.03217	-3.82201	-1.02613	-2.27021
	1.08093	1.09559	P17096	P17096	High mobility group protein HMG-I/HMG-Y	HMGA1	23.4	23.4	23.4	33.6	23.4	23.4	33.6	3	3	3	3	3	3	3	TRUE	7	9	9	4	6	5	9	3.24036	3.07431	3.37393	2.82689	2.01115	1.02828	2.62072	1.22082	2.6551	2.17177	2.05349	2.85443	-0.483879	2.35267	1.6408	1.97125	1.21329	2.28722	2.38847	2.11274	1.99898
	0.427545	1.09383	Q96FZ7	Q96FZ7	Charged multivesicular body protein 6	CHMP6	6.5	3.5	6.5	10.4	0	6.5	10.4	1	1	1	2	0	1	2	TRUE	1	1	2	2	0	1	2	-6.41315	-1.73126	-1.23279	-0.609137	-4.7625	-2.22592	-2.17805	-1.36513	0.0488625	-3.13227	-4.49064	-1.74765	-5.06114	-6.09835	-3.91535	-4.82729	-1.66359	-1.97201	-4.17407	-1.83816	-1.72385
	0.917445	1.0923	O14976	O14976	Cyclin-G-associated kinase	GAK	0.8	1.2	1.2	1.7	0	1.7	1.7	1	1	1	1	0	1	1	FALSE	1	1	1	1	0	1	1	-4.5586	-1.99461	-2.16919	-3.06563	-3.7738	-3.19708	-3.33819	-4.02127	-2.27126	-1.98351	-3.94664	-4.24917	-5.54711	-6.02296	-3.18239	-3.55907	-3.16753	-3.83365	-1.44249	-2.89196	-2.459
	0.555187	1.09068	P21397	P21397	Amine oxidase [flavin-containing] A	MAOA	0	2.1	2.1	11.4	7.8	5.3	11.4	0	1	0	4	2	1	4	TRUE	0	1	1	4	2	2	4	-4.23441	-1.66176	-1.79914	0.21768	-3.18888	-1.17495	-1.36203	0.555729	-5.39629	-1.65031	-1.12463	-2.84487	-4.00319	-1.87566	-0.561163	-2.36591	-4.88227	-4.69736	-3.58632	-2.4482	-3.91031
	0.71678	1.09017	Q3KR37	Q3KR37	GRAM domain-containing protein 1B	GRAMD1B	0	0	5.6	8.1	9.8	11.7	11.7	0	0	2	4	6	6	6	TRUE	0	0	2	4	6	7	7	-3.79103	-2.55844	-0.259542	-2.43586	-2.84023	-2.27823	-1.40769	-2.76121	-4.33352	-1.4985	-3.58939	-2.05567	-4.55557	-5.30365	-1.0981	-3.74759	-3.62521	-2.37422	-2.84648	-2.97286	-3.87328
	1.09231	1.08402	Q9Y6D5	Q9Y6D5	Brefeldin A-inhibited guanine nucleotide-exchange protein 2	ARFGEF2	1.2	1.9	4	3.1	2.5	2.6	4	2	1	4	3	2	3	4	TRUE	3	3	6	6	4	4	6	-1.41706	-2.11297	-0.356556	-0.347252	-1.90474	-0.268946	-0.848831	0.340912	-4.34382	-0.546227	-1.36193	-1.0317	-2.61575	-0.264175	-2.18027	-1.68332	-2.95094	-3.21718	-3.86563	-0.176064	-2.08158
	0.645291	1.08039	Q86UU1	Q86UU1	Pleckstrin homology-like domain family B member 1	PHLDB1	2.3	2.6	4.1	2.3	1.5	2.3	4.1	2	2	4	2	1	2	4	TRUE	2	2	7	2	1	2	7	-1.56819	-2.12833	-0.505386	-1.50539	-2.24064	-1.2776	-0.521702	-2.37356	-2.96897	-2.4138	-4.00332	-1.71765	-2.39585	-1.94025	-6.09934	-1.7304	-3.22631	-0.315706	-0.00886154	-1.52549	-0.65411
	0.929137	1.07829	Q9BW60	Q9BW60	Elongation of very long chain fatty acids protein 1	ELOVL1	9	4.3	9	14	14	14	14	2	1	2	3	3	3	3	TRUE	5	3	4	4	8	9	9	3.55226	3.77426	3.32697	4.26393	4.32753	3.1106	2.83465	2.92959	2.76506	4.62159	3.79164	2.31565	3.26123	3.10098	4.01611	3.87468	0.728228	0.904552	2.39695	2.12388	2.88021
+	1.86435	1.42561	Q9NZ43	Q9NZ43	Vesicle transport protein USE1	USE1	10.8	25.5	10.8	25.1	15.8	15.1	25.5	2	5	2	5	4	3	5	TRUE	4	7	5	5	5	4	7	0.0349045	0.664639	0.387947	0.730831	-1.00713	-0.133755	-0.568388	-0.0258312	0.360439	0.991781	0.206385	-0.470085	-0.853695	-1.05998	-1.86378	-3.02831	-0.424959	-0.645494	-1.09624	0.0677261	-1.2295
	0.644109	1.07269	Q9UBU6	Q9UBU6	Protein FAM8A1	FAM8A1	10.4	10.4	4.1	6.8	11.6	10.4	11.6	2	2	1	2	3	2	3	TRUE	2	3	2	2	3	2	3	-0.47015	-0.290934	-2.28345	-1.42612	-2.27452	-2.24341	-0.415596	-0.940014	-2.18599	-2.07515	-2.65677	-1.03012	-1.12411	-5.48663	-3.64669	-2.67525	-2.03904	-0.452999	-1.00843	-4.49909	-1.13579
	0.342873	1.072	A6NKT7;Q7Z3J3	A6NKT7;Q7Z3J3	RanBP2-like and GRIP domain-containing protein 3;RanBP2-like and GRIP domain-containing protein 4	RGPD3;RGPD4	12.3	14.6	13.1	9.3	7.7	5.6	14.6	1	1	1	0	1	1	1	TRUE	2	2	4	0	1	1	4	0.184307	0.0114346	-0.464184	-4.14753	0.79108	0.564646	0.0719013	-0.486437	-0.287394	0.443985	0.933218	0.021307	-0.327332	-0.0401516	-6.91416	-2.61632	0.490469	-0.0847416	-0.203953	-0.194183	-0.389166
	0.993258	1.07144	O43852	O43852	Calumenin	CALU	12.1	0	5.1	3.2	0	13.3	13.3	2	0	1	1	0	3	3	TRUE	1	0	1	1	0	2	2	-2.13018	-4.37554	-3.14077	-0.552816	-3.29396	-2.87274	-1.7053	-4.63994	0.560284	-4.59028	-4.23322	-1.64946	-4.68193	-3.59793	-2.8281	-4.37483	-3.92511	-3.38675	-2.07876	-1.34506	-2.0913
	0.386209	1.06735	O75182	O75182	Paired amphipathic helix protein Sin3b	SIN3B	0	0.9	0	0.9	1.8	3.4	3.4	0	1	0	1	1	3	3	TRUE	0	1	0	1	1	3	3	-5.36078	2.0684	-4.91545	-1.63877	-2.47377	-1.10391	-1.27645	-2.92905	-4.92383	-2.9826	-6.11341	-3.90086	-3.2879	-5.21829	-3.95433	-1.42867	-2.12557	-3.81365	-3.84217	-2.04498	-3.59569
	0.811799	1.06624	Q9Y3A2	Q9Y3A2	Probable U3 small nucleolar RNA-associated protein 11	UTP11L	4.3	0	0	23.7	11.9	15	23.7	1	0	0	5	4	5	5	TRUE	1	0	0	6	4	6	6	-4.32061	-2.43455	-2.07764	-0.537336	-1.87179	-3.04644	-2.68064	-0.66263	-4.37603	-1.63751	-2.07197	-1.88056	-3.97253	-4.86449	-4.22707	-1.82941	-3.26957	-2.52271	-2.17484	-0.940344	0.766863
	1.2228	1.06509	Q9UJZ1	Q9UJZ1	Stomatin-like protein 2, mitochondrial	STOML2	29.5	16.6	21.3	0	4.8	0	29.5	6	4	5	0	1	0	6	TRUE	11	8	11	0	1	0	11	-0.857397	-1.4092	-0.970413	-1.97424	-1.92412	-0.915459	-0.842873	-1.06124	-0.305578	-2.25817	-1.927	-1.59479	-2.9771	-2.75016	-0.297029	-3.09119	-2.04268	-3.28321	-0.72518	-0.703312	-0.75684
	0.47788	1.06445	Q01105;P0DME0	Q01105;P0DME0	Protein SET;Protein SETSIP	SET;SETSIP	32.4	22.8	22.8	10	13.4	7.2	32.4	7	5	6	2	4	2	7	TRUE	17	16	12	2	4	2	17	1.9572	1.37224	0.752031	1.87041	-0.627895	0.316673	1.18434	0.704096	2.02419	0.59844	-1.80389	-1.0461	-4.49619	0.776043	0.944063	-0.900932	2.21335	0.717604	1.05649	0.871319	1.38951
+	1.57941	1.27906	Q9NYH9	Q9NYH9	U3 small nucleolar RNA-associated protein 6 homolog	UTP6	9.2	11.7	9.7	11.7	14.4	17.4	17.4	6	7	5	5	8	9	9	TRUE	8	9	6	7	9	9	9	1.17732	0.683041	0.530449	1.00862	1.08344	1.79073	-1.16083	0.171619	1.23362	1.3674	0.235785	-0.127977	1.07729	-0.460268	-2.18635	-0.295441	0.584696	-0.12067	1.09423	1.45903	-1.94744
	1.24594	1.06215	P19525	P19525	Interferon-induced, double-stranded RNA-activated protein kinase	EIF2AK2	5.3	6.9	5.3	7.1	13.1	8.2	13.1	3	3	3	3	5	4	5	TRUE	4	3	3	3	6	4	6	0.178123	-0.366226	-1.20194	-0.592968	-0.00695229	-0.181068	-0.266253	0.00476456	-3.61821	-1.74288	-0.20454	0.576775	-2.97008	-2.20541	-1.53539	0.172071	-1.29836	-0.706776	-0.157137	1.90495	0.683159
	1.00583	1.06193	O95757	O95757	Heat shock 70 kDa protein 4L	HSPA4L	8.9	10.4	8.3	1.7	0	1.7	10.4	5	6	4	0	0	0	6	TRUE	5	6	5	0	0	0	6	-0.549074	-1.61502	-1.85086	-4.28531	-1.72054	-1.64485	-2.55572	-1.34254	-1.97415	-2.14846	-1.85616	-1.4798	-1.68835	-3.60955	-2.9353	-3.45238	-2.89352	-3.45815	-0.788393	0.691946	-1.82241
	0.816923	1.06059	Q96MU7	Q96MU7	YTH domain-containing protein 1	YTHDC1	5.4	5.4	2.1	3.3	1.5	5.1	5.4	3	3	1	2	1	3	3	TRUE	5	4	2	3	1	3	5	-0.579914	0.295349	-1.86427	0.380888	-1.80765	0.329254	-0.626575	-1.89312	-0.70887	-0.290232	-1.73807	-2.12255	-0.565292	0.0884228	-2.24213	-2.05501	-1.29491	-3.54097	0.419672	-2.5633	-0.552271
	0.546768	1.05962	O95456	O95456	Proteasome assembly chaperone 1	PSMG1	13.9	13.9	9	3.5	8.3	3.5	13.9	3	3	2	1	2	1	3	TRUE	4	4	4	4	3	1	4	-1.44873	-0.644146	-1.45864	-3.60217	-1.48547	-0.0690117	-0.828791	-0.463501	-0.845043	-1.60246	-2.25611	-1.561	-6.01543	-2.17435	-2.03353	-0.125196	-2.9602	-1.75718	-0.557863	-0.636297	-1.59034
	0.36336	1.05959	P50613;Q9C098	P50613	Cyclin-dependent kinase 7	CDK7	5.8	0	2.3	2.3	4.6	7.5	7.5	2	0	1	1	1	2	2	TRUE	2	0	1	1	1	2	2	-0.416639	-3.5302	-1.08814	0.84271	-4.71966	-2.02971	-1.70598	-3.74429	-1.15927	-2.21871	0.0708809	-4.12483	0.135664	-7.19366	-2.77127	-3.26137	-1.61995	-2.58857	-3.65322	-4.7763	-1.12725
	0.992467	1.05909	Q8IUR0	Q8IUR0	Trafficking protein particle complex subunit 5	TRAPPC5	10.6	14.4	9.6	0	4.8	4.8	14.4	2	3	2	0	1	1	3	TRUE	2	3	2	0	1	1	3	-1.75503	-1.10635	-2.07364	-2.93744	-1.94944	-2.98353	-1.65742	-1.97815	-2.92158	-1.04614	-1.51905	-3.39602	-2.57593	-1.48172	-3.49933	-4.60287	-4.54428	-2.45584	-4.50146	-2.4338	-2.79513
	0.661213	1.0578	Q8NHQ9	Q8NHQ9	ATP-dependent RNA helicase DDX55	DDX55	4.2	12	12.8	1.5	3.5	4	12.8	1	4	5	1	2	2	5	TRUE	1	5	7	1	2	3	7	-2.33437	1.54665	-0.00945854	-2.58409	-1.13471	-1.67348	-2.23754	-2.61251	-0.392035	-0.934582	-0.12228	-1.94699	-2.04173	-1.49972	-3.5062	-0.813829	-3.58437	-1.09039	-1.17258	-2.20414	-4.63686
	0.80711	1.05721	Q13126	Q13126	S-methyl-5-thioadenosine phosphorylase	MTAP	8.1	6	6	0	0	0	8.1	1	1	1	0	0	0	1	TRUE	1	1	1	0	0	0	1	-3.0949	-2.28088	-2.51399	-2.70273	-3.62773	-1.84501	-1.25706	-3.13057	-1.89625	-3.3757	-2.10129	-3.01932	-5.03834	-4.97738	-1.05312	-3.49885	-2.99146	-4.84931	-2.84726	-0.733646	-2.16822
	0.528745	1.05713	Q9ULG1	Q9ULG1	DNA helicase INO80	INO80	2.8	3	3	1.1	2	3.3	3.3	2	2	2	1	2	4	4	TRUE	3	2	2	1	2	4	4	-0.343283	-0.482298	-1.385	-3.3983	-3.53698	-0.120949	-4.08819	-3.6061	-0.761116	-0.83263	-1.94783	-2.24596	-5.07516	-1.17625	-4.43528	-2.40032	-0.817173	-1.7054	-1.06731	-1.3349	-1.25661
+	2.63161	1.47454	Q8N1B4	Q8N1B4	Vacuolar protein sorting-associated protein 52 homolog	VPS52	2.9	4.4	5.7	0	1.1	2.6	5.7	1	2	3	0	1	2	3	TRUE	1	4	5	0	1	2	5	-1.60887	-1.0134	-0.531986	-1.91593	-1.32584	-1.04546	-1.28008	-1.62165	-0.898602	-1.50766	-0.928179	-2.91924	-2.4952	-2.36645	-1.75678	-2.43657	-3.6127	-3.62102	-2.55522	-2.74401	-2.06751
	0.491715	1.05238	Q9H1X3	Q9H1X3	DnaJ homolog subfamily C member 25	DNAJC25	3.3	0	3.3	2.8	5.8	6.1	6.1	1	0	1	1	2	2	2	TRUE	1	0	1	1	3	3	3	-1.72451	-3.11152	-0.785992	-5.3217	-3.0221	-1.51084	-1.13474	-1.10041	-4.08608	-0.373293	-1.51899	-2.64658	-5.71916	-5.62674	-1.00569	-2.12548	-3.48644	-3.82743	-3.60229	-0.829466	-2.83812
+	2.70136	1.0464	O15498	O15498	Synaptobrevin homolog YKT6	YKT6	23.2	23.2	27.3	29.8	37.4	34.3	37.4	4	4	5	4	6	5	6	TRUE	4	10	9	6	6	6	10	2.09806	1.57936	2.75884	2.27854	2.41083	2.11033	1.9131	1.99959	0.848978	1.05707	2.42492	2.17629	0.83996	1.20301	0.873447	2.08462	0.843672	1.11285	0.873671	0.511864	1.30475
	0.839477	1.04731	P09493	P09493	Tropomyosin alpha-1 chain	TPM1	18	23.2	16.5	11.3	11.3	14.1	23.2	2	3	2	1	0	1	3	TRUE	3	5	3	1	1	1	5	-1.07006	-0.0914059	-2.05358	-2.07937	-0.909794	-2.55233	-0.534513	-1.01683	0.357256	-2.22026	-0.281525	-2.16622	-4.45682	-2.26004	-0.739225	-2.74984	-3.37307	-1.46142	-0.961475	-0.518614	-0.912045
+	2.87463	2.05501	P0DP25;P0DP24;P0DP23;P27482	P0DP25;P0DP24;P0DP23			14.1	0	0	0	0	0	14.1	2	0	0	0	0	0	2	TRUE	2	0	0	0	0	0	2	-2.63476	-4.01932	-3.80964	-2.35226	-4.51981	-3.7221	-3.9959	-3.12417	-0.450521	-4.39769	-4.40067	-2.5295	-5.35633	-5.98813	-6.40686	-4.21069	-5.38598	-6.03999	-3.17243	-3.12956	-3.38823
	0.829059	1.0429	Q9UQ90	Q9UQ90	Paraplegin	SPG7	4	1.4	0.9	8.8	2.5	4	8.8	2	1	1	4	1	2	4	TRUE	2	1	2	5	1	2	5	-0.970663	-3.16852	-2.50898	-1.44454	-2.71661	-1.89822	-1.04042	-1.92465	-1.18053	-1.76048	-2.44064	-1.13956	-5.71222	-1.71386	-2.50298	-3.35093	-3.38281	-2.30217	-2.61077	-2.2103	-2.28468
	0.772114	1.03605	Q15363	Q15363	Transmembrane emp24 domain-containing protein 2	TMED2	12.4	12.4	12.4	18.4	18.4	18.4	18.4	2	2	2	3	3	3	3	TRUE	7	11	7	3	4	8	11	2.1165	2.48876	2.43683	4.30197	1.92142	2.77504	2.70835	2.05439	2.23279	2.89315	2.44804	1.635	2.92312	2.50522	-0.788378	2.87052	1.76885	0.544893	2.54163	2.09767	2.30117
	0.672872	1.03604	O60879	O60879	Protein diaphanous homolog 2	DIAPH2	0	0	0.7	2.4	5	6.7	6.7	0	0	1	2	4	5	5	TRUE	0	0	1	4	4	6	6	-3.88268	-1.90278	-0.463907	-1.42864	-2.63059	-0.190044	-2.28261	-4.0241	-4.38416	-4.24069	-2.0402	-1.6563	-3.0751	-5.28669	-1.6581	-2.14985	-2.45661	-2.08854	-4.23617	-3.45053	-2.16366
	0.680239	1.03406	P30044	P30044	Peroxiredoxin-5, mitochondrial	PRDX5	23.8	23.8	29	0	8.4	5.1	29	4	4	5	0	1	1	5	TRUE	5	7	6	0	3	1	7	-0.0388985	-0.543987	-0.589813	-1.80033	0.153288	-1.50982	-0.565212	-1.34879	0.145954	-1.68988	-0.262661	-1.01039	-3.84352	-1.99378	-0.172918	-2.57763	0.742521	-2.6886	-0.613865	0.90703	-0.889732
	0.936555	1.03401	Q6VY07	Q6VY07	Phosphofurin acidic cluster sorting protein 1	PACS1	9.3	6.4	12.9	7.2	11.9	6.2	12.9	6	5	8	5	7	4	8	TRUE	8	6	8	7	9	5	9	-0.0133476	-0.869896	-0.132473	0.833954	1.37424	0.0170307	0.420729	0.815109	0.697613	-0.921408	0.423763	0.929087	-0.422821	-0.0627975	-0.235022	-1.29761	0.170767	-3.14706	-1.9996	-1.53613	0.277349
	1.22827	1.03242	P00488	P00488	Coagulation factor XIII A chain	F13A1	2.2	2.2	0	0	1.2	1.2	2.2	1	1	0	0	1	1	1	FALSE	1	1	0	0	1	1	1	-2.24491	-1.95099	-4.48011	-3.58161	-2.9319	-3.65738	-2.06994	-4.97511	-3.39223	-2.96958	-3.13039	-3.9784	-5.05443	-3.28517	-4.81889	-3.86005	-3.5612	-4.46168	-2.63685	-3.07701	-4.89524
	0.900535	1.02903	O60701	O60701	UDP-glucose 6-dehydrogenase	UGDH	25.1	25.3	31.8	6.5	3.4	6.7	31.8	8	8	10	2	1	2	10	TRUE	12	15	19	2	1	2	19	-0.339527	-0.840258	0.0264454	0.555738	-2.01218	0.342024	0.184853	-0.817806	-1.03035	-1.15199	-2.86065	-0.983929	0.221708	-1.08436	-0.358852	-2.19878	-2.40493	-2.6167	-0.000501633	0.591219	-0.36499
	0.446798	1.02823	Q16630	Q16630	Cleavage and polyadenylation specificity factor subunit 6	CPSF6	2.4	6.9	2.5	2.5	2.5	5.3	6.9	1	3	1	1	1	2	3	TRUE	1	5	2	2	1	3	5	-2.15369	0.415726	-2.5556	0.644278	-2.02861	-1.5782	-4.94877	-1.37512	-1.83206	-1.26753	-2.01828	-0.0953178	-1.26443	0.431873	-5.69925	-3.59981	-0.676579	-2.61731	0.392286	0.167751	0.307081
	0.487182	1.0271	Q9Y385	Q9Y385	Ubiquitin-conjugating enzyme E2 J1	UBE2J1	0	0	0	13.8	9.1	9.1	13.8	0	0	0	3	2	2	3	TRUE	0	0	0	3	2	2	3	-0.738953	-2.29745	-2.50157	-1.55085	-0.998384	-1.55258	-1.92936	-3.35286	-2.24681	-0.835995	-1.01989	-1.66121	-4.58406	0.358458	-5.86365	-1.08136	-3.15824	-1.47354	-0.928087	-1.50016	-2.6706
	0.331328	1.02101	Q9Y4G6	Q9Y4G6	Talin-2	TLN2	2.6	3.1	2.6	1.8	1.8	3.6	3.6	0	0	0	0	0	1	1	FALSE	0	0	0	0	0	1	1	-0.957085	-1.64272	-2.91543	-5.04532	-3.73022	-1.02785	2.43601	-2.40237	-3.12751	-0.106819	-4.94746	-0.544462	-6.15733	-6.5682	-2.63582	-0.232136	-5.43201	-0.419167	-2.31378	-0.818941	-3.54117
	0.682954	1.01807	Q9Y4B6	Q9Y4B6	Protein VPRBP	VPRBP	1.9	5.8	0	0	0.7	0.9	5.8	1	3	0	0	1	1	3	TRUE	2	2	0	0	1	1	2	-1.85252	-1.07884	-5.92013	-3.30974	-2.99272	-2.51127	-1.81857	-2.47466	-1.02891	-0.599705	-3.60653	-1.83413	-2.73651	-3.63546	-4.96661	-4.49633	-3.54101	-4.39775	-0.772284	-2.38256	-3.20856
	0.686041	1.01715	Q96Q15;Q6P435	Q96Q15	Serine/threonine-protein kinase SMG1	SMG1	0.4	0.4	1	0.4	0.5	0.9	1	1	1	2	1	1	2	2	TRUE	1	1	3	1	1	2	3	-1.79791	-3.05867	-2.12752	-4.02655	-2.95223	-2.12139	-1.72781	-1.74493	-6.71324	-2.09454	-3.28835	-2.29509	-3.85104	-1.54592	-4.57761	-4.89671	-5.4849	-1.83096	-4.56395	-3.8931	-3.76052
	0.769107	1.01596	Q9UQ53	Q9UQ53	Alpha-1,3-mannosyl-glycoprotein 4-beta-N-acetylglucosaminyltransferase B	MGAT4B	4.9	2.4	7.3	0	6.2	0	7.3	1	1	2	0	3	0	3	TRUE	2	3	3	0	2	0	3	-1.84698	-2.49354	-1.02951	-3.85063	-1.95493	-3.38415	-4.34642	-2.19759	-4.79718	-2.53892	-6.19749	-5.15009	-5.91022	-2.48652	-2.16166	-3.4356	-3.48034	-3.18119	-4.20376	-3.15899	-4.99915
	0.796119	1.01373	Q9C0D9	Q9C0D9	Ethanolaminephosphotransferase 1	EPT1	4.5	8.1	8.1	7.6	8.1	4	8.1	2	3	3	2	3	1	3	TRUE	3	8	5	1	3	1	8	-0.379267	0.0749245	0.431051	0.336473	1.06235	0.0758705	-0.950882	-0.338827	0.544531	0.783106	-0.422298	-0.910778	-0.505505	0.0444469	0.018383	-3.866	-0.502571	0.330296	-1.07906	-1.14147	-1.29983
	0.913688	1.0136	Q9NPL8	Q9NPL8	Complex I assembly factor TIMMDC1, mitochondrial	TIMMDC1	11.9	8.4	8.8	5.3	6	3.2	11.9	3	2	2	1	1	1	3	TRUE	5	5	3	1	1	1	5	-1.26931	-1.7319	-0.952517	-2.04889	-1.16683	-2.67975	-1.04292	-1.94773	-1.37349	-0.558699	-1.40207	-1.53033	-3.84633	-1.57629	-1.41483	-1.41653	-3.48467	-4.19214	-1.36961	-2.86269	-2.80042
	0.850001	1.00909	P30084	P30084	Enoyl-CoA hydratase, mitochondrial	ECHS1	11.7	0	14.8	0	0	0	14.8	2	0	3	0	0	0	3	TRUE	3	0	4	0	0	0	4	-2.30258	-3.8265	-2.14593	-3.46846	-2.00117	-1.64893	-3.7972	-3.84301	-1.70583	-3.00584	-3.95326	-2.29351	-2.56074	-3.46388	-1.65742	-4.24034	-5.06207	-4.46366	-3.38226	0.638569	-5.59535
	0.302852	1.00764	P21291	P21291	Cysteine and glycine-rich protein 1	CSRP1	25.9	20.7	13	14	16.6	21.8	25.9	4	3	2	2	2	3	4	TRUE	9	5	3	2	2	3	9	1.74121	0.532814	-5.71027	0.625717	1.72725	1.51651	-0.946886	1.10286	-1.56699	1.19933	-3.21037	0.915613	-2.38573	0.125784	1.37971	0.771103	-1.77374	-3.72974	0.907629	2.6477	1.35329
	0.530398	1.00407	P05387	P05387	60S acidic ribosomal protein P2	RPLP2	78.3	78.3	77.4	39.1	35.7	39.1	78.3	7	7	6	2	2	2	7	TRUE	14	15	16	2	3	3	16	2.54118	2.32333	1.79197	1.84964	0.86598	0.696762	2.40308	1.40257	2.44904	2.15752	1.3046	0.266651	-3.57283	1.45389	1.96007	1.38556	1.26887	1.54891	2.03511	2.38696	2.18389
	0.673439	1.00342	Q10469	Q10469	Alpha-1,6-mannosyl-glycoprotein 2-beta-N-acetylglucosaminyltransferase	MGAT2	13.2	13.2	6.3	11.6	11.2	12.5	13.2	4	4	2	4	4	4	4	TRUE	8	6	6	5	5	5	8	1.53515	1.37933	0.691032	1.23084	1.12006	1.21156	0.991034	1.17381	1.69272	-0.065834	0.655502	0.89732	-3.30061	1.13839	0.0301647	1.56979	0.26675	1.44294	0.714022	-0.319002	0.481735
	0.976599	1.00285	Q86X10	Q86X10	Ral GTPase-activating protein subunit beta	RALGAPB	0	0	2.3	0	0	1.8	2.3	0	0	2	0	0	1	2	TRUE	0	0	3	0	0	1	3	-3.44498	-4.34686	-1.75353	-3.95385	-2.97025	-3.93874	-2.36755	-1.13775	-1.52575	-3.40504	-1.10368	-2.00042	-3.52573	-4.93781	-5.91066	-4.96686	-3.61107	-3.47319	-3.79648	-2.26747	-3.5232
	0.592586	1.00226	P63173	P63173	60S ribosomal protein L38	RPL38	34.3	31.4	34.3	45.7	48.6	31.4	48.6	4	3	4	4	5	3	5	TRUE	7	5	5	4	5	3	7	1.5049	0.71336	0.955412	1.955	2.24728	1.4416	1.05606	0.842636	1.51033	0.877825	2.23074	1.43638	2.03407	1.66484	1.44202	-3.08943	-0.498224	1.25072	1.62702	1.43384	1.5514
	1.24691	1.00027	Q9NXS2	Q9NXS2	Glutaminyl-peptide cyclotransferase-like protein	QPCTL	20.7	17.3	20.7	11.3	11	10.7	20.7	6	5	6	4	4	4	6	TRUE	9	8	12	5	4	4	12	1.77993	1.39584	2.13132	0.63995	2.13018	0.733364	0.960608	0.695148	1.86439	1.68746	2.02527	0.610369	0.830137	-0.198429	0.78233	1.82663	-0.850281	0.418579	0.738867	-3.18624	0.812174
	0.589178	1.00024	Q02952	Q02952	A-kinase anchor protein 12	AKAP12	5.9	4.7	6.1	4	2.6	2.9	6.1	6	5	6	4	3	3	6	TRUE	11	5	6	5	3	4	11	-1.2854	-2.04479	-0.943436	1.58655	-1.4814	-0.840904	0.551315	-0.489437	-0.568995	-0.831173	0.0130539	-0.587309	0.397602	-3.60512	-1.07549	-3.68989	-2.03039	-1.00754	-0.899288	2.19201	-0.932526
	1.85506	0.999659	Q15286	Q15286	Ras-related protein Rab-35	RAB35	25.9	19.4	15.9	24.4	28.9	28.9	28.9	6	4	3	5	6	5	6	TRUE	9	7	6	7	6	8	9	3.24595	2.69747	2.81942	2.55586	2.73104	2.93952	2.7515	2.8825	2.494	2.97625	2.62537	2.40371	2.46461	2.28475	0.367229	2.07561	1.52282	2.27629	2.7583	1.82135	2.49233
	0.976243	0.999434	P28074	P28074	Proteasome subunit beta type-5	PSMB5	31.2	31.2	27.4	19	31.9	27.8	31.9	8	9	7	4	7	6	9	TRUE	34	31	20	4	8	8	34	3.26842	3.3479	2.33137	2.62069	3.69137	2.97108	2.8646	0.614317	2.42377	4.13205	2.7983	2.56034	2.95184	2.6596	3.61467	0.0906124	1.60903	1.30846	3.43456	2.73809	3.0441
	0.868608	0.999287	Q8IVS2	Q8IVS2	Malonyl-CoA-acyl carrier protein transacylase, mitochondrial	MCAT	5.9	12.8	8.7	0	0	2.8	12.8	1	3	2	0	0	1	3	TRUE	1	4	2	0	0	1	4	-2.8963	-1.78322	-2.32451	-2.72132	-3.32777	-2.91731	-1.90154	-1.87362	-2.21941	-3.64743	-2.49629	-3.53552	-3.12027	-6.37244	-3.05356	-3.7921	-2.34863	-3.27916	-0.463333	-1.43108	-2.53168
	0.367084	0.997899	P48634	P48634	Protein PRRC2A	PRRC2A	2.5	0	0	0	0.4	0.4	2.5	2	0	0	0	0	0	2	TRUE	2	0	0	0	0	0	2	-0.961891	-3.98798	-4.0682	-3.51728	-1.68058	-2.14573	-1.68911	-0.82033	-2.82207	-3.3632	-3.84694	-0.10985	-6.32105	-6.30005	-2.19318	-3.65745	0.649036	-4.52635	-1.80735	0.687759	0.399683
	0.405592	0.993702	Q8NEY1	Q8NEY1	Neuron navigator 1	NAV1	2	2.6	0	2.2	2.4	1.4	2.6	2	3	0	3	3	2	3	TRUE	3	2	0	3	3	2	3	-0.473606	0.331268	-4.88205	-0.84017	-1.51776	-3.5308	0.342617	-0.64657	-5.02195	-0.36537	-2.27766	0.104881	-0.672209	-4.99483	-4.86727	-3.12185	-2.25208	-0.967075	-1.22655	-1.52166	-0.338989
	0.681036	0.992228	Q10713	Q10713	Mitochondrial-processing peptidase subunit alpha	PMPCA	16	13.5	16	2.1	0	0	16	5	4	5	1	0	0	5	TRUE	7	4	8	1	0	0	8	-1.36211	2.06644	-1.05744	-1.886	-2.09642	-1.61773	-2.03981	-1.71514	-1.1301	-2.30359	-3.4519	0.915438	-0.869812	-1.90523	-3.49924	-2.4491	-1.1669	-2.01634	-1.06672	-0.218662	-1.71957
	0.471971	0.992009	P36507	P36507	Dual specificity mitogen-activated protein kinase kinase 2	MAP2K2	15.2	3.5	18.5	0	0	0	18.5	2	1	3	0	0	0	3	TRUE	4	1	6	0	0	0	6	-0.879667	-2.57673	0.168058	-3.32573	-2.33853	-3.12777	-1.46472	-1.81996	-1.46214	-2.44345	-2.52629	-2.7352	-3.16318	-6.67606	-1.23628	-1.48199	-2.21648	-3.25842	-3.86831	-1.4852	-1.71795
	0.680958	0.991507	Q99497	Q99497	Protein deglycase DJ-1	PARK7	26.5	14.3	8.5	0	0	0	26.5	2	1	1	0	0	0	2	TRUE	3	2	1	0	0	0	3	-1.75193	-2.50572	-2.96914	-2.58993	-2.92909	-1.97126	-2.01203	-2.5842	-0.899305	-2.61817	-3.57155	-1.84095	-3.78724	-6.19675	-0.837332	-2.89945	-3.85152	-3.09381	-2.15784	-0.13962	-2.27275
	0.733007	0.990076	Q9BRG1	Q9BRG1	Vacuolar protein-sorting-associated protein 25	VPS25	18.8	14.8	5.7	0	5.7	5.7	18.8	3	3	1	0	1	1	3	TRUE	6	8	5	0	1	1	8	-1.29932	-0.647282	-3.59184	-3.13418	-0.263109	-2.44699	-1.32805	-2.17299	-4.27163	-0.343264	-4.39381	-0.944433	-3.54688	-1.49339	-1.83691	-4.13036	-3.02095	-3.29469	-1.41451	-3.81394	-1.90725
	1.27813	0.989981	Q9NXD2	Q9NXD2	Myotubularin-related protein 10	MTMR10	0	0	0	0	4.6	0	4.6	0	0	0	0	3	0	3	TRUE	0	0	0	0	3	0	3	-3.64799	-2.26152	-4.69175	-4.5095	-4.5644	-3.44219	-3.87585	-3.39112	-5.6355	-3.45354	-5.26466	-3.95285	-5.53926	-4.07815	-4.9111	-4.54782	-4.48938	-5.49152	-3.88451	-2.75259	-3.91177
	0.525365	0.989889	O76095	O76095	Protein JTB	JTB	8.9	8.9	18.5	8.9	8.9	8.9	18.5	1	1	2	1	1	1	2	TRUE	2	1	2	1	1	1	2	-2.78742	-4.62236	0.415367	-2.4005	-2.70772	-3.42882	-3.58136	-2.25481	-2.04214	-2.47629	-2.6234	-2.47458	-3.16809	-6.2164	-2.33379	-2.42482	-4.13478	-3.1929	-2.82224	-3.84281	-3.51982
	0.568186	0.989046	Q15785	Q15785	Mitochondrial import receptor subunit TOM34	TOMM34	9.7	4.9	9.7	0	5.2	2.6	9.7	2	1	2	0	2	1	2	TRUE	3	1	3	0	2	1	3	-1.14666	-4.30612	-1.74759	-2.58657	0.0645695	-1.16816	-3.0635	-1.98301	-2.89087	-2.79894	-0.095129	0.326883	-1.2068	-2.27509	-1.72616	-5.26918	-3.19913	-3.14844	-1.51785	-0.63245	-0.750225
	0.936503	0.985288	Q99943	Q99943	1-acyl-sn-glycerol-3-phosphate acyltransferase alpha	AGPAT1	10.6	10.2	7.4	10.2	11	13.8	13.8	2	2	1	2	2	3	3	TRUE	3	2	5	2	3	4	5	0.356749	-0.920847	-0.701529	0.215378	0.682671	-0.0631008	-1.37677	0.232672	-1.12351	-0.301451	-0.873915	-2.41362	0.0638676	-2.30956	-0.331713	-0.0838776	-0.759092	-2.92203	-2.09776	-1.42917	-1.11131
	0.67782	0.984278	Q12893	Q12893	Transmembrane protein 115	TMEM115	17.4	17.9	17.9	17.4	11.4	12.8	17.9	3	3	3	3	2	2	3	TRUE	6	6	5	3	2	2	6	1.14395	0.577835	0.862827	1.76096	-0.431641	1.28863	-0.226652	-0.0217075	0.394894	0.560738	0.794502	1.14746	1.09741	0.68837	0.706366	0.650261	-3.23756	-0.607946	-2.86102e-05	-0.215359	1.14182
	0.540429	0.983727	A6QL64	A6QL64	Ankyrin repeat domain-containing protein 36A	ANKRD36	0.7	0	0.7	0	0	0	0.7	1	0	1	0	0	0	1	FALSE	1	0	2	0	0	0	2	-1.79003	-3.55994	-1.5259	-3.93879	-3.21668	-2.45825	-1.44757	-4.70214	-5.96195	-3.43768	-3.89846	-1.50717	-4.55393	-5.97392	-0.878727	-3.03589	-2.5913	-5.35819	-1.42709	-1.7473	-1.2972
	0.631271	0.982926	Q99543	Q99543	DnaJ homolog subfamily C member 2;DnaJ homolog subfamily C member 2, N-terminally processed	DNAJC2	2.3	1.8	0	5.5	5	5.3	5.5	1	1	0	2	2	2	2	TRUE	1	1	0	2	2	2	2	-0.450785	-2.09212	-1.75916	-2.15618	-2.15525	-2.71404	-2.98146	-3.40669	-5.38805	-3.04445	-1.99636	-1.28094	-5.26979	-1.43866	-4.90268	-2.19955	-1.67582	-1.73859	-1.01073	0.684799	-0.32696
	0.880601	0.976807	Q9UPY5	Q9UPY5	Cystine/glutamate transporter	SLC7A11	7.2	5	8.6	11	7.8	8.6	11	3	2	4	5	3	5	5	TRUE	3	5	5	7	4	4	7	3.99876	2.17908	3.93327	4.55629	3.97395	4.26049	2.65289	2.14793	1.84429	4.26357	3.71468	2.24413	3.08153	2.3842	3.75518	3.81325	0.648743	3.35809	1.75459	1.14895	1.79842
	0.693503	0.97573	O75448	O75448	Mediator of RNA polymerase II transcription subunit 24	MED24	0	1.6	1	2.1	2.1	1	2.1	0	1	1	2	2	1	2	TRUE	0	1	1	2	2	1	2	-4.22678	-2.01355	-0.972403	-1.05016	-2.54882	-3.04201	-2.12938	-1.96894	-4.395	-2.18452	-1.81563	-4.71529	-4.14727	-1.28161	-3.56059	-2.61042	-4.81348	-3.29472	-4.01217	-2.24296	-4.30606
	0.890555	0.974978	O00471	O00471	Exocyst complex component 5	EXOC5	3.2	3.2	4.8	2.5	3.1	1.7	4.8	2	2	3	2	2	1	3	TRUE	2	2	4	2	2	2	4	-2.09865	-2.68238	-1.13969	-0.967855	-2.58046	-2.75899	-1.10297	-1.83669	-1.36191	-2.65141	-2.75387	-1.98355	-2.4745	-3.99314	-3.42389	-4.59295	-2.20642	-1.387	-2.19454	-1.62442	-2.59798
	0.565025	0.974904	P13798	P13798	Acylamino-acid-releasing enzyme	APEH	6.1	4.1	9.6	0	0	0	9.6	3	3	4	0	0	0	4	TRUE	6	5	8	0	0	0	8	-1.69823	-0.718334	1.16244	-2.61864	-1.37201	-1.29902	-1.15174	-3.74682	-0.763065	-1.65021	-3.13023	-2.4016	-0.628063	-3.93774	-1.14932	-0.16625	-3.59262	-2.91923	-0.171391	-0.893225	-1.29469
	0.788454	0.973543	Q8IXU6	Q8IXU6	Solute carrier family 35 member F2	SLC35F2	3.5	3.5	0	0	0	0	3.5	1	1	0	0	0	0	1	FALSE	2	2	0	0	0	0	2	-1.7523	-1.45242	-3.96716	-3.48948	-2.39845	-3.15986	-1.84842	-1.36663	-5.3886	-4.50085	-3.68356	-0.999161	-1.84114	-5.17106	-4.21503	-2.86264	-3.35691	-4.61414	-1.87761	-1.74145	-5.34869
	0.837249	0.973028	Q9NZH0	Q9NZH0	G-protein coupled receptor family C group 5 member B	GPRC5B	6.9	6.9	6.9	3	0	0	6.9	1	1	1	1	0	0	1	TRUE	3	1	1	1	0	0	3	-2.71519	-2.50027	-2.41578	-4.07983	-3.40504	-1.39067	-2.19937	-2.53953	-2.192	-3.47495	-3.56925	-3.73273	-2.91294	-2.75919	-6.0453	-3.79814	-3.43165	-3.39773	-2.26644	-2.15053	-2.72284
	0.431292	0.972678	Q01433	Q01433	AMP deaminase 2	AMPD2	2.2	2.2	2.6	1.5	1.5	0.8	2.6	2	2	2	1	1	1	2	TRUE	2	2	2	1	1	1	2	-1.41674	-2.47271	-1.05681	-1.45673	-2.14928	-2.75089	-1.18012	0.00310898	-2.61341	-2.97225	-4.9379	-1.60809	-3.2346	-1.61926	-7.38539	-3.12021	-1.00872	-0.771048	-1.74668	-2.81063	-1.5423
	0.871284	0.972665	Q15125	Q15125	3-beta-hydroxysteroid-Delta(8),Delta(7)-isomerase	EBP	7	11.3	11.3	16.5	16.5	16.5	16.5	1	2	2	3	3	3	3	TRUE	5	4	10	4	4	7	10	5.50274	5.40116	5.17877	5.10968	4.83543	4.72891	4.95463	5.17502	4.8546	5.44908	4.7956	4.36885	4.94787	5.07312	1.60159	4.19356	5.53517	3.5694	4.79186	4.70028	4.93527
	0.598286	0.964739	Q07864	Q07864	DNA polymerase epsilon catalytic subunit A	POLE	0	0.7	0	2.8	4.3	2.8	4.3	0	1	0	5	8	5	8	TRUE	0	2	0	6	9	5	9	-4.14942	-1.57134	-4.85613	-2.49234	-1.385	-2.30459	-3.77805	-1.92444	3.95059	-1.00198	-1.9398	-2.79463	-5.31127	-4.89151	-4.64672	-2.53162	-2.93939	-2.22677	-2.13123	-4.41688	-4.23514
	0.628117	0.964326	Q13131;P54646	Q13131	5-AMP-activated protein kinase catalytic subunit alpha-1	PRKAA1	7.3	3	6.8	17.9	18.1	13.6	18.1	3	1	3	8	7	5	8	TRUE	4	1	5	9	10	5	10	0.516417	-2.65443	0.461281	0.49968	1.05603	0.0708351	-1.95764	0.667961	0.615431	-0.693115	0.290722	0.337948	-2.62465	-2.66712	-0.503895	-0.128824	0.11471	-0.0263672	1.13138	1.31168	1.32261
	0.478776	0.960671	Q9P0M9	Q9P0M9	39S ribosomal protein L27, mitochondrial	MRPL27	10.1	0	0	6.8	24.3	6.8	24.3	1	0	0	1	3	1	3	TRUE	1	0	0	1	4	1	4	-0.647469	-2.6088	-4.4191	-2.62696	-1.51871	-2.74329	-0.524233	-0.566822	-0.472227	-2.11875	-2.46195	-2.14664	-5.9887	-4.59648	-4.5602	-1.46608	-1.33809	-2.37881	-2.33791	-1.22677	-3.85012
	0.800864	0.959262	P78324;Q5TFQ8;Q9P1W8;O00241	P78324;Q5TFQ8	Tyrosine-protein phosphatase non-receptor type substrate 1;Signal-regulatory protein beta-1 isoform 3	SIRPA;SIRPB1	3.6	8.3	10.7	2.2	2.2	4.2	10.7	1	3	3	1	1	2	3	TRUE	1	3	3	0	0	1	3	-3.22237	-0.537411	-1.57738	-3.50538	-2.51628	-2.82836	-2.13463	-2.01283	-0.874149	-3.59227	-0.270761	-3.12889	-4.33877	-1.25336	-3.73947	-3.54974	-3.58548	-3.47594	-2.83347	-3.48873	-3.55546
	0.892491	0.95915	Q15370	Q15370	Transcription elongation factor B polypeptide 2	TCEB2	7.6	28.8	34.7	21.2	0	0	34.7	1	2	3	1	0	0	3	TRUE	2	1	4	1	0	0	4	-3.05693	-1.6251	-1.75927	-2.27308	-5.06349	-2.1635	-2.04495	-4.89118	-1.03546	-3.04332	-5.6744	-2.33245	-4.20082	-4.17271	-3.56761	-3.57534	-3.63961	-2.54018	-2.99069	-0.677416	-2.53944
	0.664486	0.958996	Q9BXS6	Q9BXS6	Nucleolar and spindle-associated protein 1	NUSAP1	0	0	0	11.3	11.6	0	11.6	0	0	0	4	4	0	4	TRUE	0	0	0	6	6	0	6	-3.9247	-2.32388	-5.03253	-1.38544	-2.21264	-3.78732	-4.67813	-2.27844	-3.80572	-2.55705	-4.13098	0.109207	-1.95503	-5.06233	-3.56826	-4.43543	-4.66063	-4.73882	-2.25959	1.83447	-4.40593
	1.64886	0.955608	P57088	P57088	Transmembrane protein 33	TMEM33	15.8	12.6	15.8	38.9	19.4	27.9	38.9	4	3	4	8	4	5	8	TRUE	8	6	7	10	5	6	10	3.99032	4.62298	4.11798	4.07265	3.98607	3.94154	2.71264	3.42132	3.08865	4.22397	3.78396	1.88426	1.95387	3.76647	3.96607	2.51291	2.92998	3.86859	2.68963	2.26727	2.32042
	0.716961	0.955219	Q9HCN4	Q9HCN4	GPN-loop GTPase 1	GPN1	4.3	4.3	4.3	2.9	0	0	4.3	1	1	1	1	0	0	1	FALSE	1	1	1	1	0	0	1	-2.52725	-2.0265	-2.58679	-4.15709	-2.97063	-2.22474	-2.47244	-1.90769	-2.70905	-4.39763	-2.0005	-2.84401	-2.70692	-2.77656	-6.5023	-4.21124	-2.7181	-3.3092	-1.88931	-2.35521	-2.07158
	2.27008	0.954682	Q9NXE4	Q9NXE4	Sphingomyelin phosphodiesterase 4	SMPD4	10.4	12.2	12.6	19.4	18.1	18.2	19.4	7	9	8	13	13	14	14	TRUE	11	15	14	15	17	18	18	2.65042	2.72736	2.8931	2.40852	2.78177	2.26386	1.79684	2.61365	2.16483	2.12022	2.30636	1.92941	1.43919	1.77938	1.02497	1.89846	2.7126	1.14233	0.805639	0.123726	1.34101
	0.753136	0.953088	Q9P2I0	Q9P2I0	Cleavage and polyadenylation specificity factor subunit 2	CPSF2	3.2	1	4.3	0	0	0	4.3	1	1	2	0	0	0	2	TRUE	1	1	3	0	0	0	3	-2.6215	-1.41148	-2.16233	-3.8214	-3.64969	-3.68981	-4.75476	-2.97263	-4.97093	-2.84673	-4.85114	-2.65133	-3.3896	-3.31813	-5.84595	-4.67968	-2.17212	-3.66927	-2.12836	-1.97638	-2.8923
	1.41122	0.94837	Q96SB4;Q9UPE1	Q96SB4	SRSF protein kinase 1	SRPK1	15.7	15.7	14.5	7.3	2.7	4.3	15.7	8	7	7	3	1	3	8	TRUE	9	13	11	4	2	3	13	0.746302	0.0252533	-0.161871	0.804976	0.158466	0.764578	0.520512	0.102308	-0.686983	0.632233	-0.0466671	1.01205	0.587601	0.0643501	-1.39905	-0.253376	-0.637444	-1.7146	1.1019	0.14389	0.964714
	0.562167	0.948362	P61020	P61020	Ras-related protein Rab-5B	RAB5B	21.4	27.9	27.9	15.8	27	34	34	1	2	2	1	2	3	3	TRUE	6	6	6	1	3	4	6	-1.27296	-0.304947	0.685036	-2.31367	1.4992	0.836628	-0.125952	0.398178	0.154993	-0.625935	-0.123619	0.848309	0.380978	-1.72668	-1.62444	-2.48951	-2.03283	0.931602	-0.132339	-0.360901	0.0561314
	0.968464	0.947312	O75152	O75152	Zinc finger CCCH domain-containing protein 11A	ZC3H11A	2.7	2.7	2.7	2.7	2.7	2.7	2.7	0	0	0	0	0	0	0	FALSE	1	1	2	1	1	1	2	-1.12552	-1.69766	-1.23647	-2.0011	-1.61862	-2.40619	-0.956707	-1.05589	-4.36408	-1.79309	-1.17505	-2.66157	-3.45951	-4.23107	-1.90759	-2.25259	-0.80599	-3.11269	-0.865419	1.38052	-0.864342
	1.13547	0.945263	Q5BJH2	Q5BJH2	Transmembrane protein 128	TMEM128	8.5	8.5	16.4	7.9	7.9	7.9	16.4	1	1	2	1	1	1	2	TRUE	2	2	3	1	1	1	3	-2.34549	-1.68716	-1.30976	-2.0271	-1.73035	-4.07664	-2.25839	-3.15188	-3.67371	-3.12416	-4.28362	-2.2996	-2.53914	-2.63649	-2.79783	-3.76243	-3.12188	-3.9903	-2.52089	-3.06341	-3.33907
	1.13418	0.94306	P07954	P07954	Fumarate hydratase, mitochondrial	FH	15.5	5.7	13.1	0	0	0	15.5	4	2	4	0	0	0	4	TRUE	5	3	6	0	0	0	6	-1.82342	-2.42954	-1.16185	-1.88978	-1.6887	-1.9362	-2.08316	-4.65273	-1.58744	-2.21975	-3.86459	-2.09519	-3.60501	-3.74913	-0.761444	-2.64976	-2.7024	-3.1201	-1.07159	-0.326956	-2.49937
	0.30572	0.942921	P62745	P62745	Rho-related GTP-binding protein RhoB	RHOB	12.8	17.3	13.3	20.4	25	25	25	1	1	0	1	3	3	3	TRUE	2	1	0	1	3	4	4	0.0248356	0.335768	-3.55306	-5.03849	-0.59058	-0.77965	0.686878	-3.66651	-3.79464	-0.754906	-0.342247	-1.49279	-5.02194	-5.60679	-0.275684	-0.762068	-3.28133	-0.310883	0.645105	0.0515099	0.19845
	0.448819	0.940686	Q8N5G2	Q8N5G2	Macoilin	TMEM57	1.7	1.7	1.7	3	11.7	3.8	11.7	1	1	1	1	6	2	6	TRUE	1	1	2	1	7	3	7	-2.09853	-0.614685	-2.54204	-2.33918	-0.527733	-2.86695	-3.86876	-3.9632	-5.31203	-0.996412	-4.53097	-2.89596	-1.12093	-0.711016	-6.13729	-1.92287	-2.04835	-4.69278	-3.1153	-2.0934	-3.57687
	1.07842	0.938663	P84085	P84085	ADP-ribosylation factor 5	ARF5	51.7	51.7	51.7	42.2	36.7	35.6	51.7	3	3	3	3	2	3	3	TRUE	13	9	11	4	2	4	13	2.34612	2.37064	2.18159	1.12914	2.00375	2.96935	2.41612	2.38585	2.33249	2.18886	1.28996	2.44492	1.41912	2.09495	1.02235	-0.633884	1.22116	2.24491	2.15373	2.02873	2.83459
	0.683227	0.938271	Q00653	Q00653	Nuclear factor NF-kappa-B p100 subunit;Nuclear factor NF-kappa-B p52 subunit	NFKB2	0	0	1.3	0	2	1	2	0	0	1	0	1	1	1	FALSE	0	0	1	0	1	1	1	-3.3866	-3.7471	-2.5813	-4.81833	-2.60999	-1.63301	-4.50748	-5.1377	-2.67742	-2.6566	-4.79651	-2.62116	-2.82495	-2.9833	-5.68761	-3.30518	-5.6445	-3.96042	-3.34625	-0.336788	-4.24413
	0.392731	0.936998	Q69YN4	Q69YN4	Protein virilizer homolog	KIAA1429	4.3	2.8	1.7	1.8	6.2	3	6.2	4	5	3	3	8	5	8	TRUE	3	6	3	3	7	5	7	0.259989	0.00909424	-1.03556	0.4125	-0.259668	-1.47122	0.707399	-1.69094	0.821735	0.0121937	-1.25843	-1.80115	-0.585482	-6.31121	0.754971	-0.338428	-0.993126	-0.233578	-2.34047	-3.55987	-1.57548
	1.02153	0.93288	P48509	P48509	CD151 antigen	CD151	7.5	7.5	7.5	10.3	7.1	10.3	10.3	2	2	2	3	2	3	3	TRUE	6	6	6	3	2	3	6	2.55302	3.08152	2.98546	3.57974	2.36263	2.85254	2.43107	2.70664	2.98063	3.15196	2.69304	2.76181	1.70601	2.54642	2.50414	2.58892	-0.284931	2.75707	2.00471	0.0415154	1.5776
	0.465213	0.930759	Q9UEU0	Q9UEU0	Vesicle transport through interaction with t-SNAREs homolog 1B	VTI1B	13.8	34.1	18.1	23.7	32.8	22.8	34.1	2	6	3	5	6	4	6	TRUE	4	8	6	5	6	5	8	-0.579704	3.00647	-0.182991	1.89388	1.73029	0.413588	-0.265429	0.695139	0.823179	1.92387	1.70255	1.80084	0.692759	1.03418	1.30248	1.28596	-3.42688	-0.191525	-0.292767	0.15057	0.357922
	0.696913	0.929986	Q5VWN6	Q5VWN6	Protein FAM208B	FAM208B	0	0.4	0.4	0.5	0	0	0.5	0	1	1	1	0	0	1	FALSE	0	1	1	1	0	0	1	-4.20684	-3.76205	-2.39497	-5.12415	-3.71813	-3.69361	-2.09274	-2.15567	-5.42436	-3.20394	-5.09948	-0.295481	-4.87176	-7.04189	-2.98272	-4.64706	-3.6398	-5.29645	-4.3807	-2.0303	-2.9121
	0.700386	0.925866	Q15554	Q15554	Telomeric repeat-binding factor 2	TERF2	0	0	0	8.1	8.7	15.3	15.3	0	0	0	1	3	3	3	TRUE	0	0	0	2	3	5	5	-3.19918	-0.82202	-0.723251	-4.00021	-2.13101	-1.91144	-4.55836	-4.38349	-4.38036	-1.23995	-2.16831	-3.13062	-1.69274	-4.19635	-4.03131	-2.05898	-2.95648	-3.40646	-1.71065	-3.0277	-2.23066
	0.551018	0.925648	Q96LR5	Q96LR5	Ubiquitin-conjugating enzyme E2 E2	UBE2E2	21.4	21.4	21.4	13.4	13.4	25.9	25.9	1	1	1	1	1	2	2	TRUE	3	6	4	3	2	4	6	-0.142487	-0.469347	-0.95475	-0.540344	-0.390333	0.559107	-0.357409	-0.78911	-0.646185	-1.60931	0.258043	-0.865744	-1.24386	-0.196489	-0.973352	0.283463	-5.01449	-0.347309	-1.47552	-1.60158	-0.150431
	0.471273	0.923919	Q16611	Q16611	Bcl-2 homologous antagonist/killer	BAK1	21.3	28	33.2	10	21.3	21.3	33.2	2	2	3	2	2	2	3	TRUE	7	5	7	2	3	4	7	0.0488052	-0.938257	0.667715	-2.8044	-0.382057	-0.10244	-0.417334	-5.53739	-0.711195	0.440815	0.732727	-3.16212	0.22287	-0.0364952	-4.95417	-0.889744	-1.20565	-2.19095	-1.70386	-1.39578	-2.15778
	0.606159	0.919202	Q99733	Q99733	Nucleosome assembly protein 1-like 4	NAP1L4	14.9	13.1	17.1	0	0	0	17.1	3	3	3	0	0	0	3	TRUE	6	4	4	0	0	0	6	0.564444	-1.58046	-2.11318	-3.09812	-3.34764	-1.8447	-2.10736	-2.51604	-2.06707	-2.02922	-2.17418	-2.26533	-3.72786	-3.29654	-1.01555	-3.04368	-1.76784	-4.08339	-1.54244	-1.61053	-2.32268
	1.40622	0.916412	P49643	P49643	DNA primase large subunit	PRIM2	16.1	9.8	9.6	15.7	7.5	14.1	16.1	5	3	3	5	3	5	5	TRUE	6	5	5	8	4	6	8	0.960098	0.225952	0.0586586	0.538139	-0.881681	0.0603409	0.357822	0.312405	-0.353523	-0.524483	-0.0138226	0.964813	-1.06972	-0.0533371	-1.14119	-1.84234	-0.421587	-0.00878716	0.248608	-0.0692787	-5.09601
	0.548011	0.915919	Q9NUQ8	Q9NUQ8	ATP-binding cassette sub-family F member 3	ABCF3	2.5	6.6	1.3	0	1.3	2.8	6.6	1	4	1	0	1	1	4	TRUE	1	6	1	0	1	1	6	-3.29158	-1.59828	-3.37277	-5.9403	-2.88586	-3.42362	-1.63902	-2.32305	-6.57787	-3.08404	-2.96418	-2.42703	-3.1634	-7.03338	-4.14823	-3.4467	-4.16036	-4.05586	-2.10621	-2.03487	-2.46382
	0.214859	0.914809	Q08AM6	Q08AM6	Protein VAC14 homolog	VAC14	2	3.7	2	0	3.8	0	3.8	1	2	1	0	2	0	2	TRUE	1	2	1	0	3	0	3	-3.0146	2.49705	-5.9172	-4.62855	-0.189024	-3.74132	-1.80272	-1.78291	-1.31648	-5.27059	-2.74171	0.132713	-5.49394	-7.64484	-0.843607	-0.0824604	-4.22927	-2.18839	-2.31453	-1.93737	-1.54439
	0.417566	0.914574	Q86UK7	Q86UK7	Zinc finger protein 598	ZNF598	0	0	5	0	5.5	5	5.5	0	0	2	0	4	3	4	TRUE	0	0	3	0	5	5	5	-4.09513	-3.23475	-0.885427	-2.94887	-0.467657	-2.07269	0.30566	-0.361712	-1.12518	-3.02853	-2.36901	-0.523321	-3.32554	-5.50973	-5.25102	-2.97738	-1.89913	-0.229177	-0.19112	-1.14503	-0.200495
	0.78991	0.911996	P19634	P19634	Sodium/hydrogen exchanger 1	SLC9A1	5.5	6.9	6.9	7.1	1.6	5.2	7.1	2	3	3	3	1	3	3	TRUE	3	3	4	3	1	3	4	-2.15825	-0.496096	-0.496716	-0.344166	-2.21008	0.131618	-1.67814	-2.21641	-2.32916	-2.79382	-1.91358	-1.02548	-0.746498	-0.782743	-3.24358	-1.84937	-1.37396	-3.04951	-2.42714	-2.47604	-1.91407
	0.460574	0.910888	Q96D53	Q96D53	AarF domain-containing protein kinase 4	ADCK4	4.2	0	4.2	4.2	4.2	4.2	4.2	1	0	1	1	1	1	1	FALSE	1	0	1	2	1	1	2	-1.95564	-4.4881	-1.96504	-4.68326	-4.14817	-1.57862	-4.13701	-4.89122	-2.76083	-5.26551	-3.74053	-3.4695	-5.80806	-6.37904	-2.34216	-2.27613	-3.37033	-4.10843	-1.74112	-3.76819	-3.6324
	0.418033	0.909869	Q8IXS6	Q8IXS6	Paralemmin-2	PALM2	8.7	8.7	12.7	16.9	16.4	12.4	16.9	1	1	2	3	3	2	3	TRUE	2	1	3	4	4	4	4	-1.07877	-1.09811	-1.43727	-1.97995	-2.0973	-1.5029	-1.2777	-3.19482	-1.63622	-1.01307	-0.538437	-3.07532	0.585718	-5.33736	-5.35319	-1.29357	-1.41017	-1.84494	-2.31209	-1.07155	-1.52228
	0.888039	0.907937	Q8IY26	Q8IY26	Presqualene diphosphate phosphatase	PPAPDC2	0	3.4	0	0	0	3.4	3.4	0	1	0	0	0	1	1	FALSE	0	1	0	0	0	1	1	-3.80581	-2.71509	-4.61456	-4.82065	-4.40545	-4.32144	-2.97204	-2.76721	-2.55587	-3.15034	-4.56277	-3.7569	-7.12872	-5.06485	-4.85621	-4.69339	-3.89612	-4.49135	-2.27236	-2.42384	-3.05112
	0.451177	0.907126	O95166;Q9H0R8	O95166;Q9H0R8	Gamma-aminobutyric acid receptor-associated protein;Gamma-aminobutyric acid receptor-associated protein-like 1	GABARAP;GABARAPL1	10.3	10.3	10.3	0	10.3	0	10.3	1	1	1	0	1	0	1	TRUE	1	1	1	0	2	0	2	-0.633862	-0.0816956	-0.74226	-3.54847	0.921133	-0.870981	-0.500458	-7.03314	-0.639101	-0.719263	-2.81406	-1.85215	-0.885752	-1.09358	-0.586729	-0.277422	-2.7457	-4.80971	-0.379877	-4.37905	-0.697496
	1.90484	0.902199	Q9Y3F4	Q9Y3F4	Serine-threonine kinase receptor-associated protein	STRAP	21.4	12.6	18.3	4.6	0	0	21.4	5	3	4	1	0	0	5	TRUE	8	7	6	1	0	0	8	-0.734346	-1.13187	-1.63767	-2.02798	-1.44099	-1.43792	-0.360075	-1.10662	-1.16327	-1.27017	-2.89691	-1.58951	-2.58521	-2.41479	-1.17253	-2.38286	-2.43894	-2.82964	0.0965157	0.868279	-1.46383
	0.595444	0.902172	P51858	P51858	Hepatoma-derived growth factor	HDGF	15	0	14.6	12.1	3.3	0	15	3	0	2	1	0	0	3	TRUE	5	0	4	2	0	0	5	-1.04664	-3.18129	-2.89873	-3.27156	-3.77571	-3.22534	-2.84865	-2.36279	-1.71463	-4.21561	-2.94348	-0.990097	-5.76248	-5.12406	-1.2913	-3.47959	-3.70555	-3.44932	-2.71828	-0.984135	-2.28023
	0.970178	0.901264	Q9HB19	Q9HB19	Pleckstrin homology domain-containing family A member 2	PLEKHA2	5.9	12.5	8	9.9	4.7	5.2	12.5	2	3	2	2	1	1	3	TRUE	2	3	3	2	1	1	3	-1.22253	-2.5372	-1.94765	-1.13444	-2.34553	-1.47336	-2.78518	-5.0908	-1.95538	-2.77205	-4.54579	-2.15709	-1.50564	-3.62801	-1.86556	-4.28542	-2.80931	-1.97434	-1.03075	-2.50042	-2.7182
	0.439534	0.899811	P82979	P82979	SAP domain-containing ribonucleoprotein	SARNP	9	0	4.8	0	0	0	9	2	0	1	0	0	0	2	TRUE	3	0	2	0	0	0	3	-1.60959	-4.29683	-3.19823	-3.678	-2.15389	-2.88935	-2.53698	-4.66921	-0.871635	-3.75807	-1.90468	-2.09991	-7.68329	-3.76353	-1.38275	-3.16381	-3.07324	-4.15815	-2.37318	-0.875715	-1.79604
	0.65562	0.899521	Q8NBI5	Q8NBI5	Solute carrier family 43 member 3	SLC43A3	4.7	6.1	4.7	7.9	4.7	6.5	7.9	1	2	1	3	1	2	3	TRUE	1	4	2	5	1	5	5	-1.56591	-0.0669346	-1.46996	-0.473955	-2.48926	-0.585997	-1.44206	-1.72807	-0.316593	-2.01543	-1.05332	-1.57861	-1.07364	-0.444292	-4.38665	-1.48921	-2.95551	-1.69983	-4.10399	-3.45778	-1.63424
	0.997939	0.898665	Q9UPN7	Q9UPN7	Serine/threonine-protein phosphatase 6 regulatory subunit 1	PPP6R1	6	12.5	6	1.2	0	0	12.5	2	4	2	1	0	0	4	TRUE	9	8	5	1	0	0	9	-1.65444	-1.25086	-1.58361	-0.427967	-2.80718	-1.3435	-0.441174	-1.03669	-1.35066	-1.41825	-3.49059	-2.1596	-1.34697	-2.41599	-1.18713	-2.9671	-3.32261	-3.21976	-1.86043	-1.28027	-2.47231
	0.63691	0.898054	P23528	P23528	Cofilin-1	CFL1	64.5	74.7	59.6	33.1	26.5	38	74.7	9	10	7	4	2	4	10	TRUE	28	27	19	4	6	5	28	3.57129	2.31814	2.60469	1.86636	3.3708	2.4301	3.25084	2.98274	3.80419	2.61933	3.15884	4.21406	1.99156	2.42462	3.34335	2.41145	-1.28757	1.88964	2.95694	4.4781	2.91074
	0.7298	0.897877	P62995	P62995	Transformer-2 protein homolog beta	TRA2B	15.6	13.5	15.6	0	3.1	0	15.6	2	2	2	0	0	0	2	TRUE	5	7	4	0	2	0	7	-0.75127	-0.93939	-1.87161	-2.29527	-0.573185	-2.06043	-1.75181	-1.65305	-1.56978	-2.20294	-1.40576	-2.24561	-2.91385	-0.868523	-1.77079	-4.56321	-1.15405	-2.60801	-2.13703	-1.01753	-0.867744
	0.436963	0.897401	Q86T03	Q86T03	Type 1 phosphatidylinositol 4,5-bisphosphate 4-phosphatase	TMEM55B	0	0	0	7.9	7.9	0	7.9	0	0	0	1	1	0	1	TRUE	0	0	0	1	1	0	1	-5.21457	-3.44793	-3.9378	-4.03323	-2.16412	-1.91315	-1.3522	-4.45301	-2.12141	-1.00647	-0.828869	-2.47974	-2.88355	-1.38679	-6.43112	-5.02102	-4.16606	-6.20666	-1.77118	-1.56376	-2.34302
	0.356551	0.896035	P62273	P62273	40S ribosomal protein S29	RPS29	19.6	19.6	19.6	19.6	19.6	19.6	19.6	1	1	1	1	1	1	1	TRUE	2	3	1	3	3	4	4	1.68635	0.435253	1.91199	2.17104	4.35108	2.36292	1.52338	1.97646	2.25777	3.74915	3.88961	-0.233551	2.44551	2.25227	2.21393	3.75364	-0.200701	-2.92223	1.82193	2.01068	2.41278
	0.520009	0.890755	P07948;P08631	P07948	Tyrosine-protein kinase Lyn	LYN	18.4	5.9	2.3	8.4	2	2	18.4	5	2	1	3	1	1	5	TRUE	6	3	1	3	1	1	6	-0.279215	-3.42377	-2.94403	-3.71001	-0.825136	-1.28917	-1.32249	-0.817629	-0.969782	-2.62756	-0.69747	-1.37326	-1.65332	-2.29874	-4.2603	-4.32904	-3.96522	-1.30924	-1.2516	-0.948011	-0.882742
	0.683219	0.887953	Q2TAA5	Q2TAA5	GDP-Man:Man(3)GlcNAc(2)-PP-Dol alpha-1,2-mannosyltransferase	ALG11	0	0	0	3.3	2.8	7.9	7.9	0	0	0	1	1	3	3	TRUE	0	0	0	1	1	3	3	-2.75328	-2.24856	-2.66506	-4.14555	-2.74091	-3.18937	-2.78514	-3.23322	-3.71338	-2.63233	-5.37528	-1.51568	-4.94865	-1.55608	-5.67499	-3.67138	-4.29071	-2.92866	-2.56498	-3.44448	-2.53621
	0.443347	0.887693	Q8TB61	Q8TB61	Adenosine 3-phospho 5-phosphosulfate transporter 1	SLC35B2	10.4	10	10.4	16.4	9.3	12.5	16.4	4	4	5	9	4	7	9	TRUE	5	7	7	10	4	7	10	0.591627	2.53914	1.74901	2.53543	2.21518	2.24464	1.87156	2.20739	-2.64869	3.06233	2.24843	1.53078	1.95001	1.74867	2.14407	2.41315	-3.24107	1.53403	1.58588	0.955456	1.99531
	0.535723	0.887144	Q9UI26	Q9UI26	Importin-11	IPO11	2.4	1.3	1.4	1.4	1.4	2.5	2.5	2	1	2	1	1	2	2	TRUE	3	2	2	1	1	2	3	-1.30323	-1.94773	-0.346478	-3.31044	-2.27903	-1.15038	-1.96303	-1.95562	-0.393076	-3.86341	-0.868967	-0.656088	-2.32434	-1.32411	-5.40488	-1.04613	-3.69964	-1.86105	-2.10609	-2.68564	-1.80113
	0.472295	0.881926	Q8WVM0	Q8WVM0	Dimethyladenosine transferase 1, mitochondrial	TFB1M	11.3	12.1	11.3	15.6	19.9	18.5	19.9	3	4	3	4	5	5	5	TRUE	3	4	4	4	5	5	5	0.241241	0.413811	-1.72764	-1.33235	0.0924263	1.36403	-0.932417	0.118399	0.545563	0.0685711	0.0876694	0.298294	-0.0573635	0.340807	-4.6085	-0.416771	-0.944004	-0.554211	0.532991	-0.365704	0.0883331
	0.80057	0.881628	P62081	P62081	40S ribosomal protein S7	RPS7	55.2	43.3	47.4	16	9.3	24.2	55.2	10	8	9	4	2	3	10	TRUE	29	26	25	5	4	4	29	4.10512	3.45543	4.42711	5.23811	3.75275	5.18366	4.12822	4.5525	3.98286	4.05089	3.55536	4.31949	4.19894	4.64798	3.61271	3.80647	1.17454	3.43177	5.22228	4.78929	4.46577
	0.586428	0.880285	Q99720	Q99720	Sigma non-opioid intracellular receptor 1	SIGMAR1	20.6	18.4	28.7	24.2	24.2	14.8	28.7	2	2	3	3	3	1	3	TRUE	6	4	7	6	6	4	7	1.1451	-0.503395	1.17859	0.563591	2.19508	-0.973774	-0.593185	0.942421	1.88367	1.47297	1.10948	-0.591045	0.373035	-0.998316	-2.70501	0.532652	1.04774	0.0733681	-0.619602	0.138184	1.21157
	0.674375	0.878701	O95486	O95486	Protein transport protein Sec24A	SEC24A	2.9	1.2	2.6	1.4	1.9	2.8	2.9	2	1	2	1	1	2	2	TRUE	4	3	2	1	1	1	4	-1.26045	-2.93037	-2.4611	-2.03107	-1.27668	-1.85709	-0.259079	-1.45294	-3.23164	-2.07482	-1.77884	-2.65394	-2.59986	-1.50434	-2.25857	-2.33663	-5.73434	-2.65521	-5.38523	-3.6423	-2.0435
	0.377248	0.878064	Q99570	Q99570	Phosphoinositide 3-kinase regulatory subunit 4	PIK3R4	3.5	2.3	3	0	5.6	3.5	5.6	3	2	3	0	5	3	5	TRUE	3	2	4	0	6	4	6	-1.27912	-2.26567	3.13803	-3.81933	-1.28459	-0.633661	-1.05923	-3.29024	-1.88554	-1.16888	-0.565075	-1.22988	-2.19611	-1.61202	-3.17972	-0.264029	-2.82841	-1.33244	-2.74014	-2.72794	-1.69926
	0.732806	0.874662	P50502;Q8NFI4;Q8IZP2	P50502;Q8NFI4;Q8IZP2	Hsc70-interacting protein;Putative protein FAM10A5;Putative protein FAM10A4	ST13;ST13P5;ST13P4	17.1	13.3	5.4	0	3.5	0	17.1	5	4	2	0	1	0	5	TRUE	6	7	3	0	1	0	7	-0.963921	-0.668909	-2.24548	-3.44789	-0.21356	-1.32904	-0.477001	-0.923086	-1.67864	-3.05401	-2.41421	-1.32699	-3.72554	-2.71038	-2.39311	-2.66986	-1.41321	-1.20467	0.929913	0.878656	-0.155821
	1.33065	0.874563	Q9BZG1	Q9BZG1	Ras-related protein Rab-34	RAB34	22	18.5	26.6	33.2	33.2	28.2	33.2	7	5	7	9	8	7	9	TRUE	10	7	13	12	12	7	13	3.34551	1.69822	3.05832	2.49085	2.07133	1.65783	1.50195	1.04956	0.541443	2.29664	1.86863	1.15059	1.31988	1.66604	1.16398	0.842697	2.66719	1.41488	0.799646	0.17804	0.711187
	0.595781	0.874063	Q15036	Q15036	Sorting nexin-17	SNX17	2.6	5.1	2.6	0	3.4	3.4	5.1	1	2	1	0	1	1	2	TRUE	1	3	1	0	1	1	3	-4.14396	-1.07123	-3.34	-2.13488	-3.77843	-3.09513	-2.6383	-1.95142	-2.771	-2.10779	-3.71128	-3.53318	-1.72547	-5.8947	-4.21339	-3.28	-3.78226	-3.91219	-0.857544	-0.919266	-1.47364
	1.13077	0.87348	Q7L2H7	Q7L2H7	Eukaryotic translation initiation factor 3 subunit M	EIF3M	19.3	21.1	32.9	15.2	12.6	26.5	32.9	5	6	9	4	3	8	9	TRUE	9	11	14	5	5	9	14	0.84313	1.10984	1.30242	1.35677	1.8005	2.17603	0.241238	0.779285	0.931671	2.45552	1.33854	1.52191	1.40663	1.68769	0.970224	-0.378307	-0.663124	0.324694	0.825693	-0.219336	0.819122
	1.17186	0.871382	O14802	O14802	DNA-directed RNA polymerase III subunit RPC1	POLR3A	0	2.8	0.9	5.2	5.9	7.5	7.5	0	3	1	4	5	7	7	TRUE	0	3	1	5	8	11	11	-1.58213	0.356909	-1.5791	-0.999674	-1.1808	-0.692795	-1.29894	-3.65672	-2.26808	-0.888391	-1.96681	-2.34849	-3.22829	-1.16368	-1.99434	-1.674	-1.37227	-1.4733	-0.948994	-1.63842	-5.22788
	0.555223	0.870219	Q9P0K7	Q9P0K7	Ankycorbin	RAI14	1	3.7	1.2	0	0	0	3.7	1	3	1	0	0	0	3	TRUE	2	4	1	0	0	0	4	-4.04005	-2.62638	-4.36388	-1.92977	-4.00372	-2.35721	-1.36504	-1.68859	-2.79167	-3.44425	-3.45244	-1.85707	-1.56143	-4.3106	-6.34811	-3.98948	-4.60108	-3.73161	-1.46351	0.780981	-0.921715
	0.404998	0.867551	O60573	O60573	Eukaryotic translation initiation factor 4E type 2	EIF4E2	33.5	15.9	13.1	4.1	13.1	21.6	33.5	5	3	2	1	2	3	5	TRUE	7	4	4	1	3	3	7	1.10543	-0.961241	-0.117477	-0.787863	0.0562649	-0.717468	-1.09491	-1.11829	0.800089	1.99468	1.35342	-2.11509	0.0942574	0.0210934	-1.59688	-5.19053	1.29907	-1.25466	-3.44275	0.182356	0.409321
	1.29133	0.866531	Q6PI78	Q6PI78	Transmembrane protein 65	TMEM65	13.3	14.6	13.8	5.8	0	4.2	14.6	3	3	3	1	0	1	3	TRUE	6	4	4	1	0	1	6	-1.25305	-1.00747	-2.16145	-2.29154	-1.1626	-2.03209	-0.894962	-1.51622	-3.9684	-3.4167	-3.00521	-2.89663	-2.25902	-1.57187	-3.06565	-3.71924	-2.0101	-2.48153	-1.77175	-1.51233	-1.0729
	0.463045	0.864219	P27361	P27361	Mitogen-activated protein kinase 3	MAPK3	4.7	11.9	14.2	0	2.4	7.4	14.2	1	2	2	0	0	1	2	TRUE	2	2	2	0	0	1	2	-1.84113	-2.26591	-2.99888	-4.20713	-3.4483	-3.70581	-2.28987	-2.6726	-1.75817	-4.04877	-3.39234	-3.51824	-1.96584	-5.81267	-6.69619	-2.63914	-4.02665	-2.51199	-0.425247	-3.55744	-2.81393
	0.278094	0.86352	Q92504	Q92504	Zinc transporter SLC39A7	SLC39A7	3	3	3	0	0	3	3	2	2	2	0	0	2	2	TRUE	7	6	6	0	0	2	7	2.42337	1.79313	2.8037	-2.91374	-2.05976	3.38795	1.73669	1.46692	0.0485153	2.84611	1.34851	2.82152	0.0828571	0.706566	0.873165	-2.76956	-1.05427	2.41478	-0.0628338	0.586838	1.48401
	3.10092	0.861993	Q9GZS1	Q9GZS1	DNA-directed RNA polymerase I subunit RPA49	POLR1E	35.1	39.1	33.9	33.2	31.3	26	39.1	10	12	10	9	9	9	12	TRUE	17	24	19	10	11	13	24	2.66936	3.07338	3.06826	3.62049	3.34524	2.76085	2.92355	2.84502	3.17292	2.86382	2.91551	3.04128	2.53854	1.90558	2.37365	2.44991	2.16028	1.93766	2.03316	2.39801	2.42486
	0.486018	0.86147	Q99797	Q99797	Mitochondrial intermediate peptidase	MIPEP	2.8	2.8	1.4	0	2.8	2.8	2.8	1	1	1	0	1	1	1	FALSE	1	1	1	0	1	1	1	-0.642313	-2.18452	-1.88893	-3.13409	-4.55351	-3.33476	-3.71016	-2.64953	-4.00817	-2.88327	-3.89249	-4.14623	-3.69813	-4.56359	-5.91635	-2.29519	-2.3181	-2.11557	-2.14828	-4.7272	-1.25742
	0.712951	0.859477	P06703	P06703	Protein S100-A6	S100A6	16.7	16.7	16.7	16.7	16.7	16.7	16.7	2	2	2	2	2	2	2	TRUE	5	5	4	3	4	3	5	3.2037	3.50555	3.08709	6.0462	4.34794	3.63762	3.60631	3.00008	3.08285	4.17571	4.32837	2.90566	3.59629	3.47705	2.4411	4.09007	1.34552	3.72119	3.36134	3.04829	3.04902
	0.516869	0.858591	O60934	O60934	Nibrin	NBN	2.3	0	3.1	6.8	4.6	4.8	6.8	1	0	2	3	2	2	3	TRUE	1	0	2	5	3	2	5	-5.26568	-1.76213	-1.22684	-2.58209	-2.52435	-3.28153	1.38296	-4.71056	-1.29524	-1.76023	-1.17043	-3.20258	-4.90397	-4.52692	-4.55497	-3.83648	-2.24752	-1.7243	-3.1397	1.04823	-4.07241
	0.335266	0.856888	Q9H813	Q9H813	Transmembrane protein 206	TMEM206	0	6.6	6.6	0	6.6	6.6	6.6	0	1	1	0	1	1	1	TRUE	0	1	1	0	2	1	2	-4.64713	-1.51987	-1.54416	-4.97096	-1.91066	-0.0809078	-3.69663	-0.694462	-1.369	-0.946993	-4.14739	-1.04124	-4.15272	-1.022	-5.23774	-5.55212	-1.49431	-2.35613	-3.04622	-4.25393	-2.35075
	0.359838	0.852719	O00255	O00255	Menin	MEN1	0	2.3	2.3	6.7	0	0	6.7	0	1	1	3	0	0	3	TRUE	0	2	2	3	0	0	3	-6.04608	-1.17012	-4.2062	-1.75878	-3.55607	-3.57974	-3.9081	-1.32124	-1.66763	-5.50384	-2.75301	-2.90216	-6.40991	-6.68817	-3.72254	-2.40657	-2.41701	-3.78909	0.0343571	-4.23375	-0.755131
	0.487171	0.851963	Q7Z2E3	Q7Z2E3	Aprataxin	APTX	16.3	7.6	16.3	7.6	0	18.5	18.5	3	1	3	2	0	4	4	TRUE	6	1	5	2	0	5	6	-0.46706	-1.97082	-1.05197	-0.660467	-3.68725	0.147017	-2.15455	-1.12522	-0.474039	-2.55758	-0.578283	-0.0564137	-1.19696	-1.65999	-0.381256	-4.15823	-3.71805	-1.68784	-3.70631	-3.73279	-1.26542
	0.427905	0.850824	P13807	P13807	Glycogen [starch] synthase, muscle	GYS1	1.9	3.9	5.8	2	4.6	3.4	5.8	1	2	3	1	2	2	3	TRUE	1	3	3	1	2	2	3	-6.12278	-1.18707	-1.39647	-1.17716	-0.934397	-2.18627	-3.7385	-0.954	-1.49143	-1.33092	-2.9112	-1.85073	-2.54379	-1.90115	-3.12737	-4.19999	-2.078	-4.25879	-2.3243	-1.34181	-1.99446
	0.644917	0.850569	O60563	O60563	Cyclin-T1	CCNT1	3.6	3.6	3.6	4.5	7.3	1.4	7.3	1	1	1	2	3	1	3	TRUE	0	1	1	2	5	1	5	-0.887321	-1.39719	-1.11396	-0.213362	-0.346195	-2.20253	-5.19463	-1.32182	-1.15301	-0.181118	-0.21619	-1.65446	-0.598974	-1.57922	-0.57073	-1.33062	-2.96534	-4.21909	0.182184	-4.1236	-3.42312
	1.00435	0.848631	P27144	P27144	Adenylate kinase 4, mitochondrial	AK4	29.6	31.4	21.1	0	7.6	0	31.4	5	4	4	0	1	0	5	TRUE	5	7	4	0	1	0	7	-0.839525	-1.42282	-2.37372	-1.6423	-2.47427	-1.87	-2.43986	-0.682198	-2.54361	-0.849546	-2.9207	-2.04837	-2.76519	-3.67447	-0.826334	-2.80334	-2.51142	-3.13367	-0.148489	-0.574318	-1.4207
	0.898688	0.847944	P52799	P52799	Ephrin-B2	EFNB2	12.6	4.5	4.5	9	3.6	3.6	12.6	3	1	1	2	1	1	3	TRUE	5	2	2	2	1	1	5	-0.237982	-2.01801	-1.66114	-1.21814	-1.96775	-2.32575	-0.600273	-2.65332	-3.12785	-1.52941	-1.35533	-0.622477	-2.44421	-2.60878	-0.810087	-2.13112	-2.63272	-3.88952	-2.54399	-2.50615	-2.60661
	1.0009	0.847812	Q01995	Q01995	Transgelin	TAGLN	68.7	58.2	70.1	11.4	17.9	16.9	70.1	13	13	12	2	3	3	13	TRUE	24	27	22	2	3	3	27	1.6191	0.2752	0.219549	0.0207424	0.935528	2.30778	2.37179	1.2678	1.58587	0.92939	1.58744	-1.83798	0.407543	-0.211443	0.331001	-0.965002	-0.315723	1.04465	1.99372	2.9385	1.76954
	0.982979	0.846031	Q00169	Q00169	Phosphatidylinositol transfer protein alpha isoform	PITPNA	13.3	10.4	11.5	0	3.3	0	13.3	1	1	1	0	0	0	1	TRUE	2	1	2	0	0	0	2	-2.66117	-2.51461	-1.84781	-2.08094	-3.2588	-1.62766	-1.52794	-3.41276	-4.90897	-3.63662	-1.03539	-4.25521	-2.96569	-2.71552	-1.77529	-4.52527	-4.09579	-2.98963	-2.049	-5.18224	-2.07779
	1.07463	0.844827	P31150	P31150	Rab GDP dissociation inhibitor alpha	GDI1	33.6	17.4	28.6	2.5	0	5.6	33.6	7	4	6	0	0	1	7	TRUE	10	8	9	0	0	1	10	-0.948656	-1.68307	-1.41613	-3.29654	-1.27364	-0.843924	-1.10898	-0.782639	-1.13257	-2.08182	-2.66859	-2.78063	-2.66654	-2.26939	-1.86889	-2.56164	-1.76129	-3.40318	-1.6651	-1.04235	-2.56621
	0.342616	0.843762	Q6P158	Q6P158	Putative ATP-dependent RNA helicase DHX57	DHX57	0	1.9	3.4	3.9	5.6	2.5	5.6	0	2	3	4	5	3	5	TRUE	0	3	3	4	5	3	5	-4.76335	-2.74375	0.797558	-2.26538	-2.84076	-3.14317	-3.59055	-2.77262	-0.795458	-3.57169	-3.00212	-1.36838	-5.54841	-4.48446	-4.42161	-0.865276	-1.09206	-3.6096	-4.05542	-2.13319	-0.53479
	1.76437	0.841446	P46779	P46779	60S ribosomal protein L28	RPL28	29.9	34.3	28.5	40.9	40.9	43.8	43.8	5	5	4	7	7	9	9	TRUE	20	22	19	12	14	22	22	5.39593	5.70543	5.10567	6.39061	5.48429	5.63193	5.49654	5.00657	5.35917	6.04228	5.81354	4.24436	5.35637	5.26772	5.10148	4.42554	3.84975	4.66432	5.71725	5.00176	5.88999
	0.419151	0.839846	Q96K19	Q96K19	E3 ubiquitin-protein ligase RNF170	RNF170	5.4	5.4	0	0	5.4	5.4	5.4	1	1	0	0	1	1	1	TRUE	2	1	0	0	1	1	2	-2.06694	-4.38535	-4.66699	-4.45363	-2.12179	-2.19257	-3.54072	-3.60503	-2.39915	-4.86478	-3.96177	-2.60183	-2.60943	-2.3567	-6.51915	-5.22562	-5.57623	-2.63921	-2.12061	-3.58509	-4.23495
	0.566852	0.832079	P46060	P46060	Ran GTPase-activating protein 1	RANGAP1	20.8	27.1	32.4	0	3.7	1.7	32.4	8	11	12	0	2	1	12	TRUE	11	16	21	0	2	1	21	-1.05318	-0.757271	0.0304623	-1.57126	-1.05958	-0.68601	-0.126579	-1.09694	0.474285	-1.28687	-1.21443	-1.32123	-0.917509	-2.22662	0.327778	-4.59914	-1.67098	-1.00283	0.0229797	0.83136	-0.184698
	0.599774	0.831933	Q9UBH6	Q9UBH6	Xenotropic and polytropic retrovirus receptor 1	XPR1	3.6	4.7	6.6	5.3	2.3	1.1	6.6	2	3	3	3	1	1	3	TRUE	3	4	5	4	1	1	5	-0.667614	-0.214279	-1.03003	-0.446951	-0.392982	-2.46934	-3.97915	-0.686121	-4.90452	-0.410891	-1.18577	0.166283	-1.16031	-0.0195484	-0.846025	-1.67455	-4.21933	-2.29303	-1.58762	-1.18403	-4.68627
	0.71001	0.830842	P49642	P49642	DNA primase small subunit	PRIM1	10.5	6.9	10.2	5.7	14.3	14.8	14.8	4	3	4	2	5	5	5	TRUE	5	4	6	4	5	5	6	1.18375	-0.160429	-0.231501	-1.28217	-0.718016	0.0417728	0.191332	0.0448303	1.18341	0.35433	-1.68876	0.0379982	-2.84804	-2.0017	-1.15309	0.187046	0.0399818	-0.375849	-0.801353	-1.30134	-0.589956
	0.496891	0.830832	O60343	O60343	TBC1 domain family member 4	TBC1D4	5.9	3.9	4.3	4.5	2.7	2.3	5.9	6	4	4	5	3	2	6	TRUE	8	5	6	6	3	2	8	0.456358	-0.98255	-0.878817	1.68114	-0.885201	-0.503323	0.13356	-0.0408096	-1.51804	-0.261143	-1.77803	0.127083	-0.478693	-0.106609	-2.78243	-3.25303	0.845047	-0.321663	-0.573933	-1.31674	0.372381
	0.98406	0.82816	Q9Y3A5	Q9Y3A5	Ribosome maturation protein SBDS	SBDS	32	18	25.6	35.6	42.8	32	42.8	8	4	6	10	13	8	13	TRUE	10	7	10	11	14	10	14	3.23423	1.41306	2.24377	2.20646	2.82725	1.95357	2.1834	2.11758	2.70629	1.60379	1.89938	1.7589	-0.316666	1.50331	1.50853	1.8492	2.20695	2.15806	2.68396	2.96899	2.80763
	0.877552	0.826119	P24941;Q00526	P24941	Cyclin-dependent kinase 2	CDK2	30.2	38.9	30.2	31.5	25.5	21.1	38.9	4	6	4	4	3	2	6	TRUE	6	8	10	5	3	3	10	0.421482	0.28533	0.0979156	0.614359	0.875668	0.675856	0.944115	0.676056	-0.982759	0.349295	1.21765	0.190279	0.258295	0.421524	-0.43832	0.498657	-0.0416012	-2.68466	-0.264082	-0.399158	0.827169
	0.363911	0.820553	P82675	P82675	28S ribosomal protein S5, mitochondrial	MRPS5	0	2.3	6.7	2.3	0	2.8	6.7	0	1	2	1	0	1	2	TRUE	0	1	2	1	0	1	2	-5.32378	-0.0460224	-2.18653	-0.494358	-2.40721	-2.49107	-4.19314	-2.42139	0.11875	-4.04512	-5.50987	2.00841	-5.48512	-1.64249	-1.83101	-1.51302	-4.02754	-3.3731	0.314287	-1.3224	-4.98458
	0.817488	0.819716	Q9NP58;Q2M3G0	Q9NP58	ATP-binding cassette sub-family B member 6, mitochondrial	ABCB6	11.2	14.7	11.6	14.5	8.8	10.8	14.7	5	8	5	8	4	5	8	TRUE	18	14	12	9	8	7	18	1.20529	3.02667	0.759922	2.29946	1.24471	1.9549	0.649694	0.686432	1.05862	0.945589	1.73487	1.43339	1.0241	1.41127	1.84197	1.61071	0.544067	-0.859453	-0.382574	-0.62302	0.447159
	0.97916	0.818932	Q9NX63	Q9NX63	MICOS complex subunit MIC19	CHCHD3	11	17.6	17.6	10.1	15.4	11	17.6	2	3	3	2	3	2	3	TRUE	4	6	6	2	3	2	6	0.426958	0.808826	1.13908	1.83999	0.917973	0.677446	0.609295	0.658976	0.631475	1.11497	1.06882	0.48749	0.0920925	0.822645	1.1421	0.0332222	-1.72923	0.53586	-0.334953	0.350586	-0.109663
	0.331729	0.818408	Q6ZUX7	Q6ZUX7	Lipoma HMGIC fusion partner-like 2 protein	LHFPL2	0	14.9	14.9	11	11	11	14.9	0	2	2	1	1	1	2	TRUE	0	2	2	1	2	2	2	-5.47835	-0.298706	-0.814072	-1.58046	-1.30232	-0.887775	-0.515203	-1.0355	-1.40812	-1.08474	-1.78904	-2.09738	-5.65469	-1.37878	-1.27819	-3.8452	-0.911663	-2.20361	-1.26613	-1.28084	-0.73641
	0.50893	0.817172	P55010	P55010	Eukaryotic translation initiation factor 5	EIF5	2.1	2.1	1.9	0	0	2.3	2.3	1	1	1	0	0	1	1	FALSE	1	2	1	0	0	1	2	-2.94554	-3.60125	-2.69683	-3.42365	-3.24566	-2.59111	-1.50641	-1.69517	-1.4437	-4.89497	-1.35432	-2.28521	-6.6049	-5.05159	-2.4461	-4.6756	-1.93192	-2.69697	-1.34382	0.243849	-1.20886
	1.04346	0.816794	P61619	P61619	Protein transport protein Sec61 subunit alpha isoform 1	SEC61A1	18.9	17.4	18.9	8.2	13.9	12.4	18.9	5	5	5	3	5	4	5	TRUE	16	17	15	5	10	9	17	3.81887	3.18786	4.38902	4.95871	4.48796	3.90042	3.70585	4.23858	3.82547	3.86392	3.68344	3.45396	3.51488	4.52965	2.62532	2.92672	2.23741	4.0081	3.59249	3.19626	3.61118
	0.65425	0.816224	Q9UJK0	Q9UJK0	Ribosome biogenesis protein TSR3 homolog	TSR3	4.2	4.2	4.2	3.5	8.7	3.5	8.7	1	1	1	1	2	1	2	TRUE	1	1	1	1	2	1	2	-1.42737	-1.32697	-1.6089	-1.78748	-2.70452	-3.36072	-4.52574	-1.70362	-1.92587	-1.44125	-2.03286	-2.93235	-1.7543	-5.02854	-3.27791	-3.35585	-1.68106	-2.01562	-1.16698	-4.7063	-1.43615
	2.26262	0.815188	Q99442	Q99442	Translocation protein SEC62	SEC62	9.5	11.5	9.5	20.1	18	21.8	21.8	4	5	5	9	9	8	9	TRUE	9	8	13	10	8	7	13	2.59255	3.13932	3.24646	3.30364	3.05369	2.42626	3.11876	3.44502	2.37548	3.40704	3.25403	2.02085	1.77192	2.67845	2.67514	2.13685	1.76355	1.84488	1.83018	1.76987	1.26849
	0.761043	0.813668	Q70J99	Q70J99	Protein unc-13 homolog D	UNC13D	13.2	12.1	17.9	11.6	9.4	13.3	17.9	9	10	12	9	8	10	12	TRUE	15	14	21	11	10	13	21	2.63739	1.13031	2.05141	1.96147	2.90784	2.65324	2.42764	1.7469	1.83218	3.15528	2.21173	2.62006	0.385597	2.9226	0.121096	1.86625	2.54576	0.618349	1.63019	1.86868	1.17925
	0.62994	0.813266	Q9C0I1	Q9C0I1	Myotubularin-related protein 12	MTMR12	4.8	0	4.8	1.7	0	7	7	2	0	2	1	0	3	3	TRUE	2	0	3	2	0	3	3	-0.772783	-4.37596	-1.17011	-2.11791	-3.01236	-1.3107	-2.21534	-1.56195	-4.43182	-4.53794	-4.08365	-2.75202	-3.8611	-3.24272	-3.01383	-1.87305	-3.54045	-2.10825	-1.8706	-4.04795	-5.15848
	0.949447	0.812248	P46734	P46734	Dual specificity mitogen-activated protein kinase kinase 3	MAP2K3	17.3	15	15.9	0	16.4	13.3	17.3	4	3	4	0	4	3	4	TRUE	6	7	7	0	4	5	7	-0.365143	0.0868263	-0.718279	-2.08253	-0.242371	0.512413	0.250546	-0.0106945	0.0325871	-1.58036	-0.538755	0.36862	-1.08291	-0.201555	-2.11864	-0.990044	-1.27297	-2.01645	-1.32271	-0.366669	-0.666763
	1.29891	0.80914	Q9P2W9	Q9P2W9	Syntaxin-18	STX18	12.8	8.1	4.2	23.9	30.7	15.8	30.7	3	2	1	5	6	4	6	TRUE	5	4	1	7	7	5	7	1.40911	1.67114	0.570234	0.558565	0.285063	0.0518761	-0.611464	0.129908	-1.694	0.55698	-0.159613	-0.0190353	0.271023	-0.709942	-0.58819	0.984083	-0.125004	-0.140825	-1.83119	-0.77964	0.626217
	1.04079	0.809031	O43159	O43159	Ribosomal RNA-processing protein 8	RRP8	12.1	24.1	9	19.5	13.2	16.7	24.1	4	7	3	7	4	5	7	TRUE	6	8	7	8	7	5	8	1.12783	1.32912	0.251146	2.38787	0.361401	1.87553	0.389771	0.923929	0.161247	1.60972	-0.159807	0.299101	1.29818	-0.483524	0.574013	0.25964	-0.0795956	0.910004	1.59337	-0.195177	-0.00209427
	1.59105	0.808554	Q12770	Q12770	Sterol regulatory element-binding protein cleavage-activating protein	SCAP	2	2	3.3	4.9	4.4	5.1	5.1	1	1	2	3	3	4	4	TRUE	2	3	3	4	4	6	6	-0.673843	-0.755939	0.5345	-1.07489	-0.964628	-1.31363	-3.18847	-4.22898	-1.06264	0.0104446	-1.49459	-1.51081	-1.64099	-1.38149	-1.43189	-1.25827	-2.22955	-1.15755	-0.887737	-1.68449	-0.98601
	1.79713	0.805464	Q9Y696	Q9Y696	Chloride intracellular channel protein 4	CLIC4	52.6	56.5	47.4	26.9	28.1	37.5	56.5	10	10	8	5	5	7	10	TRUE	24	27	20	5	5	7	27	2.28409	1.86576	2.44485	3.02481	2.52619	2.89691	2.63923	2.29057	2.35212	2.08387	2.05606	2.83902	0.954306	1.27258	2.49143	1.85684	1.72016	1.91449	1.42738	2.11309	2.30894
	0.388362	0.803348	P15954	P15954	Cytochrome c oxidase subunit 7C, mitochondrial	COX7C	0	14.3	0	0	0	0	14.3	0	1	0	0	0	0	1	TRUE	0	1	0	0	0	0	1	-1.70787	-1.28997	-4.61291	-2.83123	-3.49081	-3.55544	-3.80088	-4.09884	-4.50532	-2.18853	-2.67319	-3.35465	-6.42735	-3.90369	-1.18385	-3.87861	-4.93601	-1.9788	-1.66364	-3.69653	-2.51182
	0.547485	0.803079	Q9GZZ1	Q9GZZ1	N-alpha-acetyltransferase 50	NAA50	29	13	27.8	0	7.1	6.5	29	4	2	5	0	1	1	5	TRUE	6	2	6	0	1	1	6	-1.15155	-0.96409	-0.161993	-1.67475	-1.62487	-2.90106	-0.686146	-3.58627	-2.40409	-2.16079	-2.29433	-0.740782	-2.00264	-1.73274	-1.49939	-4.29804	-0.216524	-3.54745	-0.783201	-1.25006	-2.3092
	0.354187	0.80257	Q6XQN6	Q6XQN6	Nicotinate phosphoribosyltransferase	NAPRT	0	0	0	6.1	0	0	6.1	0	0	0	3	0	0	3	TRUE	0	0	0	3	0	0	3	-4.1029	-0.982328	-3.12018	-1.48423	-3.46663	-4.7383	-0.930851	-2.78997	-3.14287	-0.882811	-2.79387	-2.30646	-7.28143	-2.28817	-4.23665	-3.91694	-3.31378	-1.67303	-2.8387	-3.91753	0.40987
	0.379549	0.801705	Q8NB16	Q8NB16	Mixed lineage kinase domain-like protein	MLKL	4	4	4	0	4	4	4	2	2	2	0	2	2	2	TRUE	3	3	2	0	2	2	3	0.827288	1.83957	-0.0865231	-2.75688	2.41369	1.26405	1.30339	-6.944	-3.39522	-0.429625	-1.89022	1.66743	-0.776588	-0.772055	-0.749414	-1.95993	1.14659	1.80236	1.68588	1.38101	1.42488
	0.455635	0.801607	Q969H8	Q969H8	Myeloid-derived growth factor	MYDGF	4.6	5.2	0	0	0	0	5.2	1	1	0	0	0	0	1	TRUE	1	1	0	0	0	0	1	-1.98029	-2.37598	-4.85038	-3.64493	-1.61166	-3.39682	-1.28535	-4.75595	-4.11633	-3.2288	-4.10626	-2.76489	-3.31828	-6.76442	-1.93905	-3.45572	-3.44959	-3.74263	-0.883904	-0.996971	-1.6334
	0.588701	0.800464	Q5W0V3	Q5W0V3	Protein FAM160B1	FAM160B1	1.7	1.7	1.7	0	0	0	1.7	1	1	1	0	0	0	1	FALSE	2	1	1	0	0	0	2	-2.26193	-2.76438	-2.57925	-4.7592	-2.88225	-1.97834	-2.63554	-2.57896	-1.99645	-4.16407	-2.95051	-3.66497	-3.78055	-2.20555	-5.97198	-3.79514	-2.64702	-3.6279	-2.68065	-2.19408	-2.2788
	0.725306	0.798384	Q9BXB5	Q9BXB5	Oxysterol-binding protein-related protein 10	OSBPL10	3.4	6.8	3.4	0	1.4	1.3	6.8	1	3	1	0	1	0	3	TRUE	1	3	1	0	1	0	3	-2.17214	-1.23927	-2.00514	-3.4495	-2.45949	-1.50006	-1.41825	-2.76525	-1.75718	-2.14773	-4.01217	-2.28899	-3.14439	-2.34287	-2.60742	-5.07425	-1.75424	-2.69275	-1.38647	-2.79551	-2.43083
	0.302704	0.796335	Q9NSU2	Q9NSU2	Three-prime repair exonuclease 1	TREX1	8.9	8.9	5.7	0	7	10.2	10.2	2	2	1	0	1	2	2	TRUE	2	2	1	0	1	2	2	-0.196117	0.285648	0.0393772	-4.67831	-1.08081	-0.771421	-3.50646	0.171719	-0.57132	-1.03586	-1.78289	-0.7015	-4.76959	-0.279886	-4.25844	-0.830963	-0.214626	-0.826136	-0.351997	-4.11461	-3.65355
	0.87651	0.796246	Q14232	Q14232	Translation initiation factor eIF-2B subunit alpha	EIF2B1	18	20	12.8	18	15.1	20.7	20.7	5	5	3	5	4	6	6	TRUE	7	7	4	5	6	8	8	1.70775	1.70064	0.665361	1.23344	1.16546	0.596724	1.20617	0.285809	-0.655689	0.04706	-0.0245113	1.10372	-0.0361938	1.55572	-1.51072	1.04238	0.983892	0.256819	0.468527	0.347429	-0.666178
	0.341146	0.793468	P61604	P61604	10 kDa heat shock protein, mitochondrial	HSPE1	59.8	40.2	30.4	0	19.6	6.9	59.8	6	4	3	0	2	1	6	TRUE	7	5	5	0	2	1	7	1.65346	0.658619	-0.440134	-0.448891	0.535677	-1.20271	1.08981	-0.569054	2.39397	-0.260239	0.812359	-0.420679	-4.27557	-0.98724	1.69188	1.88183	-1.66903	-0.646675	0.615362	0.519989	-0.454823
	0.550173	0.79295	Q9NQS3	Q9NQS3	Nectin-3	PVRL3	0	7.7	2	4.6	4.6	4.6	7.7	0	2	1	1	1	1	2	TRUE	0	1	1	2	2	1	2	-3.99604	-2.58027	-1.90326	-2.98242	-2.85668	-2.60579	-1.03355	-1.77171	-4.94825	-2.21578	-4.74002	-2.64487	-5.65788	-3.60472	-5.38764	-2.15504	-2.43296	-2.4439	-0.23947	-1.70715	-0.386848
	0.670533	0.791027	P26358	P26358	DNA (cytosine-5)-methyltransferase 1	DNMT1	11.4	12.4	12.2	22.1	26.5	22.8	26.5	14	16	16	30	35	31	35	TRUE	20	25	31	33	46	36	46	3.3901	3.87388	4.58477	6.74201	4.0408	3.64999	3.51967	4.34844	3.97679	3.9297	3.95693	3.33088	2.26211	4.07249	4.63083	3.67641	3.4867	3.40686	3.61409	1.72409	2.42228
	0.763162	0.789501	Q9Y2G3	Q9Y2G3	Probable phospholipid-transporting ATPase IF	ATP11B	3.1	3.1	3.1	0	0	0.9	3.1	1	1	1	0	0	1	1	FALSE	3	1	2	0	0	1	3	-2.59689	-1.77526	-2.32814	-3.26132	-4.09682	-3.90204	-3.78232	-3.87765	-3.02369	-2.96428	-3.72725	-2.98888	-2.93084	-3.04876	-5.27461	-4.30692	-3.01717	-4.11919	-3.16297	-3.85155	-2.78747
	0.517409	0.7868	Q8IWS0	Q8IWS0	PHD finger protein 6	PHF6	4.4	4.4	8.8	9.9	15.1	9.9	15.1	1	1	2	3	4	3	4	TRUE	1	2	2	3	4	3	4	-0.60486	-0.697466	-0.1222	0.611071	0.4855	-0.475231	-0.383444	0.0224113	1.0084	-0.250212	-0.489658	0.59668	-0.294733	-0.877352	-4.15973	0.784359	-0.340677	-0.635851	-0.153946	1.70812	0.86043
	0.411153	0.786258	O96011	O96011	Peroxisomal membrane protein 11B	PEX11B	0	0	0	3.5	13.9	12.4	13.9	0	0	0	1	3	3	3	TRUE	0	0	0	1	3	4	4	-4.42826	-1.49425	-4.19215	-1.72591	-1.49612	-0.492935	-4.02391	-0.207399	-2.83815	-0.627785	-2.37354	-2.00184	-2.15081	-1.65277	-3.88623	-4.12698	-4.94018	-1.79021	-3.13984	-3.38367	-2.61451
	0.795864	0.785934	O94966	O94966	Ubiquitin carboxyl-terminal hydrolase 19	USP19	8.9	6.9	9	4.4	2.2	7.2	9	4	4	5	2	1	4	5	TRUE	6	9	6	2	1	5	9	-0.272696	-0.690197	-0.107397	-0.265379	-2.51191	0.219473	0.01021	-0.160645	-1.31308	-0.58618	-3.66329	-0.744478	-0.778046	-1.29617	-2.9729	-1.29432	-1.15269	-0.849592	-0.0582752	-1.86824	-0.908657
	0.779266	0.785654	Q8TBA6	Q8TBA6	Golgin subfamily A member 5	GOLGA5	0	1.4	4.5	1.8	0	3.6	4.5	0	1	2	1	0	2	2	TRUE	0	1	2	1	0	2	2	-4.32621	-2.38626	-2.67825	-1.92685	-3.52545	-1.79604	-1.17023	-2.99774	-0.946054	-3.01799	-4.10233	-2.71416	-3.86412	-3.25219	-2.07259	-4.54678	-3.81724	-3.80007	-3.30452	-3.19211	-3.61113
	0.403586	0.785032	Q969M3	Q969M3	Protein YIPF5	YIPF5	8.2	4.7	8.2	0	8.2	4.7	8.2	2	1	2	0	2	1	2	TRUE	4	3	4	0	2	1	4	1.50347	2.17554	1.88676	-1.41536	2.21033	1.63305	1.69896	1.67286	1.64718	2.13739	1.48828	1.45457	1.54182	1.55656	-2.80112	1.08541	0.732515	1.16841	1.49427	1.42329	1.5676
	0.931959	0.784321	Q9Y5L0	Q9Y5L0	Transportin-3	TNPO3	4.9	9.4	10.3	4.8	6.9	5.9	10.3	3	6	7	4	5	5	7	TRUE	3	7	8	4	5	6	8	-0.65156	0.779997	2.0753	1.37295	0.885847	0.701176	0.741465	0.295118	0.448801	1.04173	-0.488228	0.205011	-0.699593	0.538738	0.00436974	0.872965	-0.708677	0.449972	-0.231531	-1.11411	-0.0767651
	0.328785	0.783846	Q8WVX3	Q8WVX3	Uncharacterized protein C4orf3	C4orf3	16.7	16.7	16.7	0	16.7	16.7	16.7	1	1	1	0	1	1	1	TRUE	2	4	3	0	1	1	4	-1.43873	-0.276352	-0.122606	-3.8156	-0.648052	-3.02922	-0.335066	-0.503838	-2.22477	-0.414701	-0.892387	-0.382	-5.01343	-2.9737	-0.455238	-4.26531	-0.27249	-1.05347	-5.14976	-4.90079	0.405626
	0.787337	0.782668	Q9UBG0	Q9UBG0	C-type mannose receptor 2	MRC2	0.9	3.5	1.7	8.5	10.1	7.8	10.1	1	3	2	9	9	9	9	TRUE	1	3	3	11	8	10	11	-1.89491	0.640371	-0.697235	0.825912	0.713161	0.140564	-1.01144	0.250141	0.579834	-0.230938	0.0381966	-0.482935	-1.76352	-0.763742	-0.0745811	-0.119978	-1.51263	-0.733702	-0.692791	-0.322489	-0.218306
	1.17409	0.782426	Q9UID3	Q9UID3	Vacuolar protein sorting-associated protein 51 homolog	VPS51	3.8	6.4	3.8	1.9	3.3	1.9	6.4	2	4	2	1	2	1	4	TRUE	2	6	4	1	2	2	6	-1.04831	-0.518538	-0.999178	-0.901049	-1.30582	-1.52881	-1.10182	-1.39212	-0.621286	-4.15292	-0.746319	-1.2904	-1.77011	-1.35292	-1.1428	-2.02371	-1.24444	-3.46228	-1.18309	-2.58801	-3.56893
	0.642901	0.781206	Q9BZX2	Q9BZX2	Uridine-cytidine kinase 2	UCK2	14.9	12.3	16.9	0	0	3.8	16.9	3	2	3	0	0	1	3	TRUE	3	2	3	0	0	1	3	-3.05014	-1.85259	-1.51959	-3.14006	-1.72185	0.139917	-2.06261	-3.11358	-1.5197	-3.02359	-3.03081	-3.71449	-1.89781	-2.25207	-2.61389	-1.68119	-3.53847	-3.84813	-1.07238	-1.4845	-0.178221
	0.295908	0.78078	Q00059	Q00059	Transcription factor A, mitochondrial	TFAM	14.2	15.4	5.3	17.9	13.8	19.9	19.9	3	4	1	4	3	5	5	TRUE	5	6	3	7	8	6	8	1.476	1.9666	-0.513948	1.10203	-0.428156	1.40463	0.90172	1.38468	-1.01444	0.959238	1.32485	1.89344	1.12673	0.959389	-5.12081	0.747532	0.776045	1.83358	2.07838	2.45462	2.06039
	0.679202	0.779272	P49848	P49848	Transcription initiation factor TFIID subunit 6	TAF6	4.1	1.9	5.6	7.8	2.1	5.6	7.8	2	1	3	3	1	3	3	TRUE	1	1	3	4	1	3	4	-0.939503	-2.29447	0.165424	-1.3103	-3.7346	-1.59711	-5.36316	-2.37269	-1.95265	-2.2939	-2.97498	-1.71597	-3.18746	-2.22812	-2.12742	-1.92471	-1.96567	-2.95282	-1.74103	-3.43501	-4.51245
	1.17076	0.776612	Q9H974	Q9H974	Queuine tRNA-ribosyltransferase subunit QTRTD1	QTRTD1	5.1	7.5	5.1	0	0	3.6	7.5	1	2	1	0	0	1	2	TRUE	1	3	1	0	0	1	3	-2.474	-1.14848	-2.48308	-2.72037	-3.05261	-1.78387	-2.36601	-2.51625	-2.59426	-1.1779	-3.95234	-2.92195	-2.39848	-2.48991	-2.81792	-3.35418	-3.21277	-4.04882	-0.819155	-2.49169	-3.01449
	1.16437	0.77564	P78381	P78381	UDP-galactose translocator	SLC35A2	10.6	10.6	10.6	2.8	2.8	15.9	15.9	2	2	2	1	1	2	2	TRUE	2	2	4	1	1	5	5	0.708328	0.721802	0.291065	-0.272346	1.17032	-0.153915	-0.191526	0.252153	-1.02066	0.611952	-0.0942039	-0.0890884	-0.0556374	-0.156311	-0.498478	-0.116673	0.403444	-1.76493	-1.53391	-4.88745	-0.384943
	0.742724	0.7731	O95232	O95232	Luc7-like protein 3	LUC7L3	14.8	17.4	11.6	9.5	8.1	16	17.4	5	6	4	3	3	6	6	TRUE	11	8	8	6	3	8	11	1.79697	2.07773	1.03358	2.05386	1.41983	2.02809	-0.0532608	0.76685	0.598633	2.30013	2.41599	2.45542	1.91797	2.11901	-1.07871	1.76451	0.124214	0.924458	1.95095	1.25608	2.58694
	0.295445	0.772841	Q7Z3J2	Q7Z3J2	UPF0505 protein C16orf62	C16orf62	0	3.5	5.1	2.9	0.9	3.4	5.1	0	2	3	2	1	3	3	TRUE	0	2	4	2	1	3	4	-5.72983	-0.935556	-0.686924	-1.44706	-2.52533	-1.97598	-0.305222	-1.03346	-1.27218	-3.80321	-3.98749	-1.52966	-3.37421	-1.26184	-6.65235	-1.75862	-1.44149	-3.44922	-4.05082	-1.19415	-0.944895
	0.751298	0.772167	Q9BWD1	Q9BWD1	Acetyl-CoA acetyltransferase, cytosolic	ACAT2	31.7	27	27	12.6	18.9	15.4	31.7	7	5	5	3	3	2	7	TRUE	12	17	13	4	4	2	17	1.04558	-0.370819	-0.217186	1.52575	1.92353	1.23002	0.111837	-0.0824394	-0.543793	-0.273111	0.610415	-0.632551	0.540739	-0.0142918	1.23607	-0.0802155	0.302702	-1.48113	1.36155	-0.238625	1.25013
	0.883168	0.771646	A0PJW6	A0PJW6	Transmembrane protein 223	TMEM223	5	9.9	9.9	13.4	5	8.9	13.4	1	2	2	3	1	2	3	TRUE	2	3	3	3	1	2	3	-1.07528	-0.196331	-0.585991	-0.30549	-0.982349	-0.65661	-0.327837	-0.317764	-0.186531	-0.413897	-0.815792	-0.989254	-0.904961	-1.99534	-1.07948	-0.357946	-3.34181	-0.75239	-0.626575	-1.83332	-1.23665
	0.663742	0.771522	Q92930;Q96E17;P59190	Q92930	Ras-related protein Rab-8B	RAB8B	31.4	31.4	28	21.3	15.5	17.9	31.4	4	4	3	2	1	2	4	TRUE	10	6	5	3	1	3	10	0.713539	0.540628	-1.24019	2.02631	0.00731468	0.298304	-0.524445	1.18108	0.859678	1.09042	-3.10495	-0.261499	-1.00289	-0.327868	0.706736	0.373659	-1.94189	-0.0909653	-2.41426	-0.568178	0.957966
	0.673506	0.771476	P60709;A5A3E0;P0CG38;P0CG39;Q9BYX7	P60709	Actin, cytoplasmic 1;Actin, cytoplasmic 1, N-terminally processed	ACTB	76.3	76.5	76.3	73.9	71.2	76	76.5	2	2	2	1	1	1	2	TRUE	47	49	48	7	7	3	49	6.58271	6.19269	6.47344	6.8556	5.7616	6.33328	6.04258	5.80782	6.3817	5.66991	4.90151	6.83364	6.12707	5.97039	6.00894	5.40671	3.01864	7.03871	6.05654	5.63022	6.00883
	0.562812	0.771391	P62857	P62857	40S ribosomal protein S28	RPS28	30.4	30.4	17.4	15.9	29	15.9	30.4	2	2	1	1	2	1	2	TRUE	5	6	2	1	2	1	6	-1.28779	-0.950211	-2.7842	-1.29333	-0.290209	-1.44528	-0.463369	-1.47268	-1.71794	-2.03407	-0.190838	-3.017	-2.62733	-1.24431	-0.0330334	-4.24806	-2.26186	-2.26477	-0.138603	0.862627	-1.75183
	0.413161	0.770433	Q8IZ73	Q8IZ73	RNA pseudouridylate synthase domain-containing protein 2	RPUSD2	0	3.9	3.9	0	0	0	3.9	0	1	1	0	0	0	1	FALSE	0	1	1	0	0	0	1	-5.93752	-2.06879	-2.17789	-4.58669	-3.48482	-3.99519	-2.03245	-2.12451	-2.78648	-3.30196	-4.82438	-2.02388	-5.48454	-4.82567	-5.30903	-5.94196	-2.95809	-2.35422	-1.56476	-2.23812	-1.66126
	1.03891	0.768187	P10155	P10155	60 kDa SS-A/Ro ribonucleoprotein	TROVE2	13.9	22.9	18	12.5	13	9.9	22.9	7	11	9	5	5	4	11	TRUE	10	23	10	6	6	5	23	1.34813	1.98481	1.1127	1.67394	1.47413	1.38238	1.22538	0.822908	1.02471	1.06833	1.1693	1.60814	-0.412014	1.78442	1.12749	0.502371	1.68104	-0.31633	0.263618	0.567757	1.28302
	0.964017	0.765262	Q9NZD2	Q9NZD2	Glycolipid transfer protein	GLTP	7.2	7.2	7.2	7.2	7.2	7.2	7.2	1	1	1	1	1	1	1	TRUE	1	1	1	3	0	0	3	-2.18308	-2.15967	-2.7564	-1.72259	-3.32495	-3.59406	-2.759	-2.91598	-2.71761	-0.851389	-3.01319	-1.63911	-3.17364	-2.73692	-2.41178	-3.97082	-4.48288	-3.55628	-2.66418	0.680998	-3.04679
	0.492124	0.764472	Q53FV1	Q53FV1	ORM1-like protein 2	ORMDL2	9.8	9.8	9.8	28.8	28.8	28.8	28.8	0	0	0	1	1	1	1	TRUE	4	9	3	3	4	5	9	0.0437164	1.27883	1.91746	0.347034	1.40892	0.799061	1.03521	0.908016	0.0468884	1.39108	1.20306	0.492628	2.00307	0.139519	-2.87254	1.10506	0.21236	0.620703	0.475948	0.0301933	0.488136
	0.403836	0.763877	Q9NUQ6	Q9NUQ6	SPATS2-like protein	SPATS2L	9.3	2.3	7	8.2	5.2	4.1	9.3	4	1	3	3	2	2	4	TRUE	5	1	5	3	3	2	5	0.483318	-3.37816	-0.237518	-0.67326	0.667475	-1.72705	-0.0726013	-0.869314	-0.350004	-3.11863	-0.871513	1.0471	-0.271404	-3.21371	-3.60402	-0.890491	-0.958664	-0.510164	0.100571	1.03111	0.291735
	0.467694	0.763716	Q8NBI6	Q8NBI6	Xyloside xylosyltransferase 1	XXYLT1	3.3	8.4	8.4	5.3	8.7	7.4	8.7	1	2	2	2	3	2	3	TRUE	1	3	3	2	3	3	3	-1.70208	-1.04829	-0.981472	-1.76063	-0.141811	-1.24324	-0.547066	-1.60998	-0.975435	-0.839325	-1.32513	-3.45436	-1.34357	-0.962538	-1.97967	-5.40771	-0.59017	-1.17616	-1.44533	-3.64721	-3.16779
	1.72146	0.760614	O60271;Q9UPT6	O60271	C-Jun-amino-terminal kinase-interacting protein 4	SPAG9	13.6	13.8	13.5	6.4	5.9	7.8	13.8	13	12	13	5	5	8	13	TRUE	18	16	15	7	5	8	18	0.781158	0.91544	1.11323	0.709312	1.48715	1.38521	0.39727	1.36745	0.753748	1.37053	1.45276	0.460051	0.531963	1.20035	0.623516	0.0097332	-0.340984	-0.196756	0.426575	1.03445	-0.125418
	1.05202	0.759722	Q7Z478	Q7Z478	ATP-dependent RNA helicase DHX29	DHX29	6.1	4.6	3.9	9.2	11.4	12.9	12.9	6	5	4	9	12	13	13	TRUE	9	7	8	11	14	14	14	2.12307	1.17025	0.61484	0.778446	0.818233	0.605587	-0.339184	-0.04916	-0.24111	0.721004	1.0634	0.861275	0.172527	0.987751	-1.23608	0.676178	0.198235	0.753477	-1.0379	0.770033	0.255322
	0.595084	0.758173	O75127	O75127	Pentatricopeptide repeat-containing protein 1, mitochondrial	PTCD1	1.9	3	1.9	1.1	1.1	1.1	3	1	2	1	1	1	1	2	TRUE	1	2	1	1	1	1	2	-3.64799	-1.99169	-3.60719	-4.15165	-4.05346	-3.80308	-2.84913	-2.80376	-2.52086	-3.36583	-4.54217	-3.53105	-4.05149	-6.89321	-3.82477	-4.10092	-3.13911	-3.7946	-2.81893	-2.27735	-3.65957
	1.19702	0.756909	Q9H2U1	Q9H2U1	ATP-dependent RNA helicase DHX36	DHX36	11.7	8.7	12.4	16.9	19.5	19.8	19.8	7	5	9	12	14	16	16	TRUE	9	9	15	16	14	18	18	1.90126	1.50394	2.40191	2.83308	2.47488	2.09114	1.36942	2.54419	2.61657	2.12344	2.05524	1.39428	0.883734	2.27436	0.273876	2.08018	1.70658	1.44604	1.51212	0.898973	1.28011
	0.534119	0.756853	Q86VR2	Q86VR2	Protein FAM134C	FAM134C	7.3	10.5	15.9	4.5	5.8	11.8	15.9	2	3	4	2	2	4	4	TRUE	4	4	5	3	2	5	5	-0.060133	0.0316391	0.521088	0.670603	-0.292156	0.0571365	-0.0789928	-0.543818	-0.385891	1.28215	-1.74396	0.018137	-0.392389	-0.120865	0.475378	0.292929	-0.00371933	-3.86427	-0.349363	-2.23825	-0.602859
	1.85093	0.755002	Q9C0E8	Q9C0E8	Protein lunapark	LNP	7.5	18.7	13.6	16.4	20.8	20.1	20.8	3	6	4	5	7	5	7	TRUE	4	9	7	7	10	5	10	0.844877	2.05564	1.69454	0.807482	1.4025	1.2369	1.07111	0.935633	0.484798	1.89256	0.694181	0.800388	0.600912	0.466814	1.34197	0.224438	0.452013	0.425777	0.0741653	-0.854717	0.598413
	0.602303	0.754559	O75306	O75306	NADH dehydrogenase [ubiquinone] iron-sulfur protein 2, mitochondrial	NDUFS2	21.2	23.1	40.2	10.6	4.8	5.4	40.2	7	8	11	4	2	3	11	TRUE	10	10	14	4	2	3	14	0.613504	0.924997	0.613335	2.57769	1.11077	-0.547388	0.0992336	0.216473	0.425674	-1.38875	-0.162565	1.74822	1.34517	0.847633	-0.34425	-0.579882	1.03618	-1.53929	-1.72066	-1.56016	0.327356
	0.400393	0.754256	Q9H1Y0	Q9H1Y0	Autophagy protein 5	ATG5	6.9	4.7	0	5.5	0	3.6	6.9	1	1	0	1	0	1	1	TRUE	1	1	0	0	0	1	1	-1.8259	-0.904953	-4.8362	-2.48036	-2.83602	-2.90078	-3.65722	-0.960747	-5.62428	-3.06344	-4.74324	-4.68541	-2.21515	-1.52577	-6.25214	-3.25773	-3.26781	-3.79114	-4.86064	-1.18196	-4.24241
	0.356983	0.752624	O43808	O43808	Peroxisomal membrane protein PMP34	SLC25A17	0	5.9	5.9	2.9	0	2.9	5.9	0	1	1	1	0	1	1	TRUE	0	2	2	2	0	1	2	-6.15384	-1.29141	-1.29142	-2.86205	-5.18221	-1.95749	-4.55734	-3.48717	-3.17289	-2.74121	-6.03333	-4.97194	-4.21496	-5.01484	-3.2669	-2.94315	-2.9051	-4.90922	-2.31436	-2.96014	-4.34587
	0.410933	0.75248	P04632;Q96L46	P04632	Calpain small subunit 1	CAPNS1	39.2	15.3	8.6	2.6	0	0	39.2	5	3	2	1	0	0	5	TRUE	9	3	2	1	0	0	9	-0.567123	-1.38998	-2.97517	-0.787571	-3.04267	-0.73925	-0.810619	-1.27491	-6.59451	-2.54254	-3.53621	-3.63047	-2.28104	-3.55673	-0.701771	-4.74877	-0.242479	-2.48585	-0.186083	-0.159195	-0.75424
	1.08542	0.751733	Q9UDW1	Q9UDW1	Cytochrome b-c1 complex subunit 9	UQCR10	11.1	38.1	11.1	23.8	23.8	50.8	50.8	1	2	1	2	2	3	3	TRUE	1	2	2	2	2	3	3	-0.59334	1.4719	-0.902842	-0.217108	-0.531271	-0.760832	-1.73803	0.306477	-1.58713	0.213232	-0.146502	-0.860651	-1.40369	-1.34365	-1.17842	-0.988239	-0.569656	-0.56024	-1.07562	-1.54582	-0.960201
	0.563671	0.751225	Q13573	Q13573	SNW domain-containing protein 1	SNW1	9.3	9.3	2.8	0	3.4	1.9	9.3	3	3	1	0	2	1	3	TRUE	5	3	2	0	2	1	5	-0.602381	-1.20289	-2.47977	-3.3655	-0.30892	-2.01568	-4.29284	-0.763767	-1.28344	-1.04872	-0.311325	1.10068	-1.57421	-2.87066	-0.879923	-3.68784	-2.17279	-3.29706	-0.513712	0.239779	-0.329554
	0.413091	0.748035	Q96G46	Q96G46	tRNA-dihydrouridine(47) synthase [NAD(P)(+)]-like	DUS3L	2.8	4.8	2.8	0	0	4.8	4.8	1	2	1	0	0	2	2	TRUE	2	2	2	0	0	2	2	-2.72937	-1.83034	-2.80726	-4.94537	-3.25621	-2.35574	-1.98077	-2.84103	-2.42948	-3.16025	-2.64181	-2.44892	-2.44565	-2.73469	-7.02741	-4.12635	-2.83033	-3.24807	-2.83348	-4.62194	-2.75671
	0.539088	0.747933	Q9BVV7	Q9BVV7	Mitochondrial import inner membrane translocase subunit Tim21	TIMM21	3.6	12.5	3.6	10.1	18.1	24.2	24.2	1	3	1	2	4	6	6	TRUE	1	3	1	2	4	6	6	-0.916039	0.402634	-1.34767	-2.08094	0.234415	-0.261801	-2.08013	0.437166	-1.07996	-0.335381	-1.72157	-1.06285	-0.37179	-1.0236	-3.85618	-1.76631	-0.245789	-1.19333	-2.06747	-0.950775	-1.23818
	0.15022	0.747274	Q5BJD5	Q5BJD5	Transmembrane protein 41B	TMEM41B	6.5	8.9	6.5	0	6.5	8.9	8.9	1	2	1	0	1	2	2	TRUE	1	3	1	0	1	2	3	-3.41247	2.03752	1.69719	-4.61383	2.4812	1.95433	-2.86999	1.6072	1.91913	2.82959	-4.35373	0.960529	1.34346	-6.86673	1.6934	1.97405	-3.09081	0.606937	0.808149	1.42075	-6.00454
	0.647092	0.745189	Q9Y3Y2	Q9Y3Y2	Chromatin target of PRMT1 protein	CHTOP	5.2	5.2	5.2	16.9	16.9	11.7	16.9	1	1	1	3	3	2	3	TRUE	5	3	6	4	4	4	6	0.792292	0.699472	-0.0742512	1.25497	0.385344	-1.73859	-4.19628	1.31057	-3.74676	0.539452	-0.318476	0.509832	-0.0833454	0.0897732	-1.62164	-0.230227	-1.77219	0.465731	1.70418	2.08453	1.5962
	0.5864	0.743449	Q86V21	Q86V21	Acetoacetyl-CoA synthetase	AACS	1.3	0	4.2	1.6	0	0	4.2	1	0	2	1	0	0	2	TRUE	2	0	2	1	0	0	2	-2.10902	-2.84913	-2.57443	-0.576502	-4.16773	-1.47528	-1.19525	-5.02807	-1.93142	-3.44059	-2.2559	-2.33042	-2.50778	-2.75185	-1.64603	-3.52338	-3.75	-4.03375	-3.49697	-2.89775	-2.51086
	1.59353	0.742171	Q9BVC6	Q9BVC6	Transmembrane protein 109	TMEM109	9.5	9.5	9.5	13.2	9.1	13.2	13.2	4	4	4	4	3	5	5	TRUE	10	8	4	5	3	6	10	5.01946	5.04739	5.10597	5.14615	4.29577	4.62198	4.64133	5.01468	4.60161	4.77808	4.37515	4.05437	4.07387	3.08233	4.79522	4.51384	4.41781	3.90063	3.90101	3.81672	4.21109
	0.354571	0.742067	Q96AE4	Q96AE4	Far upstream element-binding protein 1	FUBP1	2	4.8	2	0	0	0	4.8	1	2	1	0	0	0	2	TRUE	1	3	1	0	0	0	3	-2.37293	-1.53391	-3.29136	-4.8323	-2.49356	-1.41923	-3.16218	-3.71133	-0.797655	-1.15191	-3.32342	-1.92314	-1.53087	-6.51017	-2.56188	-4.8229	-2.18964	-2.78023	-1.85503	0.305422	-3.23198
	0.727185	0.740651	Q3SXM5	Q3SXM5	Inactive hydroxysteroid dehydrogenase-like protein 1	HSDL1	6.7	6.7	4.8	6.4	4.8	9.7	9.7	2	2	2	2	2	2	2	TRUE	3	3	3	2	2	3	3	-0.634235	-0.206335	-0.901926	-1.64934	-1.06948	-1.61082	-3.39224	-0.425159	-1.67458	-0.675699	-1.78982	-0.466124	-1.71121	-0.667831	-0.897066	-1.36749	-3.88112	-1.99132	-4.01177	-1.99689	-3.41079
	0.424881	0.740008	Q96PY5	Q96PY5	Formin-like protein 2	FMNL2	1.2	4	2.3	2.9	2.1	1	4	0	2	2	1	1	1	2	TRUE	1	5	3	2	1	2	5	-2.31792	-0.999535	-2.59347	-0.467022	-2.35379	-1.50985	-0.450628	-1.27075	-1.43385	-1.07078	-1.72243	-1.52327	-0.0389862	-2.65624	-2.57152	-1.47153	-5.38941	-2.55395	-2.76735	-2.9424	-0.762447
	0.977795	0.738866	Q9UKV5	Q9UKV5	E3 ubiquitin-protein ligase AMFR	AMFR	5.8	11.7	15.6	14	12.4	10.7	15.6	2	4	4	5	4	3	5	TRUE	3	4	4	5	5	4	5	0.0278091	0.139162	0.408068	0.202925	-0.536747	-0.720406	-0.646872	0.362722	0.254692	-0.80953	0.00965309	-0.740374	0.20355	-1.44761	-1.71898	-1.52994	0.368069	-0.787477	-1.87369	-3.11096	-0.987045
	0.635324	0.737645	P52789;P52790	P52789	Hexokinase-2	HK2	7.4	10.6	11.8	9.5	9.1	13.7	13.7	4	6	7	5	5	7	7	TRUE	4	12	11	5	6	9	12	-1.01486	1.1902	0.817102	0.653637	0.401653	0.524828	1.40922	-0.967794	0.319948	0.0516052	-0.151821	0.320547	0.710211	-1.38881	-2.19273	0.0109234	0.431917	0.575172	0.877316	-0.402981	0.142271
	0.879915	0.736611	Q05932	Q05932	Folylpolyglutamate synthase, mitochondrial	FPGS	6.1	9	9	2.2	2.2	2.2	9	2	3	3	1	1	1	3	TRUE	2	3	5	1	1	1	5	-3.11763	-1.15123	-0.833878	-1.60501	-2.2156	-1.1278	-1.44575	-1.312	-1.61871	-2.41123	-2.45148	-2.36959	-2.27204	-1.52176	-2.74355	-3.25255	-2.95165	-1.72927	-1.58542	-1.37072	-2.66622
	0.586509	0.736196	Q969E2	Q969E2	Secretory carrier-associated membrane protein 4	SCAMP4	22.7	17	21	15.7	15.7	15.7	22.7	3	2	3	2	2	2	3	TRUE	11	3	3	4	3	3	11	4.00153	0.766987	0.839594	1.2917	0.893478	-0.0871887	0.831131	-0.874491	0.41972	0.928858	0.997208	-0.112261	0.554819	0.425789	0.920633	1.25226	0.494694	-0.359264	0.513622	-1.66354	0.602316
	0.4824	0.734907	Q9UJW0	Q9UJW0	Dynactin subunit 4	DCTN4	3.7	3.7	6.1	9.6	7.2	12.6	12.6	1	1	2	2	1	3	3	TRUE	1	2	2	2	2	4	4	-2.71172	-2.52765	-2.03204	-2.11133	-2.20433	1.32316	-2.5238	-0.373796	-2.0055	-3.17329	-3.93425	-0.30089	-1.82767	-2.03357	-3.11627	-2.69468	-3.71653	-1.28465	-1.52775	0.328936	-2.11616
	0.209579	0.734582	Q6PCB7	Q6PCB7	Long-chain fatty acid transport protein 1	SLC27A1	0	0	1.5	0	3.7	3.7	3.7	0	0	1	0	1	1	1	FALSE	0	0	2	0	2	2	2	-4.00969	-2.98232	-0.113363	-5.12718	-1.17742	-2.24174	-0.659815	-0.246237	-0.30405	0.00428963	-1.75659	-4.16405	-6.35377	-0.523836	-7.33187	-0.576784	-3.73512	-1.53782	-3.43781	-5.00357	-0.426552
	0.295045	0.731921	Q969Z3	Q969Z3	Mitochondrial amidoxime reducing component 2	2024-03-02	0	0	0	6.6	4.5	0	6.6	0	0	0	1	0	0	1	TRUE	0	0	0	3	1	0	3	-4.21427	-0.667191	-4.0036	-1.82853	-1.77131	-3.85938	-3.90479	-3.38283	-3.80151	-3.76783	-5.00741	-2.32861	-6.91454	-1.19174	-5.11968	-2.68818	-2.73378	-2.08789	-0.918919	-2.52627	-3.77296
	0.468882	0.731539	O00303	O00303	Eukaryotic translation initiation factor 3 subunit F	EIF3F	22.7	10.4	14.6	5.6	4.8	0	22.7	5	3	3	2	1	0	5	TRUE	8	4	4	2	1	0	8	-0.0411053	-0.978355	-2.01883	-0.037653	-1.2715	-2.22049	-0.511492	-0.884575	-2.07224	-3.3786	-0.75378	-1.04277	-4.60632	-1.15735	-0.162102	-2.2894	-1.32346	-1.41852	-0.215759	-0.464142	-0.42041
	0.37041	0.730859	Q96QU8	Q96QU8	Exportin-6	XPO6	0.7	2.2	0.7	2.8	0.9	3	3	1	2	1	2	1	3	3	TRUE	1	3	1	2	1	3	3	-1.86361	-0.503466	-1.94603	-4.59264	-1.69701	-2.56633	0	-2.0039	-3.61649	-1.26996	-0.88818	-1.70966	-2.023	-1.94921	-5.34073	-1.92536	-4.80297	-1.51298	-0.935373	-5.54605	-0.529165
	0.463592	0.729429	Q8TAD7	Q8TAD7	Overexpressed in colon carcinoma 1 protein	OCC1	19	19	0	34.9	0	0	34.9	1	1	0	1	0	0	1	TRUE	2	2	0	1	0	0	2	-1.76414	-1.2777	-5.12246	-2.03596	-3.02614	-3.00067	-0.993294	-5.33687	-4.49889	-2.32492	-2.21823	-2.57454	-1.53772	-3.41886	-3.6826	-5.16625	-3.1703	-3.62791	-1.55004	-1.20351	-1.9026
	0.474397	0.726975	P14635	P14635	G2/mitotic-specific cyclin-B1	CCNB1	14.8	16.9	18.5	13.2	14.1	14.8	18.5	4	4	5	3	4	5	5	TRUE	9	10	8	3	4	5	10	0.476673	-0.338364	-0.199389	1.04037	1.79452	1.83496	-0.800251	-1.6592	0.569933	1.01266	0.58884	-2.31243	0.290648	1.06067	0.621773	0.679222	-2.93935	0.533964	0.732735	-0.611845	0.0203381
	0.592419	0.726883	Q05519	Q05519	Serine/arginine-rich splicing factor 11	SRSF11	18.2	9.3	12.2	10.7	10.1	2.9	18.2	6	3	4	3	3	1	6	TRUE	10	5	4	3	3	1	10	0.988289	-1.15516	-1.10213	-0.95586	1.68133	-1.20987	-1.66711	-0.0782585	-0.4177	0.198313	-2.8387	-0.0951653	-1.47955	-0.240007	-0.130573	-0.952009	-2.01494	-1.29762	-0.0673485	-0.85149	-0.395105
	0.707201	0.726736	P19447	P19447	TFIIH basal transcription factor complex helicase XPB subunit	ERCC3	6.9	2.4	7.8	7.7	7.7	5.8	7.8	3	2	4	4	4	4	4	TRUE	3	2	6	5	6	4	6	-1.03925	-2.15205	1.14954	-0.3888	-0.610455	-0.627144	-1.65883	-1.09921	-1.18005	0.524357	0.107191	-1.70612	-0.447741	-2.52355	-1.67281	-0.855589	-1.23376	-1.29512	-1.98815	-1.49557	0.87311
	0.830051	0.725706	P35573	P35573	Glycogen debranching enzyme;4-alpha-glucanotransferase;Amylo-alpha-1,6-glucosidase	AGL	4.4	6.8	8.6	1.2	3.4	4.6	8.6	5	9	11	2	4	5	11	TRUE	6	9	16	2	3	5	16	-0.599567	1.28385	0.774263	0.365807	0.991385	0.678585	1.10439	0.725834	1.22503	1.0634	0.422771	0.495626	-1.28131	0.0601864	-0.91201	-0.288534	1.3368	0.224955	1.40601	0.560213	-2.95696
	0.472006	0.724728	Q5GLZ8	Q5GLZ8	Probable E3 ubiquitin-protein ligase HERC4	HERC4	1.3	5	3.9	3.7	0	2.8	5	1	3	2	2	0	1	3	TRUE	1	3	2	3	0	1	3	-1.64183	-1.59219	-1.01821	-1.15016	-2.10035	0.0363731	-0.896252	-2.05448	-1.12405	-0.0924969	-1.7253	-1.30146	-1.90393	-0.869566	-1.08629	-4.10487	-0.158407	-3.69166	-2.78541	-1.18042	-2.31564
	0.481198	0.724472	P35241	P35241	Radixin	RDX	26.6	26.2	24.2	23.3	16.5	24.4	26.6	5	4	4	3	3	5	5	TRUE	8	5	12	4	3	7	12	0.777454	-0.169195	0.477148	-0.710691	1.05028	1.52745	0.426306	0.0136223	-0.425983	0.302643	0.4709	0.672192	-0.491377	-0.846569	0.361782	1.81388	-2.71874	0.486643	-1.63407	1.79063	1.0524
	0.260696	0.724081	Q9H967	Q9H967	WD repeat-containing protein 76	WDR76	2.9	2.9	2.7	4.6	6.2	10.4	10.4	1	1	1	2	3	5	5	TRUE	1	1	1	2	3	5	5	-0.653973	0.0251789	-2.15712	-3.37351	-2.11147	-0.312271	-0.0691452	-4.76402	-5.3998	-2.60769	-3.86776	-3.23158	-0.761068	-6.31566	-4.1108	0.0733261	-0.228277	-1.58517	-1.42907	1.05889	-3.01592
	0.41135	0.723063	P35240	P35240	Merlin	NF2	0	0	1.5	1.7	1.7	5	5	0	0	1	1	1	3	3	TRUE	0	0	1	1	2	3	3	-4.31168	-2.21498	-1.92303	-2.81246	-1.25834	-3.64252	-4.42352	-2.17735	-4.5855	-4.50454	-2.24117	-4.39239	-4.8115	-0.881559	-4.0483	-4.88313	-3.78903	-2.08787	-2.75728	-3.06821	-3.9166
	0.96579	0.721054	Q53EL6	Q53EL6	Programmed cell death protein 4	PDCD4	10.9	17.7	14.5	13.9	9.4	13.4	17.7	3	5	4	4	3	5	5	TRUE	4	8	6	4	4	6	8	-0.260321	0.173683	0.493757	0.217957	-0.492699	-0.29335	-0.905739	-0.676105	-0.455055	-1.05088	-0.861242	1.81185	-1.69817	-1.97626	-0.894926	0.0418911	-0.155695	0.195871	0.37669	1.52169	0.698425
	0.428021	0.717991	Q9HC21	Q9HC21	Mitochondrial thiamine pyrophosphate carrier	SLC25A19	0	3.1	7.2	3.1	5.6	0	7.2	0	1	2	1	1	0	2	TRUE	0	1	3	2	1	0	3	-4.79258	-2.12676	-0.618637	-2.66536	-1.37419	-3.49209	-1.77077	-5.28819	-2.02519	-1.2841	-0.843199	-4.74609	-4.06735	-2.31199	-2.42661	-3.86845	-4.75875	-1.94441	-3.24632	-3.65539	-2.25185
	0.483764	0.717619	P32456	P32456	Interferon-induced guanylate-binding protein 2	GBP2	8.1	9	9	5.9	7.8	8.8	9	1	2	2	2	2	2	2	TRUE	3	2	2	2	2	2	3	-1.33106	-1.00954	-1.22109	-3.66719	-1.10902	0.401016	0.172268	-1.30381	-3.4771	-2.96492	-4.42287	-1.81204	-3.2383	-0.878683	-3.15076	-1.25081	-1.05608	-2.66797	-1.7587	-1.4541	-1.4657
	0.605851	0.71669	P41223	P41223	Protein BUD31 homolog	BUD31	25	25.7	12.5	13.9	6.2	20.1	25.7	3	3	3	1	1	2	3	TRUE	5	5	4	2	1	3	5	-1.37828	-0.211905	-1.49074	-1.89428	-0.77018	-0.293146	-1.38664	-2.68647	-3.71308	-1.38404	0.256565	0.768486	-1.45588	-1.61071	-1.24248	-0.820625	-4.21546	-0.993502	1.432	0.697308	-1.66671
	0.9	0.715198	P80723	P80723	Brain acid soluble protein 1	BASP1	80.2	69.2	77.1	72.2	72.7	77.5	80.2	17	12	15	12	11	14	17	TRUE	79	61	61	22	24	26	79	7.44819	6.7315	7.72064	7.38321	7.32386	7.10122	7.74438	6.87901	7.46132	7.55535	7.34907	7.2007	6.71121	7.3131	6.33907	7.29098	4.68951	7.07357	6.76538	7.36302	7.35624
	0.328291	0.715012	P51790	P51790	H(+)/Cl(-) exchange transporter 3	CLCN3	0	3.9	2.8	0	0	2.3	3.9	0	3	2	0	0	1	3	TRUE	0	3	2	0	0	1	3	-5.31919	-0.362411	-1.32629	-4.84249	-4.18458	-1.21417	-0.845331	-3.96555	-2.85421	-1.29359	-1.16411	-1.41115	-2.79188	-2.63616	-3.21359	-5.03646	-4.15808	-3.70303	-2.62504	-3.13863	-3.22054
	1.13569	0.714933	P36897	P36897	TGF-beta receptor type-1	TGFBR1	3	3	3	3	3	7.2	7.2	1	1	1	1	1	2	2	TRUE	1	1	1	1	1	2	2	-0.777033	-1.29011	-1.47163	-1.58672	-0.67951	-1.22398	-3.69327	-1.13176	-1.64147	-0.634863	-3.47362	-1.2501	-1.84763	-1.55744	-0.844593	-1.48307	-3.06514	-2.52071	-1.16306	-1.07317	-3.88141
	1.03374	0.71346	P13987	P13987	CD59 glycoprotein	CD59	25	25	25	25.8	25.8	25.8	25.8	3	4	4	4	4	5	5	TRUE	7	10	9	7	6	9	10	5.75882	6.05403	6.14413	6.97785	5.94704	5.13783	5.97102	5.93471	6.19976	6.03485	5.95321	5.52973	5.16744	5.99067	5.52927	5.90924	4.00102	5.14128	5.14987	4.67286	5.00719
	0.293954	0.712548	Q9C0K1	Q9C0K1	Zinc transporter ZIP8	SLC39A8	4.8	0	0	4.8	4.8	4.8	4.8	1	0	0	1	1	1	1	FALSE	0	0	0	1	1	0	1	-1.3973	-2.92027	-4.30238	-2.51888	-2.07794	-1.88188	-5.32982	-3.4414	-1.12794	-3.6102	-2.57847	-5.1105	-6.54227	-1.64376	-1.2874	-1.23284	-5.65028	-3.01739	-3.50928	-4.15294	-4.31844
	1.74754	0.712447	P22694	P22694	cAMP-dependent protein kinase catalytic subunit beta	PRKACB	22.2	24.8	32.8	23.1	25.6	20.5	32.8	4	5	7	5	4	3	7	TRUE	10	17	18	9	9	8	18	2.27345	2.32009	3.18925	2.75837	2.60992	3.08589	2.41099	1.98525	1.62311	2.96199	2.70159	0.857182	1.82668	2.65221	1.89668	2.43465	1.86116	1.2909	1.85466	1.49151	1.76485
	0.418423	0.712389	Q04656	Q04656	Copper-transporting ATPase 1	ATP7A	0	1	1.5	3.2	1.7	3.8	3.8	0	1	1	3	2	4	4	TRUE	0	1	1	3	2	4	4	-4.65585	-1.40113	-1.49026	-3.2293	-2.69151	-2.09253	-4.55764	-1.0903	-2.53048	-2.15686	-3.44208	-2.93352	-3.76192	-2.12842	-5.32473	-1.5312	-4.46153	-2.62713	-2.46558	-1.90532	-3.3185
	0.536899	0.711841	Q8N2G8	Q8N2G8	GH3 domain-containing protein	GHDC	5.1	3	9.8	12.3	17	9.6	17	1	2	3	4	6	4	6	TRUE	1	3	3	4	7	4	7	-2.56081	-0.895748	-1.42673	-1.40282	0.219038	-1.32095	5.52472	-0.588303	-2.80808	-0.105665	1.08556	-0.543924	-2.54305	-1.76531	-0.970388	-0.142553	-2.48682	-3.75093	-1.76027	-3.80894	-4.46453
	0.699466	0.707729	P30825	P30825	High affinity cationic amino acid transporter 1	SLC7A1	6.4	3.3	3.3	3	2.9	5.9	6.4	3	2	2	2	2	4	4	TRUE	4	5	6	3	4	5	6	1.65215	0.615017	0.275818	1.42471	1.7654	1.35631	-0.461887	1.46383	1.33414	1.65359	0.644453	0.385313	0.878704	1.26441	0.924635	-0.447208	-1.31616	1.53865	0.921392	-1.09307	-0.0492859
	0.309849	0.707704	P48147	P48147	Prolyl endopeptidase	PREP	2.4	2.4	0	0	3.2	0	3.2	1	1	0	0	1	0	1	FALSE	2	1	0	0	2	0	2	-2.42125	-2.23127	-6.38578	-3.23167	-3.00511	-3.52248	-1.66908	0.223543	-5.44169	-4.34608	-2.97803	-1.81347	-6.90241	-2.58167	-4.44067	-5.41979	-1.68179	-4.01746	-2.56604	-2.42049	-2.16144
	0.675566	0.706585	Q96FW1	Q96FW1	Ubiquitin thioesterase OTUB1	OTUB1	24	22.1	17.3	15.5	5.5	11.1	24	5	5	4	3	1	2	5	TRUE	7	7	5	4	1	2	7	-0.261686	-0.567329	-1.18819	0.176266	-1.71489	0.416903	-0.419256	0.145187	-0.553339	-1.76963	-1.32994	-0.802742	-0.659025	-1.41439	-2.62167	-2.17154	-0.228325	-0.283489	0.0778961	0.571281	-0.698816
	0.258542	0.706557	P23443	P23443	Ribosomal protein S6 kinase beta-1	RPS6KB1	3.4	3.4	0	3.4	3.4	0	3.4	1	1	0	1	1	0	1	FALSE	1	1	0	1	1	0	1	-1.08244	-1.42179	-5.54996	-0.631727	-2.09059	-3.1575	-0.719978	-1.32813	-4.94782	-1.67871	-1.52798	-1.82952	-1.52797	-6.16841	-1.90356	-5.32313	-1.14598	-2.10431	-1.13838	-3.73606	0.109329
	0.503953	0.705968	O15427	O15427	Monocarboxylate transporter 4	SLC16A3	15.9	15.9	14.2	14.4	9.7	14.2	15.9	7	7	6	6	4	6	7	TRUE	14	14	12	7	7	10	14	4.86088	4.68822	3.86832	5.97045	4.50345	4.48441	4.78595	4.15742	2.72331	4.67515	4.9004	4.42861	4.58735	5.28882	4.44481	4.63613	1.12846	4.05435	3.91652	3.61202	4.06761
	0.469311	0.704941	Q49A26	Q49A26	Putative oxidoreductase GLYR1	GLYR1	7.1	2.5	7.6	11.8	9.8	9.9	11.8	3	1	3	4	3	4	4	TRUE	4	1	6	5	3	3	6	-0.609625	-3.28884	-0.320555	-0.0651207	-0.0721111	-1.09882	-1.31845	-2.02982	-0.510229	-1.63154	-2.4006	-1.12987	-1.33059	-3.32557	-0.657066	-2.7302	-0.175484	-1.46581	-2.2705	0.0115166	-0.947479
	0.7533	0.704081	Q96RQ1	Q96RQ1	Endoplasmic reticulum-Golgi intermediate compartment protein 2	ERGIC2	13.8	11.9	14.1	11.1	13	6.9	14.1	4	3	4	2	4	2	4	TRUE	10	5	10	3	6	2	10	1.67761	-0.142708	1.66118	2.571	2.20508	1.3372	1.78032	1.1183	2.02518	1.99281	0.690699	0.99498	-0.0767078	1.28935	0.00911331	1.32418	1.64626	0.892694	1.4309	0.0454845	1.45882
	1.1481	0.702812	P00492	P00492	Hypoxanthine-guanine phosphoribosyltransferase	HPRT1	58.7	54.1	39.9	33.5	34.4	40.4	58.7	9	8	6	7	7	8	9	TRUE	16	16	15	9	11	9	16	2.38668	2.34692	1.56684	1.8042	3.04312	2.02603	1.74973	1.6843	2.23705	1.49612	1.46765	1.6995	1.70018	1.04878	2.6772	0.702463	1.39941	1.42888	2.10677	1.76106	1.89716
	0.308071	0.701661	P49841	P49841	Glycogen synthase kinase-3 beta	GSK3B	13.3	22.9	24.3	13.3	13.3	7.6	24.3	2	5	5	3	3	2	5	TRUE	6	11	8	5	5	3	11	0.431313	0.516153	0.542801	1.33435	1.38585	-0.179516	0.475285	0.245314	0.54447	0.445023	-2.89859	1.58223	-4.42429	-0.00912857	2.2084	1.30123	-0.27511	1.01988	-0.77169	-0.00593948	-0.173706
	0.644837	0.700842	P55769	P55769	NHP2-like protein 1;NHP2-like protein 1, N-terminally processed	NHP2L1	21.9	37.5	21.9	0	0	9.4	37.5	2	4	2	0	0	1	4	TRUE	3	5	3	0	0	1	5	-1.30662	-1.04883	-2.01522	-1.99891	-1.81484	-2.4444	-1.73722	-1.78011	-1.48708	-1.66265	-2.32579	-2.26663	-2.73947	-2.66464	-0.357754	-3.89241	-3.27752	-1.90208	-1.23096	-0.229609	-1.10645
	1.38532	0.699806	O00161	O00161	Synaptosomal-associated protein 23	SNAP23	51.7	54.5	52.1	40.8	45	48.8	54.5	7	8	8	8	8	7	8	TRUE	13	15	14	11	9	9	15	2.09482	1.85349	2.23893	1.81381	2.88489	1.97322	3.19802	1.89959	1.31219	2.74736	1.7554	2.12968	0.280771	1.33396	1.80615	1.998	1.49974	1.7417	1.95266	2.14392	1.84199
	0.486739	0.696345	P48506	P48506	Glutamate--cysteine ligase catalytic subunit	GCLC	2.8	2.8	8	6.1	6.6	5.7	8	1	1	3	2	2	2	3	TRUE	1	1	6	2	2	3	6	-2.35599	-1.85967	-0.779493	-2.9842	-1.14377	-2.51298	-1.30702	-2.51775	-5.74585	-1.92243	-1.03572	-2.05042	-1.97881	-0.970268	-2.59533	-1.60309	-4.43783	-4.22885	-2.17404	-3.37689	-1.43267
	0.300556	0.696342	P20248	P20248	Cyclin-A2	CCNA2	9.5	9.5	9.5	15.5	6.9	5.8	15.5	2	2	2	5	2	1	5	TRUE	5	4	4	5	3	1	5	-0.343102	-0.829029	-0.282965	1.08321	-2.76506	0.830843	-1.7464	-1.1401	-1.52422	-1.62239	-0.801435	-1.66595	-0.814228	-1.00274	0.0877838	-4.6306	-1.50335	1.37899	-0.323874	-3.60123	-3.29225
	0.934161	0.694719	P07305	P07305	Histone H1.0;Histone H1.0, N-terminally processed	H1F0	28.4	13.9	27.8	23.7	27.8	28.4	28.4	6	3	5	5	6	7	7	TRUE	11	5	10	6	9	8	11	3.94288	2.57408	3.65184	4.15765	4.11034	3.14872	2.8034	3.93921	3.69669	4.06598	4.11125	3.14063	2.61621	2.39894	3.50316	3.90208	1.81638	3.18043	3.55078	3.44251	3.76856
	0.637925	0.694311	O75153	O75153	Clustered mitochondria protein homolog	CLUH	7	9.3	11.2	4.8	9.6	10.5	11.2	7	9	11	5	9	10	11	TRUE	9	13	16	5	10	11	16	2.09543	1.77394	1.81861	-0.209368	1.97505	2.37007	0.438038	0.767303	2.05726	1.90231	1.98163	1.64121	1.50779	0.957277	-0.942089	1.36034	1.60291	1.17163	1.14058	0.295347	0.505346
	0.324518	0.693744	Q92793	Q92793	CREB-binding protein	CREBBP	0.7	0	1.1	1.4	0.8	2.7	2.7	1	0	1	2	1	3	3	TRUE	1	0	1	3	1	7	7	-3.48368	-0.19334	-2.4012	-1.51949	-3.29101	-1.90168	-3.9606	-4.70968	-4.4933	-2.1382	-2.49107	-2.15859	-1.1877	-6.57507	-2.89991	-2.24075	-2.37426	-1.67517	-2.25798	-1.44781	-1.09715
	0.902166	0.692933	Q9Y320	Q9Y320	Thioredoxin-related transmembrane protein 2	TMX2	11.1	8.4	17.9	15.2	25.7	26	26	3	2	5	3	6	7	7	TRUE	6	5	8	4	6	10	10	2.05261	1.22812	2.29427	1.78904	2.44884	2.36751	1.69979	2.32197	2.06178	2.05961	2.49317	0.739014	1.51028	-0.277954	2.31357	1.31178	2.01412	1.15099	0.336134	1.41384	1.21731
	0.298425	0.687897	Q96ND0	Q96ND0	Protein FAM210A	FAM210A	3.7	3.7	3.7	0	0	3.7	3.7	1	1	1	0	0	1	1	FALSE	2	2	2	0	0	1	2	-0.997578	-0.550926	-1.58475	-4.68876	-2.32982	-1.74882	-1.40474	0.00624847	-0.575308	-2.41567	-2.50514	0.395359	-2.02356	-5.98399	-1.70132	-3.76154	-0.463415	-2.09422	-5.15668	-0.776861	-0.936913
	0.365076	0.687885	Q8WWK9	Q8WWK9	Cytoskeleton-associated protein 2	CKAP2	1.9	1.9	3.8	1.9	0	0	3.8	1	1	2	1	0	0	2	TRUE	1	1	2	1	0	0	2	-2.8373	-2.48176	0.177998	-4.43579	-3.05067	-1.81634	-4.26933	-2.59497	-2.80375	-3.20806	-5.06092	-1.34618	-3.14743	-3.21339	-5.65944	-2.60938	-1.88727	-2.05426	-2.41351	-1.85191	0.683264
	0.618972	0.687004	Q16576	Q16576	Histone-binding protein RBBP7	RBBP7	18.4	12.5	15.3	1.9	3.1	6.4	18.4	3	1	2	0	0	1	3	TRUE	20	12	13	1	1	2	20	0.705324	-0.986889	-0.320251	-1.2391	-1.319	-1.34278	-0.579599	-0.390385	-0.179974	-1.76233	-1.4416	-1.29138	-2.00518	-1.55569	-0.0988274	-2.36072	-0.118895	-2.4854	0.0332565	1.66959	-0.393435
	0.285417	0.685848	Q8WVC6	Q8WVC6	Dephospho-CoA kinase domain-containing protein	DCAKD	0	4.3	9.1	10	15.2	4.3	15.2	0	1	2	2	3	1	3	TRUE	0	3	3	3	3	1	3	-5.49154	-0.961794	-0.328369	-1.84432	-2.09852	-3.61984	-3.81116	-1.28368	-1.33986	-0.982368	-3.11547	-4.07598	-1.85317	-5.46744	-3.78355	-4.23735	-1.50132	-1.61663	-1.93499	-5.27546	-5.00213
	0.312226	0.685477	P62736;P63267	P62736;P63267	Actin, aortic smooth muscle;Actin, gamma-enteric smooth muscle	ACTA2;ACTG2	65.8	66.6	66.6	51.7	48.5	48.3	66.6	1	1	1	1	0	0	1	TRUE	3	4	3	1	0	0	4	0.360548	-0.780258	-0.0345974	2.13407	-0.378065	-0.105589	-0.0671444	-1.1225	0.0542545	-0.561172	-2.20347	-0.902306	0.75001	0.71649	0.433361	-4.02237	1.2683	-2.06255	-0.484983	0.298084	0.745815
	0.564009	0.68484	Q96GG9	Q96GG9	DCN1-like protein 1	DCUN1D1	6.6	9.3	11.2	4.6	4.6	0	11.2	1	2	2	1	1	0	2	TRUE	3	4	5	1	1	0	5	-2.77068	-0.701853	-2.18975	-2.92168	-1.77968	-1.66532	-1.00928	-2.59303	-3.05614	-3.82239	-1.50972	-1.35678	-0.879333	-1.87292	-3.52464	-3.71662	-2.31801	-3.82647	-2.00841	-1.21183	-1.68231
	0.361324	0.682231	Q9NWT8	Q9NWT8	Aurora kinase A-interacting protein	AURKAIP1	0	5	5	0	5	5	5	0	1	1	0	1	1	1	TRUE	0	1	1	0	1	1	1	-4.18156	-1.42863	-1.95713	-3.57354	-2.9994	-2.12338	-4.02043	-2.05178	-4.8373	-3.16249	-5.06882	-0.676888	-1.92416	-6.22551	-1.67146	-4.77445	-2.83751	-2.92395	-1.20331	-1.44155	-1.63899
	0.711007	0.681675	O95747	O95747	Serine/threonine-protein kinase OSR1	OXSR1	13.1	15.2	13.1	12.7	16.3	10.8	16.3	6	6	5	4	6	5	6	TRUE	10	15	6	4	7	5	15	1.09653	2.00647	1.29763	0.834284	1.10188	2.21281	1.08061	1.88875	1.61003	1.5561	1.40996	2.01225	1.66607	0.833879	-0.247759	1.67583	-0.853548	1.38508	1.73006	0.850243	1.15253
	0.362828	0.681596	Q9NX61	Q9NX61	Transmembrane protein 161A	TMEM161A	5.2	5.2	7.7	3.1	0	5.6	7.7	2	2	3	1	0	2	3	TRUE	3	2	3	1	0	2	3	-0.470232	-0.294683	-0.150311	-3.09286	-2.74858	0.342455	0.0124454	0.381487	-3.24655	1.20132	-5.15439	-0.88036	-1.89448	-1.61065	-0.846643	-4.39063	-1.54994	-0.211439	-4.72834	-5.42772	-1.63378
	0.157813	0.681548	P19256	P19256	Lymphocyte function-associated antigen 3	CD58	4	4	4	10	10	10	10	1	1	1	2	2	2	2	TRUE	1	2	2	2	2	2	2	-5.85261	0.433222	0.507812	-0.620316	-1.10972	-2.07367	0.346184	0.494488	0.172405	-0.261959	0.325972	-3.56435	-6.74833	0.139265	-6.24396	0.62624	-0.338823	-0.238972	0.695946	0.157862	0.207642
	1.20892	0.680319	Q6NUM9	Q6NUM9	All-trans-retinol 13,14-reductase	RETSAT	5.1	8.9	13.3	14.4	12.1	20.2	20.2	2	4	6	6	6	9	9	TRUE	2	6	10	6	7	13	13	0.473673	1.68098	1.96159	0.241646	0.783344	0.955288	0.388548	1.29135	0.71237	0.984432	1.2354	0.251823	0.28607	-0.413132	0.306742	0.415829	0.670557	0.748541	0.395061	-3.57812	0.455723
	0.543862	0.679739	Q9BT67	Q9BT67	NEDD4 family-interacting protein 1	NDFIP1	11.3	11.3	11.3	11.3	0	5	11.3	1	1	1	1	0	1	1	TRUE	1	3	2	1	0	1	3	-0.666365	-1.23393	-1.29827	0.0671825	-1.85838	-1.30147	-1.06487	-2.23303	-2.68294	-3.08795	-3.58836	-0.798752	-0.353783	-0.445429	-2.64269	-2.90518	-3.19017	-0.83242	-1.15752	-1.69854	-0.6588
	0.802539	0.679025	P13674	P13674	Prolyl 4-hydroxylase subunit alpha-1	P4HA1	5.2	5.2	5.2	2.6	0	0	5.2	2	2	2	1	0	0	2	TRUE	4	4	4	1	0	0	4	-1.93344	-2.45762	-2.46603	-2.7957	-0.85766	-2.53293	-2.49464	-2.17922	-2.32745	-2.39858	-3.7128	-2.47085	-2.50262	-4.05643	-1.71644	-3.55003	-2.54509	-2.74693	-1.23549	-0.498877	-1.68889
	0.840324	0.67818	P15151	P15151	Poliovirus receptor	PVR	11.3	9.8	13.4	11.3	5	8.2	13.4	3	3	4	4	2	3	4	TRUE	14	9	18	3	1	2	18	1.56608	0.649672	1.74372	0.603937	0.762993	1.06973	0.452019	1.69474	0.976192	1.05868	1.64085	-0.55467	1.02076	0.802029	0.983932	-0.0376053	0.889404	-1.33147	-0.248276	-0.312605	0.0663166
	0.777211	0.678002	O95819	O95819	Mitogen-activated protein kinase kinase kinase kinase 4	MAP4K4	6.1	8.3	9.6	2.9	7.5	5.4	9.6	3	5	5	1	5	3	5	TRUE	6	8	10	3	6	5	10	-0.327312	0.0277977	0.936628	1.34297	1.39499	1.0951	0.927891	0.425404	0.739557	1.43053	0.469595	0.602745	1.00184	0.2472	-0.477125	-1.32714	0.232153	0.725229	0.404301	-0.061697	0.203777
	1.73929	0.676674	P15924	P15924	Desmoplakin	DSP	10.7	12.1	12.4	2.7	7.2	8.1	12.4	26	30	28	6	17	20	30	TRUE	46	42	40	7	18	21	46	2.67992	1.61254	2.61119	1.4865	2.57837	2.46088	2.94918	1.97322	1.03372	1.25175	3.86248	2.52386	1.33779	1.27997	1.80178	1.5109	1.85061	1.58831	2.48899	2.15459	2.53785
	0.458747	0.676007	Q96IJ6	Q96IJ6	Mannose-1-phosphate guanyltransferase alpha	GMPPA	3.6	6.9	0	0	0	0	6.9	1	2	0	0	0	0	2	TRUE	2	2	0	0	0	0	2	-2.67056	-2.74766	-4.84781	-4.27886	-3.57439	-3.30013	-4.63388	-2.78005	-4.80067	-3.61846	-2.58525	-3.21828	-6.38993	-3.40108	-2.05346	-4.39716	-4.70112	-4.53272	-1.00609	-2.6662	-2.75558
	0.514834	0.675718	Q07955	Q07955	Serine/arginine-rich splicing factor 1	SRSF1	42.7	43.5	36.7	4	0	0	43.5	10	11	8	1	0	0	11	TRUE	21	18	23	1	0	0	23	0.9203	0.657131	-0.274174	0.380955	-0.304636	-0.658825	0.355202	0.0653191	0.217299	-0.814541	-1.91721	-2.3299	-3.06107	-0.079052	0.242678	1.05116	-0.654774	-0.832502	0.628704	1.04718	0.933916
	0.248525	0.675138	O75494;Q8WXF0	O75494	Serine/arginine-rich splicing factor 10	SRSF10	4.2	13	4.6	0	4.6	0	13	1	3	1	0	1	0	3	TRUE	1	6	1	0	1	0	6	-5.36154	-0.0653343	-1.95113	-2.37667	-1.04294	-1.37495	-1.09869	-0.801905	-2.05363	-3.7232	-2.05518	-2.29037	-6.60494	-3.03333	-0.590918	-2.06655	-1.38052	-2.54713	-0.658182	-0.188574	-0.763184
	1.32123	0.674785	P35610	P35610	Sterol O-acyltransferase 1	SOAT1	14.5	12.7	12.7	10.7	12.5	14.5	14.5	6	6	6	6	7	7	7	TRUE	20	11	13	9	11	12	20	3.76112	3.04388	2.51117	2.76794	2.89287	3.25988	1.58957	3.71423	2.55894	3.39445	2.37328	2.04542	1.68508	2.14234	3.35828	2.71518	2.03831	2.24896	1.94861	1.44905	2.25616
	0.388614	0.673998	Q9BZ29	Q9BZ29	Dedicator of cytokinesis protein 9	DOCK9	0.5	0	0	0.8	0.4	0	0.8	1	0	0	1	0	0	1	FALSE	1	0	0	1	0	0	1	-2.5012	-2.26686	-5.3951	-4.46423	-2.57088	-3.74671	0.923082	-3.42233	-2.69739	-4.19624	-0.729078	-2.78138	-2.13001	-4.0879	-6.45438	-3.55882	-4.8861	-3.87176	-2.32268	-2.80187	-4.60443
	1.40068	0.673416	Q14534	Q14534	Squalene monooxygenase	SQLE	13.4	15.7	21.8	10.6	21.4	18.5	21.8	4	5	6	4	8	6	8	TRUE	6	8	14	5	8	8	14	-0.109493	1.37769	1.59565	1.02111	1.10512	1.46208	0.663166	0.77272	1.42017	1.60815	1.86287	1.42149	0.102306	0.80405	0.601034	0.529823	0.42952	-0.0550842	-0.91169	-0.457663	-0.31234
	0.419165	0.671731	Q96T76	Q96T76	MMS19 nucleotide excision repair protein homolog	MMS19	5	4.4	3.6	3.6	3.2	5.6	5.6	4	3	3	2	2	4	4	TRUE	4	4	3	2	2	4	4	0.0576458	-0.5235	-2.52052	0.118298	-0.919523	-0.251089	-0.853773	-1.69405	-0.650946	-1.82424	0.436504	-0.866537	-1.30512	0.298885	-0.389225	-1.29241	-4.11113	-1.27007	-1.32686	-3.13798	-2.6413
	0.561821	0.670664	Q9Y5Z9	Q9Y5Z9	UbiA prenyltransferase domain-containing protein 1	UBIAD1	8.6	8.9	8.6	3	5.9	8.6	8.9	2	2	2	1	1	3	3	TRUE	4	4	3	1	1	3	4	-0.207251	0.326674	0.0571918	0.92239	0.162235	0.427853	-0.411732	0.506678	0.479879	0.389858	0.897764	0.534544	0.0544777	0.0415993	0.651173	0.675461	-0.803818	-2.95378	-2.13964	-4.93489	0.325855
	0.199926	0.669943	Q5XKP0	Q5XKP0	Protein QIL1	QIL1	0	5.9	5.9	0	5.9	22.9	22.9	0	1	1	0	1	2	2	TRUE	0	3	2	0	1	3	3	-6.33508	-0.109131	-0.490238	-3.69985	0.489964	0.0133286	-0.420994	-0.621845	-0.757597	0.842047	-2.48565	-2.36906	-0.688078	-5.21683	-0.173689	-3.70619	-2.01373	-2.35215	-0.288946	-0.169395	-4.69155
	0.187294	0.669565	Q68E01	Q68E01	Integrator complex subunit 3	INTS3	3.6	1.9	5.6	3.2	5.5	3.2	5.6	2	1	3	2	4	2	4	TRUE	3	1	4	3	4	2	4	5.42697	-1.656	-0.560177	-3.27798	0.304188	-1.80206	-1.45979	-4.98802	-0.534622	0.53997	-0.593304	-1.85693	-2.06312	-2.02685	-1.3259	-0.96258	-1.72343	2.51943	-1.81118	-1.80054	-1.9653
	0.456038	0.668612	P22307	P22307	Non-specific lipid-transfer protein	SCP2	3.5	1.6	0	0	0	0	3.5	2	1	0	0	0	0	2	TRUE	2	1	0	0	0	0	2	-2.36806	-2.69263	-4.53702	-3.94068	-4.27795	-3.42027	-3.77708	-3.47499	-1.31444	-4.2451	-3.82286	-4.52771	-6.39165	-3.77654	-2.2581	-4.16578	-3.50509	-5.15113	-3.1882	-5.49882	-3.48472
	0.255775	0.668432	Q12834	Q12834	Cell division cycle protein 20 homolog	CDC20	10.4	0	0	5.4	3	12.8	12.8	2	0	0	2	1	5	5	TRUE	4	0	0	2	1	6	6	0.0860023	-2.60356	-4.70107	-4.59601	-3.33017	-1.08799	-3.34729	-1.0405	-3.13538	-2.37548	-4.47335	-1.75308	-5.04592	-5.43649	-0.768469	-3.22889	-4.14878	-1.61485	-4.08178	-3.72062	-3.24411
	1.29678	0.668333	P05026	P05026	Sodium/potassium-transporting ATPase subunit beta-1	ATP1B1	35.6	37.3	37.6	26.4	29.7	27.1	37.6	8	9	10	6	7	7	10	TRUE	29	22	30	6	8	14	30	4.5182	4.12607	4.45922	4.8962	3.96873	4.84173	3.84597	3.8485	3.83881	3.85379	4.28802	3.63946	4.39766	4.32077	2.82448	3.44538	4.28875	3.52312	3.52609	2.32436	3.39649
	0.373092	0.667317	P30740	P30740	Leukocyte elastase inhibitor	SERPINB1	2.9	6.1	10.3	2.6	2.9	8.4	10.3	1	2	3	1	1	3	3	TRUE	1	2	3	1	1	3	3	-2.13142	-3.24834	-1.11246	-3.5076	-1.69841	-1.60083	-0.812443	-4.54018	-3.44548	-2.68364	-3.10414	-2.06377	-2.04387	-3.37961	-0.796165	-4.96285	-1.49659	-4.62389	-0.982689	-4.18522	-3.90186
	1.73027	0.66713	P61803	P61803	Dolichyl-diphosphooligosaccharide--protein glycosyltransferase subunit DAD1	DAD1	28.3	28.3	28.3	28.3	19.5	35.4	35.4	3	3	3	3	2	4	4	TRUE	5	6	6	4	7	6	7	2.13092	2.6887	2.25252	2.38416	1.80717	2.86426	2.10708	2.23201	2.0346	1.9521	1.60186	1.81009	1.80482	2.17976	0.988609	1.41743	1.66514	2.06919	1.09543	-0.0490227	2.24421
	0.862992	0.666667	Q9Y2A7	Q9Y2A7	Nck-associated protein 1	NCKAP1	7.5	8.7	7.7	9.5	9.8	8.3	9.8	7	8	7	8	10	9	10	TRUE	10	10	13	12	13	13	13	1.33914	1.46823	1.79023	1.95503	2.68502	1.51542	1.73074	0.962105	2.46513	2.47664	0.507124	1.94412	1.24739	2.13654	-0.490091	0.994541	1.57443	1.29025	0.970913	1.31064	1.853
	1.18297	0.666047	Q9Y6M5	Q9Y6M5	Zinc transporter 1	SLC30A1	23.3	27.6	23.9	27.8	27.6	21.1	27.8	6	8	7	8	8	5	8	TRUE	10	10	11	14	9	4	14	3.36458	2.88335	2.98199	3.92216	3.16542	2.37056	1.62002	2.293	2.90414	3.22589	3.12179	1.92609	2.7124	3.23473	2.41611	2.58043	2.32516	1.42294	2.34772	1.4859	1.67364
	0.684502	0.665549	Q96J42	Q96J42	Thioredoxin domain-containing protein 15	TXNDC15	18.3	9.4	18.3	18.1	14.7	14.7	18.3	3	3	4	3	3	3	4	TRUE	4	4	4	3	3	5	5	-0.00428772	-0.226364	0.776907	0.784695	0.968973	0.401613	0.722084	0.639767	0.93919	0.695335	0.481268	-0.0125046	0.118734	0.61167	-1.41168	-1.44593	1.31054	-0.475086	-0.201326	-0.813702	-0.816647
	0.342984	0.664361	P49756	P49756	RNA-binding protein 25	RBM25	19.1	18.4	22.2	6.2	5.5	4.4	22.2	13	12	15	4	4	3	15	TRUE	17	14	19	4	4	3	19	1.95764	1.57692	1.33481	0.880466	1.80933	1.63661	1.24323	1.37645	1.20296	1.7147	1.1195	0.82081	2.42884	2.15317	1.02904	-2.94097	2.30286	0.23666	1.47426	1.62401	2.1167
	1.5746	0.659091	Q9NZJ7	Q9NZJ7	Mitochondrial carrier homolog 1	MTCH1	8	13.4	13.4	19.5	19.3	23.4	23.4	3	6	6	8	7	8	8	TRUE	7	11	11	12	10	11	12	2.5119	3.53502	3.1248	3.17339	3.01576	2.85723	2.50054	2.38408	2.63361	3.68077	2.75289	2.31293	2.85631	2.58695	2.19356	2.97874	1.63909	2.00891	1.9459	1.16979	1.76201
	1.28085	0.659031	P84098	P84098	60S ribosomal protein L19	RPL19	27.6	22.4	23	23.5	27.6	28.1	28.1	8	5	5	7	8	8	8	TRUE	23	16	13	11	12	10	23	5.34158	5.33525	4.6931	6.06226	5.44596	5.11264	4.60844	4.77138	5.37588	5.48328	5.04906	4.82149	5.1554	5.18689	5.04276	4.74941	3.89653	4.00562	5.72562	5.3716	5.59414
	1.50641	0.65836	Q9H0U4;Q92928	Q9H0U4	Ras-related protein Rab-1B	RAB1B	52.7	62.2	56.7	53.2	57.2	59.2	62.2	5	5	5	6	4	6	6	TRUE	33	25	31	18	12	17	33	5.0755	5.2182	5.11412	5.06742	4.62242	4.71684	4.00324	5.10961	3.62897	4.9385	4.3492	3.38477	3.43502	4.75071	5.09213	4.53192	3.98811	4.06646	3.35323	3.83277	3.88125
	0.442103	0.656844	Q96EY1	Q96EY1	DnaJ homolog subfamily A member 3, mitochondrial	DNAJA3	5.4	5.8	2.5	0	3.3	5.8	5.8	2	2	1	0	1	2	2	TRUE	2	3	1	0	1	3	3	-1.4193	-1.35187	-2.44809	-3.26907	-3.38562	0.0052681	-2.54134	-5.78465	-2.19219	-3.54044	-3.65075	-0.700518	-2.27745	-1.72475	-2.22111	-2.442	-2.40689	-4.73754	-1.05835	-1.30315	-2.57859
	0.261306	0.656432	Q5TZA2;Q8IVE0	Q5TZA2	Rootletin	CROCC	0.4	0.7	0.4	0.3	0.4	0.7	0.7	1	2	1	1	1	2	2	TRUE	2	3	2	1	1	2	3	-0.0853977	2.84405	-0.273901	3.27626	1.54421	2.44093	3.08048	2.98384	-0.273741	2.68301	-0.770615	2.30019	2.68501	-0.663788	2.23229	-2.53891	1.75636	2.3366	3.06234	2.88383	2.83614
	1.11897	0.655512	P21266	P21266	Glutathione S-transferase Mu 3	GSTM3	17.8	27.6	31.6	18.2	22.7	25.3	31.6	3	5	6	3	4	5	6	TRUE	7	11	12	4	5	5	12	1.58923	2.12686	2.01977	2.12828	1.25212	1.0351	1.44241	-1.45504	1.7025	1.07317	1.14684	1.0308	0.74164	1.41763	1.59093	-0.168016	1.42072	1.21539	1.63581	-0.687201	0.232018
	1.173	0.655077	P62979;P0CG48;P0CG47	P62979;P0CG48;P0CG47	Ubiquitin-40S ribosomal protein S27a;Ubiquitin;40S ribosomal protein S27a;Polyubiquitin-C;Ubiquitin;Polyubiquitin-B;Ubiquitin	RPS27A;UBC;UBB	27.6	27.6	27.6	42.3	48.1	34	48.1	0	0	0	2	2	1	2	TRUE	14	19	12	9	10	7	19	4.04459	4.18806	4.09562	5.18182	4.53952	4.47134	4.35117	3.95741	3.86603	4.10087	3.54703	4.04351	3.88442	4.19623	4.54926	2.71092	3.93369	3.31596	3.38578	3.48969	3.84561
	2.18011	0.653391	Q8NF37	Q8NF37	Lysophosphatidylcholine acyltransferase 1	LPCAT1	14.8	17.6	17	15.2	12.4	18.9	18.9	5	7	7	6	5	8	8	TRUE	9	12	12	10	8	13	13	3.75573	4.3964	4.16381	3.55457	3.80576	3.69569	3.37083	2.91874	3.60773	4.14569	4.00776	3.17775	3.40114	3.03142	3.55712	3.53926	2.66397	3.25871	3.49983	3.34893	0.147921
	1.26991	0.652654	Q9UBI6	Q9UBI6	Guanine nucleotide-binding protein G(I)/G(S)/G(O) subunit gamma-12	GNG12	70.8	69.4	70.8	69.4	44.4	70.8	70.8	5	5	6	4	3	4	6	TRUE	12	21	26	8	4	6	26	4.1669	5.3671	4.32674	5.25377	4.69954	4.33352	4.68908	4.80751	3.8816	4.77964	4.45586	4.02851	3.8798	4.51009	4.05354	4.67401	3.20329	3.91092	3.5215	3.39575	4.07335
	1.30552	0.652192	Q9BT22	Q9BT22	Chitobiosyldiphosphodolichol beta-mannosyltransferase	ALG1	17.5	16.2	17.7	13.6	11.4	9.9	17.7	8	7	8	6	5	4	8	TRUE	15	12	16	6	5	4	16	3.0801	3.17143	3.28726	3.58155	2.78321	2.43938	2.04108	2.91278	2.80733	3.73887	2.55753	2.22039	1.88831	1.99873	3.33171	2.94035	2.26806	2.00261	2.16836	0.80365	2.51681
	0.486254	0.651521	Q08170	Q08170	Serine/arginine-rich splicing factor 4	SRSF4	4.3	7.1	4.3	3.2	3.2	0	7.1	0	1	0	1	1	0	1	TRUE	3	5	3	1	1	0	5	-0.922316	-0.76519	-1.41951	-2.22581	-3.39114	-0.637936	-1.48377	-0.761528	-1.30253	-1.87605	-2.92559	-1.05455	-2.8445	-2.21041	-0.322065	-2.93408	-1.58113	-3.37884	-1.02218	-0.748077	-1.55077
	0.339085	0.651071	Q9BTW9	Q9BTW9	Tubulin-specific chaperone D	TBCD	0.8	1	5.3	7.4	5.9	4.2	7.4	1	1	3	6	5	3	6	TRUE	1	1	3	7	6	6	7	-1.4399	-3.36426	-0.0770817	-0.210993	-1.92197	-1.17312	-1.71676	-1.26454	1.0788	-2.63262	-0.995716	-0.0274277	-0.93202	-5.19061	-2.31627	-0.989704	-1.91331	-0.751827	-1.56146	-4.83364	0.125772
	1.99028	0.649352	P62820	P62820	Ras-related protein Rab-1A	RAB1A	48.8	48.3	52.7	59.5	68.3	59	68.3	4	4	4	8	8	7	8	TRUE	39	38	44	24	26	24	44	5.62137	5.83937	6.07528	6.30552	5.93774	5.74022	5.97143	5.95161	5.61864	6.01368	5.6771	5.44038	5.36115	5.20508	5.6607	5.58109	4.43631	5.37905	5.04557	4.66446	5.44411
	0.446797	0.649307	P82909	P82909	28S ribosomal protein S36, mitochondrial	MRPS36	33	33	29.1	15.5	38.8	27.2	38.8	2	2	2	1	3	2	3	TRUE	4	5	4	1	4	2	5	0.284294	-0.576496	-1.87615	0.184774	0.462965	-0.779657	0.00746536	-0.324301	0.17824	0.411572	0.57032	-0.201412	-0.125231	0.378727	-2.87024	0.19149	-2.40388	-1.36697	-0.0865784	0.0973663	0.237837
	0.86065	0.649184	P36873	P36873	Serine/threonine-protein phosphatase PP1-gamma catalytic subunit	PPP1CC	10.8	11.8	15.2	18	10.2	8.7	18	1	3	2	1	1	1	3	TRUE	2	5	4	1	1	1	5	-1.67568	-0.991001	-2.09082	-1.5108	-1.69186	-2.21891	-0.478455	-0.705566	-1.44412	-2.03539	-2.64887	-0.719465	-2.67238	-3.05295	-1.09297	-3.37121	-1.52678	-2.35787	-0.490376	-0.781664	-0.89329
	0.35415	0.647862	O95478	O95478	Ribosome biogenesis protein NSA2 homolog	NSA2	21.5	17.7	10.4	13.1	18.5	10.4	21.5	5	4	2	3	5	3	5	TRUE	6	5	2	6	5	4	6	0	1.13244	-1.55018	-0.037323	-0.157118	-0.375807	0.688547	0.372669	0.682474	-0.070507	0.345396	0.796263	-0.387377	-0.521151	-4.31705	-0.602428	0.2736	0.679247	-0.0420132	2.03659	0.626207
	0.467146	0.645886	Q76FK4	Q76FK4	Nucleolar protein 8	NOL8	0	0	2.7	0.8	0.9	0.9	2.7	0	0	1	1	1	1	1	FALSE	0	0	1	1	1	1	1	-4.26203	-1.79901	-2.00834	-3.97477	-3.80839	-3.92282	-2.16303	-3.509	-5.1904	-3.61584	-5.02031	-4.16262	-4.04923	-5.24629	-5.13329	-2.75764	-2.51301	-3.95121	-3.89849	-2.04129	-4.40771
	0.44824	0.645089	Q96E11	Q96E11	Ribosome-recycling factor, mitochondrial	MRRF	0	0	0	0	0	0	0	0	0	0	0	0	0	0	FALSE	0	0	0	0	0	0	0	-4.7259	-3.14494	-4.98328	-5.85377	-4.91903	-3.32655	-4.20564	-3.54915	-5.74479	-3.69876	-4.81854	-3.41341	-6.73282	-3.16789	-5.40275	-4.81903	-4.59162	-6.10989	-3.95926	-0.565786	-1.05861
	0.582932	0.643669	Q9H8H0	Q9H8H0	Nucleolar protein 11	NOL11	8.2	9.5	13.9	16.6	13.1	9.6	16.6	5	5	8	8	6	6	8	TRUE	7	6	12	12	6	6	12	1.09432	0.595524	1.56296	1.73705	-0.291151	2.44063	0.440933	0.201473	0.648016	1.14684	0.810572	0.790661	1.08383	-0.740318	0.225809	1.54689	-0.180044	1.34115	0.25951	0.387606	0.480066
	0.814797	0.643394	Q8NBQ5	Q8NBQ5	Estradiol 17-beta-dehydrogenase 11	HSD17B11	8.7	12	6	37.3	23.7	26.3	37.3	2	3	2	9	5	6	9	TRUE	4	5	3	9	5	6	9	0.705614	1.5301	0.524361	1.54918	0.431719	1.35696	-0.333895	-0.238028	-0.0583229	1.18399	0.232836	0.673897	0.88735	0.591434	1.07821	-0.377043	-1.03035	1.08796	0.17107	-0.328291	-0.129902
	2.28673	0.642816	O75396	O75396	Vesicle-trafficking protein SEC22b	SEC22B	60	56.7	57.2	57.2	55.3	61.4	61.4	12	11	12	12	13	13	13	TRUE	45	43	49	21	24	25	49	6.72206	6.67954	6.74153	7.21287	6.91478	6.56463	6.26609	6.51943	6.27541	6.52701	6.4438	6.06694	6.01914	6.30304	6.82256	6.13941	5.70745	5.98692	6.03159	5.89729	5.9971
	0.96164	0.642708	Q68DH5	Q68DH5	LMBR1 domain-containing protein 2	LMBRD2	5.9	11.2	5.9	4.5	8.2	4.5	11.2	2	4	2	3	4	3	4	TRUE	3	4	7	4	3	4	7	-0.644817	-0.0553894	0.197498	0.640657	-0.491556	-0.62528	-0.963249	-0.766937	-0.683678	-2.50933	-0.345375	-0.633877	-0.238676	-1.20013	-0.281115	-0.444822	-2.11771	-0.552677	-0.938566	-2.57114	-0.670706
	0.425704	0.641799	Q92572	Q92572	AP-3 complex subunit sigma-1	AP3S1	22.8	18.7	17.1	5.2	0	0	22.8	4	3	3	1	0	0	4	TRUE	5	3	4	1	0	0	5	-0.853813	-1.24554	-1.40788	-2.72545	-2.96832	-1.40157	-0.710712	-1.27067	-2.42762	-2.66976	-0.575344	-0.942102	-2.15663	-1.00609	-4.52219	-3.89871	-1.40118	-1.46859	-0.671009	-1.53716	-0.679049
	0.588952	0.64141	P15121;C9JRZ8	P15121	Aldose reductase	AKR1B1	29.7	29.1	32.3	0	0	2.5	32.3	6	7	7	0	0	1	7	TRUE	10	10	9	0	0	1	10	0.397757	-0.1297	0.113073	-1.58291	-0.617388	1.31269	0.312878	0.15451	0.280157	-1.12871	0.373667	-1.1193	0.288054	-1.00027	-0.0705948	-0.157942	-1.5848	-1.82938	0.507738	-0.117294	0.478874
	1.09755	0.640615	Q8NHH9	Q8NHH9	Atlastin-2	ATL2	8.1	10.5	11.3	10.3	14.4	7	14.4	3	4	4	3	4	2	4	TRUE	8	8	7	5	4	5	8	1.87494	0.263371	1.32129	1.52249	1.22869	1.07399	1.21194	1.46983	1.5274	1.4528	1.5554	0.507364	0.673422	1.27041	-0.494255	0.937492	0.4993	0.554722	0.82967	0.636688	1.18833
	0.586516	0.640241	Q16629	Q16629	Serine/arginine-rich splicing factor 7	SRSF7	14.7	14.7	17.6	0	5	5	17.6	2	2	3	0	1	1	3	TRUE	5	4	6	0	1	1	6	-0.405079	-0.206684	-0.783972	-1.39067	-1.07457	-1.38808	-0.885872	-0.857462	-0.419811	-0.611971	-1.89228	-0.154087	-1.40051	-1.01911	-0.0828896	-3.74543	-1.27441	-1.56815	-0.00138855	-0.199188	-0.321688
	0.27811	0.640052	P36406	P36406	E3 ubiquitin-protein ligase TRIM23	TRIM23	0	1.7	4.2	0	1.7	1.7	4.2	0	1	2	0	1	1	2	TRUE	0	1	3	0	1	1	3	-5.88773	-1.3006	1.02559	-2.01702	-2.83221	-2.61303	-1.83983	-1.92172	-1.82851	-0.527758	-1.39068	0.609152	-2.70408	-2.32351	-1.96307	-3.0079	-3.19009	-4.27666	-1.40854	-2.05363	-1.92009
	0.82177	0.640017	Q96BQ5	Q96BQ5	Coiled-coil domain-containing protein 127	CCDC127	4.2	4.2	4.2	7.7	3.5	0	7.7	1	1	1	2	1	0	2	TRUE	2	2	2	2	1	0	2	-1.68182	-1.27516	-1.78569	-1.88123	-0.718107	-2.36217	-2.83569	-4.86941	-1.18916	-2.3763	-4.44439	-2.32047	-2.28971	-2.11341	-1.6846	-3.89464	-1.71807	-1.84385	-1.42769	-1.34016	-4.65242
	0.249461	0.637949	Q8IXH7	Q8IXH7	Negative elongation factor C/D	NELFCD	4.9	2.7	4.9	0	2.4	1.2	4.9	2	1	2	0	1	1	2	TRUE	2	2	3	0	1	1	3	-2.34238	-1.81891	-1.34605	-4.29585	-1.86615	-1.64235	-1.25651	-1.56462	-1.54072	-1.65946	-3.47422	-4.28231	-7.17217	-1.45988	-4.11673	-1.10741	-1.98952	-1.29367	-2.17795	-1.3875	-2.16066
	0.257285	0.637297	P34896	P34896	Serine hydroxymethyltransferase, cytosolic	SHMT1	4.8	8.5	2.9	2.9	0	0	8.5	1	2	0	0	0	0	2	TRUE	1	2	0	0	0	0	2	-1.69508	-1.18176	-5.53312	-3.03651	-2.77826	-2.69834	-1.59982	-1.70161	-1.95897	-2.3618	-2.67503	-2.5326	-6.83068	-2.3051	-1.13703	-2.8084	-2.7931	-4.87255	-1.123	-0.998322	-1.3885
	0.661157	0.636878	P62841	P62841	40S ribosomal protein S15	RPS15	40.7	45.5	45.5	49.7	49.7	54.5	54.5	4	4	5	5	5	6	6	TRUE	31	16	31	7	13	11	31	3.75732	2.92371	2.9743	4.31739	4.36592	3.82325	3.54021	3.63249	3.87463	3.28094	4.06423	3.73372	2.8608	3.47733	4.31679	3.31162	1.26646	3.10762	3.12805	3.24432	3.45473
	0.522141	0.636189	O43752	O43752	Syntaxin-6	STX6	19.6	8.6	4.3	9.8	19.6	5.1	19.6	3	2	1	2	3	1	3	TRUE	6	4	2	3	4	1	6	-0.0344791	-1.33325	-2.15266	-1.52035	-0.222015	-1.50557	-2.89345	-1.168	-1.01299	-1.26598	-0.329134	-0.84911	-2.24358	-0.571344	-0.718185	-1.4056	-1.91204	-3.73471	-0.386316	-0.328703	-0.47703
	0.449931	0.635972	P62333	P62333	26S protease regulatory subunit 10B	PSMC6	23.4	3.1	15.4	0	0	2.3	23.4	7	1	5	0	0	1	7	TRUE	10	1	7	0	0	1	10	-0.409134	-3.71317	-0.797617	-2.4624	-1.83359	-0.903755	-1.21599	-0.939472	-0.629545	0.607813	-1.5973	-2.09058	-1.6496	-1.6781	-1.20485	-2.30679	-3.49361	-3.60256	-1.25176	-0.114588	-1.60832
	1.17992	0.635201	P62917	P62917	60S ribosomal protein L8	RPL8	36.6	28.4	28.4	40.1	40.1	36.6	40.1	7	6	6	9	9	7	9	TRUE	17	14	21	18	15	14	21	5.59918	5.09437	5.64857	6.58312	5.82426	5.42458	5.23286	5.39683	5.5967	5.84822	5.46812	4.97298	5.62597	5.59154	4.18419	5.33195	4.93671	4.69254	5.69385	4.95285	5.6091
	0.286545	0.635003	A4D1E9	A4D1E9	GTP-binding protein 10	GTPBP10	0	2.8	5.7	10.3	4.4	9.8	10.3	0	1	2	3	1	3	3	TRUE	0	2	3	3	1	3	3	-4.74896	-1.39361	-1.31546	-0.179274	-0.713778	-1.69925	-1.60371	-2.05016	-2.25963	-1.2178	-1.91812	-1.42067	-0.872358	-1.36649	-4.71236	-1.31443	-1.42017	-4.17455	0.630222	-1.51258	-0.74465
	0.404889	0.634934	Q9NRN7	Q9NRN7	L-aminoadipate-semialdehyde dehydrogenase-phosphopantetheinyl transferase	AASDHPPT	0	0	0	0	6.5	2.9	6.5	0	0	0	0	2	1	2	TRUE	0	0	0	0	2	1	2	-4.76887	-3.58674	-3.39344	-5.16957	-4.17146	-3.57573	-4.25731	-4.11033	-3.37861	-3.62968	-4.05574	-4.34091	-4.40658	-7.18396	-2.60333	-4.21836	-5.89633	-4.16685	-2.63034	-2.9702	-3.97857
	0.331577	0.629426	Q99808	Q99808	Equilibrative nucleoside transporter 1	SLC29A1	6.6	6.6	9	2.2	2.4	4.6	9	2	2	3	1	1	2	3	TRUE	5	3	4	1	1	2	5	0.0721512	0.539688	1.15664	1.97367	-1.60489	1.19271	0.480377	0.884537	1.83186	1.26925	1.5818	1.26433	0.471668	1.08776	-0.0632458	1.18501	-3.19842	0.0706482	-0.246704	-0.891941	0.53887
	0.75067	0.627911	P04075;P05062	P04075	Fructose-bisphosphate aldolase A	ALDOA	73.6	72	69	27.2	29.1	33.8	73.6	20	20	18	4	7	8	20	TRUE	42	44	46	8	8	13	46	4.63718	3.96572	3.88363	4.50461	4.71986	3.23761	4.52079	3.44361	4.26591	3.8546	4.57949	2.94086	3.4767	3.59253	4.82498	3.7712	2.02888	3.48684	3.94378	5.73269	4.43112
	0.235401	0.626748	O96013	O96013	Serine/threonine-protein kinase PAK 4	PAK4	5.8	5.8	0	11	2.7	17.3	17.3	1	1	0	5	1	6	6	TRUE	1	4	0	5	1	6	6	-0.894375	-0.764711	-5.89493	0.62628	-2.24159	-0.0242596	-0.555748	-4.80113	-0.546448	-1.27636	-1.10342	-0.571365	-0.717951	-1.23465	-4.37119	-1.76188	-1.82935	-3.03906	-0.429228	-0.650202	-0.933758
	0.940009	0.623822	P08579	P08579	U2 small nuclear ribonucleoprotein B	SNRPB2	19.1	24.9	15.6	17.3	23.1	17.3	24.9	3	4	2	4	5	4	5	TRUE	9	9	7	4	5	6	9	2.69837	2.75771	1.33569	2.00209	2.87057	2.15879	2.07539	2.10396	0.581459	2.16878	2.58098	1.73554	1.99396	1.24701	2.74928	1.72253	0.825304	1.5422	3.27566	0.717192	2.56977
	0.866096	0.623671	P21283	P21283	V-type proton ATPase subunit C 1	ATP6V1C1	15.4	9.7	16.8	7.1	6.5	11.3	16.8	6	4	6	3	3	4	6	TRUE	10	11	10	3	3	4	11	1.57018	-0.16699	-0.140251	-0.168461	0.3643	0.367863	1.06399	0.598969	0.373438	1.54681	-0.0893936	1.13623	-1.19798	0.0473289	0.158134	-0.0759182	-1.12093	0.273981	0.688566	0.977655	-0.280787
	0.349436	0.623597	Q9BUP3	Q9BUP3	Oxidoreductase HTATIP2	HTATIP2	4.5	4.5	8.7	0	0	4.1	8.7	1	1	2	0	0	1	2	TRUE	2	1	3	0	0	1	3	-2.91807	-2.34119	-1.92039	-5.17829	-3.36017	-3.32127	-2.30139	-4.59636	-4.49033	-3.51752	-4.71365	-1.56813	-2.80138	-6.23395	-2.67611	-5.32448	-2.94223	-2.80282	-0.941114	-1.99927	-2.76699
	0.433218	0.621817	Q8WTS1	Q8WTS1	1-acylglycerol-3-phosphate O-acyltransferase ABHD5	ABHD5	4.6	4.6	4.6	0	6.3	0	6.3	1	1	1	0	1	0	1	TRUE	2	1	2	0	1	0	2	-2.78072	-2.82907	-2.3064	-3.74863	-2.26547	-1.75743	-2.62914	-1.21051	-2.88462	-0.854134	-1.14517	-3.69135	-3.01297	-2.6703	-0.993591	-3.88087	-5.45909	-3.40179	-3.11652	-3.15111	-2.84764
	0.421509	0.621259	Q9BSJ2	Q9BSJ2	Gamma-tubulin complex component 2	TUBGCP2	4	2.8	5.1	1.7	3.7	6.4	6.4	3	2	4	1	2	4	4	TRUE	4	3	4	1	2	5	5	-0.296207	-1.35521	-1.22783	-1.1811	2.35234	-0.642469	-0.208178	-0.39287	-1.13988	-2.7507	0.0556622	0.00482368	0.618917	-0.937094	-1.31191	-1.76949	-1.70173	-0.976728	0.363544	-3.19882	-1.74899
	0.562255	0.621112	Q9Y376	Q9Y376	Calcium-binding protein 39	CAB39	6.5	12	14.7	3.2	10.3	5.9	14.7	2	4	5	1	3	2	5	TRUE	3	4	6	1	3	2	6	-3.01353	-1.17904	-0.941032	-2.9476	-2.96229	-0.878069	-2.69539	-1.80661	-1.95433	-3.53516	-3.97534	-2.09842	-2.54062	-2.04324	-2.34979	-3.96962	-2.80825	-1.9367	-2.13854	-5.16385	-1.5141
	0.291156	0.620811	Q7Z3C6	Q7Z3C6	Autophagy-related protein 9A	ATG9A	5	16	11.4	6.8	2.1	5.4	16	3	8	6	3	1	4	8	TRUE	4	10	9	4	1	5	10	-1.13388	1.5734	1.14975	1.67488	-0.292286	0.600298	-1.19676	0.738821	0.354773	1.70552	1.31207	1.11505	1.01708	0.803806	0.935549	1.39279	-3.73192	-0.570021	-0.12328	-0.587605	1.16671
	0.210594	0.619867	Q9NRL2	Q9NRL2	Bromodomain adjacent to zinc finger domain protein 1A	BAZ1A	2.2	1.8	5.6	8.9	6.2	5.3	8.9	3	3	7	11	7	7	11	TRUE	3	4	8	13	8	7	13	-2.79057	-0.317514	1.4506	-0.717745	-0.414867	-0.208639	-3.11112	-0.661221	-0.506289	-2.25169	-1.65895	0.0485249	-0.554274	-3.30266	-4.87603	1.73916	-1.12903	1.40489	-2.77719	3.8735	-3.81169
	1.46625	0.618917	Q99805	Q99805	Transmembrane 9 superfamily member 2	TM9SF2	11.2	15.8	13.6	16	23.4	24.1	24.1	6	9	8	8	11	12	12	TRUE	15	20	26	10	16	17	26	3.31657	4.58855	4.77207	4.14138	3.94239	4.17042	4.02912	3.8588	3.39025	3.77671	4.19381	3.3877	3.10872	4.07758	3.23634	3.52486	3.56603	3.70435	3.12026	1.76327	3.89237
	0.751316	0.618713	Q05639	Q05639	Elongation factor 1-alpha 2	EEF1A2	28.9	32.8	32.8	30.2	35.4	32.8	35.4	1	2	2	1	2	1	2	TRUE	1	6	5	1	2	2	6	-2.62607	-2.41177	-1.74172	-3.6018	-1.56779	-2.59224	-2.26908	-3.48683	-2.71645	-2.83465	-2.99295	-3.12709	-2.31976	-2.09416	-3.39319	-3.64135	-2.83985	-3.96536	-1.67747	-3.35553	-2.50272
	1.19111	0.617417	P46013	P46013	Antigen KI-67	MKI67	21.1	22.9	26.5	45.8	52.1	46.1	52.1	39	46	55	106	133	111	133	TRUE	67	69	88	141	189	146	189	5.57447	5.72784	6.512	6.63894	6.99135	5.93883	5.47702	6.52644	6.22674	6.55058	6.28756	6.09981	4.92756	5.38041	6.28101	5.49087	5.78592	5.81317	4.5956	6.62568	5.24327
	1.1739	0.616944	P46063	P46063	ATP-dependent DNA helicase Q1	RECQL	14.5	16.8	20.2	29.9	15.7	26.8	29.9	9	10	12	15	8	15	15	TRUE	15	20	24	20	11	19	24	1.86288	2.45985	2.62562	3.32021	2.45482	2.89415	2.22074	2.51003	3.43817	1.86627	2.42749	2.59327	1.66729	2.61011	1.21935	1.78759	2.01606	2.61548	2.399	1.8871	3.04674
	1.29082	0.61562	P61006	P61006	Ras-related protein Rab-8A	RAB8A	31.9	26.1	26.1	35.3	35.7	35.7	35.7	4	3	3	5	6	7	7	TRUE	13	11	9	11	12	15	15	3.74446	3.64418	3.77802	3.29807	3.33207	2.7709	3.49847	4.18562	2.72565	3.74312	3.53826	3.03045	1.80379	2.52756	3.19951	3.32687	3.04053	2.97571	2.56442	2.15311	2.67492
	1.16182	0.615383	P08708	P08708	40S ribosomal protein S17	RPS17	51.9	50.4	48.9	40.7	40.7	40.7	51.9	6	8	5	6	6	6	8	TRUE	31	27	22	10	11	8	31	3.70309	3.82639	3.87844	4.59157	4.35275	3.20944	1.14113	3.91757	3.72813	3.53525	3.67303	3.75671	3.318	3.28232	3.17611	3.85419	3.8769	2.36185	3.82366	5.13869	4.32556
	0.337196	0.613864	Q96E22	Q96E22	Dehydrodolichyl diphosphate syntase complex subunit NUS1	NUS1	0	5.5	5.5	4.1	3.8	7.8	7.8	0	1	1	1	1	2	2	TRUE	0	1	1	2	1	2	2	-2.94965	-1.76632	-1.83027	-3.10203	-2.68008	-2.0064	-1.69086	-4.04387	-1.96742	-2.00914	-2.46662	-1.75658	-6.08241	-2.05228	-1.87924	-0.798443	-3.89187	-3.31369	-3.18488	-2.16715	-1.5094
	0.565857	0.61211	P00390	P00390	Glutathione reductase, mitochondrial	GSR	12.5	6.9	13.4	0	2.3	0	13.4	4	3	4	0	1	0	4	TRUE	6	3	8	0	1	0	8	-1.29388	-1.97069	-1.46338	-0.939819	-3.00906	-1.31735	-2.26451	-2.55617	-1.66232	-2.24529	-3.13498	-2.51741	-1.69661	-1.5088	-0.841522	-3.23802	-3.19488	-3.18701	-0.940514	-0.579802	-1.05456
	1.65598	0.611884	P50750	P50750	Cyclin-dependent kinase 9	CDK9	15.1	15.1	15.1	25.8	18	18.8	25.8	4	4	4	7	6	5	7	TRUE	6	4	5	6	6	5	6	1.49599	1.31005	1.14955	1.89165	1.21589	0.812859	1.14027	0.626122	-0.0612774	1.29622	1.04981	0.647272	0.119701	0.580725	1.24813	0.911537	0.973543	0.371046	1.12696	-0.114586	-0.0517883
	0.996157	0.609066	P60953;P17081;Q9H4E5	P60953	Cell division control protein 42 homolog	CDC42	30.9	36.6	36.6	28.3	27.7	20.9	36.6	5	7	6	5	5	4	7	TRUE	20	28	35	9	7	10	35	4.88113	4.83108	4.6116	5.05095	4.43748	4.51792	5.02169	4.59445	3.92661	4.33846	5.17997	4.44278	3.78316	4.69444	5.09758	4.45285	2.90513	3.74259	4.68509	2.14616	4.58382
	0.323942	0.609041	Q9NWW5	Q9NWW5	Ceroid-lipofuscinosis neuronal protein 6	CLN6	10.9	10.9	10.9	14.5	14.5	7.7	14.5	2	2	2	3	3	2	3	TRUE	5	2	5	4	2	2	5	1.16925	1.66096	2.23765	1.58862	1.81649	1.21144	1.11832	1.07372	1.3841	1.82896	1.98124	1.00112	1.69124	1.56232	1.83631	1.43064	2.45297	-2.94333	0.403286	0.0604439	1.09582
	0.166639	0.608721	Q96T58	Q96T58	Msx2-interacting protein	SPEN	0	1.2	0.3	0	0.6	1.4	1.4	0	4	1	0	2	3	4	TRUE	0	4	1	0	2	3	4	-4.68822	1.52822	-4.51355	-4.16808	2.6213	-2.57296	-4.06045	0.484089	-5.21481	-3.0151	-4.77951	0.0155659	-1.03244	-5.08826	-1.98919	-2.71774	-2.85269	-1.7653	-2.49347	0.385872	-2.76945
	0.854918	0.60841	Q9HAV4	Q9HAV4	Exportin-5	XPO5	3.5	6.2	4.2	4.4	9.7	9.6	9.7	4	7	5	4	9	9	9	TRUE	6	10	9	5	10	11	11	-0.176115	1.38512	0.372896	0.314346	0.322874	0.793873	1.11497	-0.449953	1.08235	0.265163	-0.50156	0.702988	-1.52674	0	0.775227	-0.0380669	0.192032	-0.0399151	-1.84414	-2.17224	-0.620504
	0.385004	0.608324	A2RRP1	A2RRP1	Neuroblastoma-amplified sequence	NBAS	0.5	1.1	0	0.4	1.8	0.8	1.8	1	2	0	1	3	2	3	TRUE	2	2	0	1	3	2	3	-2.5677	-3.15898	-3.38063	-1.60959	-1.45118	-1.60195	-0.188992	-1.69752	-1.51365	-0.119818	-5.27922	-2.80502	-3.40018	-0.434673	-4.88641	-3.21841	-2.00976	-3.47056	-3.48454	-2.92857	-4.20658
	0.445992	0.60825	Q8NC51	Q8NC51	Plasminogen activator inhibitor 1 RNA-binding protein	SERBP1	15.2	27.2	25.2	21.3	21.8	11.5	27.2	6	7	6	5	11	4	11	TRUE	10	11	11	5	11	4	11	1.15931	1.56377	2.2797	0.956938	3.60889	1.54001	1.57428	2.46884	2.89591	2.33907	3.79416	1.97583	0.784164	2.09549	2.71583	1.81973	-0.613813	0.657722	2.71605	4.95499	2.58567
	0.618798	0.607158	O14734	O14734	Acyl-coenzyme A thioesterase 8	ACOT8	7.2	7.2	7.2	0	0	0	7.2	1	1	1	0	0	0	1	TRUE	1	1	2	0	0	0	2	-1.8371	-2.07079	-2.09128	-3.2786	-1.86502	-0.915428	-1.45495	-2.21838	-2.16702	-3.20921	-2.54298	-2.97119	-1.81089	-2.45678	-2.09155	-3.69553	-1.81452	-3.8319	-1.41592	-5.42222	-1.68683
	0.487947	0.605416	Q9H089	Q9H089	Large subunit GTPase 1 homolog	LSG1	2.4	2.4	2.4	0	0	0	2.4	1	1	1	0	0	0	1	FALSE	1	2	1	0	0	0	2	-2.78762	-2.80712	-3.29917	-4.18394	-2.26586	-4.29435	-2.12847	-3.99776	-6.56717	-2.81033	-5.69939	-1.47682	-3.19769	-3.72089	-3.58124	-5.51844	-2.29685	-4.95546	-1.6437	-3.16902	-1.11374
	1.2256	0.604936	O00566	O00566	U3 small nucleolar ribonucleoprotein protein MPP10	MPHOSPH10	2.8	2.8	2.8	0	0	0	2.8	1	1	1	0	0	0	1	FALSE	2	2	1	0	0	0	2	-2.61864	-3.12076	-2.91383	-3.71628	-2.8495	-3.60363	-3.1283	-2.31931	-3.01526	-3.33148	-4.6219	-2.17918	-3.81912	-3.48593	-2.79386	-3.94132	-4.07404	-4.33799	-2.81473	-2.43951	-2.91562
	0.578954	0.603495	Q9UNK0	Q9UNK0	Syntaxin-8	STX8	17.8	23.7	22.9	6.4	21.2	17.4	23.7	4	5	5	1	4	4	5	TRUE	7	6	8	2	4	4	8	-0.541733	0.1698	-0.0438004	-1.13263	-0.0183411	-0.375084	0.382555	0.0808334	0.250843	-0.303694	-2.08901	-0.784828	-1.77952	-2.75976	0.419903	-0.803757	-0.412966	-0.22666	-0.244709	-0.806595	-0.505278
	0.792333	0.603151	O95251	O95251	Histone acetyltransferase KAT7	KAT7	11.1	8.3	9.2	8.8	9.5	8.7	11.1	5	4	4	4	4	4	5	TRUE	9	6	6	5	4	5	9	0.379374	-0.648491	0.417763	1.7942	1.08215	0.549217	-0.225294	0.788568	0.382736	0.681744	0.443132	0.0456924	0.948847	-0.446415	-0.0109959	-0.536552	0.201288	-0.200865	-0.331003	-0.291735	0.316065
	0.264492	0.602598	P98179	P98179	RNA-binding protein 3	RBM3	35	11.5	27.4	0	20.4	6.4	35	4	1	3	0	3	1	4	TRUE	5	1	4	0	3	1	5	0.424917	-2.21615	0.208151	-2.47063	1.04817	-0.979506	-0.309633	-0.242117	1.19474	-1.6168	1.06461	-0.988195	-3.50007	0.0482025	0.728941	-0.671024	-3.60178	-0.604912	0.735191	0.617046	-0.618643
	0.577757	0.602262	P55060	P55060	Exportin-2	CSE1L	25.3	31	27.7	20.7	23.4	20.1	31	21	29	26	18	19	21	29	TRUE	40	57	47	22	26	28	57	7.12022	5.17154	4.50099	5.60957	5.40674	5.54118	7.10368	4.25626	4.35617	4.88962	4.98153	4.99326	6.52696	4.20764	4.14067	4.76781	5.43756	4.65603	4.73766	4.04111	4.48527
	0.483988	0.601845	Q15022	Q15022	Polycomb protein SUZ12	SUZ12	4.3	4.9	6.1	4.9	7.2	4.9	7.2	3	3	3	3	4	3	4	TRUE	4	3	4	3	5	4	5	-0.301287	-0.985941	0.0904484	-2.03992	-0.650808	-1.87518	-2.80742	-0.932972	-1.87401	-1.43394	-0.747482	-1.01981	-1.75237	-3.5034	-0.179756	-1.48068	-0.638174	-1.81938	-0.949865	-0.889744	-3.2816
	0.382732	0.601745	Q96MG7	Q96MG7	Melanoma-associated antigen G1	NDNL2	9.2	5.6	5.6	5.6	5.6	0	9.2	2	1	1	1	1	0	2	TRUE	5	1	5	1	1	0	5	-2.96851	-3.55062	-3.46031	-3.36913	-1.62999	-3.45714	-0.904366	-1.54996	-2.02303	-1.61787	-2.25191	-2.40006	-4.2133	-2.45461	-6.21707	-2.08446	-4.39175	-2.68499	-0.830338	-0.327505	-1.3026
	0.345424	0.599805	P29372	P29372	DNA-3-methyladenine glycosylase	MPG	4	11.1	19.5	0	10.4	10.4	19.5	1	2	3	0	1	1	3	TRUE	2	2	5	0	2	3	5	-2.10934	-1.29141	0.11521	-3.89018	-0.774406	-0.696934	-2.6949	-0.833735	-0.474045	-1.42645	-1.09662	-0.420111	-0.500177	-2.93297	-2.94138	-1.23741	-3.52319	-1.11076	-1.2539	-1.19408	-1.57151
	0.287293	0.59958	O75427	O75427	Leucine-rich repeat and calponin homology domain-containing protein 4	LRCH4	0	2	6.7	2	2	0	6.7	0	1	3	1	1	0	3	TRUE	0	1	3	1	1	0	3	-4.60871	-1.33421	-0.734058	-3.11255	-2.30735	-3.10394	-4.02854	-1.29841	-6.34631	-2.33986	-5.21833	-4.21547	-3.2951	-5.07125	-1.62083	-1.97231	-1.61375	-5.22506	-0.867714	-0.827644	-4.72326
	1.3297	0.598652	Q7Z460	Q7Z460	CLIP-associating protein 1	CLASP1	11.3	14.2	15.5	14.3	18	21.8	21.8	11	14	16	16	19	22	22	TRUE	20	19	25	17	22	26	26	2.23866	2.51476	3.09927	1.99183	2.94339	2.71898	1.89162	2.6489	2.47476	2.51583	2.16985	2.26841	1.10656	2.12029	1.74669	2.46065	2.26163	2.21917	0.714329	1.80914	1.9538
	0.182198	0.59861	Q01638	Q01638	Interleukin-1 receptor-like 1	IL1RL1	2.5	2.5	0	2.5	0	2.5	2.5	1	1	0	1	0	1	1	FALSE	1	1	0	1	0	1	1	0.343275	0.52018	-4.10927	-0.0251427	-2.76692	-0.0255718	-4.09632	-4.57623	-3.50792	-2.67293	-5.69911	-0.308542	0.317879	-0.144688	-5.73865	-0.459551	0.225281	-3.85538	0.539118	-3.21083	0.89798
	0.43103	0.596327	Q96SZ6	Q96SZ6	CDK5 regulatory subunit-associated protein 1	CDK5RAP1	6.7	2.2	5.8	7	2	2	7	3	1	2	3	1	1	3	TRUE	3	1	3	3	1	1	3	-1.67194	-2.61742	-0.836334	-2.86059	-4.00297	-3.6576	-3.53435	-3.49684	-3.33372	-3.27157	-3.28317	-3.49582	-3.5766	-3.93508	-3.44509	-4.29008	-2.26411	-1.71385	-3.16881	-1.67388	-4.25348
	0.765642	0.594359	Q15629	Q15629	Translocating chain-associated membrane protein 1	TRAM1	8.8	14.4	10.7	10.7	12.6	14.4	14.4	3	5	4	4	3	5	5	TRUE	6	7	6	5	4	7	7	1.67995	1.72216	1.69017	2.50743	2.08828	1.66223	1.42979	1.13592	1.97577	2.37375	1.76542	1.16369	1.2626	1.02137	2.60097	1.90059	-0.166235	1.16478	-0.137339	2.10947	0.977917
	0.223052	0.594249	Q9NUU6	Q9NUU6	Inactive ubiquitin thioesterase FAM105A	FAM105A	2	0	9.8	7.3	13.8	9	13.8	1	0	3	3	6	4	6	TRUE	2	0	4	3	6	4	6	-0.606577	-2.14135	0.51022	0.845512	0.687258	-0.311747	-2.79563	0.871401	1.79119	0.957523	0.597126	-1.84096	-5.24591	-0.851629	2.03473	0.368917	-0.282709	-0.605574	-1.94585	-2.8829	0.73992
	1.01145	0.591036	P26196	P26196	Probable ATP-dependent RNA helicase DDX6	DDX6	37.9	34.8	37.3	27.1	17	26.5	37.9	12	10	12	9	5	9	12	TRUE	26	25	26	10	8	13	26	2.64156	2.32197	2.38593	3.0361	2.67728	2.74352	2.71535	2.47578	2.73353	2.41406	1.70307	3.43138	2.66013	2.74465	2.26692	1.68041	0.729105	2.17893	2.17082	1.70101	2.41818
	0.506141	0.590939	Q9NW13	Q9NW13	RNA-binding protein 28	RBM28	14.6	10.4	15.9	17.5	26	18.4	26	10	7	10	13	17	13	17	TRUE	20	14	16	13	18	15	20	2.58224	1.95283	3.43461	2.88539	3.02531	2.4507	2.73815	2.76611	2.9449	3.36156	2.41623	2.90608	2.66265	2.01262	-0.317146	3.14765	2.8381	2.44158	2.57754	2.96091	1.84546
	2.94912	0.590751	Q16850	Q16850	Lanosterol 14-alpha demethylase	CYP51A1	27.9	32	27.1	22	30.5	28.1	32	12	15	14	9	14	13	15	TRUE	22	25	20	22	17	23	25	4.1651	4.5778	4.44632	4.38288	4.58108	4.78324	3.7117	4.15385	3.90425	4.42006	3.95767	3.29781	4.05412	3.88622	3.98092	3.66629	4.22507	3.5793	3.37351	2.88499	3.48555
	0.494806	0.588985	Q01081;Q8WU68	Q01081	Splicing factor U2AF 35 kDa subunit	U2AF1	16.2	16.2	12.9	26.2	26.2	37.1	37.1	3	3	2	4	4	5	5	TRUE	9	4	3	6	4	6	9	2.89689	2.80414	1.26944	3.52238	2.78324	3.41838	0.908125	2.90856	3.43379	3.83895	3.37946	2.75386	2.46933	3.63479	2.2567	0.425629	2.88275	1.49135	3.0309	1.76598	2.83339
	0.291147	0.588911	P04216	P04216	Thy-1 membrane glycoprotein	THY1	15.5	0	0	24.2	14.9	9.3	24.2	2	0	0	3	2	1	3	TRUE	3	0	0	4	2	1	4	-0.261517	-2.24787	-3.1371	-0.943249	-1.55038	-2.76169	-1.27177	-1.47522	-5.31941	-1.4574	-3.27278	-3.16793	-0.482922	-2.33161	-5.577	-2.02724	-0.968872	-3.04763	-3.13982	-3.9661	-1.65924
	1.39293	0.588907	Q9NTI5	Q9NTI5	Sister chromatid cohesion protein PDS5 homolog B	PDS5B	16.4	15.5	17.8	14.6	19.1	21.9	21.9	14	16	17	15	22	24	24	TRUE	13	18	19	15	21	23	23	3.33162	4.2191	4.06284	4.20858	3.49158	3.18204	4.08111	2.55226	3.04113	4.03366	3.5864	2.78495	3.4089	2.56437	2.91326	3.54979	3.52427	3.00175	3.0573	2.63046	2.70686
	0.257213	0.587479	Q9UL26	Q9UL26	Ras-related protein Rab-22A	RAB22A	12.9	9.8	5.7	37.1	16.5	19.1	37.1	1	1	0	3	1	2	3	TRUE	1	1	0	4	2	2	4	-1.98392	-0.835558	-3.49488	-0.622351	-0.462704	-1.87297	0.273436	-0.236181	0.0920277	0.168234	0.157236	-1.66972	-4.79414	-0.650167	-0.252157	-0.626844	-4.52802	-1.94592	-0.987005	-5.09023	-0.738779
	0.578114	0.585423	O43324	O43324	Eukaryotic translation elongation factor 1 epsilon-1	EEF1E1	25.3	37.4	31.6	6.3	6.3	0	37.4	3	5	4	1	1	0	5	TRUE	6	8	7	2	1	0	8	-0.588781	-0.0518074	-0.74	-0.762892	-1.42682	-1.1559	0.119646	-0.917768	-0.960373	-0.827305	-2.06356	-1.47749	0.0130768	-1.76605	-0.890993	-2.55183	-2.63433	-0.408613	0.915545	-0.625305	-0.230499
	0.593023	0.584851	Q9H8H3	Q9H8H3	Methyltransferase-like protein 7A	METTL7A	6.1	6.1	6.1	11.5	17.2	17.2	17.2	1	1	1	3	3	3	3	TRUE	1	1	2	4	3	3	4	-1.48644	-1.03116	-1.41307	-0.650126	-0.904396	-1.11498	-3.42897	-1.53641	-1.65419	-1.42501	-1.78736	-1.9953	-2.09288	-1.78777	-0.0985928	-1.27947	-1.28551	-3.56505	-1.68967	-3.86819	-3.40954
	1.18747	0.584758	Q9BU23	Q9BU23	Lipase maturation factor 2	LMF2	6.5	4.5	7.5	8.6	10.3	7.6	10.3	3	2	4	5	5	4	5	TRUE	8	6	8	5	5	4	8	2.11681	2.47569	2.41927	1.97783	2.31437	1.48635	-2.69461	1.64296	2.20856	2.33069	0.989361	0.27104	0.534775	2.0226	1.54897	2.21881	1.46238	1.49424	0.664257	0.832129	-0.250782
	0.29406	0.584412	Q9NRZ7	Q9NRZ7	1-acyl-sn-glycerol-3-phosphate acyltransferase gamma	AGPAT3	5.9	0	5.9	5.9	5.9	6.9	6.9	2	0	2	2	2	2	2	TRUE	3	0	3	2	2	2	3	-0.516521	-3.77149	0.303844	-1.32422	-0.286438	-3.13754	-4.00771	-0.660961	-2.5775	-1.18843	-1.60353	-1.66255	-1.24856	-4.52003	-2.14081	-1.43023	-1.03734	-1.86186	-2.55056	-2.2793	-0.480207
	1.3324	0.583993	Q92520	Q92520	Protein FAM3C	FAM3C	23.8	21.6	34.8	29.1	45.8	49.3	49.3	4	4	7	5	8	9	9	TRUE	8	16	22	11	10	14	22	2.55345	2.4662	3.49906	3.21973	2.99887	2.88375	2.87619	3.27161	3.20937	3.42084	3.22348	1.68752	1.65582	2.10961	3.1371	2.23753	2.52667	2.45039	0.952703	-0.59408	1.16195
	1.15794	0.583639	O75909	O75909	Cyclin-K	CCNK	10.7	10.3	14.7	7.4	9.3	10.2	14.7	4	3	6	2	3	3	6	TRUE	5	5	8	2	3	4	8	1.08199	0.125593	1.00277	0.243364	-0.0611382	-0.0465355	-0.629972	0.0267982	0.0401249	1.57904	-0.644491	-0.360991	-0.252762	-0.577309	0.412313	-0.426586	0.372871	-0.68432	-0.564478	-0.777527	-1.22012
	0.963977	0.583281	Q658P3	Q658P3	Metalloreductase STEAP3	STEAP3	11.1	7.2	6.6	18.9	23.8	12.7	23.8	4	3	3	7	8	4	8	TRUE	5	7	5	8	8	5	8	1.449	1.6111	1.31988	2.72123	2.1478	0.346264	1.14622	0.068718	1.56297	1.95991	0.727503	0.587626	1.05296	0.894428	1.09764	0.997932	1.15996	0.892668	0.528318	0.640486	-3.37042
	0.482201	0.58264	Q8WVV9	Q8WVV9	Heterogeneous nuclear ribonucleoprotein L-like	HNRNPLL	14.8	3.7	16.4	3	6.3	5	16.4	5	1	5	1	2	2	5	TRUE	5	2	5	1	2	3	5	-0.561096	-3.1499	-0.95252	-0.399509	-2.24621	-1.11495	-1.28889	-1.87488	-1.5203	-3.80733	-1.94239	-1.05488	-1.60048	-0.994699	-1.94944	-2.42099	-3.50725	-1.44717	-0.299307	-1.5097	-1.12405
	0.992133	0.582564	O15270	O15270	Serine palmitoyltransferase 2	SPTLC2	18.5	18.3	12.3	15.3	12.5	10.1	18.5	6	6	5	6	5	4	6	TRUE	6	8	9	6	7	5	9	1.3121	1.80393	0.566034	2.378	2.0147	1.31156	1.62419	1.36174	1.99353	1.3475	1.46898	0.588419	0.861837	1.72525	0.889648	1.11208	1.0252	0.276932	0.713968	0.554508	0.628477
	1.03559	0.582417	O14975	O14975	Very long-chain acyl-CoA synthetase	SLC27A2	10.5	10.8	13.9	14.5	15.6	15.3	15.6	5	5	7	7	7	7	7	TRUE	6	9	11	9	9	10	11	1.66756	1.53526	2.12482	1.48241	1.63903	0.730288	0.898684	0.766388	-0.249756	1.72721	0.908092	1.51126	0.573996	1.25914	-0.125132	1.18218	1.57062	1.22406	0.948902	-0.759056	1.82456
	1.72035	0.582382	Q5UIP0	Q5UIP0	Telomere-associated protein RIF1	RIF1	9.7	11.5	11.1	15	18.2	16.5	18.2	18	20	21	27	33	32	33	TRUE	25	28	31	36	36	38	38	3.22989	3.49604	4.10797	3.58866	3.84735	3.41543	2.80296	3.12289	3.93272	3.81983	3.32439	3.21638	2.47883	2.935	2.79168	3.46427	3.52549	2.99577	2.60384	3.03975	2.01656
	0.533416	0.581708	Q13098	Q13098	COP9 signalosome complex subunit 1	GPS1	15.5	19.6	15.9	14.9	9.6	12.6	19.6	5	8	6	5	3	4	8	TRUE	10	13	10	7	4	5	13	0.953131	1.77495	1.16477	2.99854	0.638771	1.66998	2.00947	1.54207	1.28269	1.96069	0.914412	1.96548	1.27617	1.77764	1.51635	-0.850246	0.55941	1.43058	-0.291086	1.11971	1.64598
	0.733381	0.581096	Q9H3P7	Q9H3P7	Golgi resident protein GCP60	ACBD3	21.8	16.9	12.3	0	3	0	21.8	6	5	4	0	1	0	6	TRUE	8	6	4	0	1	0	8	-1.77602	-1.73133	-2.25432	-1.79403	-2.77289	-1.85821	-0.997942	-2.63306	-4.33982	-3.28153	-3.52548	-2.7438	-1.67013	-2.14883	-2.34062	-4.29042	-2.3297	-2.89368	-1.0547	-0.742983	-1.16501
	0.332289	0.580648	Q969U7	Q969U7	Proteasome assembly chaperone 2	PSMG2	3.4	0	0	4.5	8	3.4	8	1	0	0	1	2	1	2	TRUE	2	0	0	1	2	1	2	-1.34458	-2.07786	-3.49605	-2.93688	-0.774889	-2.06458	-0.700951	-0.269382	-5.46366	-2.1009	-3.72766	-3.84032	-5.64907	-1.03947	-3.05807	-2.34982	-2.06097	-2.02134	-1.26716	-1.34444	-3.50136
	0.514981	0.58038	P30040	P30040	Endoplasmic reticulum resident protein 29	ERP29	14.2	7.7	4.6	0	0	0	14.2	3	2	1	0	0	0	3	TRUE	3	3	1	0	0	0	3	-2.3485	-3.4503	-2.77978	-1.96403	-2.85333	-2.1355	-1.44154	-3.08219	-1.12166	-2.36489	-3.64433	-3.31903	-4.02704	-4.74019	-1.26626	-3.39387	-2.83346	-2.7529	-1.5391	0.556515	-2.22353
	0.496951	0.579391	Q99816	Q99816	Tumor susceptibility gene 101 protein	TSG101	15.4	14.1	14.9	2.6	4.4	8.2	15.4	4	4	5	1	1	2	5	TRUE	5	4	6	1	1	1	6	-1.30468	-2.54169	-0.68177	-1.77192	-2.4243	-2.3605	-0.282843	-2.00813	-2.29716	-1.88426	0.0317745	-1.35632	-2.34929	-1.6244	-1.19072	-4.48076	-2.46031	-2.45575	-0.127691	-1.17221	-2.01862
	0.498356	0.579141	Q9H0X4	Q9H0X4	Protein ITFG3	ITFG3	3.4	10	6	7.2	4.2	4.2	10	2	4	2	2	1	1	4	TRUE	3	5	2	3	1	1	5	-1.91283	-0.249073	-2.08752	-2.23661	-4.12976	-1.70327	-3.52332	-0.706619	-5.28362	-2.64989	-4.12872	-4.01988	-3.39728	-2.87304	-2.46621	-2.82956	-1.89504	-2.33277	-1.77327	-1.40114	-3.74208
	0.358457	0.578377	Q7LGC8	Q7LGC8	Carbohydrate sulfotransferase 3	CHST3	3.3	3.3	3.3	9	6.1	3.3	9	1	1	1	3	2	1	3	TRUE	1	1	2	3	2	1	3	-2.27509	-2.54264	-2.08136	-3.29318	-4.16022	-2.33939	-2.8998	-2.68803	-2.98855	-2.49254	-4.95266	-2.79554	-6.28752	-3.08117	-2.43157	-3.50393	-3.12102	-1.73693	-4.47773	-2.81561	-2.85694
	0.419465	0.578021	Q15345	Q15345	Leucine-rich repeat-containing protein 41	LRRC41	0	1.7	1.7	3.3	8	7	8	0	1	1	2	5	4	5	TRUE	0	1	2	1	5	4	5	-3.63592	-1.42213	-0.960609	-2.28592	-1.87636	-3.43653	-4.19393	-0.138784	-3.74247	-3.28239	-1.31298	-1.55088	-4.81491	-3.11409	-2.74793	-1.65678	-2.75471	-1.99718	-1.897	-2.26615	-3.97311
	0.304009	0.577977	Q9UPU5	Q9UPU5	Ubiquitin carboxyl-terminal hydrolase 24	USP24	0.6	1.5	2.3	1	3.2	0.4	3.2	1	3	5	2	5	1	5	TRUE	3	7	9	2	5	1	9	-2.99814	-0.988949	-0.156544	-3.24783	-0.712973	-1.99395	-0.56151	-1.24686	-1.21198	-2.50431	-0.650126	-0.600885	-2.27336	-0.33535	-4.72255	-1.3889	-1.55	-3.29607	-0.700819	-3.91322	-1.69114
	1.23239	0.576013	Q9BSR8	Q9BSR8	Protein YIPF4	YIPF4	3.7	3.7	3.7	3.7	3.7	7.4	7.4	1	1	1	1	1	2	2	TRUE	1	1	1	1	1	2	2	-0.0156231	0.432621	0.263241	0.983627	0.220861	0.132864	-0.0521107	0.205956	-4.71736	-0.646276	-0.445946	-0.138481	-0.413004	0.0430965	0.0303841	-1.28147	0.297297	-0.11479	0.0714283	-0.141783	-0.155655
	2.50586	0.575638	O95292	O95292	Vesicle-associated membrane protein-associated protein B/C	VAPB	40.7	47.3	40.7	45.7	56.8	56.8	56.8	8	9	8	10	13	13	13	TRUE	34	39	38	15	19	22	39	5.71679	5.82568	5.50942	5.94249	5.69498	5.50346	5.16099	5.59352	5.00087	5.8547	5.26123	4.86479	5.57785	5.32882	4.73644	5.23194	5.05667	4.80728	4.59804	5.12698	5.2118
	0.530895	0.575487	Q7KZI7;Q96L34	Q7KZI7	Serine/threonine-protein kinase MARK2	MARK2	7.4	10.3	8.5	6.6	17.3	9.8	17.3	3	5	4	2	9	5	9	TRUE	3	7	6	4	12	6	12	0.446974	0.653236	0.305096	-0.590832	0.863195	0.0885506	0.129074	0.470644	-0.575195	0.71817	0.714697	0.402035	0.473503	0.420969	-1.95722	0.563543	-1.60274	0.415239	-1.81065	-0.685045	0.372681
	0.601599	0.575236	Q00796	Q00796	Sorbitol dehydrogenase	SORD	23.2	16.5	17.6	12.3	5.6	5.6	23.2	5	4	4	3	1	1	5	TRUE	7	5	5	3	1	1	7	1.10018	-0.18182	-0.0116196	1.27394	1.64994	-0.538652	0.471876	-0.46689	-0.367353	0.790033	-3.26471	-1.13663	0.333071	-0.192732	0.870981	-0.716089	0.504917	-0.959597	0.109669	-0.00238037	0.5112
	0.310786	0.573621	Q00534;O94921;Q96Q40	Q00534	Cyclin-dependent kinase 6	CDK6	22.7	10.7	20.6	6.7	10.7	12.6	22.7	5	2	4	1	2	2	5	TRUE	6	3	6	1	2	2	6	0.099926	-1.39166	-0.561594	-3.38041	-0.889486	-0.880299	-1.37875	-1.29959	-0.31418	-3.15654	-0.297516	-0.801964	-1.16048	-2.13954	-0.74177	-4.5494	-0.110317	-1.74373	-1.63478	-1.42348	-2.38105
	0.937724	0.571055	Q01844	Q01844	RNA-binding protein EWS	EWSR1	5	1.4	1.4	2.1	2.1	2.1	5	2	1	1	1	1	1	2	TRUE	3	2	2	1	1	1	3	-1.69979	-2.44338	-2.61704	-3.01469	-2.39764	-2.20816	-0.549164	-2.47265	-2.08946	-1.38732	-1.89676	-1.80122	-2.29344	-2.89395	-2.47041	-4.02841	-2.56651	-3.55431	-1.05916	0.240396	-1.73829
	0.318229	0.569998	Q8IXM3	Q8IXM3	39S ribosomal protein L41, mitochondrial	MRPL41	0	7.3	10.9	7.3	14.6	0	14.6	0	1	1	1	2	0	2	TRUE	0	1	1	1	2	0	2	-5.5674	-1.39248	-3.36835	-2.73259	-3.06264	-3.66456	-4.35133	-5.2448	-3.75711	-2.70711	-3.72216	-3.95758	-4.17609	-5.88871	-2.10757	-3.51191	-4.60908	-2.91466	-3.43396	-1.76778	-1.47165
	1.49328	0.569294	Q15397	Q15397	Pumilio domain-containing protein KIAA0020	KIAA0020	13.6	12.2	14.8	17.4	17	17.6	17.6	8	7	9	10	11	12	12	TRUE	14	14	12	11	14	16	16	2.65606	2.89081	2.60384	3.4946	3.18968	2.70026	2.99877	1.54659	2.96509	3.59948	2.94717	2.1	3.01815	2.76614	2.0335	2.26901	2.03234	2.00033	1.72347	2.05149	1.89144
	0.206459	0.568048	Q96QT4;Q9BX84	Q96QT4	Transient receptor potential cation channel subfamily M member 7	TRPM7	0	1.3	2	1.5	1.7	0.8	2	0	1	3	2	2	1	3	TRUE	0	1	3	2	3	2	3	-3.76189	-2.52535	0.429893	-4.12875	-0.989912	-4.43797	-3.04123	-4.58086	-4.2523	-1.55436	-1.46634	-3.96818	-6.20704	-0.314589	-3.19966	-3.75219	-2.29216	-3.05663	-3.29663	-2.59263	-2.58998
	0.721581	0.568037	Q13616	Q13616	Cullin-1	CUL1	13	10.8	19.8	11.2	12.1	9.5	19.8	8	7	14	7	8	6	14	TRUE	11	10	20	7	8	7	20	1.64315	1.11466	2.8321	2.23569	2.5403	1.05136	0.633289	0.949757	1.57614	0.962952	1.59226	0.704031	1.1452	1.26377	1.87668	2.27809	0.971975	0.473345	-0.174088	-0.0862923	0.90493
	0.545109	0.567899	P50552	P50552	Vasodilator-stimulated phosphoprotein	VASP	22.6	12.1	12.9	3.2	3.2	3.2	22.6	6	4	4	1	1	1	6	TRUE	10	7	7	1	1	1	10	-0.500757	-1.3412	-1.05374	-0.403126	-0.168985	-0.849447	0.297558	-0.0805702	-0.543375	-0.540951	0.187269	0.227917	-0.295208	-1.88526	0.447546	-1.29391	-2.2733	-2.42452	0.60043	1.37063	0.893633
	1.48488	0.56647	Q9NZ01	Q9NZ01	Very-long-chain enoyl-CoA reductase	TECR	22.7	25	25	28.6	25.6	25.6	28.6	8	9	9	11	11	10	11	TRUE	21	22	17	17	19	13	22	5.78109	5.91134	5.70268	6.0639	5.51288	5.75716	5.46453	5.33383	5.49427	5.88365	5.71859	5.35678	5.17829	5.42037	5.97493	5.45641	4.84664	4.4536	5.1459	4.90918	5.39631
	0.582931	0.564404	Q4U2R6	Q4U2R6	39S ribosomal protein L51, mitochondrial	MRPL51	8.6	8.6	8.6	0	0	0	8.6	1	1	1	0	0	0	1	TRUE	1	1	1	0	0	0	1	-2.74065	-1.26723	-2.57393	-2.29373	-1.69384	-1.70745	-1.79632	-4.50114	-2.85329	-3.37396	-2.418	-2.98645	-1.99422	-2.7341	-2.74314	-4.0765	-1.08312	-3.03217	-0.544617	-1.45675	-0.89854
	0.659927	0.56378	O75439	O75439	Mitochondrial-processing peptidase subunit beta	PMPCB	10.4	6.5	8.6	0	0	0	10.4	4	3	4	0	0	0	4	TRUE	6	4	9	0	0	0	9	-1.66587	-1.9164	-1.09718	-2.19276	-1.56706	-1.7132	-1.65746	-1.93196	-1.43952	-1.67711	-1.26114	-0.566999	-1.2779	-2.57556	-1.04524	-2.01106	-3.15575	-3.46964	-0.847919	-0.142792	-1.55832
	0.39363	0.56372	P04062	P04062	Glucosylceramidase	GBA	9	6.5	11.9	2.6	2.6	0	11.9	4	3	6	1	1	0	6	TRUE	4	4	8	1	1	0	8	1.20329	0.741846	1.49445	0.673185	0.352814	-1.51449	0.58732	0.843035	0.577574	1.35869	0.0390816	-1.01283	-0.283873	0.944103	-0.335915	-0.0115585	1.29741	-2.04139	-0.286068	-2.19146	-1.82086
	0.3258	0.563698	Q13613	Q13613	Myotubularin-related protein 1	MTMR1	2.3	10.2	4.5	1.4	0	0	10.2	1	5	2	1	0	0	5	TRUE	1	6	3	1	0	0	6	-4.30108	-0.645121	-2.46763	-3.81076	-3.58332	-3.34054	-2.09507	-4.38914	-4.50395	-2.76319	-3.07616	-0.851534	-3.50163	-4.60785	-2.1272	-4.05407	-2.03053	-5.20937	-1.47539	-1.34538	-1.10708
	0.369277	0.561837	Q7Z434	Q7Z434	Mitochondrial antiviral-signaling protein	MAVS	2.4	23	23	8.1	0	5.7	23	1	5	5	2	0	1	5	TRUE	2	8	8	2	0	1	8	-2.5247	-0.400974	-0.481508	-2.35542	-2.98307	-1.05266	-1.25577	-0.728874	-1.84892	-1.87564	-1.88899	0.0382652	-1.61096	-2.3378	-0.664762	-2.98757	-1.46397	-4.10428	-1.39907	-2.42016	-1.5603
	0.580463	0.561767	Q9H9Y2	Q9H9Y2	Ribosome production factor 1	RPF1	18.1	8	9.7	26.1	17.8	30.7	30.7	3	2	2	5	4	7	7	TRUE	3	3	3	6	6	9	9	-0.268806	-0.15753	0.859859	0.972374	0.301998	0.221319	-0.583189	-0.621717	-1.6122	-0.0238419	-0.410372	0.10577	0.77935	-1.7304	-1.14808	0.451647	0.660498	-0.454403	1.19023	-2.61209	1.04285
	1.82377	0.561245	P61313	P61313	60S ribosomal protein L15	RPL15	38.7	38.7	38.7	33.3	36.3	36.3	38.7	8	8	8	6	8	8	8	TRUE	26	28	31	10	12	12	31	6.23891	5.82319	5.83992	6.11215	6.09354	5.88875	5.88997	5.80687	6.01731	6.19275	5.77425	4.93689	5.34913	5.32778	6.0063	5.76621	4.73006	5.44952	6.03458	5.67201	5.89876
	0.21436	0.56068	O95163	O95163	Elongator complex protein 1	IKBKAP	2.1	6.5	5.9	0.8	3.1	6.9	6.9	2	7	6	1	3	7	7	TRUE	2	11	7	1	3	7	11	-1.33513	-0.382887	-0.580076	-1.79768	-2.09509	0.133091	-0.572208	-0.311255	-0.965868	-2.18586	-1.89956	-0.51215	-1.11125	-0.940605	-6.51415	-0.540131	0.168953	-0.484674	0.00631714	-0.231411	-0.952158
	0.195483	0.560647	Q9H1C7	Q9H1C7	Cysteine-rich and transmembrane domain-containing protein 1	CYSTM1	10.3	10.3	10.3	10.3	0	0	10.3	1	1	1	1	0	0	1	TRUE	1	2	2	2	0	0	2	-4.03454	-1.06451	-0.928839	-1.21269	-3.94303	-4.26533	-2.15427	-4.64396	-4.23782	-1.78894	-4.50829	-1.67889	-1.20607	-1.48589	-7.31325	-1.73037	-3.38441	-3.69283	-3.48136	-0.360502	-3.3125
	0.247625	0.55718	P52895	P52895	Aldo-keto reductase family 1 member C2	AKR1C2	31	25.4	22.6	20.7	13.3	18.3	31	3	2	2	2	1	1	3	TRUE	6	3	4	3	2	2	6	2.34483	0.512453	-0.79829	1.81663	-2.05303	0.631853	1.23459	0.538061	0.600876	-0.935036	1.62521	-0.917883	-1.95132	-2.46747	1.19765	0.698923	0.700037	0.933552	1.32277	1.72077	1.10969
	0.72662	0.556382	O43681	O43681	ATPase ASNA1	ASNA1	14.1	11.2	5.2	0	0	0	14.1	3	2	1	0	0	0	3	TRUE	4	3	1	0	0	0	4	-2.02607	-3.19904	-3.33455	-2.02363	-3.00252	-2.12683	-0.782068	-3.0328	-3.16058	-2.94429	-3.08175	-2.56056	-2.27107	-2.61189	-3.34482	-4.29943	-3.62034	-2.90337	-0.714842	-0.948332	-1.55381
	0.29402	0.556158	P62195	P62195	26S protease regulatory subunit 8	PSMC5	18.2	16.3	21.7	3	3.2	3	21.7	5	5	6	0	1	0	6	TRUE	7	6	10	2	1	1	10	-0.130556	-2.9106	0.0630474	0.226297	-1.39428	0.360643	-1.26914	-1.3707	-0.0478592	-3.51356	0.454596	-0.0272694	-0.79109	-1.6309	-0.966963	-3.9593	0.163639	0.0622082	-1.03333	0.787214	-0.59012
	0.330765	0.554678	P32322	P32322	Pyrroline-5-carboxylate reductase 1, mitochondrial	PYCR1	3.4	0	0	0	0	0	3.4	1	0	0	0	0	0	1	FALSE	0	0	0	0	0	0	0	-2.31603	-2.8112	-5.31647	-3.49122	-2.15976	-4.65699	-2.17297	-5.58338	-5.01416	-3.75512	-4.53644	-3.69011	-3.43462	-4.81007	-1.77758	-4.50449	-4.29592	-5.25705	-3.98171	-2.08531	-4.10291
	0.512146	0.55399	P12429	P12429	Annexin A3	ANXA3	38.1	35	40.9	42.1	17.3	26.9	42.1	12	10	13	12	5	6	13	TRUE	22	16	22	13	5	7	22	2.61327	1.15154	2.52206	3.06112	0.843466	2.01136	2.47331	1.64846	2.39426	0.606358	3.45154	0.908813	1.62063	-0.082346	1.51874	1.13267	2.51749	2.17169	2.57449	2.34794	2.6245
	0.71457	0.553793	Q9NP79	Q9NP79	Vacuolar protein sorting-associated protein VTA1 homolog	VTA1	6.5	9.1	6.5	2.6	0	0	9.1	1	2	1	1	0	0	2	TRUE	7	3	3	1	0	0	7	-2.23842	-1.30633	-3.19913	-2.19765	-2.5434	-2.27438	-1.19655	-1.81734	-2.03572	-1.36506	-3.2714	-1.47392	-1.6413	-2.57671	-3.14641	-3.70511	-3.47965	-2.5329	-0.661108	-1.11395	-1.0964
	0.229394	0.553706	Q9H6S0	Q9H6S0	Probable ATP-dependent RNA helicase YTHDC2	YTHDC2	1	1.3	3.4	5.8	10.7	10	10.7	1	2	3	6	11	9	11	TRUE	1	2	3	7	14	13	14	-2.01525	-0.505865	0.341875	-2.29157	0.356558	-0.949095	-0.444622	-4.63634	-5.93887	-1.8232	-1.17344	-2.20456	-1.24169	0.0799179	-5.45331	-1.88341	-0.127272	0.240168	0.170853	-2.99824	0.313881
	0.264595	0.553258	Q8N6H7	Q8N6H7	ADP-ribosylation factor GTPase-activating protein 2	ARFGAP2	4	4.6	0	0	0	0	4.6	2	2	0	0	0	0	2	TRUE	2	2	0	0	0	0	2	-3.27314	-1.78701	-5.70994	-3.70686	-1.90666	-3.29075	-0.875776	-3.83961	0.252974	-4.27741	-2.96836	-3.53182	-3.94336	-4.04198	-5.83166	-1.96524	-5.2493	-1.96236	-1.3338	-1.25066	-1.25837
	0.506471	0.5521	O75414	O75414	Nucleoside diphosphate kinase 6	NME6	7	7	7	5.4	7.5	0	7.5	1	1	1	1	1	0	1	TRUE	2	2	2	1	1	0	2	-3.24245	-2.44849	-2.8988	-2.78251	-2.7733	-1.84399	-2.47249	-3.07354	-3.14474	-2.25567	-4.53453	-1.65101	-2.87936	-2.79889	-1.30553	-3.49348	-4.27495	-4.54992	-2.68286	-2.55487	-2.72058
	0.471641	0.551995	Q969G5	Q969G5	Protein kinase C delta-binding protein	PRKCDBP	8	18.4	8	0	0	2.7	18.4	2	4	2	0	0	1	4	TRUE	3	7	2	0	0	1	7	-2.32223	-0.48892	-2.51066	-2.51809	-2.56441	-2.78222	-1.6904	-1.59281	-0.762545	-3.47709	-1.54376	-1.21856	-3.95441	-1.30828	-2.23665	-2.17603	-3.85891	-2.96423	-0.810537	-1.29544	-0.198532
	0.733859	0.551704	Q96JB5	Q96JB5	CDK5 regulatory subunit-associated protein 3	CDK5RAP3	4.7	10.9	8.1	0	0	0	10.9	2	5	4	0	0	0	5	TRUE	2	8	7	0	0	0	8	-2.43711	-1.13592	-1.51626	-2.43829	-2.51937	-1.12519	-1.57835	-1.69822	-2.11969	-2.56033	-4.12328	-2.71541	-1.17923	-2.5493	-2.31723	-2.52208	-3.12577	-2.78875	-1.56789	-1.33403	-1.69046
	0.331677	0.551104	P31948	P31948	Stress-induced-phosphoprotein 1	STIP1	25	5.5	13.8	4.1	0	2.2	25	11	3	6	2	0	1	11	TRUE	16	4	9	2	0	1	16	-0.287725	-2.43732	-1.50903	0.474678	-2.69218	-1.17591	-0.0678997	-0.293797	0.582214	0.188959	-0.328634	0.414213	0.00196266	-3.90519	-1.23335	-2.39599	-1.81425	-1.58729	0.249445	2.66529	-0.0357933
	1.53471	0.550444	O75844	O75844	CAAX prenyl protease 1 homolog	ZMPSTE24	28.4	22.1	22.3	21.1	22.7	19.8	28.4	11	9	8	8	9	9	11	TRUE	21	23	17	17	17	21	23	4.53168	4.74852	3.89748	4.59192	5.3088	4.5064	4.38901	4.12007	4.04526	4.37753	3.67453	4.16031	3.88133	4.46011	4.23751	3.75394	4.12119	3.82806	3.95978	3.36716	4.17854
	0.298282	0.550025	Q9NUL7	Q9NUL7	Probable ATP-dependent RNA helicase DDX28	DDX28	5.2	0	5.2	7.4	9.8	13.7	13.7	1	0	1	2	3	5	5	TRUE	3	0	1	2	2	5	5	-0.774187	-3.32838	-1.25974	-0.458622	-0.623007	-1.24154	-0.768194	0.0597954	-1.03519	-1.72862	-0.424011	-1.87567	-4.94499	-1.59965	-0.467999	-0.572989	-1.5763	-1.8237	-0.721691	-1.518	-0.544176
	2.31257	0.549962	P11233	P11233	Ras-related protein Ral-A	RALA	22.8	22.8	22.8	27.2	27.2	27.2	27.2	2	2	2	5	5	6	6	TRUE	9	11	12	8	7	8	12	3.65048	3.5969	4.22943	3.9544	3.92123	3.78852	4.12603	3.62284	3.85015	4.27751	3.53022	3.7256	3.31894	3.28365	2.78903	3.61918	3.56349	3.26689	3.29011	3.28675	3.37119
	0.209701	0.547775	A6NJ78;P0C7V9	A6NJ78	Probable methyltransferase-like protein 15	METTL15	6.6	3.2	0	0	0	0	6.6	2	1	0	0	0	0	2	TRUE	2	1	0	0	0	0	2	-1.27625	-1.1598	-6.69778	-4.03049	-3.91469	-1.93655	-4.63697	-2.12712	-6.50616	-0.246933	-3.55441	-1.17335	-3.1372	-2.24882	-2.26174	-5.23883	-5.71301	-3.70261	-0.708239	-2.33261	-2.05848
	0.727109	0.547645	Q14C86	Q14C86	GTPase-activating protein and VPS9 domain-containing protein 1	GAPVD1	7.4	17.9	13.3	8.5	16.2	16.2	17.9	7	16	12	9	17	15	17	TRUE	9	18	15	8	19	18	19	1.0781	2.82748	2.31479	2.10102	2.81157	2.33195	2.56638	1.12033	2.44941	2.3822	2.08746	2.36808	0.469872	2.33892	1.98544	1.5574	1.51105	2.31636	2.98769	1.27485	1.18917
	0.597432	0.547579	Q8N5M9	Q8N5M9	Protein jagunal homolog 1	JAGN1	6.6	6.6	6.6	13.7	13.7	13.7	13.7	1	1	1	2	2	3	3	TRUE	2	2	2	2	2	3	3	-0.209869	0.194057	0.41431	1.17938	0	0.268873	0.0408916	0.719294	0.0400867	0.950783	0.281729	0.156502	0.0439968	0.384586	-0.227913	0.926575	-1.9718	-0.594168	-0.311491	-1.03525	0.0549755
	0.421723	0.547027	P82673	P82673	28S ribosomal protein S35, mitochondrial	MRPS35	15.5	12.4	15.5	8.4	0	4	15.5	3	2	3	2	0	1	3	TRUE	4	2	5	2	0	1	5	-1.91239	-2.43894	-2.05088	-1.14606	-1.40396	-0.80291	-0.39819	-1.93084	-1.48439	-1.93608	-2.00769	-1.49677	-1.05617	-1.93016	-1.29471	-3.97693	-3.66926	-1.11007	-1.23695	-0.738014	-0.785152
	0.141813	0.546951	P05114	P05114	Non-histone chromosomal protein HMG-14	HMGN1	21	37	0	0	26	16	37	1	2	0	0	3	2	3	TRUE	2	2	0	0	3	2	3	-1.00163	-0.568014	-6.0875	-4.92665	-0.837456	-1.72126	-1.9595	-1.3994	-1.1979	-2.24397	-0.335131	-2.59755	-6.51909	-0.810541	0.164351	-2.42975	-6.30102	-2.52817	-1.13503	-1.25407	-1.74444
	0.638903	0.546646	P98194	P98194	Calcium-transporting ATPase type 2C member 1	ATP2C1	13.3	17.1	19.4	21.5	22.4	23.4	23.4	8	10	12	14	15	17	17	TRUE	11	20	19	14	16	21	21	1.92106	2.45442	3.10163	3.07971	2.36804	2.36634	2.19052	2.85506	2.47721	2.61594	2.18895	1.69888	2.80322	2.48363	0.162584	2.29057	1.98652	2.28481	1.41481	1.17769	2.20033
	1.24084	0.545994	Q96GC9	Q96GC9	Vacuole membrane protein 1	VMP1	11.3	13.1	11.6	11.3	11.3	11.6	13.1	2	3	3	2	2	3	3	TRUE	11	11	12	4	5	5	12	3.07454	2.82758	3.20196	2.66598	3.86003	2.85317	2.65825	2.96945	2.52244	4.1034	-0.332321	2.40537	2.62352	2.53571	3.2076	2.04699	2.78085	2.01263	2.08096	2.40139	2.4742
	1.11489	0.545188	P32969	P32969	60S ribosomal protein L9	RPL9	45.3	35.9	51	40.1	65.6	36.5	65.6	7	6	8	8	9	6	9	TRUE	23	21	21	15	16	11	23	4.66286	4.58949	4.3927	5.45135	5.07475	4.17967	4.21973	4.21779	4.60271	4.26566	4.37656	3.93029	4.50702	4.4041	4.77716	4.14562	3.81644	3.42934	4.97969	4.23082	5.15905
	0.481573	0.544862	Q92598	Q92598	Heat shock protein 105 kDa	HSPH1	16.3	14.2	10.7	1.6	0.9	3	16.3	9	8	6	0	0	1	9	TRUE	13	14	14	0	0	1	14	-0.0856781	-0.696136	-1.26288	-1.41056	-1.82088	-0.56698	-0.170813	-1.11997	-1.51134	-1.38179	-2.84463	-1.50507	-0.474812	-1.84337	-0.472635	-3.18099	-0.730215	-2.41026	-0.466345	1.09723	-0.0558281
	0.196755	0.54452	Q96IZ0	Q96IZ0	PRKC apoptosis WT1 regulator protein	PAWR	12.6	3.8	21.5	7.1	7.1	0	21.5	2	1	4	1	1	0	4	TRUE	3	2	6	1	1	0	6	-1.86877	-3.34811	-1.87398	2.61226	-1.71799	-1.94511	-2.11205	-1.42104	-2.71704	-0.95437	-2.53939	-2.06368	1.50265	-2.14063	-1.56652	-3.69975	-2.97819	-2.52639	-1.19625	0.784781	-0.947973
	0.291844	0.544404	Q8WU90	Q8WU90	Zinc finger CCCH domain-containing protein 15	ZC3H15	7.3	0	0	4.9	8.2	4.9	8.2	2	0	0	1	2	1	2	TRUE	2	0	0	1	2	1	2	-3.24906	-3.61768	-3.92331	-3.51394	-2.1405	-3.79621	-0.937403	-3.36485	-1.29045	-1.92456	-3.32539	-3.25979	-6.05401	-2.81759	-5.289	-1.8077	-5.32918	-2.20964	-1.93992	-0.426798	-2.61588
	0.901569	0.544019	Q63HN8	Q63HN8	E3 ubiquitin-protein ligase RNF213	RNF213	2.8	2.6	2.9	2.2	3.9	2.1	3.9	11	11	11	8	16	9	16	TRUE	13	13	12	7	16	9	16	1.88105	1.09863	0.800663	0.674532	1.76262	0.680737	0.101261	-0.146769	-0.00607872	0.903173	-0.250526	0.525736	0.152428	1.31348	-0.210083	0.413462	1.01332	0.951515	-2.04209	-2.51815	0.422697
	0.318063	0.543966	Q9P2D3	Q9P2D3	HEAT repeat-containing protein 5B	HEATR5B	0	0	0	2.1	1.3	0.5	2.1	0	0	0	2	1	1	2	TRUE	0	0	0	2	3	2	3	-5.42985	-2.85657	-2.94678	-3.02797	-2.75181	-3.66424	-1.15531	-2.65644	-2.84505	-2.63067	-2.05317	-2.90983	-5.41237	-2.8516	-2.02653	-5.15864	-5.39565	-3.09623	-4.18284	-2.72823	-4.06386
	0.160786	0.543651	O60884	O60884	DnaJ homolog subfamily A member 2	DNAJA2	6.1	5.6	3.6	0	0	2.4	6.1	2	2	1	0	0	1	2	TRUE	4	2	1	0	0	1	4	-1.59702	2.85196	-6.43057	-2.87928	-3.46917	-1.61748	-2.68747	-2.54224	-2.51304	-4.09503	-3.96334	-3.17069	-3.33687	-2.12069	-2.32879	-0.983643	-4.19516	-3.43831	-2.31527	-2.8984	-2.29519
	0.439922	0.542872	P35222	P35222	Catenin beta-1	CTNNB1	35.7	35.1	40.1	30.1	26.8	27.9	40.1	17	16	18	15	14	14	18	TRUE	51	47	49	26	27	25	51	3.66898	5.80143	5.87419	4.60465	4.47481	4.15992	5.37465	5.05819	3.4073	4.63798	5.6412	4.23608	3.41878	3.28649	6.2055	4.30528	4.40152	3.70918	5.40391	3.34392	3.09468
	0.588781	0.542839	Q96G03	Q96G03	Phosphoglucomutase-2	PGM2	8	8	6.2	6	1.8	6.4	8	4	4	3	3	1	3	4	TRUE	4	5	8	3	1	3	8	-0.13472	-0.0757027	-1.4662	0.15449	-1.08403	-0.288301	-0.121078	-0.541826	-2.92581	-1.08064	0.0996304	-1.43482	-1.75018	0.00132561	-0.55872	-1.58669	-2.11479	-0.142439	0.357313	-1.70095	0.471447
	0.618715	0.542306	Q14914	Q14914	Prostaglandin reductase 1	PTGR1	10.6	19.5	15.5	10	16.7	20.1	20.1	3	5	5	2	4	5	5	TRUE	4	12	11	5	5	6	12	1.2772	2.25083	2.12807	0.667997	2.39578	3.12162	2.04564	1.87471	1.52226	2.05111	1.74695	1.19185	1.0631	2.42586	1.58733	1.7508	0.772305	0.988262	1.91213	1.09159	2.28184
	0.329558	0.541855	Q9NZN8	Q9NZN8	CCR4-NOT transcription complex subunit 2	CNOT2	3	5.6	0	3	0	0	5.6	1	2	0	1	0	0	2	TRUE	1	2	0	1	0	0	2	-2.44009	-2.63403	-6.16888	-3.43967	-3.29088	-1.66453	-3.69544	-2.92516	-5.61068	-4.53442	-3.68464	-2.9617	-2.99397	-3.4078	-2.97931	-4.9524	-4.53085	-4.02489	-1.96369	-2.39628	-2.2381
	0.623632	0.540593	O95070	O95070	Protein YIF1A	YIF1A	10.6	10.6	10.6	19.8	19.8	19.8	19.8	2	2	2	4	4	4	4	TRUE	2	2	4	5	6	4	6	0.972313	1.1561	1.08164	1.8966	0.59531	0.871616	1.09933	0.599672	0.80508	2.16915	1.82451	0.243475	0.931839	1.6957	0.170252	1.45519	-0.202658	-0.720293	-0.00165176	-0.694828	0.572893
	0.34416	0.53996	Q16851	Q16851	UTP--glucose-1-phosphate uridylyltransferase	UGP2	20.1	4.7	12.4	1.6	0	5.1	20.1	8	2	5	1	0	2	8	TRUE	10	4	8	1	0	2	10	0.168638	-2.2736	-1.07026	-0.847059	-1.75904	-0.145552	-0.109877	-1.73578	-1.02503	-1.06766	-1.31655	-1.36196	-2.98147	-1.4777	0.0861855	-1.20603	-3.38158	-0.206057	0.151148	0.924334	0.309729
	0.555477	0.538254	Q15070	Q15070	Mitochondrial inner membrane protein OXA1L	OXA1L	17	17	17	2.3	10.3	12.6	17	8	8	7	1	3	4	8	TRUE	18	16	17	1	4	4	18	2.58141	1.56795	2.722	2.67243	3.0203	3.36697	1.93804	2.27212	2.33658	3.26592	2.73748	2.6811	2.68886	2.59804	2.9124	0.228394	2.03206	2.24178	1.81935	0.548326	1.60052
	0.737087	0.53727	Q9NX58	Q9NX58	Cell growth-regulating nucleolar protein	LYAR	23.5	17.2	28.2	23	36.1	35.4	36.1	7	4	7	7	10	12	12	TRUE	12	10	14	9	10	13	14	2.3785	1.05256	2.93414	2.40011	2.24331	3.51641	2.02639	2.25476	2.35448	2.82154	1.71979	2.78221	2.09683	1.75694	1.25377	2.12813	1.64411	2.42163	2.39584	3.44137	2.73394
	1.02646	0.537041	P61513	P61513	60S ribosomal protein L37a	RPL37A	19.6	19.6	19.6	41.3	29.3	42.4	42.4	1	1	1	3	3	4	4	TRUE	3	2	1	8	12	9	12	0.867678	0.734694	0.181618	1.80454	0.741833	0.532959	-1.69858	0.0799618	-0.226187	1.26897	0.912123	0.677063	1.14437	0.168081	-0.134308	0.378519	0.0602398	0.0241737	1.16583	0.532341	0.64098
	0.656023	0.535892	P84090	P84090	Enhancer of rudimentary homolog	ERH	26	26	42.3	10.6	17.3	0	42.3	3	3	4	1	2	0	4	TRUE	7	7	10	0	2	0	10	0.903692	0.0753441	0.461395	0.2097	0.30155	-0.390697	0.552847	0.0525093	0.592672	-0.437702	-0.457609	-0.332188	-0.890835	-0.291903	1.03086	-1.62197	0.134239	-0.0147514	0.0128059	1.24042	-0.281382
	0.541383	0.535546	O95674	O95674	Phosphatidate cytidylyltransferase 2	CDS2	7	9	7	7	7	7	9	2	2	2	2	2	2	2	TRUE	4	4	5	1	2	2	5	1.11353	-0.168894	0.845842	0.801508	1.5321	-0.485817	-0.314543	-0.327127	-0.0765381	-0.211323	-0.0564117	0.178988	0.407551	0.604574	-1.03793	0.518547	0.956961	-1.02471	0.783848	-4.57272	0.643661
	0.270183	0.535011	P43355;P43361;P43362	P43355;P43361	Melanoma-associated antigen 1;Melanoma-associated antigen 8	MAGEA1;MAGEA8	0	2.9	0	0	0	2.6	2.9	0	1	0	0	0	0	1	FALSE	0	1	0	0	0	1	1	-4.97717	-0.355953	-4.83598	-4.58652	-2.9103	-4.23099	-2.4237	-4.15761	-5.92846	-4.35815	-4.68562	-4.96691	-4.44403	-2.77199	-4.83663	-5.61274	-3.36559	-4.076	-2.23061	-1.98951	-3.04244
	0.32581	0.534989	Q8IYT4	Q8IYT4	Katanin p60 ATPase-containing subunit A-like 2	KATNAL2	2.2	2.2	2.2	0	2.2	2.2	2.2	1	1	1	0	1	1	1	FALSE	2	2	1	0	1	1	2	-0.494642	-1.50043	-1.09851	-3.24387	1.03079	-0.899668	-0.956642	-0.676985	-0.998812	-1.60372	-0.772203	-1.55294	-0.447889	-1.76127	-0.781418	-2.91064	-2.73868	-0.776371	-0.350929	0.631882	-0.455616
	0.554573	0.534383	P49815	P49815	Tuberin	TSC2	0.6	0	0.6	3.5	3.6	2.6	3.6	1	0	1	3	4	3	4	TRUE	2	0	1	3	4	3	4	-3.96775	-3.47824	-2.05413	-2.41037	-2.65976	-2.73712	0.0719547	-4.90203	-3.82974	-3.27413	-2.69068	-3.47391	-4.66718	-3.44045	-3.4648	-1.85957	-3.52679	-3.55487	-2.63203	-3.6586	-3.44808
	0.67505	0.53369	Q9BYI3	Q9BYI3	Hyccin	FAM126A	2.1	0	2.1	5	2.9	0	5	1	0	1	2	1	0	2	TRUE	1	0	2	2	1	0	2	-3.48921	-3.3323	-3.6261	-3.35425	-4.66671	-2.47734	-3.68441	-4.15894	-4.58309	-4.91152	-4.03713	-4.13744	-3.60439	-2.97446	-3.97853	-4.91613	-4.18349	-4.49105	-4.31005	-3.25966	-2.80514
	0.277132	0.53366	Q9Y426	Q9Y426	C2 domain-containing protein 2	C2CD2	2.9	0	0	2.3	0	4.7	4.7	1	0	0	1	0	1	1	FALSE	1	0	0	1	0	1	1	-0.903379	-3.35976	-2.89628	-3.38626	-3.63642	-4.19594	-1.62003	-1.48473	-4.63319	-2.44163	-3.1803	-2.80232	-5.91382	-4.60266	-2.61361	-3.36322	-3.93962	-1.14707	-2.2524	-3.30114	-2.61606
	0.305834	0.533442	Q14156	Q14156	Protein EFR3 homolog A	EFR3A	4.3	3.4	3.4	4.4	2.4	6	6	3	2	2	3	2	4	4	TRUE	4	3	3	3	2	5	5	-1.04665	-2.12544	-0.976788	-1.96254	-0.0596313	-1.52262	-1.23475	-1.33012	-0.079277	-0.0896378	-0.959648	-2.63549	-3.29768	-0.624954	-0.322401	-1.59818	-4.42376	-0.627344	-3.2586	-1.59948	-4.02117
	1.09101	0.533164	P06733;P09104	P06733	Alpha-enolase	ENO1	60.8	55.5	63.8	33.6	40.1	42.4	63.8	19	18	20	10	14	14	20	TRUE	116	72	99	14	17	20	116	5.92669	5.53659	5.77122	4.58159	5.66641	5.79421	5.69884	5.42941	5.60036	4.6504	5.30729	5.27594	4.74943	4.84886	5.9362	4.87983	4.7052	4.95821	6.07797	6.70494	5.99566
	0.548331	0.532498	O14966	O14966	Ras-related protein Rab-7L1	RAB29	19.2	14.8	25.1	5.4	5.4	10.3	25.1	2	2	3	0	0	1	3	TRUE	2	4	4	0	0	1	4	-3.01332	-1.83995	-2.06145	-3.60253	-2.76312	-3.25366	-2.72711	-2.06522	-3.51843	-1.82431	-4.23807	-1.5371	-2.75379	-2.23925	-2.39528	-4.1039	-4.23337	-4.00343	-2.926	-2.63648	-3.0897
	0.514657	0.53248	Q15717;Q12926	Q15717	ELAV-like protein 1	ELAVL1	29.4	36.8	43.6	7.4	19	18.4	43.6	6	9	10	2	4	5	10	TRUE	11	17	14	2	6	5	17	1.7063	1.88304	1.73961	0.312494	2.92917	1.65458	1.9484	1.94515	1.33028	2.15354	2.48515	1.40934	2.74416	1.4672	0.49267	0.509668	0.570078	1.24653	2.24493	2.75457	2.4996
	0.797173	0.532379	O43617	O43617	Trafficking protein particle complex subunit 3	TRAPPC3	4.4	0	4.4	0	6.1	5.6	6.1	1	0	1	0	1	1	1	TRUE	2	0	1	0	1	1	2	-2.89048	-3.50809	-3.29512	-3.36687	-2.20406	-2.33354	-2.49293	-4.33985	-2.32945	-4.08591	-4.63317	-3.40272	-3.26343	-3.52455	-2.99653	-4.71187	-3.39222	-2.90383	-1.91351	-4.70128	-2.5402
	0.366924	0.531936	P04792	P04792	Heat shock protein beta-1	HSPB1	70.7	66.8	70.2	12.7	35.1	34.6	70.7	13	12	13	2	6	6	13	TRUE	38	30	35	2	6	5	38	4.28056	3.26467	3.38816	1.80035	3.35008	2.56076	3.15234	2.31996	3.72135	-0.591396	2.83706	1.67573	0.1756	2.43313	3.84922	2.63037	3.83048	2.53417	2.71231	3.9539	3.07084
	0.179088	0.53142	Q9UBP6	Q9UBP6	tRNA (guanine-N(7)-)-methyltransferase	METTL1	0	6.9	24.3	2.9	18.5	8.7	24.3	0	2	4	1	4	2	4	TRUE	0	2	4	1	4	3	4	-5.16346	-1.02541	-0.416559	-2.12226	-1.06991	-0.986464	-0.909525	-0.127415	-1.42099	-0.281961	-4.16998	-4.77114	-2.64519	-2.64573	-6.57749	-1.07683	-0.164595	-0.862759	-0.857506	-1.71049	-1.17063
	0.80832	0.530689	Q6PCE3	Q6PCE3	Glucose 1,6-bisphosphate synthase	PGM2L1	5.3	7.1	7.1	1.8	0	0	7.1	1	2	2	1	0	0	2	TRUE	1	3	5	1	0	0	5	-3.00992	-3.2921	-3.11231	-2.36735	-2.70397	-4.08985	-2.64213	-2.69388	-2.95554	-3.05963	-4.21401	-4.58468	-3.39265	-3.3293	-3.10402	-4.56962	-3.15776	-4.20628	-1.70432	-3.4577	-4.38241
	0.39797	0.530179	Q5T9L3	Q5T9L3	Protein wntless homolog	WLS	6.3	12.4	7.6	13.9	7.6	10.2	13.9	3	7	4	7	5	5	7	TRUE	3	9	4	8	5	8	9	-0.0762501	3.17136	0.886572	1.89042	2.20612	0.616903	-0.0370598	1.59602	0.732529	1.69882	0.956232	0.266146	0.979851	-0.668873	1.30875	0.882299	1.99291	1.01912	-0.675989	-2.47494	1.07042
	0.436027	0.529176	Q6YN16	Q6YN16	Hydroxysteroid dehydrogenase-like protein 2	HSDL2	32.5	33.5	28.9	8.9	22	19.4	33.5	10	9	9	2	9	8	10	TRUE	16	16	14	3	11	10	16	1.6511	1.45152	0.639755	0.371065	3.13531	1.85456	0.747162	0.989964	1.42623	1.88394	1.29163	1.32717	1.68808	1.48903	1.89426	0.492643	1.03108	-0.666842	2.22015	1.51218	1.70399
	0.414513	0.527892	P16403	P16403	Histone H1.2	HIST1H1C	33.8	28.6	25.8	42.7	46.5	45.5	46.5	4	3	3	4	4	4	4	TRUE	12	11	14	18	14	14	18	4.75777	7.51986	6.41862	6.61867	6.68291	6.42577	6.32215	6.86123	4.91697	7.0131	6.39357	6.12018	4.94481	6.44216	7.25688	6.29373	4.2227	6.09596	6.77896	6.57983	4.90362
	0.537744	0.526993	P15529	P15529	Membrane cofactor protein	CD46	2.6	4.6	2.3	7.4	13.5	8.7	13.5	1	2	1	4	5	3	5	TRUE	3	3	2	4	6	5	6	1.79111	1.33351	-1.04798	1.43996	0.665134	0.308783	-1.38068	0.747684	-0.870056	0.353863	0.465057	-0.20788	-0.57605	0.610092	-0.07514	0.862265	0.0974941	0.409899	0.645079	-0.704979	1.78067
	0.321878	0.526935	Q9UBF2	Q9UBF2	Coatomer subunit gamma-2	COPG2	3.4	5.4	4.2	5.6	3.3	4.4	5.6	1	2	1	3	2	3	3	TRUE	1	2	2	4	2	3	4	-2.04051	-1.82676	-0.730507	-3.76548	-2.19735	-0.789814	-0.927189	-2.0289	-3.55007	-2.86352	-1.37249	-0.734118	-3.01147	-2.74471	-0.494295	-2.41461	-4.40084	-1.44608	-0.929905	-4.60791	-4.27804
	0.647215	0.526493	P23229	P23229	Integrin alpha-6;Integrin alpha-6 heavy chain;Integrin alpha-6 light chain;Processed integrin alpha-6	ITGA6	4	2.6	3.8	3.7	0.8	2.2	4	4	3	4	4	1	3	4	TRUE	4	4	6	4	1	4	6	0.465837	-0.219873	-0.0888519	2.11924	0.255327	0.558167	0.168468	1.39943	-0.159697	0.0237007	-0.990488	1.10646	0.330086	0.17762	-0.153561	-0.0759163	-0.948267	0.600924	-0.0735626	1.18256	-0.113405
	0.573684	0.526018	Q9BV40	Q9BV40	Vesicle-associated membrane protein 8	VAMP8	41	51	41	34	31	31	51	4	5	4	3	3	3	5	TRUE	12	13	11	4	3	3	13	2.6639	3.2366	2.15858	1.12208	2.72681	2.77667	2.83557	2.66839	2.6783	3.32447	2.17614	2.34838	2.23694	2.70532	1.62671	2.65248	0.523966	1.78311	1.34025	1.62016	2.19604
	1.51744	0.525542	Q13085;O00763	Q13085	Acetyl-CoA carboxylase 1;Biotin carboxylase	ACACA	14.7	19.5	18.4	14.1	14.4	11.5	19.5	22	30	29	24	23	22	30	TRUE	41	49	49	30	28	25	49	2.91031	3.1832	3.28192	3.62455	3.29104	2.99512	3.19605	2.7735	3.12687	3.91632	3.18391	3.29285	2.2731	3.41054	2.58231	2.52453	3.02601	2.31642	2.79493	1.77483	3.21149
	0.343166	0.524667	Q14114	Q14114	Low-density lipoprotein receptor-related protein 8	LRP8	1.8	4.6	0.9	1.5	1.3	0	4.6	2	3	1	1	1	0	3	TRUE	2	4	1	1	1	0	4	-1.16068	-0.573221	-2.93232	-0.981615	-3.15716	-3.34948	-4.23582	-2.8167	-2.59815	-3.72191	-2.04412	-3.97056	-1.61123	-3.07839	-2.60649	-3.30268	-0.940874	-3.76282	-2.96204	-2.70045	-3.05713
	0.440843	0.524087	Q9Y5Q0	Q9Y5Q0	Fatty acid desaturase 3	FADS3	9.9	10.6	9.4	10.1	5.6	9.9	10.6	4	4	3	4	2	4	4	TRUE	5	5	4	6	2	4	6	3.3419	1.74724	-0.0192051	1.25612	1.70658	1.47084	0.298645	1.63026	-0.443218	2.14728	1.08814	1.26793	0.79809	2.00675	-0.143066	1.92446	0.928514	0.844204	0.915281	0.358196	-0.413027
	1.47129	0.523063	Q6DD88	Q6DD88	Atlastin-3	ATL3	43.4	42	44.7	35.7	44.7	39.6	44.7	16	14	17	13	16	15	17	TRUE	49	53	54	24	28	21	54	5.37002	5.31668	5.55933	6.2096	5.7158	4.95437	5.17131	4.91158	5.19408	5.68519	5.12159	4.47076	5.11792	5.46211	4.85505	4.76827	5.15061	4.63347	4.41576	4.11447	4.65434
	0.741448	0.522681	P11279	P11279	Lysosome-associated membrane glycoprotein 1	LAMP1	13.9	12	19.9	6.7	6.7	6.7	19.9	5	5	6	3	3	3	6	TRUE	8	12	17	4	3	6	17	4.41401	4.30376	4.95175	4.63307	5.19541	3.20948	3.86055	3.90168	3.93362	4.90499	3.79223	3.30925	3.78299	4.05687	4.38717	4.29924	4.17586	2.86927	3.42845	3.05937	4.33967
	1.62647	0.522424	Q9Y262	Q9Y262	Eukaryotic translation initiation factor 3 subunit L	EIF3L	36.9	36.5	32.3	27	32.6	31.4	36.9	16	17	13	14	14	15	17	TRUE	30	33	36	14	17	17	36	3.75247	4.57437	4.27464	4.67289	3.96125	4.10894	4.24263	3.0849	4.01616	3.87502	3.39117	3.46201	3.50671	3.88591	3.62197	3.36575	4.25985	3.56984	4.02212	3.08648	4.23899
	0.381921	0.522265	Q9H6V9	Q9H6V9	UPF0554 protein C2orf43	C2orf43	0	4.3	7.4	4.3	0	0	7.4	0	1	2	1	0	0	2	TRUE	0	2	2	1	0	0	2	-5.66833	-2.39216	-2.3259	-3.97327	-3.28475	-3.30494	-4.10961	-2.81617	-2.4384	-3.38863	-4.06529	-2.94889	-3.02219	-4.47472	-2.8912	-5.02089	-4.44199	-4.23195	-4.75339	-1.94759	-2.50205
	0.577205	0.522162	Q5ZPR3	Q5ZPR3	CD276 antigen	CD276	29.4	24.5	29.4	14.6	19.9	19.9	29.4	7	6	7	3	4	4	7	TRUE	12	13	16	4	6	4	16	2.24285	2.22099	1.65974	2.28293	1.92937	2.02315	1.92848	2.24249	2.45938	2.03223	2.39017	0.999777	1.73539	2.79083	0.39728	2.52885	1.53181	0.241898	1.28207	-1.60661	1.07921
	0.540303	0.522161	Q9NXR7	Q9NXR7	BRCA1-A complex subunit BRE	BRE	3.7	7.3	11.2	7.6	7.6	0	11.2	1	2	3	2	2	0	3	TRUE	2	3	5	2	2	0	5	-3.48241	-2.17346	-1.58623	-3.1486	-0.960308	-2.44714	-2.10153	-1.7782	-2.56364	-1.62092	-3.49801	-2.83952	-2.66232	-2.32735	-2.45408	-3.62497	-3.62642	-2.23596	-1.78495	-3.54536	-1.55421
	1.19548	0.521586	P10301	P10301	Ras-related protein R-Ras	RRAS	19.7	14.7	20.6	39	33.5	37.6	39	1	1	3	5	4	4	5	TRUE	8	7	10	8	8	8	10	2.04639	1.45176	2.0885	1.25494	2.10145	1.12161	2.68523	2.2683	0.500971	2.46509	1.6465	1.7763	0.78606	1.68152	1.16214	1.63236	0.760292	0.912767	0.0869484	0.069561	1.47158
	0.244422	0.521483	Q9HBH5	Q9HBH5	Retinol dehydrogenase 14	RDH14	2.4	0	6.2	5.1	13.4	10.1	13.4	1	0	2	1	3	2	3	TRUE	1	0	2	1	4	2	4	-1.26019	-3.17823	-0.33374	-2.39961	-0.879444	-1.61933	-2.83824	-0.321648	-0.553453	-0.599779	-1.15067	-0.681511	-1.82178	-1.18499	-5.99841	-1.40149	-1.13846	-1.25431	-0.831833	-1.18497	-0.599068
	0.251752	0.521114	Q96HA1	Q96HA1	Nuclear envelope pore membrane protein POM 121	POM121	3.8	5.3	4.7	8.2	10	6.9	10	0	0	0	1	0	1	1	TRUE	0	0	0	1	0	1	1	-4.39465	-4.06776	-5.30982	-0.679329	-3.96021	-3.99755	-3.44848	-0.473763	-1.33173	-3.55571	-3.10829	-2.9082	-5.6453	-5.88449	-2.97676	-2.43811	-3.84142	-4.74991	-2.09717	-3.64004	-1.29425
	0.290559	0.520088	O75054	O75054	Immunoglobulin superfamily member 3	IGSF3	1	7.4	2.9	3	3	2	7.4	1	6	3	2	2	2	6	TRUE	1	7	4	3	2	2	7	-4.51303	-0.381565	-1.52777	-1.14322	-2.21058	-3.15576	-1.46475	-1.08965	-2.16471	-0.531591	-2.58356	-2.16867	-3.35029	-1.12401	-2.14197	-1.84352	-4.01153	-3.58113	-4.01672	-3.95563	-2.74583
	0.245734	0.519709	Q9NZI8;Q9Y6M1	Q9NZI8	Insulin-like growth factor 2 mRNA-binding protein 1	IGF2BP1	8.5	4.5	8	8	9.9	4	9.9	3	1	2	2	3	2	3	TRUE	3	2	4	2	3	2	4	0.166224	-2.51027	-1.72182	-3.46891	0.997663	-0.302582	-0.716866	-0.571604	-5.89297	-1.58605	0.238014	1.33014	-0.859657	-3.03769	0.059763	-3.25803	-1.90987	-0.952467	1.42307	0.231047	-1.02233
	0.334001	0.519668	P34741	P34741	Syndecan-2	SDC2	7.5	7	7	11.4	11.4	10.9	11.4	2	1	1	2	3	2	3	TRUE	5	4	3	2	2	2	5	0.444899	-0.847946	-0.525011	-0.56955	1.20007	0.748581	0.336779	0.273264	0.000923157	0.0647545	0.750576	-0.262415	0.307976	0.38159	0.268158	0.865845	-1.74682	-2.74371	-0.609402	-0.899864	0.16651
	0.362733	0.519435	O94766;REV__Q9BRK4;REV__Q9Y2Y4	O94766	Galactosylgalactosylxylosylprotein 3-beta-glucuronosyltransferase 3	B3GAT3	15.2	12.2	21.2	4.5	0	7.5	21.2	3	2	3	1	0	2	3	TRUE	4	2	3	1	0	2	4	-1.36297	-0.725687	-0.750519	-2.30354	-3.02131	-0.750397	-1.35976	-1.49388	-1.54888	-0.895323	-3.23246	-0.499283	-0.842989	-1.94157	-1.70467	-4.38374	-1.53163	-1.62643	-4.86712	-2.50955	-1.446
	0.346345	0.519359	Q13347	Q13347	Eukaryotic translation initiation factor 3 subunit I	EIF3I	13.2	20.6	10.5	0	0	0	20.6	2	4	1	0	0	0	4	TRUE	3	5	2	0	0	0	5	-1.55009	-1.12748	-3.18063	-1.42003	-2.40732	-1.22116	-0.953741	-2.57838	-0.983315	-1.818	-3.21698	-0.363283	-2.9803	-1.42083	-0.629238	-1.41916	-4.35133	-3.22201	-0.982887	0.847918	-2.28753
	0.631578	0.519204	P28838	P28838	Cytosol aminopeptidase	LAP3	11.9	9.1	11.4	0	0	0	11.9	4	3	4	0	0	0	4	TRUE	5	4	5	0	0	0	5	-2.06345	-2.11857	-2.13834	-2.80895	-2.34315	-1.147	-1.46668	-2.45363	-2.37515	-2.87548	-4.37998	-2.12582	-2.29043	-3.16574	-1.04726	-3.13059	-2.89707	-3.2036	-0.916641	-0.676596	-1.68547
	0.578391	0.518725	Q9UMR2;Q9NUU7	Q9UMR2;Q9NUU7	ATP-dependent RNA helicase DDX19B;ATP-dependent RNA helicase DDX19A	DDX19B;DDX19A	9.2	13.6	9.6	0	0	2.5	13.6	3	5	3	0	0	1	5	TRUE	4	7	6	0	0	1	7	-2.26873	-0.769735	-1.4312	-2.5058	-2.00042	-1.75988	-1.01383	-1.25192	-1.62851	-1.7754	-2.53081	-1.62635	-1.38525	-1.81402	-3.28917	-3.50865	-1.83902	-2.01201	-0.532116	-0.955458	-0.797052
	0.305131	0.518406	P61088;Q5JXB2	P61088;Q5JXB2	Ubiquitin-conjugating enzyme E2 N;Putative ubiquitin-conjugating enzyme E2 N-like	UBE2N;UBE2NL	21.7	7.2	23	0	6.6	6.6	23	3	1	2	0	1	1	3	TRUE	4	1	2	0	1	1	4	-1.46288	-3.04193	-0.198982	-2.9549	-0.601992	-1.32794	-1.97212	-3.28211	-2.00826	-1.28857	-0.940344	-2.42919	-2.98951	-0.503159	-2.43371	-1.7765	-0.876495	-4.11968	0.480927	0.445793	-1.46346
	0.680364	0.518192	Q96KC8	Q96KC8	DnaJ homolog subfamily C member 1	DNAJC1	11.6	13.2	15.2	13.5	24.4	18.1	24.4	4	6	6	6	10	7	10	TRUE	9	9	12	7	11	8	12	1.176	1.90891	1.12054	1.03548	1.20454	0.810896	0.483877	-0.698811	0.142204	1.57361	0.994614	0.339319	0.192402	0.0138359	2.31534	0.491318	0.143829	0.99049	-0.757126	-1.06617	0.798502
	0.710534	0.517752	Q53TN4	Q53TN4	Cytochrome b reductase 1	CYBRD1	8.7	8	18.5	10.1	12.6	7.7	18.5	2	2	4	3	4	2	4	TRUE	1	3	6	3	5	2	6	0.365467	-0.756767	0.929956	0.282534	1.33321	-0.198532	1.14707	1.45153	0.445631	1.44457	-0.536928	0.138786	-0.927786	-0.0757504	0.088913	0.483484	-0.665398	-0.0541115	0.632044	0.366543	-1.92135
	0.291695	0.517394	Q86V85	Q86V85	Integral membrane protein GPR180	GPR180	3.4	3.4	3.4	0	0	6.4	6.4	1	1	1	0	0	2	2	TRUE	2	2	1	0	0	2	2	-1.39346	-1.39191	-1.27386	-3.62958	-3.84233	-1.18003	-1.75346	-1.23215	-2.37665	-3.36829	-0.150763	-1.44575	-2.60694	-2.55979	-1.68797	-4.09292	-4.20389	-0.664028	-1.98315	-4.01126	-5.00805
	1.74492	0.517109	P20339	P20339	Ras-related protein Rab-5A	RAB5A	39.5	48.4	39.5	45.6	51.2	45.1	51.2	3	5	4	5	5	4	5	TRUE	9	20	10	7	6	7	20	2.12603	2.29461	1.64491	1.63673	2.25681	2.08954	2.044	1.92044	1.57101	1.7528	1.9845	0.939926	1.24705	1.77949	1.85559	1.25055	1.07284	1.74046	1.2714	1.86415	1.79249
	2.15117	0.516627	P46782	P46782	40S ribosomal protein S5;40S ribosomal protein S5, N-terminally processed	RPS5	48.5	46.6	46.6	43.6	51.5	45.1	51.5	12	11	11	13	13	13	13	TRUE	53	42	47	21	19	24	53	6.10018	6.30899	6.27306	6.28713	5.93547	6.42732	6.22006	5.83272	5.94147	5.99055	5.60482	5.35057	5.67411	5.85511	5.68223	6.1305	5.12167	5.76875	5.71013	5.15216	5.84796
	0.245014	0.515818	O95758	O95758	Polypyrimidine tract-binding protein 3	PTBP3	12.5	19.6	10.7	5.4	4.7	10.3	19.6	4	5	3	1	1	3	5	TRUE	8	13	3	1	1	3	13	0.458048	0.406021	-1.63746	-0.572096	2.06338	0.718359	0.317118	0.0516052	0.11009	1.73827	-2.22024	0.918913	0.970951	1.12164	0.675615	-1.39735	-3.30972	0.280209	-0.0628376	0.137867	0.0448532
	0.271567	0.515761	Q9Y221	Q9Y221	60S ribosome subunit biogenesis protein NIP7 homolog	NIP7	28.9	21.1	29.4	10.6	10.6	21.7	29.4	3	2	4	1	1	2	4	TRUE	6	3	7	1	1	2	7	-0.177565	-0.758034	0.12388	1.07276	0.216871	1.22902	-0.336985	-0.191864	0.386957	-1.93904	0.536037	0.357462	0.794928	0.123032	0.739479	0.230124	0.621557	-3.89676	-0.0455456	-0.80827	-0.420593
	0.865851	0.515109	P25789	P25789	Proteasome subunit alpha type-4	PSMA4	25.3	16.1	25.3	6.5	6.5	6.5	25.3	5	4	5	2	2	2	5	TRUE	7	7	6	2	2	2	7	0.446848	-0.0360241	-0.457705	0.40094	-0.0456104	-0.867435	0.322636	-0.852533	-0.917444	-0.870995	-0.839857	-1.74635	0.136007	-0.141975	-1.57093	-0.717873	-0.539797	-0.815075	-0.0723114	0.827915	0.292524
	0.219995	0.513734	Q9H6R6	Q9H6R6	Palmitoyltransferase ZDHHC6	ZDHHC6	4.6	2.9	7.5	3.4	2.9	6.3	7.5	1	1	2	1	1	2	2	TRUE	1	3	2	1	1	2	3	-2.90193	0.128805	-1.93774	-4.68103	-1.63851	-4.10001	-2.11925	-2.31917	-1.92988	-3.56745	-1.53493	-2.09775	-3.85996	-5.58565	-3.02686	-2.10555	-1.13594	-2.49886	-3.09795	-4.24322	-4.18862
	0.969192	0.513049	Q9Y2R4	Q9Y2R4	Probable ATP-dependent RNA helicase DDX52	DDX52	11.7	13.5	13.5	14.4	17.4	17.4	17.4	4	5	5	6	8	6	8	TRUE	6	9	6	7	8	7	9	1.00373	2.23473	1.01932	1.83211	1.6227	1.4139	0.509352	1.00521	2.6459	1.77782	0.171053	1.18736	0.503817	0.470343	1.80498	0.751266	1.20289	1.31488	1.06032	-0.19171	0.0466061
	0.255974	0.512652	P51003;Q9NRJ5	P51003	Poly(A) polymerase alpha	PAPOLA	2.8	7.7	5.4	2.6	2.6	0	7.7	1	3	2	1	1	0	3	TRUE	2	4	3	1	1	0	4	-3.35983	-0.900202	-3.6669	-4.44218	-1.18383	-2.45368	-0.429041	-2.15438	-3.37169	-4.42159	-1.47416	-1.32629	-4.65406	-1.50477	-2.28397	-2.44937	-5.34251	-2.84787	-1.16916	-3.79392	-3.52141
	0.389604	0.512425	Q9HCP0	Q9HCP0	Casein kinase I isoform gamma-1	CSNK1G1	9.5	7.3	5	2.4	5.7	8.1	9.5	1	1	0	0	1	1	1	TRUE	1	1	0	0	1	1	1	-2.73003	-2.83599	-5.59742	-5.36576	-4.24726	-3.78945	-3.69337	-2.71284	-4.62155	-2.90207	-3.60352	-5.37024	-3.23114	-5.13924	-5.05792	-4.06481	-5.10963	-5.03772	-3.60468	-3.73895	-4.33813
	1.7348	0.511998	P61254	P61254	60S ribosomal protein L26	RPL26	33.8	33.1	33.8	45.5	40.7	48.3	48.3	0	0	0	2	2	3	3	TRUE	15	16	11	11	11	21	21	5.52862	6.1231	5.13555	5.8722	5.5224	5.92147	5.36316	5.40586	5.5407	5.17397	4.77496	5.47232	5.31341	5.51265	5.26964	4.75747	5.20704	4.97113	6.44273	5.68231	6.19576
	0.196332	0.511203	P51608	P51608	Methyl-CpG-binding protein 2	MECP2	0	0	7.6	16.7	20.2	14.2	20.2	0	0	2	6	6	4	6	TRUE	0	0	3	6	7	4	7	-5.39835	-1.08633	0.061079	-0.355246	-0.700718	-1.60668	-2.4994	0.186275	-1.58312	-1.13577	-2.26537	-1.26847	-1.21714	-4.81701	-2.84798	-0.144047	-1.80209	-1.3252	-1.15441	-1.21539	-4.82137
	1.88774	0.507958	Q86UP2	Q86UP2	Kinectin	KTN1	49.1	51.6	50.5	49.3	55.9	50.2	55.9	57	58	58	65	71	65	71	TRUE	143	142	140	106	99	80	143	7.16338	7.47565	7.10874	7.46517	7.84586	7.09631	6.76067	7.26312	6.59998	7.78076	7.05061	6.89611	7.083	7.20689	7.00813	6.73001	6.4916	6.58772	6.46456	6.86351	6.41199
	0.236394	0.507258	O60869	O60869	Endothelial differentiation-related factor 1	EDF1	0	10.1	10.1	0	0	0	10.1	0	1	1	0	0	0	1	TRUE	0	1	1	0	0	0	1	-5.58653	-1.94913	-1.96669	-3.39986	-1.25105	-2.14335	-2.72752	-2.70782	-1.10822	-4.15044	-1.04935	-2.09857	-1.78769	-2.62542	-1.57181	-4.32049	-3.62317	-5.41159	-2.57974	-3.33266	-2.72016
	0.251062	0.506985	Q9H0R3	Q9H0R3	Transmembrane protein 222	TMEM222	12.5	9.6	9.6	0	0	12.5	12.5	1	1	1	0	0	1	1	TRUE	1	2	2	0	0	1	2	-1.48067	-1.91389	-3.14414	-3.31131	-2.47639	-1.9092	-3.93451	-2.45249	-1.76033	-0.983879	-2.65208	-3.70492	-1.3682	-6.2587	-1.11698	-3.91096	-2.52811	-2.09455	-4.64652	-1.80945	-0.975008
	1.98327	0.506137	P42677	P42677	40S ribosomal protein S27	RPS27	40.5	39.3	40.5	41.7	41.7	42.9	42.9	2	1	2	3	3	2	3	TRUE	14	10	12	8	10	10	14	5.00818	5.13591	5.14543	5.52171	5.17339	5.02095	4.85071	4.85889	5.13581	4.51298	4.60332	4.55971	4.4952	4.91086	5.08909	4.30797	4.8929	4.27272	4.85321	4.27099	4.7476
	0.622815	0.505438	Q6PGP7	Q6PGP7	Tetratricopeptide repeat protein 37	TTC37	7.4	5.4	9.5	8.2	8.4	7.2	9.5	8	7	11	10	10	9	11	TRUE	11	12	12	11	10	11	12	0.741604	0.889219	1.40907	0.0113316	1.55009	1.49823	1.28583	1.52457	1.0125	-0.562864	0.99485	0.955053	-0.971079	1.40062	0.622316	0.793161	0.604561	0.617346	0.981312	-1.56961	0.449305
	0.346978	0.50455	P11310	P11310	Medium-chain specific acyl-CoA dehydrogenase, mitochondrial	ACADM	2.6	8.6	5.7	0	0	0	8.6	1	3	2	0	0	0	3	TRUE	1	5	2	0	0	0	5	-3.58872	-1.25747	-2.61767	-1.42891	-2.89524	-3.49609	-1.20841	-2.41195	-2.52588	-3.04905	-3.23635	-1.96132	-4.53573	-2.04979	-2.83	-1.3236	-3.78396	-3.78832	-1.03477	0.991077	-2.21534
	0.218188	0.504411	P57678	P57678	Gem-associated protein 4	GEMIN4	1	4.1	0	2.1	5.7	5.4	5.7	1	3	0	2	5	5	5	TRUE	2	7	0	2	5	6	7	-2.39262	0.443987	-3.44653	-1.32825	-0.285236	-2.94065	-0.202557	-0.8531	-4.17679	-2.86148	-1.98691	-0.855394	-5.61645	-1.04074	-1.35891	-1.17136	-1.7879	-2.00041	-0.548893	-0.545782	-0.24506
	0.557321	0.503938	Q9H0W8	Q9H0W8	Protein SMG9	SMG9	8.7	8.5	12.3	0	0	0	12.3	2	2	3	0	0	0	3	TRUE	4	2	3	0	0	0	4	-2.31102	-2.23264	-1.61251	-2.332	-2.42166	-1.91304	-3.80981	-1.30896	-1.8314	-1.21764	-3.20129	-3.38152	-1.89979	-1.74776	-1.64509	-4.13244	-3.02344	-3.39798	-2.19467	-1.36068	-1.43914
	0.335282	0.503428	P61769	P61769	Beta-2-microglobulin;Beta-2-microglobulin form pI 5.3	B2M	16.8	8.4	8.4	0	0	8.4	16.8	2	1	1	0	0	1	2	TRUE	2	2	1	0	0	1	2	-0.169365	-1.30472	-1.87863	-1.9187	-1.62287	-0.914637	-0.196068	-1.71654	-1.45174	-2.03927	-2.70746	-1.86656	-3.75081	-1.84464	-0.485556	-3.30397	-1.28399	-0.160515	-0.372658	-0.0652027	-1.63929
	0.265285	0.503199	Q8IV48	Q8IV48	3-5 exoribonuclease 1	ERI1	0	4.3	0	0	0	5.4	5.4	0	1	0	0	0	2	2	TRUE	0	2	0	0	0	2	2	-3.64449	-1.42944	-4.66691	-4.83495	-3.88052	-2.53116	-1.48087	-1.70378	-1.65685	-2.42231	-2.97835	-4.1067	-4.18469	-4.88951	-6.39816	-2.93505	-2.89557	-2.7037	-1.38919	-1.05236	-4.01922
	0.251319	0.503112	Q8N122	Q8N122	Regulatory-associated protein of mTOR	RPTOR	0	0.9	0	0.9	0	0	0.9	0	1	0	1	0	0	1	FALSE	0	1	0	1	0	0	1	-3.67853	-1.05901	-4.49273	-4.88776	-3.16745	-3.95287	-5.2826	-3.73616	-5.03478	-3.1707	-4.81584	-2.07162	-1.95285	-2.22759	-5.41664	-4.6786	-5.01119	-4.97014	-4.90701	-4.08619	-2.1285
	1.02106	0.502083	Q96KA5	Q96KA5	Cleft lip and palate transmembrane protein 1-like protein	CLPTM1L	16	22.9	24.3	22.3	25.3	27.7	27.7	5	8	8	10	9	10	10	TRUE	24	33	27	17	13	13	33	3.62195	3.85631	4.58682	3.98504	4.41143	4.16463	3.82327	4.13195	4.53333	4.25283	3.69933	3.35152	3.13652	4.1115	4.10788	4.02386	3.44005	2.79387	3.74879	2.94581	3.53569
	1.1565	0.501431	Q15836	Q15836	Vesicle-associated membrane protein 3	VAMP3	53	46	53	46	53	53	53	3	3	4	3	3	3	4	TRUE	17	16	17	8	10	10	17	4.24421	3.46962	4.05166	4.2608	4.45974	3.74863	3.23073	3.91761	3.58219	4.50047	3.42983	4.17051	3.81782	4.21649	3.72401	2.90691	3.1251	3.43574	3.46629	2.7842	3.06764
	1.00402	0.501302	Q02543	Q02543	60S ribosomal protein L18a	RPL18A	37.5	33.5	42	31.8	43.2	52.8	52.8	9	8	10	7	11	14	14	TRUE	24	22	23	19	25	23	25	5.20295	4.74062	4.71355	5.20278	5.15517	4.54535	4.45469	4.61419	5.05368	5.64223	4.74021	4.36396	4.33201	4.39082	5.19654	5.00161	3.52366	4.10798	4.65701	3.85178	4.81296
	0.405422	0.501023	Q02790	Q02790	Peptidyl-prolyl cis-trans isomerase FKBP4;Peptidyl-prolyl cis-trans isomerase FKBP4, N-terminally processed	FKBP4	15.5	29.4	21.8	4.1	4.1	2.2	29.4	5	10	7	1	1	1	10	TRUE	17	19	13	1	1	1	19	-0.929647	-0.478565	0.394083	-1.06598	-1.29279	-1.18964	0.585728	0.620953	0.20265	0.312088	-0.462917	-1.03679	-1.01052	-2.96726	-1.19541	-0.0730095	0.0727634	-2.39524	0.573378	1.47204	0.150333
	1.08188	0.500747	Q8TDX7;Q9HC98	Q8TDX7	Serine/threonine-protein kinase Nek7	NEK7	22.2	29.5	22.2	12.6	25.8	14.9	29.5	5	7	5	3	5	3	7	TRUE	7	9	9	4	6	6	9	1.07325	0.739084	1.22647	0.698362	1.04437	1.15901	1.40848	1.62382	1.64223	0.442839	1.69709	1.28613	0.47328	1.29887	0.343702	0.282381	0.963968	-0.426128	1.40684	1.284	1.45131
	0.994214	0.500002	Q9Y617	Q9Y617	Phosphoserine aminotransferase	PSAT1	40.5	40.5	40.8	24.6	38.4	34.9	40.8	13	13	14	7	11	10	14	TRUE	27	26	27	9	11	13	27	2.92301	3.04923	2.78481	2.32594	2.88974	2.82828	2.61041	2.53146	2.80362	2.38301	2.41296	2.88781	2.19431	3.1407	2.06761	1.97627	2.95275	1.46937	2.67919	1.95967	2.59029
	0.352672	0.499966	O43913	O43913	Origin recognition complex subunit 5	ORC5	2.1	0	5.3	2.3	0	1.8	5.3	1	0	2	1	0	1	2	TRUE	1	0	2	1	0	1	2	-1.83006	-2.65556	-1.1056	-3.02801	-2.06421	-2.22303	-0.107471	-1.33448	-5.10209	-1.83989	-3.09115	-1.92883	-4.58665	-1.902	-4.20682	-2.12991	-1.7704	-1.31049	-1.32201	-0.239407	-2.72507
	1.83931	0.499701	Q9UBM7	Q9UBM7	7-dehydrocholesterol reductase	DHCR7	12	7.4	14.3	16.2	12.4	15.2	16.2	6	4	6	7	6	6	7	TRUE	12	11	11	8	6	6	12	4.22915	4.9135	4.7321	4.52357	4.65869	4.29412	3.26337	5.26318	4.49474	5.26949	4.52279	3.97326	3.84771	4.15011	4.45384	4.2502	3.54336	4.10771	3.03986	3.43915	4.65222
	2.10598	0.4991	P62244	P62244	40S ribosomal protein S15a	RPS15A	45.4	56.9	51.5	59.2	59.2	66.9	66.9	5	7	6	7	7	8	8	TRUE	11	23	17	15	13	16	23	4.67347	5.38433	5.11112	5.30163	5.40156	5.33228	5.15203	5.21434	4.64565	5.36791	4.4047	4.85856	4.68164	5.04904	4.78943	4.32672	4.78863	4.57433	4.8568	4.48207	5.08349
	0.743714	0.49856	Q9H6H4	Q9H6H4	Receptor expression-enhancing protein 4	REEP4	12.8	19.8	16.7	19.1	23	12.8	23	2	4	3	4	5	2	5	TRUE	3	5	8	5	6	6	8	0.785664	2.10301	1.18395	0.922865	1.81768	1.11147	0.584696	0.541374	1.30098	0.8862	1.13224	2.04602	1.49233	1.51525	-0.221701	0.787518	0.970728	0.389154	0.675922	-0.558825	0.278963
	2.57517	0.497841	Q14669	Q14669	E3 ubiquitin-protein ligase TRIP12	TRIP12	14	13.7	14.9	10.8	16	15.5	16	20	20	23	16	25	24	25	TRUE	30	30	39	19	30	26	39	3.38305	3.35485	3.86312	3.39613	3.98929	3.65388	2.98501	3.04348	3.42582	3.35231	2.8154	2.97644	2.91167	3.21426	3.23635	3.23058	3.08975	2.97066	2.38095	1.54507	2.90899
	1.00466	0.497666	P48643	P48643	T-complex protein 1 subunit epsilon	CCT5	31.2	36.8	35.5	1.8	3.7	1.8	36.8	12	14	14	1	2	1	14	TRUE	25	20	31	1	2	1	31	1.87737	1.25695	2.238	1.63072	2.01173	2.44891	2.38398	2.33979	2.23645	1.61768	1.46913	1.98807	2.26715	0.913126	0.86237	1.46556	1.61876	1.35072	1.96665	3.1198	2.22108
	0.440169	0.496945	Q9BYX2	Q9BYX2	TBC1 domain family member 2A	TBC1D2	6.1	9.5	9.5	5.3	8.8	3.7	9.5	4	6	6	3	6	2	6	TRUE	4	10	9	3	8	2	10	0.186987	0.0330219	0.0822449	1.78917	0.931999	-0.581924	0.557547	-0.230064	0.90379	0.560896	0.0164509	1.19727	0.261292	0.739031	0.109461	-1.52821	-1.00289	0.881145	-0.360312	-0.645771	-1.18836
	0.678337	0.49636	Q9Y5X1	Q9Y5X1	Sorting nexin-9	SNX9	2.7	5	2.7	0	0	0	5	1	2	1	0	0	0	2	TRUE	2	3	1	0	0	0	3	-2.44452	-2.9012	-3.62112	-3.06376	-2.39657	-1.66444	-1.39056	-2.12185	-4.98827	-2.91403	-3.32372	-4.16529	-2.75347	-2.47165	-4.14161	-2.98082	-3.63531	-3.08691	-0.625702	-1.71303	-1.23376
	0.571221	0.496305	Q16394	Q16394	Exostosin-1	EXT1	6.3	6.3	2.8	2.1	0	4.2	6.3	2	2	1	1	0	2	2	TRUE	2	3	1	1	0	2	3	-1.88028	-1.65025	-3.17594	-2.13956	-2.87625	-2.44049	-1.95881	-3.3238	-1.9441	-1.99416	-4.22325	-1.36655	-2.35396	-2.44229	-1.81903	-3.51797	-2.83894	-4.16841	-1.83368	-1.925	-2.13794
	1.04168	0.496095	Q06830	Q06830	Peroxiredoxin-1	PRDX1	75.4	69.3	71.9	40.7	50.8	51.8	75.4	13	11	13	6	7	7	13	TRUE	49	42	42	9	14	9	49	5.26536	4.25746	4.8804	5.16127	4.89478	4.88469	5.05968	4.2171	4.53454	4.03828	4.17615	3.74107	4.71728	3.96006	5.06615	4.61094	4.45496	3.55802	5.29853	5.46535	5.28726
	0.231858	0.495872	Q9Y6V7	Q9Y6V7	Probable ATP-dependent RNA helicase DDX49	DDX49	0	3.3	3.3	5.6	6.6	0	6.6	0	1	1	2	3	0	3	TRUE	0	1	1	2	3	0	3	-3.74656	-1.26213	-5.31244	-1.12017	-3.46895	-2.56792	-1.58121	-1.87741	-1.65015	-5.04005	-1.51957	-4.27854	-5.17218	-2.64302	-4.83825	-1.245	-3.10528	-3.44967	-5.6163	-0.776794	-1.41808
	2.11527	0.495658	Q9Y6E2	Q9Y6E2	Basic leucine zipper and W2 domain-containing protein 2	BZW2	24.8	22.7	21	28.6	26.7	21	28.6	11	11	11	13	11	11	13	TRUE	22	18	17	14	12	12	22	3.77829	3.73393	3.52382	3.89329	3.4924	3.6105	3.4669	3.46212	3.01616	3.41616	3.2558	3.36635	2.85571	3.57945	2.9212	2.88587	3.30312	3.51294	3.53791	2.49673	3.70662
	0.982073	0.493917	O15439	O15439	Multidrug resistance-associated protein 4	ABCC4	11	13.7	11.3	4.6	6.6	4.3	13.7	11	13	12	5	7	4	13	TRUE	12	18	15	6	8	5	18	0.582138	0.86727	0.847141	0.146749	-0.455673	-0.341833	-0.0162506	1.10361	-0.03475	-0.918741	0.82456	-1.07802	-0.657673	0.136322	-0.483095	0.218449	-0.220819	-0.310896	-1.42518	-1.83055	0.0581017
	0.626804	0.493274	Q14764	Q14764	Major vault protein	MVP	6.9	1.9	8.5	0	0	0	8.5	5	1	4	0	0	0	5	TRUE	7	2	6	0	0	0	7	-1.5041	-2.9868	-1.91784	-1.8049	-1.10263	-0.667498	-0.968786	-0.629223	-0.724285	-2.6415	-2.92838	-1.96447	-1.55189	-2.55332	-1.45797	-2.27959	-2.76379	-2.33685	0.076704	0.551632	-0.0365696
	0.392851	0.493066	Q9UJ83	Q9UJ83	2-hydroxyacyl-CoA lyase 1	HACL1	2.1	4.3	5.7	3.3	1.7	3.5	5.7	1	2	3	1	1	2	3	TRUE	2	4	4	1	1	2	4	-2.27168	-1.38658	-1.28072	-2.12855	-1.56182	-1.09323	-1.32838	-2.29111	-1.2485	-3.60476	-3.54188	-1.569	-0.970341	-1.45586	-3.06432	-3.99309	-2.54644	-0.650927	-1.44614	-1.62309	-1.96379
	0.333919	0.492306	Q8NEB9	Q8NEB9	Phosphatidylinositol 3-kinase catalytic subunit type 3	PIK3C3	3	1.7	4.7	0	1.4	1.4	4.7	2	1	3	0	1	1	3	TRUE	1	2	4	0	1	1	4	-1.61896	-1.03144	-3.03848	-3.83246	-2.18688	-3.22846	-5.20142	-3.79215	-2.98932	-1.87683	-2.72347	-3.08075	-2.08692	-2.74822	-2.3834	-3.20874	-5.23154	-2.2317	-1.75622	-1.49772	-4.80109
	0.425445	0.491748	O00203;Q13367	O00203	AP-3 complex subunit beta-1	AP3B1	4.2	9.2	7.5	9.2	3.7	3.5	9.2	3	8	6	8	4	4	8	TRUE	4	11	8	8	4	4	11	-0.311272	1.18367	1.23032	1.03671	0.440434	-0.235826	0.551664	-0.79059	0.353214	1.90227	0.19569	1.39543	-1.28672	1.08799	1.2256	-1.17348	0.514986	0.0251827	0.3069	-0.0489388	0.729385
	0.551939	0.491596	Q9H773	Q9H773	dCTP pyrophosphatase 1	DCTPP1	7.6	7.6	8.2	0	0	0	8.2	1	1	1	0	0	0	1	TRUE	1	1	1	0	0	0	1	-3.21206	-3.08525	-2.68292	-3.83471	-2.21264	-2.51916	-2.57353	-2.99367	-1.65115	-3.63089	-5.10842	-2.40353	-3.6522	-3.00008	-2.51259	-4.86091	-2.64051	-3.83003	-1.38713	-2.42934	-5.3455
	0.37281	0.490189	O75044;P0DJJ0;P0DMP2	O75044	SLIT-ROBO Rho GTPase-activating protein 2	SRGAP2	5.1	3.8	3.3	5.1	3.1	8.5	8.5	4	2	2	2	1	3	4	TRUE	5	4	4	3	2	4	5	-0.214199	0.276674	-3.19169	-0.420645	-1.81923	-0.989529	-0.793407	-2.22294	-0.50523	-2.2894	-1.66014	-1.01939	-1.3846	-1.40414	-2.47234	-0.646118	-1.16167	-2.23088	-0.803993	-2.71538	-4.00036
	0.431894	0.489848	Q8WX92	Q8WX92	Negative elongation factor B	NELFB	8.3	13.1	11.6	6.4	10	3.1	13.1	4	6	6	3	4	2	6	TRUE	5	9	8	3	4	2	9	-0.837645	1.17913	0.166712	0.358597	1.0943	-0.190088	0.364222	-0.745375	0.826704	-1.67416	-3.87328	-0.39155	-1.95433	-0.651688	0.967398	0.470816	0.128016	-0.128284	-1.00497	-0.831596	0.274963
	0.384475	0.489822	O60825;P16118	O60825	6-phosphofructo-2-kinase/fructose-2,6-bisphosphatase 2;6-phosphofructo-2-kinase;Fructose-2,6-bisphosphatase	PFKFB2	0	0	2.6	2	4	4	4	0	0	1	0	1	1	1	FALSE	0	0	1	1	3	2	3	-4.49088	-4.26951	-1.97804	-3.39171	-3.68981	-4.36	-6.53943	-3.80368	-2.65344	-3.78172	-2.61043	-4.59391	-3.94494	-5.8595	-4.68003	-4.14368	-2.73175	-3.75898	-3.46461	-1.96155	-2.47536
	0.417771	0.487306	Q969Q5	Q969Q5	Ras-related protein Rab-24	RAB24	12.8	17.2	9.9	7.9	20.2	14.8	20.2	2	3	2	1	3	2	3	TRUE	2	4	2	1	3	2	4	-0.99465	-0.397955	-1.61614	-2.29264	-1.18321	-1.99469	-1.98459	-1.84352	-5.79908	-3.89422	-3.37863	-2.45497	-2.49002	-1.87496	-0.935635	-1.76863	-0.638103	-3.69578	-1.43014	-1.77342	-3.36747
	0.783198	0.486823	P60900	P60900	Proteasome subunit alpha type-6	PSMA6	18.3	14.2	14.2	4.9	4.9	4.9	18.3	4	3	3	1	1	1	4	TRUE	6	6	5	1	1	1	6	-0.128366	-1.12553	-0.975916	-1.28689	-2.03035	-2.04363	-0.315943	-1.12872	-1.10821	-0.308683	-1.50269	0.0193424	-1.26806	-1.39433	-1.91339	-2.12943	-1.90409	-1.90232	-0.289011	0.538874	-0.695045
	0.387579	0.486396	P60660;P14649	P60660	Myosin light polypeptide 6	MYL6	33.8	35.1	41.1	18.5	15.9	15.9	41.1	4	5	5	3	2	2	5	TRUE	11	15	12	3	2	4	15	2.49244	0.510912	0.934557	1.59958	0.659052	1.27461	1.12563	1.28883	1.6142	0.315832	-0.567858	1.38425	-0.408873	0.274763	1.99872	-0.487047	0.931019	2.2442	1.01754	3.6121	1.04874
	0.290744	0.486218	Q9P2C4	Q9P2C4	Transmembrane protein 181	TMEM181	0	1.5	2.6	0	2.6	2.6	2.6	0	1	1	0	1	1	1	FALSE	0	1	1	0	1	1	1	-2.48706	-2.16693	-1.65213	-4.07804	-2.38949	-3.6226	-2.00147	-5.40674	-4.7842	-1.756	-2.45444	-3.11201	-1.56812	-1.48671	-4.96487	-4.73215	-3.24936	-3.31234	-4.18749	-4.88776	-2.59199
	0.358322	0.486188	Q16540	Q16540	39S ribosomal protein L23, mitochondrial	MRPL23	9.8	24.2	24.2	24.2	0	13.1	24.2	1	2	2	2	0	1	2	TRUE	1	2	2	2	0	1	2	-2.52537	-1.05171	-0.759188	0.591082	-2.50411	-0.376715	-3.48405	-0.93281	-0.928335	-1.83557	0.607883	-2.12419	-1.46114	-1.25236	-0.299761	-1.83621	-2.77778	-1.91587	-1.23923	-1.30592	-1.21126
	0.5186	0.484857	P40818	P40818	Ubiquitin carboxyl-terminal hydrolase 8	USP8	4.7	3.7	3.7	0.9	0	0	4.7	4	3	3	1	0	0	4	TRUE	7	5	4	1	0	0	7	-1.28472	-1.3642	-1.89525	-1.73369	-2.35484	-1.24167	-0.585926	-1.877	-1.67581	-3.02207	-2.8585	-2.25686	-1.52007	-3.7438	-2.27502	-2.69452	-1.63306	-0.917032	-1.64356	-3.70965	-0.619862
	0.64789	0.48403	Q71UM5	Q71UM5	40S ribosomal protein S27-like	RPS27L	40.5	40.5	40.5	40.5	40.5	42.9	42.9	2	2	2	2	2	2	2	TRUE	2	3	3	2	2	2	3	1.08488	2.74048	1.08183	1.57103	1.98741	1.04387	1.01258	0.877008	0.937063	1.00887	1.48508	1.26784	0.108982	0.551746	1.34763	1.48333	1.55556	1.55806	0.78652	0.910633	3.5646
	0.712025	0.483432	P78346	P78346	Ribonuclease P protein subunit p30	RPP30	44.4	34.3	25	19	14.2	17.9	44.4	9	6	4	4	3	4	9	TRUE	11	8	6	5	3	4	11	1.01641	0.741152	-0.358974	-0.590672	1.27386	0.116489	-0.93067	-1.12939	0.342644	-1.73781	-0.340189	0.09655	0.296869	0.201544	-0.288076	-0.389799	0.131443	-0.654306	-1.68771	-1.12735	-0.0108814
	1.39517	0.483398	Q9UH99	Q9UH99	SUN domain-containing protein 2	SUN2	29.8	20.8	37.4	28.5	35	28.2	37.4	16	10	16	14	18	14	18	TRUE	32	23	29	20	29	17	32	4.5805	4.24791	4.20172	4.17906	4.62527	4.3215	4.02876	4.33307	4.34976	4.47717	3.98996	3.96256	3.8706	4.15426	4.06872	3.7716	4.35916	3.03124	3.5925	3.15657	3.94953
	0.167944	0.483318	Q5VV42	Q5VV42	Threonylcarbamoyladenosine tRNA methylthiotransferase	CDKAL1	0	8.1	8.3	11.6	1.7	6.6	11.6	0	3	3	4	1	2	4	TRUE	0	3	3	4	1	2	4	-5.13224	-0.314766	0.212078	-0.854296	-3.68686	-3.59856	-1.3555	-4.10276	-1.5485	-1.0285	-1.35169	-2.57312	-1.57608	-5.69703	-2.08768	-3.8303	-1.80058	-1.28289	-4.50137	-2.21651	-1.40343
	0.471533	0.483283	O15226	O15226	NF-kappa-B-repressing factor	NKRF	22	14.3	10.9	13.8	16.1	29	29	11	9	7	9	10	17	17	TRUE	15	14	8	9	11	20	20	2.43289	3.03138	1.24561	2.13928	2.18537	2.92574	1.5371	2.4091	1.95152	2.66546	1.60845	2.32036	2.65574	1.46714	0.0144558	2.43227	2.21584	2.27513	2.55713	2.42254	2.42362
	0.315585	0.483283	Q9Y265	Q9Y265	RuvB-like 1	RUVBL1	17.3	15.6	23	0	0	0	23	5	5	7	0	0	0	7	TRUE	6	6	12	0	0	0	12	-0.742731	-1.8903	-0.652826	-2.58558	-2.86543	-2.23761	-0.642317	-0.842093	-2.67474	-1.50547	-2.99283	-1.32765	-1.12325	-4.34914	-1.72553	-2.97727	-2.86826	-0.830715	-0.391836	0.477455	-1.38335
	0.373645	0.483018	P63313	P63313	Thymosin beta-10	TMSB10	31.8	31.8	31.8	0	0	0	31.8	1	1	1	0	0	0	1	TRUE	2	4	2	0	0	0	4	-1.0906	-1.20044	-2.31531	-2.91463	-2.83797	-1.40828	0.574831	-0.297918	0.281122	-0.649326	-0.915182	-0.205688	-3.48299	-2.87766	-0.196524	-2.74035	-2.50743	-2.86038	-0.879721	-1.6758	-2.55936
	0.267888	0.481833	Q9BQ69	Q9BQ69	O-acetyl-ADP-ribose deacetylase MACROD1	MACROD1	14.5	17.8	17.8	0	8	11.4	17.8	3	4	4	0	1	2	4	TRUE	5	6	5	0	1	2	6	-0.293781	-0.0645504	0.375813	-2.6655	-2.22922	1.18631	-0.737106	-0.528511	-0.332415	0.0668545	-2.56163	0.916819	-1.5639	-1.87755	0.234215	-1.89926	-1.81613	0.340691	-1.65168	-0.692801	-1.09405
	1.81283	0.481629	P42167	P42167	Lamina-associated polypeptide 2, isoforms beta/gamma;Thymopoietin;Thymopentin	TMPO	51.8	50	54.2	48.5	51.5	50.4	54.2	9	9	8	11	10	11	11	TRUE	24	29	29	15	13	14	29	5.62279	5.03335	5.06345	5.6629	5.26725	5.69389	5.03395	4.88227	4.53137	5.80976	5.28284	5.01242	5.15527	4.9239	5.10385	4.97777	4.8776	4.41548	4.11886	4.60697	4.19425
	0.327475	0.481219	Q9NRN9	Q9NRN9	Methyltransferase-like protein 5	METTL5	0	3.8	0	0	0	5.3	5.3	0	1	0	0	0	1	1	TRUE	0	2	0	0	0	1	2	-6.424	-2.82047	-5.20647	-5.11185	-3.89816	-3.42283	-2.89731	-2.32562	-2.85069	-2.51248	-3.45622	-3.42704	-5.83661	-3.70714	-4.64727	-4.45784	-5.46251	-5.65973	-3.27014	-5.03688	-3.93066
	0.281958	0.480941	P04150	P04150	Glucocorticoid receptor	NR3C1	11.8	8.4	11.7	10.9	13.8	8.6	13.8	6	4	6	7	7	4	7	TRUE	9	6	9	8	9	6	9	1.08506	0.443985	0.811947	2.54088	1.58804	0.440556	-0.211529	0.564409	-0.670572	1.15329	0.78442	1.67307	0.592218	2.34319	1.20371	1.20363	-2.33855	1.02062	0.0989895	0.995987	1.20934
	0.651989	0.480368	Q5NDL2	Q5NDL2	EGF domain-specific O-linked N-acetylglucosamine transferase	EOGT	2.7	0	2.7	0	0	2.7	2.7	1	0	1	0	0	1	1	FALSE	1	0	1	0	0	1	1	-2.85858	-2.97335	-3.35903	-3.70041	-3.58922	-3.18971	-3.01985	-2.18529	-1.85732	-3.40673	-1.51254	-3.5295	-3.29251	-3.26018	-3.01781	-3.9975	-3.65817	-5.32635	-1.80198	-4.94306	-4.78162
	0.329828	0.479993	Q9UHD2	Q9UHD2	Serine/threonine-protein kinase TBK1	TBK1	2.5	1.6	1.5	4.5	0	5.5	5.5	1	1	1	2	0	3	3	TRUE	1	2	1	2	0	3	3	-3.57828	-1.84859	-1.29936	-2.26057	-4.4785	-1.61506	-5.75422	-3.76489	-2.96124	-2.4948	-3.64917	-1.85073	-4.70191	-2.71762	-2.16574	-3.27328	-2.87309	-2.22867	-2.17275	-2.16985	-1.67732
	0.321967	0.479763	Q15257	Q15257	Serine/threonine-protein phosphatase 2A activator	PPP2R4	15.9	15.9	15.9	8.4	9.5	6.4	15.9	4	4	4	3	2	2	4	TRUE	5	7	8	3	2	2	8	0.372644	0.128696	0.41581	1.00144	0.170586	-1.27521	0.567457	0.401033	1.01964	0.902065	0.312986	-2.13236	-0.942738	0.454182	-2.90628	0.386803	0.869967	0.0734482	0.240295	-1.25553	-0.0675755
	1.67292	0.479612	Q15738	Q15738	Sterol-4-alpha-carboxylate 3-dehydrogenase, decarboxylating	NSDHL	55.5	49.1	49.3	43.2	41.3	44.5	55.5	15	14	15	13	12	15	15	TRUE	38	40	43	21	17	24	43	5.71337	5.46729	5.39002	5.58381	5.69388	5.15123	5.23756	4.77779	5.63703	5.83791	5.29553	5.23723	5.03191	5.22689	5.34184	5.35761	4.7511	4.41258	4.71608	4.23754	5.24856
	0.32024	0.479344	Q6ZRV2	Q6ZRV2	Protein FAM83H	FAM83H	0.9	3.1	0.9	0	0	2.4	3.1	1	2	1	0	0	2	2	TRUE	1	2	1	0	0	2	2	-2.66533	-2.50677	-2.95964	-4.77006	-2.65981	-4.98978	-3.0337	-4.97433	-4.08655	-2.86577	-3.34773	-2.76985	-5.56661	-3.39521	-2.15428	-4.23093	-4.03385	-4.04657	-2.51861	-1.17963	-5.17618
	0.748182	0.478924	Q14691	Q14691	DNA replication complex GINS protein PSF1	GINS1	7.1	14.8	14.8	0	0	0	14.8	1	2	2	0	0	0	2	TRUE	1	3	2	0	0	0	3	-3.24282	-2.75008	-1.93281	-2.48802	-1.56428	-1.93728	-2.01868	-1.88499	-3.39815	-4.05043	-3.33076	-3.39791	-2.10804	-2.15833	-3.18477	-3.02836	-3.07433	-3.23501	-3.39502	-1.63921	-1.59408
	0.228003	0.47869	P04424	P04424	Argininosuccinate lyase	ASL	2.4	2.6	0	2.6	2.6	5.6	5.6	1	1	0	1	1	2	2	TRUE	1	1	0	1	1	2	2	-1.9406	-2.71975	-4.79596	-4.31332	-3.75907	-1.0444	-3.26842	-1.17185	-3.23952	-3.78136	-3.53436	-2.59296	-4.69137	-4.92844	-0.746	-3.4429	-3.24368	-4.39284	-2.63247	-2.59594	-4.00862
	1.33249	0.478299	P08174	P08174	Complement decay-accelerating factor	CD55	11.5	16.5	20.7	28.6	26	33.6	33.6	3	4	6	7	7	10	10	TRUE	6	6	10	11	12	14	14	2.32688	2.63665	3.52229	3.24908	2.87685	2.54816	1.67316	2.88088	3.28945	3.22653	2.65819	2.80331	2.05357	2.21095	2.75131	2.30573	2.55146	2.4171	0.994528	0.291492	1.72427
	0.339936	0.478267	Q92508	Q92508	Piezo-type mechanosensitive ion channel component 1	PIEZO1	2.7	3.9	3.4	1.8	1	2.7	3.9	5	7	6	2	2	5	7	TRUE	7	8	8	2	2	5	8	-0.231369	0.336926	0.227373	-2.17098	-0.583368	1.40458	-2.37839	-0.117672	-0.407545	-2.3571	-0.365221	0.132654	0.127985	-0.286551	-0.332901	-0.452171	-2.51352	-0.429283	-4.35885	-1.57008	-2.46884
	0.375002	0.478223	Q9NY26	Q9NY26	Zinc transporter ZIP1	SLC39A1	3.7	3.7	3.7	10.2	0	0	10.2	1	1	1	1	0	0	1	TRUE	1	2	2	1	0	0	2	-4.2214	-1.53816	-2.5036	-2.80778	-2.8079	-2.81568	-2.40709	-2.6324	-2.57848	-2.68758	-2.58773	-3.40587	-2.39433	-2.10965	-5.11333	-2.92956	-3.91747	-3.09952	-1.96351	-4.42502	-1.41142
	2.21507	0.477878	Q9UBB4	Q9UBB4	Ataxin-10	ATXN10	18.9	18.9	18.9	14.3	10.1	11.8	18.9	8	8	8	5	4	5	8	TRUE	18	19	16	5	4	5	19	1.87314	1.44794	1.80853	1.7576	1.66251	2.06922	0.906208	0.684855	0.752985	0.675318	0.714279	0.608593	1.21119	1.42574	0.894432	1.21866	1.69983	1.30183	1.02819	0.510265	1.31838
	0.340082	0.476328	Q06418	Q06418	Tyrosine-protein kinase receptor TYRO3	TYRO3	0	3.1	3.1	0	3.1	4.8	4.8	0	1	1	0	1	2	2	TRUE	0	1	1	0	2	3	3	-2.9428	-4.64797	-3.03361	-3.95377	-3.84699	-3.55031	-3.80756	-5.33151	-2.46271	-2.85048	-2.49469	-4.27202	-5.87206	-2.51343	-3.30057	-5.5266	-3.15314	-4.46763	-2.22159	-3.14825	-3.24478
	0.938201	0.476225	Q53GS9	Q53GS9	U4/U6.U5 tri-snRNP-associated protein 2	USP39	20.9	21.8	28.3	28.5	23.7	23.9	28.5	9	9	13	13	12	10	13	TRUE	12	11	19	17	10	13	19	3.10135	2.64151	3.6091	2.98513	2.20498	3.44058	2.71578	1.99777	2.55317	3.15616	3.66017	3.30968	2.58894	2.63485	2.99132	2.88436	2.19175	1.83406	2.07066	2.33817	2.2975
	1.32848	0.47517	Q9UPN3	Q9UPN3	Microtubule-actin cross-linking factor 1, isoforms 1/2/3/5	MACF1	14.1	14.8	14.7	7.3	9.8	13.7	14.8	73	81	79	37	53	73	81	TRUE	114	133	133	42	55	84	133	4.76338	4.57169	4.71797	4.08036	5.04194	4.95596	4.42146	4.43628	4.11011	4.96592	4.56515	4.58571	3.92496	4.87908	4.23817	3.87874	4.39446	3.96488	3.49479	3.96539	4.21656
	2.16954	0.47376	Q86UE4	Q86UE4	Protein LYRIC	MTDH	40.5	42.6	44	31.3	39.5	38.7	44	19	20	22	14	19	22	22	TRUE	45	54	55	20	25	31	55	5.40229	5.57407	5.18304	5.64975	5.14025	5.38697	5.00897	5.10372	5.02255	5.34787	5.21465	4.90116	5.20015	4.91092	5.16488	4.53461	4.64614	5.03713	4.56941	4.55377	4.46211
	0.681544	0.47297	O76024	O76024	Wolframin	WFS1	8.9	10	10.3	10.3	16.6	9.6	16.6	5	6	6	6	11	6	11	TRUE	9	13	13	6	11	6	13	1.77139	1.79257	0.77499	2.35473	1.83557	0.751455	1.20564	0.290873	2.01769	2.19853	1.30126	1.11021	1.492	1.93214	0.860699	0.414454	0.590256	1.15333	1.56804	1.30856	0.995003
	0.99716	0.472888	Q92621	Q92621	Nuclear pore complex protein Nup205	NUP205	13.4	14.3	16.8	16.4	9.1	11.9	16.8	24	24	30	28	17	22	30	TRUE	38	34	53	34	23	30	53	3.45496	3.80525	4.74366	4.52417	4.1899	4.31914	3.5609	3.68374	4.22883	4.6809	3.9786	3.57479	3.25957	4.12427	4.11476	3.62618	3.94094	3.13403	2.40399	2.75782	3.18263
	0.926174	0.472172	Q9UM00	Q9UM00	Transmembrane and coiled-coil domain-containing protein 1	TMCO1	13.4	13.4	13.4	13.8	13.8	13.8	13.8	3	3	3	4	4	3	4	TRUE	5	12	17	4	4	3	17	3.75247	3.80413	3.68529	3.85732	4.36668	3.18058	3.09207	3.6077	2.80121	4.35808	4.15036	1.32885	3.31161	3.41438	3.43687	4.11052	3.17237	2.36767	2.53073	2.01943	2.60332
	1.2243	0.471806	P78357	P78357	Contactin-associated protein 1	CNTNAP1	7.8	8.3	9.2	15.9	11.3	11	15.9	9	9	8	15	12	10	15	TRUE	12	11	15	18	15	17	18	2.0786	2.06025	2.18031	2.22619	2.10245	1.9709	1.31376	1.9802	2.59173	2.46534	1.61808	1.50977	1.55537	1.59301	1.40269	1.62272	2.61897	0.995111	0.188374	0.0314922	1.42749
	1.61185	0.469284	P68431;Q16695;Q6NXT2	P68431;Q16695;Q6NXT2	Histone H3.1;Histone H3.1t;Histone H3.3C	HIST1H3A;HIST3H3;H3F3C	36.8	13.2	36	50.7	56.6	44.1	56.6	1	0	0	1	1	1	1	TRUE	16	15	19	48	47	44	48	7.36774	8.30629	8.00604	8.30857	8.34043	7.96255	8.47642	8.16884	7.98667	8.43708	7.95337	7.52341	7.76217	7.69399	7.5798	7.81876	7.27355	7.34767	8.23299	8.24079	8.63614
	1.79059	0.46852	P15880	P15880	40S ribosomal protein S2	RPS2	32.8	32.4	27.3	39.9	37.5	42.7	42.7	10	9	8	12	11	12	12	TRUE	25	20	19	26	21	25	26	6.47297	6.33786	5.92235	6.64863	6.67255	6.48993	5.54563	6.02443	6.09548	6.27015	6.12496	5.69014	6.19213	5.47174	6.22638	6.1267	5.87373	5.8425	6.48225	5.70192	6.27691
	0.517082	0.468434	P05161	P05161	Ubiquitin-like protein ISG15	ISG15	20	20	20	0	12.1	0	20	2	2	2	0	1	0	2	TRUE	3	4	3	0	1	0	4	-1.92639	-2.69484	-2.15965	-3.44238	-2.92971	-1.9762	-1.39376	-1.85887	-1.50681	-1.00412	-0.288269	-3.94782	-2.75707	-2.68302	-1.54596	-3.27898	-3.72083	-3.95392	-2.90404	-2.08364	-1.57155
	0.779339	0.467446	Q9UHN6	Q9UHN6	Transmembrane protein 2	TMEM2	1.8	3.9	1.8	4.6	5.1	4.1	5.1	2	5	2	5	6	4	6	TRUE	3	6	2	5	6	5	6	-0.91637	0.189472	-0.332897	0.382977	-0.137732	-1.05713	-0.244545	0.709843	-2.37094	-0.416351	-0.598482	-0.461212	0.137941	-1.15568	-0.630863	-1.07698	-0.771486	-1.17929	-0.361134	-1.85646	-3.42829
	0.429672	0.466272	Q96SY0	Q96SY0	von Willebrand factor A domain-containing protein 9	VWA9	3.5	3.5	8.3	2.7	8.5	5.6	8.5	1	1	2	1	2	2	2	TRUE	1	1	3	1	3	1	3	-1.45773	-1.71476	-1.13816	-2.41887	-2.02754	-4.00914	-1.6108	-4.01667	-4.42996	-3.08953	-2.71611	-1.29668	-2.81918	-2.74214	-1.78837	-3.67776	-2.02438	-2.51199	-1.61743	-1.49852	-3.64317
	1.46552	0.46598	P16435	P16435	NADPH--cytochrome P450 reductase	POR	28.1	22.5	29	31.5	35	28.1	35	17	13	18	20	21	20	21	TRUE	32	32	35	24	27	25	35	4.83275	4.34285	4.88474	5.16121	4.83917	4.94034	4.21256	4.894	4.73861	4.89418	4.81571	4.093	4.3585	4.30664	4.96534	4.61168	3.93728	4.02575	4.04556	4.05614	3.664
	0.184308	0.465824	Q14966	Q14966	Zinc finger protein 638	ZNF638	0.6	0	1.7	5.6	5.1	6.6	6.6	1	0	3	7	7	8	8	TRUE	1	0	3	9	9	10	10	-1.48188	-2.37861	-1.16022	-1.01377	-0.612062	-0.688511	0.731792	-0.946047	-0.326677	-0.966829	-1.79717	-0.192135	-0.246258	-5.624	-3.70057	-0.028265	-0.215471	-0.315432	1.10767	-0.80435	-0.769878
	1.84878	0.465293	Q9Y4P3	Q9Y4P3	Transducin beta-like protein 2	TBL2	26	28.6	25.5	29.1	45.6	43.8	45.6	9	10	10	12	16	15	16	TRUE	15	16	27	12	22	21	27	3.55461	3.50642	3.33371	3.67712	3.51167	4.16026	3.07352	3.31318	3.77485	3.89469	3.06645	3.50093	2.81859	3.58391	3.0895	3.24148	3.00966	3.20889	2.1988	1.98909	2.51964
	2.57889	0.464428	P13639	P13639	Elongation factor 2	EEF2	52.2	51.4	55.4	38.5	41.1	39.4	55.4	42	41	44	34	34	35	44	TRUE	172	175	184	60	67	65	184	7.85061	7.93384	7.94102	8.06	7.54706	7.71414	7.92014	7.87005	7.69993	7.56448	7.65918	7.52647	7.33032	7.64048	7.63139	7.25492	7.32036	7.08263	7.71296	6.90677	7.64584
	0.211405	0.464307	P62316	P62316	Small nuclear ribonucleoprotein Sm D2	SNRPD2	53.4	33.1	47.5	8.5	39.8	32.2	53.4	6	3	5	1	4	3	6	TRUE	12	8	11	1	5	3	12	2.60082	0.198221	1.70802	2.12156	4.43048	2.4284	1.75169	2.1156	2.49348	3.44115	3.46135	2.61277	2.99302	2.31376	2.69653	2.78253	-1.50462	1.42045	2.1494	1.93461	2.86855
	0.562993	0.464207	Q68CQ7	Q68CQ7	Glycosyltransferase 8 domain-containing protein 1	GLT8D1	17.8	22.1	19.9	17	15.1	15.6	22.1	5	7	6	5	5	5	7	TRUE	6	9	9	5	5	4	9	-0.0667458	1.08576	0.853825	0.262905	0.035429	-1.0938	0.116018	-0.911924	0.16943	0.587061	0.112759	-0.178112	-0.729801	-1.02956	0.497486	-0.491379	0.364462	-0.319077	-1.69484	-2.37227	-1.94068
	0.717102	0.464145	P48163	P48163	NADP-dependent malic enzyme	ME1	10.1	6.3	6.3	0	0	1.9	10.1	3	2	2	0	0	1	3	TRUE	4	3	3	0	0	1	4	-1.16228	-1.7253	-1.75949	-2.44582	-2.26095	-2.73129	-1.3708	-1.72049	-3.01243	-1.9398	-3.36027	-1.70051	-2.38255	-2.07372	-2.0792	-3.61199	-2.45621	-2.26634	-2.1645	-1.59537	-1.20759
	0.33109	0.463712	Q9BU76	Q9BU76	Multiple myeloma tumor-associated protein 2	MMTAG2	5.3	5.3	5.3	0	0	5.7	5.7	1	1	1	0	0	1	1	TRUE	1	1	1	0	0	1	1	-5.1742	-4.2554	-5.3222	-4.09307	-4.62048	-2.34156	-2.63746	-5.27787	-3.90623	-3.94374	-5.44602	-4.12458	-3.63377	-5.64393	-5.30581	-6.10148	-3.865	-4.03919	-2.35791	-3.07725	-3.26573
	1.41055	0.463543	P51572	P51572	B-cell receptor-associated protein 31	BCAP31	22.8	22.8	22.8	31.7	31.3	31.3	31.7	7	7	8	11	11	11	11	TRUE	29	32	32	19	21	22	32	6.02296	6.31027	6.25785	6.62595	6.65992	5.97066	6.0758	6.31076	6.14574	6.78113	6.10928	5.35727	6.16638	6.00943	6.1211	5.96424	5.17149	5.63371	5.79435	5.81922	5.49067
	0.824123	0.463406	Q92643	Q92643	GPI-anchor transamidase	PIGK	15.9	15.7	15.7	14.7	18.7	10.1	18.7	6	6	6	4	6	3	6	TRUE	10	12	14	6	10	4	14	1.40411	1.64436	2.13116	1.61111	2.73207	1.57326	1.6423	1.7281	0.0075779	1.42496	0.999578	0.414936	1.30488	0.474342	1.91394	1.697	1.15289	1.77258	0.95163	1.08919	1.11689
	0.334571	0.462988	Q13370	Q13370	cGMP-inhibited 3,5-cyclic phosphodiesterase B	PDE3B	2.3	0	0	3.8	8.3	5.7	8.3	2	0	0	2	5	3	5	TRUE	3	0	0	3	8	4	8	-2.23561	-3.6595	-4.2717	-1.54791	-2.07641	-2.70696	-0.607498	-2.31363	-3.76503	-1.83444	-2.37736	-3.44015	-4.75188	-1.58034	-3.23661	-3.74008	-2.59088	-3.37623	-2.26171	-3.50799	-3.05208
	0.339695	0.462471	P31939	P31939	Bifunctional purine biosynthesis protein PURH;Phosphoribosylaminoimidazolecarboxamide formyltransferase;IMP cyclohydrolase	ATIC	36.7	34.1	35.5	1.5	0	2.4	36.7	15	14	16	1	0	1	16	TRUE	31	30	29	2	0	1	31	0.372587	-0.728271	0.360617	0.943005	-1.24651	-1.25788	-0.350393	-0.283531	-0.426592	-0.446991	-1.60018	-1.25595	0.179371	-0.752335	0.210474	-1.71637	0.162043	-2.41446	0.54357	0.953979	0.243324
	0.350181	0.462189	Q6PML9	Q6PML9	Zinc transporter 9	SLC30A9	2.1	2.1	2.1	2.1	3.7	6	6	1	1	1	1	2	3	3	TRUE	2	1	2	1	3	3	3	-2.25348	-1.48696	-2.27503	-4.42637	-2.17345	-3.42621	-2.58915	-5.39593	-1.25683	-1.62647	-2.49132	-1.97584	-4.74053	-2.59473	-2.35301	-2.36914	-2.93884	-3.81839	-2.19925	-3.5959	-3.48597
	0.26879	0.460449	P61966	P61966	AP-1 complex subunit sigma-1A	AP1S1	10.1	10.1	10.1	5.7	4.4	5.1	10.1	1	1	1	1	1	0	1	TRUE	2	3	3	1	1	1	3	-1.2459	-2.282	-1.44687	1.00233	-2.52489	-2.97685	-2.22593	-2.46964	-2.0494	-2.17249	-3.47176	-3.37176	-2.0292	-1.22616	-1.33459	-3.44769	-1.00436	-3.19487	-1.8734	-2.40706	-1.70106
	1.32252	0.459701	P08574	P08574	Cytochrome c1, heme protein, mitochondrial	CYC1	34.8	30.8	34.8	28.6	23.4	25.2	34.8	9	8	9	8	6	7	9	TRUE	28	34	33	14	9	16	34	4.82735	4.55125	4.61497	5.29638	4.70082	4.91461	4.36448	4.64608	4.17682	4.38046	4.89123	4.22301	4.34044	4.47795	4.82126	4.14538	4.70199	3.66016	4.01404	3.55319	4.13815
	0.584821	0.45931	Q9Y2K7	Q9Y2K7	Lysine-specific demethylase 2A	KDM2A	4.1	7.2	4.2	6.3	5.8	8.8	8.8	4	6	4	6	6	7	7	TRUE	5	7	5	6	5	8	8	0.703772	1.33744	0.13232	0.0325603	-0.315641	1.05513	0.451971	-0.0381126	-0.268873	1.21973	1.08745	-0.558064	0.425545	0.173998	-0.00620842	0.661604	-1.29461	0.229391	-0.846975	-2.30213	-1.28148
	0.244455	0.459146	Q16363	Q16363	Laminin subunit alpha-4	LAMA4	0	0	0	0	0.8	0.5	0.8	0	0	0	0	1	1	1	FALSE	0	0	0	0	1	1	1	-5.24307	-3.73029	-5.48311	-2.61351	-3.62145	-2.4817	-5.23249	-2.22544	-2.11768	-1.5761	-3.90324	-4.06968	-4.00039	-1.61029	-5.64393	-4.80879	-5.05683	-4.80778	-1.94349	-0.910126	-2.01678
	2.10044	0.458656	Q9NP72	Q9NP72	Ras-related protein Rab-18	RAB18	61.7	57.8	61.7	47.1	51.9	51.5	61.7	10	10	10	9	10	9	10	TRUE	20	20	24	10	13	10	24	3.50174	3.49012	3.6641	3.86267	3.34354	3.39647	3.36334	3.3822	3.06885	3.17684	2.486	3.15392	3.24455	3.02254	3.46903	3.12985	2.62547	3.01526	2.6457	2.79136	2.66264
	0.360684	0.458606	P10515	P10515	Dihydrolipoyllysine-residue acetyltransferase component of pyruvate dehydrogenase complex, mitochondrial	DLAT	4.9	4.5	4.9	0	0	0	4.9	2	2	2	0	0	0	2	TRUE	2	2	4	0	0	0	4	-1.89852	-3.58803	-2.58774	-2.36971	-0.825544	-1.77832	-1.78876	-1.67437	-2.74482	-1.72513	-3.0041	-1.78798	-1.43204	-2.77719	-1.52539	-4.19599	-2.91237	-2.95651	-0.477312	-0.654839	-0.715433
	0.544631	0.458385	Q01085	Q01085	Nucleolysin TIAR	TIAL1	17.3	3.5	13.3	0	0	0	17.3	2	0	2	0	0	0	2	TRUE	7	1	6	0	0	0	7	-1.16139	-3.56092	-1.80735	-2.06196	-2.13286	-1.99278	-2.39244	-1.96075	-2.35208	-3.55669	-3.65043	-1.02842	-1.72332	-1.97197	-2.85237	-3.21451	-2.62299	-3.08241	-0.602573	-0.389174	-0.999743
	1.18676	0.45807	Q9UNF1;Q12816;Q9Y5V3	Q9UNF1	Melanoma-associated antigen D2	MAGED2	31	38.8	41.3	27.9	43.2	35	43.2	12	17	19	14	19	17	19	TRUE	31	45	44	18	21	23	45	3.85602	4.02381	4.61866	4.33283	4.46368	4.17307	4.09839	4.04508	4.44775	4.62962	4.3535	4.34117	3.29176	4.15333	4.4354	3.94548	3.51418	3.37951	3.45767	3.37633	4.24924
	0.723352	0.457838	P67809;Q9Y2T7	P67809	Nuclease-sensitive element-binding protein 1	YBX1	64.8	59	64.8	62	58.6	58.3	64.8	10	9	10	9	8	7	10	TRUE	32	25	37	13	16	12	37	4.71148	4.39349	4.89592	4.84249	5.19091	4.6799	4.53534	4.84757	4.58587	4.66284	4.49587	4.44804	4.46464	4.608	5.38731	4.509	3.19084	3.80737	5.09157	4.96957	5.17419
	1.83519	0.457781	Q9NTJ5	Q9NTJ5	Phosphatidylinositide phosphatase SAC1	SACM1L	17	27.1	20.8	29.3	30.8	30.2	30.8	10	14	10	16	17	15	17	TRUE	25	25	17	19	20	18	25	3.91557	4.35653	4.06013	4.10667	3.95381	3.79168	3.54076	3.687	3.51783	4.41462	3.66031	3.23028	3.56449	3.9007	2.96237	3.66645	3.78655	3.55715	3.48992	3.25416	3.46845
	0.235693	0.456221	Q68D85	Q68D85	Natural cytotoxicity triggering receptor 3 ligand 1	NCR3LG1	0	4	4	5.5	2.9	2.6	5.5	0	1	1	2	1	1	2	TRUE	0	1	1	2	2	1	2	-4.8161	-1.38708	-2.36214	-4.07923	-1.34995	-2.66939	-1.76071	-1.74964	-2.42165	-2.68642	-1.5171	-3.92821	-2.27067	-2.10054	-4.75673	-5.14775	-2.32879	-2.79674	-3.72046	-3.33339	-1.66807
	0.779903	0.45592	P56182	P56182	Ribosomal RNA processing protein 1 homolog A	RRP1	14.5	14.5	12.4	23	21.5	18	23	6	6	5	10	8	8	10	TRUE	12	10	10	11	7	10	12	2.74527	1.80128	1.94186	2.91022	2.47146	1.75843	1.30904	1.62053	2.07777	2.92157	1.75115	2.25753	2.24368	1.74576	1.72454	2.52553	0.908813	1.7447	1.6594	2.99418	1.81038
	1.12938	0.454677	Q2NL82	Q2NL82	Pre-rRNA-processing protein TSR1 homolog	TSR1	9.7	19.4	16.8	15.4	13.3	12.2	19.4	6	10	8	10	8	8	10	TRUE	10	21	16	14	11	9	21	1.68801	2.0699	2.12753	2.57495	2.22746	1.7994	1.90392	1.63215	1.75911	2.32628	2.59604	1.83619	1.91505	1.66796	2.18334	1.78705	0.890043	1.31573	2.04629	0.982004	2.0584
	0.915062	0.453232	P51153	P51153	Ras-related protein Rab-13	RAB13	21.2	21.2	21.2	21.2	25.6	21.2	25.6	2	2	2	2	3	2	3	TRUE	6	6	6	2	5	2	6	0.0200539	0.554434	0.873039	0.733265	1.1596	0.187017	-0.0851192	0.389908	-0.632713	0.950008	0.692497	-0.259918	0.681431	0.307697	-0.10248	0.0125713	-0.668133	0.576925	-0.326437	-0.646276	-0.0306187
	0.865079	0.452554	P04818	P04818	Thymidylate synthase	TYMS	28.1	29.7	32.3	26.8	22.7	20.8	32.3	6	7	7	6	5	5	7	TRUE	13	17	13	6	6	6	17	2.02031	2.06666	2.0053	2.72691	2.40027	2.23493	2.46974	2.5299	2.619	3.29798	1.6806	2.0325	2.09231	2.53384	2.04044	0.707228	1.83081	1.53442	2.23067	1.70989	1.53924
	1.943	0.452312	P54136	P54136	Arginine--tRNA ligase, cytoplasmic	RARS	46.4	39.7	51.4	40	44.4	45	51.4	27	25	31	22	24	27	31	TRUE	55	49	66	27	28	38	66	5.60023	5.43896	5.47462	5.36088	5.35077	5.39029	5.44236	5.01894	4.80511	5.57553	4.67872	4.60236	4.84764	5.43114	4.5232	4.89686	5.35879	4.84426	4.87131	4.55667	4.74463
	0.287828	0.451871	P60981	P60981	Destrin	DSTN	15.2	7.9	20	0	4.2	12.1	20	2	1	3	0	0	1	3	TRUE	4	3	7	0	0	1	7	-0.589094	-1.39342	0.433769	-3.17727	-1.41927	-0.566837	-1.08115	-0.211054	-0.0217838	-2.22072	0.424101	-1.45815	-1.81422	-1.33295	-0.223677	-0.480291	-2.81565	-2.75655	-2.36592	-1.01356	-0.810705
	0.329024	0.451766	Q9UJX2	Q9UJX2	Cell division cycle protein 23 homolog	CDC23	4.9	8	6.4	9	4.2	0	9	2	4	3	3	2	0	4	TRUE	4	7	5	3	2	0	7	-0.747919	-0.203047	0.0204659	0.442804	-0.269304	-3.11796	-0.515654	-2.14526	-1.34534	0.315596	-0.534798	-1.37352	-0.912634	-1.14111	-1.0029	-0.0650597	-2.36149	-1.10237	-1.3373	-1.59023	-0.691526
	2.25816	0.450605	P35579;REV__Q9UKV3	P35579	Myosin-9	MYH9	56.8	57.6	57.2	53.7	58.8	56.5	58.8	109	105	110	96	110	103	110	TRUE	750	755	810	274	277	284	810	10.638	10.4566	10.6654	10.7903	10.6988	10.7127	10.4724	10.4522	10.4199	10.6297	10.4916	10.4092	10.1353	10.6151	10.5006	10.0305	10.1356	9.84126	10.1396	10.0586	10.3169
	0.164461	0.450444	P78504	P78504	Protein jagged-1	JAG1	0	0.8	0	0	1.1	1	1.1	0	1	0	0	1	1	1	FALSE	0	1	0	0	1	1	1	-3.98929	-1.68003	-5.7439	-4.4184	-4.14767	-4.24702	-1.84333	-2.75836	-4.93795	-2.65058	-4.936	-3.9733	-5.43021	-6.80025	-1.11015	-3.32578	-6.91138	-3.3512	-3.8038	-4.35882	-5.38647
	0.96846	0.450337	O14980	O14980	Exportin-1	XPO1	20.4	19.4	26.7	21.1	24.5	20.9	26.7	17	17	21	19	21	18	21	TRUE	33	39	52	26	29	27	52	3.77577	3.74562	4.38068	4.27418	4.02258	4.16116	4.0681	3.12976	4.04508	3.83702	4.34915	4.32841	3.62787	4.34941	2.61202	3.80776	3.73971	3.52118	3.53423	2.81234	3.80874
	0.389014	0.450316	P10599	P10599	Thioredoxin	TXN	21	21	12.4	0	0	0	21	2	2	1	0	0	0	2	TRUE	3	4	4	0	0	0	4	-0.776381	-1.40466	-2.47235	-3.70793	-2.75617	-2.62967	-1.55602	-1.76435	0.117228	-2.18139	-3.3427	-0.0766087	-3.00281	-3.20133	-1.97955	-2.95459	-1.70812	-3.60265	-3.34754	-0.362757	-2.15359
	0.728108	0.449857	P21980	P21980	Protein-glutamine gamma-glutamyltransferase 2	TGM2	13.5	10.2	14.3	15.1	10.5	8.9	15.1	7	7	7	7	5	5	7	TRUE	10	10	13	9	5	5	13	1.04276	0.898966	0.861685	1.9664	0.771679	0.823357	2.13242	1.62252	2.28737	1.55057	1.48127	1.4486	-0.166454	0.246618	0.376865	0.777254	1.6893	0.742115	0.71623	0.930662	0.861202
	0.740444	0.448093	Q96I99	Q96I99	Succinyl-CoA ligase [GDP-forming] subunit beta, mitochondrial	SUCLG2	10.9	6.2	13.2	0	0	3.5	13.2	3	2	4	0	0	1	4	TRUE	7	4	6	0	0	1	7	-1.28667	-2.02762	-1.34544	-2.22612	-1.03593	-1.97362	-0.991631	-1.63845	-0.202751	-2.64339	-2.52494	-1.89844	-1.23722	-2.35256	-3.00694	-1.85825	-1.90322	-2.22576	-0.446791	0.0866051	-0.776495
	0.566625	0.446412	P49189	P49189	4-trimethylaminobutyraldehyde dehydrogenase	ALDH9A1	5.9	6.9	4.5	0	0	0	6.9	3	3	2	0	0	0	3	TRUE	4	4	2	0	0	0	4	-0.967844	-1.03547	-1.93919	-2.40766	-0.925198	-0.774078	-0.852089	-2.49221	-1.05177	-2.6525	-3.23332	-2.07899	-2.41767	-0.942001	-1.68125	-1.81145	-2.65098	-1.22458	0.25045	-1.64923	-1.94285
	0.213375	0.445133	P19174	P19174	1-phosphatidylinositol 4,5-bisphosphate phosphodiesterase gamma-1	PLCG1	1.6	3.3	6.9	0	0	1.1	6.9	2	3	6	0	0	1	6	TRUE	2	3	6	0	0	1	6	-2.11912	-1.44879	-0.936508	-3.29519	-1.86349	-3.28746	-1.68039	-0.866804	-1.53078	-3.4844	-3.07861	-2.16908	-6.19882	-2.24243	-1.18526	-2.73139	-1.4914	-1.77205	-1.9968	-3.02466	-1.78291
	0.318096	0.444029	Q9H5Q4	Q9H5Q4	Dimethyladenosine transferase 2, mitochondrial	TFB2M	13.1	12.6	4.3	2.8	4.5	7.6	13.1	5	5	2	1	2	3	5	TRUE	9	9	3	1	2	3	9	0.628187	0.887123	-1.65045	-0.447197	1.11668	0.350035	0.51376	-0.915434	-0.333782	-0.756247	-0.87014	1.30995	0.660892	0.471178	-1.88897	-0.90732	0.701424	-0.816994	-0.021513	-0.835505	0.284763
	1.11949	0.443152	P51809	P51809	Vesicle-associated membrane protein 7	VAMP7	26.8	36.4	28.6	32.7	32.7	44.1	44.1	6	8	6	7	7	8	8	TRUE	12	17	17	10	10	13	17	2.86935	2.83346	2.35787	2.77966	3.18892	2.49288	2.11107	2.71813	2.18169	3.11607	3.01161	2.32913	2.00575	2.99502	2.69579	2.30569	2.11808	1.74288	2.2726	1.54415	2.2891
	0.28987	0.442337	Q9BQB6	Q9BQB6	Vitamin K epoxide reductase complex subunit 1	VKORC1	0	0	0	12.3	8	8	12.3	0	0	0	2	1	1	2	TRUE	0	0	0	5	2	1	5	-2.12286	-0.497917	-2.88363	-0.69313	-1.50769	-1.16456	-0.841814	2.73019	-1.53877	-0.914377	-1.63548	-0.90134	-3.22681	-3.37864	-2.61226	-1.27393	-0.41748	-0.614691	-2.33175	-2.52735	-3.33552
	0.258353	0.441843	Q9NWX6	Q9NWX6	Probable tRNA(His) guanylyltransferase	THG1L	3.7	3.7	3.4	3.7	3.7	0	3.7	1	1	1	1	1	0	1	FALSE	1	1	1	1	1	0	1	-1.77423	-1.90932	-5.43759	-2.51604	-1.37544	-3.24082	-2.21566	-2.70918	-1.18567	-2.71691	-3.32449	-1.99897	-2.97669	-2.59655	-2.10008	-4.35256	-2.62589	-4.25273	-1.98655	-3.80998	-2.0982
	0.270665	0.441791	Q5T160	Q5T160	Probable arginine--tRNA ligase, mitochondrial	RARS2	2.1	4.2	2.4	4	2.1	2.1	4.2	1	2	1	2	1	1	2	TRUE	1	2	1	2	2	3	3	-2.33309	-0.837891	-3.09977	-0.682743	-2.53485	-1.68058	-0.0625477	-2.04945	-5.28361	-0.509081	-0.96587	-1.60493	-0.935705	-2.1496	-2.34056	-4.95079	-1.65135	-1.79167	-3.58495	-0.473005	0.0715809
	0.295052	0.44047	Q9Y324	Q9Y324	rRNA-processing protein FCF1 homolog	FCF1	0	0	0	12.6	12.1	12.6	12.6	0	0	0	3	2	3	3	TRUE	0	0	0	3	3	4	4	-3.83958	-2.88834	-3.84028	-1.67573	-2.30016	-2.37389	-2.11915	-3.8662	0.532898	-2.76062	-3.92538	-2.38773	-4.26246	-4.89942	-4.04753	-1.80783	-2.11703	-2.42654	-1.08088	-1.54753	-2.96706
	0.198022	0.43973	P41440	P41440	Folate transporter 1	SLC19A1	6.8	0	5.1	7.8	2.7	7.8	7.8	2	0	1	2	1	2	2	TRUE	2	0	2	3	1	2	3	-0.205177	-3.70303	-1.35549	-0.613987	-2.76893	-1.16609	-0.888468	-1.3544	-1.41192	-0.368086	-0.752241	-1.67861	-0.618174	-0.749916	-5.30453	-1.54844	-1.61526	-2.61476	-1.434	-1.54931	-0.328947
	0.236621	0.439253	Q9HB71	Q9HB71	Calcyclin-binding protein	CACYBP	21.9	13.2	36.8	0	18	13.2	36.8	3	2	5	0	3	2	5	TRUE	4	4	6	0	3	2	6	-1.01843	-1.74449	-0.5732	-3.11411	-0.610249	1.32175	-0.339481	-0.52589	0.171577	-2.10114	-1.22546	-1.08431	-1.53786	-1.17328	-0.0424442	-3.30597	-1.96002	-0.354673	-0.60556	-0.152143	-0.167686
	0.284175	0.437916	P55209	P55209	Nucleosome assembly protein 1-like 1	NAP1L1	11.5	11.5	2.6	0	4.6	2.8	11.5	2	2	0	0	1	1	2	TRUE	6	9	3	0	2	1	9	0.044693	-0.386564	-1.17791	-2.12438	-0.132145	-1.49169	-1.15493	-0.241442	0.778978	-0.293545	-0.801542	-0.962276	-1.54247	-3.18726	0.315958	-1.5331	-2.14918	0.200548	0.176287	1.14827	-0.37413
	0.214742	0.437804	Q8TC07	Q8TC07	TBC1 domain family member 15	TBC1D15	6.4	6.8	5.2	0	1.4	3.5	6.8	4	4	3	0	1	2	4	TRUE	7	4	3	0	1	2	7	1.84753	-1.06224	-1.66449	-3.13298	-1.92039	-0.663458	-1.06122	-2.92724	0.444515	-0.870178	-2.78989	-1.12097	-2.02121	-2.43317	-2.37664	-2.24683	0.23477	-0.379765	-0.766006	-2.84168	-0.919306
	0.235124	0.435953	Q14571	Q14571	Inositol 1,4,5-trisphosphate receptor type 2	ITPR2	2.7	6.3	4.1	6.3	11.2	12.2	12.2	4	10	7	10	19	22	22	TRUE	6	12	10	12	22	26	26	-0.489635	3.60627	1.09901	1.22214	1.62234	1.63476	1.70475	1.46268	1.77013	1.85123	3.34946	0.939409	-1.44477	2.1964	2.24516	1.02574	1.06563	0.990999	0.389023	-0.037096	-3.36159
	0.214408	0.435797	Q9Y5S9	Q9Y5S9	RNA-binding protein 8A	RBM8A	32.2	10.9	17.2	10.9	14.9	25.9	32.2	3	1	2	1	1	2	3	TRUE	4	1	4	1	1	3	4	-0.96925	-2.57526	-0.505402	-2.51346	-1.30203	-1.51585	-1.62031	-1.61558	-1.91127	-2.0561	-4.22339	-2.48244	-3.35732	-3.36169	0.0464725	-4.08413	-1.35675	0.117374	-0.527205	0.385471	-1.37988
	1.06096	0.435541	P61224;A6NIZ1	P61224;A6NIZ1	Ras-related protein Rap-1b;Ras-related protein Rap-1b-like protein	RAP1B	42.9	46.7	46.7	56.5	49.5	48.4	56.5	3	3	3	3	2	3	3	TRUE	38	46	38	22	19	19	46	5.16389	5.70919	6.31639	5.96691	5.61037	4.88552	5.89984	5.3199	4.00552	6.28598	5.76731	4.90834	5.17003	5.37213	5.3883	5.01433	4.85126	5.24297	4.91778	5.51401	6.05046
	1.43844	0.434823	Q969V3	Q969V3	Nicalin	NCLN	22.7	25.9	26.3	33.4	30.6	29.3	33.4	10	13	12	15	16	14	16	TRUE	18	27	21	15	21	17	27	3.64427	3.80752	4.10699	3.87001	4.31139	4.13087	4.03682	4.25382	3.32874	4.06012	3.70975	3.70575	3.60648	3.2956	3.69659	3.58483	4.07762	3.001	2.26004	3.30866	2.71286
	1.04079	0.434225	Q9Y639	Q9Y639	Neuroplastin	NPTN	12.6	12.6	15.1	15.3	15.3	19.3	19.3	4	4	5	5	6	7	7	TRUE	15	17	11	6	7	10	17	2.86872	3.23589	2.6048	3.02989	2.84636	3.03167	2.89074	3.0158	2.68752	3.11199	2.3752	2.74574	2.66223	2.72028	2.75743	3.04727	1.5542	2.27057	1.91644	1.5376	2.06675
	0.306258	0.434071	Q92688	Q92688	Acidic leucine-rich nuclear phosphoprotein 32 family member B	ANP32B	15.9	18.7	15.9	3.2	10.4	11.6	18.7	2	3	2	1	1	1	3	TRUE	4	4	3	1	1	1	4	0.177822	-0.63242	-1.93896	-0.710323	0.242868	-0.551083	-1.49261	-0.140261	-1.64032	-2.50028	-0.749784	-1.40898	-1.6879	0.23954	-0.797775	-0.750845	-3.16319	0.143648	-0.602818	0.941845	-1.00628
	0.20457	0.43374	P23588	P23588	Eukaryotic translation initiation factor 4B	EIF4B	3.6	2.6	2.1	0	2.6	0	3.6	2	1	1	0	1	0	2	TRUE	2	1	1	0	1	0	2	-1.86962	-1.59989	-4.61318	-2.69406	-2.66096	-2.20322	-1.43182	-3.56873	-2.21535	-2.5194	-3.52342	-3.82534	-3.51308	-5.91512	-1.28945	-3.81479	-1.02051	-2.6904	-0.721489	-0.518967	-1.17545
	1.34279	0.433681	P16070	P16070	CD44 antigen	CD44	12.8	9.6	10.6	11.9	12	13.2	13.2	8	7	8	8	9	11	11	TRUE	22	21	25	21	22	28	28	6.37951	6.00869	6.21693	6.75842	6.27069	6.03554	6.31631	6.41589	6.01448	6.3909	6.25871	6.04134	6.01107	6.23587	5.83047	6.03032	5.14584	5.81414	5.66367	5.44392	5.75983
	0.31277	0.432077	Q9Y624	Q9Y624	Junctional adhesion molecule A	F11R	7.7	11.4	11.4	4.3	3	3	11.4	1	2	2	1	1	1	2	TRUE	2	4	3	1	1	1	4	-2.6459	-1.17375	-1.60428	-3.26541	-2.58578	-2.80488	-0.665161	-3.13069	-5.22951	-2.8931	-3.12901	-1.33514	-1.9128	-2.65876	-2.59086	-4.47255	-3.89791	-1.13958	-2.67394	-1.53107	-2.95842
	0.567772	0.432001	Q92609	Q92609	TBC1 domain family member 5	TBC1D5	3.1	5.4	5.4	4.8	5.5	3.6	5.5	2	3	3	2	3	2	3	TRUE	2	3	5	3	5	2	5	-2.80467	-2.12423	-0.950602	-1.9861	-1.39664	-1.20824	-1.78966	-0.9	-0.584206	-0.401161	-1.1198	-1.99464	-2.15047	-1.5772	-2.32252	-2.37645	-1.51507	-3.12077	-1.99498	-1.88358	-2.50243
	0.181923	0.431313	Q9NXH9	Q9NXH9	tRNA (guanine(26)-N(2))-dimethyltransferase	TRMT1	8.3	8	9.3	2.9	9	9.6	9.6	4	5	5	2	6	6	6	TRUE	5	9	12	2	6	6	12	-1.8225	0.660877	1.0244	0.585314	2.79626	1.37774	0.583849	0.157534	1.02198	0.6619	0.509758	1.24402	1.0326	1.21926	0.467472	1.07056	-3.19119	1.43551	0.273582	0.138599	0.336863
	0.563996	0.430862	Q7Z4G4	Q7Z4G4	tRNA (guanine(10)-N2)-methyltransferase homolog	TRMT11	4.5	11.4	10.8	0	0	4.5	11.4	1	3	3	0	0	1	3	TRUE	2	4	3	0	0	2	4	-2.09641	-1.57206	-1.61407	-3.50126	-2.18721	-1.57856	-3.49978	-1.59209	-1.26066	-2.38394	-3.12205	-2.46362	-2.65696	-2.66865	-2.41439	-2.48642	-1.6424	-3.26592	-1.50683	-2.70363	-1.72899
	0.667358	0.430319	Q8NI27	Q8NI27	THO complex subunit 2	THOC2	10.3	10.4	12.3	11.2	16.7	7.9	16.7	14	14	15	16	23	12	23	TRUE	19	21	23	25	26	14	26	2.42317	3.2877	3.41877	2.73371	3.23336	2.22883	2.70772	2.07349	2.34192	2.9808	2.89358	3.21475	3.31971	2.53369	1.62197	2.9517	1.97766	2.33888	1.72666	1.88723	1.55826
	0.457994	0.429802	A6NHR9	A6NHR9	Structural maintenance of chromosomes flexible hinge domain-containing protein 1	SMCHD1	6.3	7.3	8.5	7.1	3.2	8.5	8.5	9	10	11	9	5	12	12	TRUE	15	12	22	15	6	14	22	0.677343	2.82664	0.796099	1.24232	0.439352	0.693701	-0.242592	0.580538	-0.298363	0.993994	1.26081	1.62944	0.00100327	0.50976	0.00540924	1.42312	1.21242	0.944927	3.9891	0.521219	-1.0781
	0.421934	0.42929	Q5SRE5	Q5SRE5	Nucleoporin NUP188 homolog	NUP188	3	7.7	6.9	3.6	2.6	9.1	9.1	4	11	10	5	4	11	11	TRUE	5	14	14	6	4	14	14	0.672188	2.14884	2.12817	1.38517	0.483694	2.52935	1.11582	0.76362	1.50379	2.71401	1.52993	1.46775	0.776703	2.40635	0.259418	0.958282	0.751085	1.61984	0.280231	0.401293	1.69634
	0.152435	0.429109	P98155	P98155	Very low-density lipoprotein receptor	VLDLR	2.5	3	1.9	4.4	0	4	4.4	1	3	2	2	0	2	3	TRUE	1	4	2	2	0	2	4	-3.73181	-0.153566	-3.09269	-3.33088	-3.25483	-3.92389	-2.09068	-2.10183	-2.47154	-1.00801	-2.16471	-1.19819	-7.32544	-0.477587	-2.29241	-4.21147	-3.1405	-2.61492	-2.20373	-3.82789	-4.98788
	0.276419	0.428079	O14965	O14965	Aurora kinase A	AURKA	25.3	10.9	20.1	12.2	23.6	19.4	25.3	6	2	4	4	5	5	6	TRUE	7	3	6	7	7	7	7	0.874403	0.513565	1.10976	0.144821	1.29132	-0.15062	-1.23452	1.59939	0.0410233	1.09184	1.50232	0.260166	-2.49834	0.0732117	1.80742	-0.185598	0.933819	1.08426	0.243059	-1.23549	0.916962
	0.721196	0.428025	P30566	P30566	Adenylosuccinate lyase	ADSL	30.6	34.7	26.4	14.9	18.8	27.5	34.7	9	11	9	5	7	10	11	TRUE	17	19	24	7	8	10	24	2.56973	2.75735	2.47406	2.28773	2.57198	2.79336	2.71073	2.59151	2.3821	2.42222	2.81547	2.42581	1.73507	2.62724	2.91294	2.1018	0.94537	2.56363	2.68986	2.17514	2.86291
	0.646214	0.428022	P17252;P05771;P05129	P17252	Protein kinase C alpha type	PRKCA	12.9	11.8	14.3	8.3	10	11.6	14.3	6	5	6	5	4	5	6	TRUE	10	9	11	6	4	7	11	1.94398	1.11665	1.89064	0.903976	1.02614	0.776377	1.77719	0.782745	1.1187	0.999767	1.18702	1.03126	1.05599	0.428093	-0.139997	0.972256	1.70884	1.06446	1.03396	1.23655	1.16705
	0.230865	0.427901	P09525	P09525	Annexin A4	ANXA4	25.7	21.9	17.2	11	3.4	7.2	25.7	6	5	4	3	1	2	6	TRUE	13	9	6	4	1	2	13	-1.50671	-0.0597286	-2.03976	0.6327	-3.34675	-0.346127	0.418766	-1.42818	-1.10341	-1.75891	-0.351036	-0.73045	-1.82369	-2.2787	0.32567	-3.0667	-1.39435	-0.996014	-0.611208	-0.508547	-0.379549
	0.271426	0.42783	P20290	P20290	Transcription factor BTF3	BTF3	13.6	12.1	28.6	12.1	12.1	0	28.6	1	1	3	1	1	0	3	TRUE	2	2	3	2	1	0	3	-2.58088	-2.63586	-1.47729	-1.29841	-1.3082	-2.64667	-2.84396	-1.41448	0.492147	-1.38645	0.198177	-2.19453	-2.4146	-1.24294	-1.29637	-3.91777	-1.13267	-4.50994	-2.70764	-0.986666	-3.68911
	0.408199	0.425455	Q99567	Q99567	Nuclear pore complex protein Nup88	NUP88	14.3	6.3	9	0	0	1.8	14.3	6	3	4	0	0	1	6	TRUE	10	5	4	0	0	1	10	-0.647482	-1.18478	-2.03046	-3.06031	-3.25153	-2.51473	-1.28956	-2.35415	-0.961203	-1.56247	-1.63436	-2.55987	-2.157	-1.93518	-3.00232	-3.32397	-2.4088	-2.41476	-1.51821	-2.26355	-1.78293
	0.620832	0.424392	P06493	P06493	Cyclin-dependent kinase 1	CDK1	43.4	48.1	44.1	42.8	36.4	40.7	48.1	10	10	10	8	6	8	10	TRUE	20	25	25	10	7	10	25	3.05199	2.62034	3.01804	3.42349	2.05886	3.26026	2.66169	2.64912	2.50965	2.70963	2.78441	2.18076	2.35887	2.85137	1.28537	2.53391	3.27593	2.58117	2.74888	2.43844	2.88257
	2.05105	0.424347	Q9UKX5	Q9UKX5	Integrin alpha-11	ITGA11	19.9	19.4	20.2	24.8	20.8	26.3	26.3	20	19	19	25	21	26	26	TRUE	42	37	40	29	23	30	42	5.09354	4.77706	4.8873	5.17678	4.58233	4.60017	4.65992	4.67989	4.73069	4.95291	4.29641	4.46792	4.1123	4.74101	4.47403	4.45848	4.3424	4.44289	4.0106	3.70851	4.10883
	0.28214	0.42362	Q9UJX3	Q9UJX3	Anaphase-promoting complex subunit 7	ANAPC7	10.8	9.6	8	8.1	10.8	11	11	4	4	3	3	4	5	5	TRUE	6	6	5	4	5	7	7	0.77861	0.632385	-1.04177	0.208576	0.0223503	-1.08622	-1.07376	-0.289249	-0.00197601	-0.614222	0.00753212	-0.381588	-0.254772	-3.0773	0.66787	-0.342503	0.434288	-0.455372	-2.32989	-0.831913	-1.52187
	0.262205	0.423495	P28702	P28702	Retinoic acid receptor RXR-beta	RXRB	0	5.3	1.9	0	0	1.9	5.3	0	1	0	0	0	1	1	TRUE	0	2	1	0	0	1	2	-3.63855	-2.03888	-2.71339	-4.76736	-3.64761	-4.22034	-3.97211	-5.67506	-5.61692	-4.16631	-3.94256	-4.69202	-3.52235	-6.25858	-2.6038	-4.35572	-2.76243	-4.06421	-2.36836	-2.06104	-4.06375
	0.475226	0.423338	Q5JRA6	Q5JRA6	Melanoma inhibitory activity protein 3	MIA3	7	11.1	11	4.4	4.6	9.4	11.1	10	17	15	5	7	13	17	TRUE	12	32	22	7	7	17	32	1.82407	2.40123	2.2179	2.9856	1.71445	3.0414	1.5307	2.76102	1.57261	3.17787	1.69473	0.969166	2.75613	0.933626	2.09185	1.01816	1.85795	2.98692	0.859819	2.24914	0.830862
	1.16546	0.423141	P63027;P23763	P63027	Vesicle-associated membrane protein 2	VAMP2	46.6	40.5	46.6	54.3	60.3	46.6	60.3	2	2	2	2	3	2	3	TRUE	6	3	5	4	5	4	6	0.79133	0.358303	0.625677	0.390917	0.17551	0.566463	0.0864658	0.145399	0.0855637	0.30653	0.311811	-0.479506	-0.454025	0.0718689	0.49428	0.369644	0.428722	-0.541132	-0.28754	-1.05708	-1.20608
	0.318736	0.422372	Q9HCJ1	Q9HCJ1	Progressive ankylosis protein homolog	ANKH	2.4	4.1	2.4	4.5	0	4.9	4.9	1	2	1	2	0	2	2	TRUE	1	2	1	3	0	3	3	-1.96284	-0.81127	-2.51334	-2.42866	-3.30546	-3.72708	-2.82677	-3.72858	-3.57441	-2.04867	-3.88788	-1.92396	-2.89921	-2.90261	-3.00281	-1.25055	-4.28706	-2.94064	-2.23103	-4.13442	-3.45696
	0.2264	0.421494	Q96EH3	Q96EH3	Mitochondrial assembly of ribosomal large subunit protein 1	MALSU1	0	9	0	0	0	9	9	0	1	0	0	0	1	1	TRUE	0	1	0	0	0	1	1	-3.83136	-1.13703	-3.59261	-1.56704	-3.22621	-1.79415	-1.5684	-5.39973	-1.02905	-3.2683	-3.18004	-3.0428	-1.734	-1.66585	-3.08646	-4.72796	-4.71045	-1.75265	-4.83118	-0.760954	-5.29109
	0.796065	0.421393	O95140	O95140	Mitofusin-2	MFN2	18.9	19.6	19	19.2	18.5	15.7	19.6	9	11	11	11	10	9	11	TRUE	12	12	14	13	10	10	14	1.48265	1.91075	2.08387	1.85259	1.03108	1.98954	0.910238	0.922255	1.3902	2.62197	1.68197	1.36902	1.8073	2.14895	1.00201	1.20645	0.799461	0.857965	0.965694	0.337902	0.668203
	1.91118	0.421192	P29401	P29401	Transketolase	TKT	55.4	54.4	59.7	36.6	42.1	43.7	59.7	30	28	35	21	22	23	35	TRUE	126	101	136	29	28	28	136	7.46919	6.96921	7.12411	7.0959	7.02509	7.04312	7.23213	7.19723	6.79969	6.70473	6.67907	6.53115	7.07768	6.78911	6.74175	6.83971	6.49796	6.25325	7.31813	7.42098	7.388
	1.17217	0.420906	P62701;Q8TD47;P22090	P62701	40S ribosomal protein S4, X isoform	RPS4X	62	59.3	54.4	57.4	60.1	53.2	62	18	17	16	17	19	15	19	TRUE	59	64	52	25	37	38	64	7.18477	7.13066	6.45924	7.3417	7.14022	6.71645	7.0282	6.94291	7.00362	7.21101	7.05819	6.5018	6.68229	6.50014	7.20872	6.61802	6.33758	6.10085	7.27327	6.99312	7.30238
	0.198362	0.420663	Q92545	Q92545	Transmembrane protein 131	TMEM131	0.8	0	2.2	1.1	0	2.9	2.9	1	0	2	1	0	4	4	TRUE	2	0	2	1	0	5	5	-2.93459	-2.87775	-1.01748	-4.75752	-3.9046	-0.792582	-3.15228	-1.90118	-5.67547	-4.82238	-4.97543	-2.12611	-2.4579	-5.33232	-2.34553	-2.80241	-4.27528	-1.59505	-2.37169	-4.31658	-4.6221
	0.25421	0.420177	O60507	O60507	Protein-tyrosine sulfotransferase 1	TPST1	0	2.7	10.5	2.7	2.7	0	10.5	0	1	4	1	1	0	4	TRUE	0	2	5	1	1	0	5	-4.43808	-2.46439	-1.41663	-4.38786	-3.57713	-2.8712	-3.06653	-5.10342	-2.66725	-3.62804	-2.17685	-4.54307	-5.30285	-2.48949	-2.14178	-3.35717	-3.74213	-4.64293	-3.6099	-4.09209	-2.73997
	0.864217	0.42011	P04406;O14556	P04406	Glyceraldehyde-3-phosphate dehydrogenase	GAPDH	70.4	64.5	66.9	51.9	47.2	61.5	70.4	19	16	17	14	14	14	19	TRUE	141	125	118	27	30	27	141	7.60881	7.10459	7.48933	6.86575	7.24475	7.37801	7.22832	7.04121	7.27939	6.4771	7.24821	6.29003	6.19077	6.75083	7.93238	6.65891	6.86043	6.77725	7.93242	7.59556	7.36517
	0.436435	0.418579	P62937;A0A0B4J2A2;A0A075B767;P0DN37	P62937	Peptidyl-prolyl cis-trans isomerase A;Peptidyl-prolyl cis-trans isomerase A, N-terminally processed	PPIA	58.8	61.2	69.7	44.2	37.6	27.9	69.7	7	7	8	5	3	4	8	TRUE	28	26	33	10	6	9	33	4.57249	3.68926	4.49461	3.41097	3.99259	2.87504	4.19564	4.1956	4.56557	4.00757	3.73466	2.76745	1.9961	3.0711	4.54865	3.62446	3.93702	3.34615	3.74701	5.2483	3.52072
	0.829394	0.418043	P04920;P48751	P04920	Anion exchange protein 2	SLC4A2	15.1	13.6	20	9.1	5.4	8.1	20	8	10	13	7	3	6	13	TRUE	13	16	18	11	4	9	18	1.93672	1.63951	1.72647	2.449	1.50677	1.66387	0.49955	1.88739	0.330265	2.91782	2.15226	1.48704	1.88119	1.6811	1.99826	0.856508	0.627665	1.36934	0.386168	0.298935	0.657516
	0.743995	0.417843	O95870	O95870	Abhydrolase domain-containing protein 16A	ABHD16A	7.3	10.2	4.8	22.6	21.3	24.7	24.7	2	3	1	9	8	9	9	TRUE	3	6	3	9	8	11	11	0.575754	0.944035	-0.322779	0.932295	0.754183	0.725735	0.473497	0.521082	-0.39905	0.390814	-0.0654011	0.350521	-0.101965	0.860285	0.528564	0.351284	0.12533	-0.661333	-0.906078	-1.19871	-0.825445
	0.269864	0.416586	Q16836	Q16836	Hydroxyacyl-coenzyme A dehydrogenase, mitochondrial	HADH	4.5	8	3.5	0	0	0	8	1	2	1	0	0	0	2	TRUE	1	2	1	0	0	0	2	-3.07097	-2.26826	-4.21482	-2.75857	-3.76478	-2.50739	-3.48365	-2.32051	-3.63338	-3.17008	-3.40206	-1.89885	-3.95217	-4.29498	-0.926197	-5.02772	-3.2114	-3.67183	-2.11636	-1.55102	-1.70541
	0.532678	0.415735	Q13618	Q13618	Cullin-3	CUL3	6.4	9.1	9	15.2	12.4	14.7	15.2	4	6	6	10	8	11	11	TRUE	10	11	14	11	12	11	14	1.19854	0.887051	1.49659	2.00985	1.55376	1.89157	0.0326939	0.465065	1.73504	0.70458	1.18036	0.870655	1.26966	2.03079	-0.319521	1.58574	0.704191	1.27209	0.0280132	-0.750284	1.22512
	0.677638	0.414898	O95864	O95864	Fatty acid desaturase 2	FADS2	10.1	19.6	16.4	22.3	22.3	21.2	22.3	4	7	6	8	8	8	8	TRUE	5	10	8	9	8	9	10	2.08315	3.58907	3.10395	2.74571	3.26252	2.82654	2.96695	2.61338	1.66044	3.5544	2.30579	2.01284	1.63859	2.25891	3.27763	2.63354	2.84665	2.46623	2.97961	1.2947	1.36629
	0.246352	0.414528	Q8TDW0	Q8TDW0	Volume-regulated anion channel subunit LRRC8C	LRRC8C	5.6	0	3.9	10.2	5.7	9.1	10.2	3	0	2	4	2	4	4	TRUE	3	0	5	6	3	8	8	0.0616608	-3.70717	-0.418814	-2.42109	-2.03115	-0.147137	-2.74065	-2.37759	-1.34733	-0.264278	-2.95498	-1.72858	-0.849142	-1.3754	-2.7155	-2.66588	-1.20608	-2.33886	-4.04566	-3.2236	-3.88901
	0.608535	0.414299	Q9Y383	Q9Y383	Putative RNA-binding protein Luc7-like 2	LUC7L2	16.3	13.5	10.7	12.5	14.8	17.1	17.1	4	3	2	2	4	4	4	TRUE	15	16	9	5	9	8	16	2.25989	2.29364	1.53183	2.72021	1.73249	2.0507	0.814735	1.87917	1.30368	1.97797	1.50485	1.84406	0.831366	1.85387	2.80761	1.6197	1.05171	1.93872	3.21198	2.13929	1.47506
	0.327197	0.413971	P09429;B2RPK0	P09429;B2RPK0	High mobility group protein B1;Putative high mobility group protein B1-like 1	HMGB1;HMGB1P1	27.9	27.9	27.9	34.9	35.3	28.4	35.3	6	5	6	4	5	3	6	TRUE	17	18	20	9	7	4	20	3.52373	2.37727	2.83401	2.74449	3.74701	1.665	2.69162	2.54444	2.88482	2.10899	3.01567	2.10513	1.68733	2.78008	2.70302	2.33796	4.10891	0.79038	2.98377	3.49803	3.36414
	0.598022	0.413652	Q8N6S5	Q8N6S5	ADP-ribosylation factor-like protein 6-interacting protein 6	ARL6IP6	4.9	4.9	4.9	9.7	4.9	22.1	22.1	1	1	1	2	1	3	3	TRUE	1	1	2	3	1	4	4	0.0237064	-0.127369	-0.849173	-1.08545	-0.478783	0.721716	-2.23952	-0.387512	-0.492271	0.740088	-1.70931	-3.22812	-0.750092	-1.19899	-0.915188	-1.2251	0.0511742	-0.239073	0.0656624	-1.89697	-5.7166
	0.141932	0.412066	Q86V81	Q86V81	THO complex subunit 4	ALYREF	24.9	11.3	20.6	27.6	24.9	7	27.6	4	2	3	5	4	1	5	TRUE	7	3	4	7	4	1	7	1.39304	-0.894035	0.45043	2.9858	3.38049	-2.44044	-0.49193	1.11468	3.3339	0.340052	3.4908	3.0406	3.19865	1.35184	-0.64152	-0.098177	-0.800489	-0.607414	2.62515	2.0287	0.938726
	0.162625	0.411677	Q9NV66;Q6NUM6	Q9NV66	S-adenosyl-L-methionine-dependent tRNA 4-demethylwyosine synthase	TYW1	1.5	0	1.5	4.6	3	7.1	7.1	1	0	1	3	2	4	4	TRUE	1	0	1	3	2	6	6	-4.64292	-2.50608	-5.2591	-1.60534	-3.15296	-2.45064	-4.74575	-0.393425	-3.3349	-0.719301	-2.69602	-2.08703	-0.811243	-4.41076	-4.19613	-4.39044	-6.35692	-1.9216	-2.69591	-3.50464	-3.76002
	0.361285	0.41146	P25787	P25787	Proteasome subunit alpha type-2	PSMA2	27.4	24.4	18.4	0	9	9	27.4	5	4	3	0	1	1	5	TRUE	6	8	4	0	2	1	8	0.662109	-0.523523	-1.57063	-1.59094	-0.894232	-0.28154	0.889587	0.301157	0.356962	-1.4259	-1.01731	-0.380928	-1.72745	-1.26167	-0.231651	-0.55308	-0.36911	-2.52455	0.735178	1.08327	0.685259
	0.76158	0.411412	O95470	O95470	Sphingosine-1-phosphate lyase 1	SGPL1	21.8	18.7	21.8	15.8	25.2	18.5	25.2	8	8	8	6	11	8	11	TRUE	23	10	24	10	15	14	24	3.06841	3.12609	2.96152	2.96984	3.32155	2.50759	2.6141	2.69156	2.49969	3.36091	2.60484	3.36865	2.53828	2.90494	3.26219	1.40021	2.65523	2.72569	2.31937	0.983393	2.08846
	2.17946	0.409961	P23396	P23396	40S ribosomal protein S3	RPS3	71.6	64.6	73.7	66.3	70.4	70	73.7	18	16	20	16	17	19	20	TRUE	50	49	61	34	30	38	61	7.13226	6.73438	6.81053	6.8597	7.22824	7.07377	6.65954	6.56686	6.63415	7.30262	6.53462	6.47238	6.69727	6.80021	6.69894	6.45387	6.52603	6.20281	6.70666	5.77628	7.01745
	1.44419	0.409864	P15559	P15559	NAD(P)H dehydrogenase [quinone] 1	NQO1	36.1	32.8	36.1	26.6	26.6	27	36.1	10	8	10	6	6	6	10	TRUE	25	18	23	11	10	12	25	4.46265	4.17046	4.40204	4.61747	4.27683	4.59184	4.19481	4.28136	3.9056	4.21658	2.82839	3.86514	3.9193	4.38838	4.54202	3.5618	3.85975	3.79085	4.34563	3.86056	4.50399
	0.560137	0.409488	Q14738	Q14738	Serine/threonine-protein phosphatase 2A 56 kDa regulatory subunit delta isoform	PPP2R5D	14	24.3	16.4	22.1	24.8	26.1	26.1	5	9	8	8	7	9	9	TRUE	9	16	11	11	13	18	18	1.29857	2.58589	2.18916	2.55112	2.5372	2.45076	2.20064	2.47656	0.976431	2.98768	2.52608	1.98008	1.8736	2.74208	0.68944	2.27832	2.11018	1.46214	1.2502	1.11195	0.808722
	0.619301	0.409441	Q9UH65	Q9UH65	Switch-associated protein 70	SWAP70	16.9	14.7	20.5	9.4	8.7	7.9	20.5	9	7	10	5	4	4	10	TRUE	13	9	16	5	4	4	16	0.98781	0.0659237	0.853863	0.476131	1.0449	1.36526	0.581692	0.185743	1.18034	-1.71914	1.53367	0.69154	0.0332756	-0.390163	1.51848	0.587706	0.515221	0.0727272	0.260372	0.261694	-0.0133305
	0.352884	0.408809	P23258;Q9NRH3	P23258;Q9NRH3	Tubulin gamma-1 chain;Tubulin gamma-2 chain	TUBG1;TUBG2	34.4	16.2	36.4	6	13.7	23.3	36.4	8	5	8	2	3	8	8	TRUE	16	9	16	2	5	9	16	1.62658	0.937515	1.55531	1.09709	0.930149	3.03827	1.79501	0.8001	0.489826	0.907156	0.848967	0.421894	1.27982	1.02542	2.62212	0.0487919	1.63495	0.120964	1.25744	1.65416	1.22279
	1.39412	0.408389	Q10471	Q10471	Polypeptide N-acetylgalactosaminyltransferase 2;Polypeptide N-acetylgalactosaminyltransferase 2 soluble form	GALNT2	48.5	43.8	44.7	48.3	45.9	48.7	48.7	25	22	25	24	23	25	25	TRUE	80	72	92	35	31	37	92	6.9254	6.93062	7.07277	7.23131	6.75939	6.59446	6.73626	6.65548	6.62464	7.07196	6.68824	5.9899	6.28682	6.72883	6.9331	6.8307	6.15577	6.1284	5.86084	5.48883	6.02597
	0.413383	0.40821	Q03519	Q03519	Antigen peptide transporter 2	TAP2	16.9	17.2	16.8	14.1	8.7	11.8	17.2	7	8	8	7	4	6	8	TRUE	10	12	15	9	5	6	15	1.49174	2.60208	2.10808	3.33719	1.9886	1.56812	1.05984	0.989666	1.56351	2.66566	1.86263	1.74552	2.34877	1.38841	2.85598	2.30565	0.624416	1.12334	1.13068	1.64586	-0.720894
	2.43135	0.407852	P04899	P04899	Guanine nucleotide-binding protein G(i) subunit alpha-2	GNAI2	52.1	52.7	52.7	53	53	48.7	53	9	10	10	9	9	8	10	TRUE	45	38	40	23	38	32	45	5.56976	5.29675	5.37078	5.55247	5.57949	5.22443	5.35285	5.39595	5.0118	5.15351	5.11006	5.04342	4.9582	4.89307	5.26456	4.83624	5.32825	4.86624	5.09656	4.60785	4.57814
	0.272745	0.407727	O00505	O00505	Importin subunit alpha-4	KPNA3	8.1	8.1	13.4	2.7	2.7	5.6	13.4	2	2	3	1	1	1	3	TRUE	2	4	7	1	1	2	7	-2.51615	-0.0378704	-0.51425	-3.08307	-1.35739	-2.14422	-2.37981	-0.0549774	-0.437292	-1.08703	-0.689291	-0.711	-1.53259	-1.28048	-3.30818	-1.49978	-1.19581	-3.28246	0.517345	1.19575	0.534323
	0.349323	0.406953	P06748	P06748	Nucleophosmin	NPM1	50	37.1	60.5	7.8	13.6	15.6	60.5	9	7	10	2	3	3	10	TRUE	48	37	43	2	7	5	48	3.9733	2.75479	3.30617	3.70963	3.04152	2.24637	3.14439	2.67742	2.90354	1.2186	3.90836	2.83024	1.02576	2.51332	4.44295	2.81966	2.95119	2.83718	3.06924	4.87952	3.84297
	0.428101	0.406934	Q6P1A2	Q6P1A2	Lysophospholipid acyltransferase 5	LPCAT3	3.9	1.8	3.9	4.1	8.2	6.2	8.2	2	1	2	2	4	3	4	TRUE	4	1	3	2	4	3	4	1.1104	-0.641628	0.99596	-0.0517063	0.556513	0.818836	-0.670221	-0.873434	1.53016	1.12465	1.06134	0.207878	0.405678	0.649734	0.420826	0.819761	-1.17064	-0.778585	-2.25925	-1.62644	-0.725277
	0.31613	0.406898	Q9NVT9	Q9NVT9	Armadillo repeat-containing protein 1	ARMC1	7.4	11	11	7.4	0	0	11	1	2	2	1	0	0	2	TRUE	1	2	4	1	0	0	4	-2.31798	-0.978865	-2.26258	-3.04246	-2.96314	-1.24142	-2.5948	-2.08608	-2.70131	-3.00671	-2.95321	-1.474	-1.77941	-2.03685	-1.52534	-2.21969	-3.45629	-4.23026	-1.77394	-2.00787	-2.29424
	0.576129	0.406654	O15031	O15031	Plexin-B2	PLXNB2	5.9	9.1	8.9	6.9	5.6	7	9.1	9	13	13	10	8	10	13	TRUE	12	21	20	15	11	10	21	1.3008	2.11754	1.83479	2.10899	1.33401	2.2981	2.24687	1.10156	0.649855	2.10161	2.40304	2.2654	1.89479	2.04277	1.912	0.743221	1.67336	0.288168	0.926006	0.727182	0.438473
	1.90932	0.406376	Q9P0L0	Q9P0L0	Vesicle-associated membrane protein-associated protein A	VAPA	64.7	68.3	64.7	49.8	52.6	55.8	68.3	13	14	14	11	11	13	14	TRUE	61	58	69	23	23	28	69	6.49538	6.54579	6.68752	6.14646	6.69754	6.33765	5.975	6.32873	6.41679	6.9879	5.96303	5.28503	5.93092	6.29864	6.30228	6.23465	5.67838	6.02722	5.62631	5.17205	5.9286
	0.711881	0.405798	P46934	P46934	E3 ubiquitin-protein ligase NEDD4	NEDD4	3.5	3.5	6.8	2.6	4.5	4.9	6.8	3	3	4	1	3	3	4	TRUE	4	3	5	3	6	6	6	-0.812325	-0.49017	-0.225367	-0.154352	-0.130451	-1.03515	-5.64671	-0.578199	-0.314281	-0.577543	0.325514	-1.51453	-0.742714	-0.123978	-0.382114	-1.37337	-0.911119	-1.74931	0.0707474	-1.24787	-0.879433
	1.02075	0.405309	P27695	P27695	DNA-(apurinic or apyrimidinic site) lyase;DNA-(apurinic or apyrimidinic site) lyase, mitochondrial	APEX1	38.4	33.6	42.5	33.6	28.6	40.3	42.5	11	9	12	9	8	10	12	TRUE	21	18	22	11	8	12	22	4.10777	3.74865	4.264	4.31574	3.9683	4.48273	3.14408	4.05598	4.19222	3.65091	4.21106	4.36754	3.12029	4.18192	4.0245	4.18871	3.69192	3.248	3.67653	2.03104	3.81996
	1.08952	0.405303	P61247	P61247	40S ribosomal protein S3a	RPS3A	53.8	37.9	52.3	58.3	55.3	58.7	58.7	16	10	14	16	17	20	20	TRUE	44	31	39	32	26	29	44	6.23948	5.69094	6.4715	7.00872	6.60615	6.41192	5.9124	5.93842	6.66154	6.11382	5.42888	6.23828	5.91022	5.98737	6.10576	5.61408	6.44006	5.9394	6.25956	6.15878	5.94948
	1.64694	0.404969	Q14204	Q14204	Cytoplasmic dynein 1 heavy chain 1	DYNC1H1	39.9	39.5	42.5	35.3	39.4	36.4	42.5	160	159	165	140	161	152	165	TRUE	343	368	386	184	232	206	386	7.98456	7.86209	8.0001	7.8706	8.32731	8.28471	7.7903	7.88947	7.80243	8.17871	7.89334	7.65433	7.44175	8.17357	7.73525	7.30386	7.73597	7.50915	7.2217	6.77835	7.52406
	0.266828	0.404424	Q9UEY8	Q9UEY8	Gamma-adducin	ADD3	1.6	4.2	4.2	0	3.4	5	5	1	2	2	0	2	3	3	TRUE	1	2	3	0	2	3	3	-2.34262	-1.13281	-1.5139	-3.42995	-2.29554	-2.95211	-2.71977	-2.22234	-2.13437	-3.23188	-2.87951	-2.89114	-1.72833	-2.80582	-4.91924	-1.49918	-3.34908	-1.79182	-2.15692	-5.72008	-1.78009
	0.213873	0.402897	P14384	P14384	Carboxypeptidase M	CPM	0	0	0	4.3	4.3	4.3	4.3	0	0	0	1	1	1	1	FALSE	0	0	0	1	2	1	2	-3.21882	-3.31646	-5.3278	-4.02252	-2.08155	-5.00452	-4.19061	-2.44812	-4.44776	-3.52121	-5.43901	-4.6463	-2.85387	-3.08867	-5.90953	-6.1185	-3.39493	-4.02354	-4.17686	-4.57362	-5.30545
	0.594052	0.4023	Q92797	Q92797	Symplekin	SYMPK	18.1	19.4	14.7	7.4	11.8	12.8	19.4	15	14	11	7	10	11	15	TRUE	26	25	15	8	11	13	26	2.60465	2.27402	1.68375	2.08935	2.18647	2.99607	1.18772	2.30988	2.36099	2.66392	2.74436	1.75868	1.79289	2.9845	2.06718	1.86853	0.855566	1.85184	1.44953	1.68434	1.04984
	0.429786	0.402064	P38159;O75526;Q8N7X1	P38159	RNA-binding motif protein, X chromosome;RNA-binding motif protein, X chromosome, N-terminally processed	RBMX	34.8	18.9	34.8	33.5	36.6	37.1	37.1	3	3	3	4	5	4	5	TRUE	24	13	20	17	17	16	24	4.84976	4.05777	4.34087	5.15985	5.15688	3.51417	2.78922	4.78679	4.81407	5.15982	4.57052	5.51829	4.96497	4.54338	3.49318	4.77787	2.83917	4.04836	5.0961	5.27596	5.3228
	0.442934	0.400784	Q96D46	Q96D46	60S ribosomal export protein NMD3	NMD3	8.3	5	6.8	6.2	11.9	6.2	11.9	3	2	3	2	5	2	5	TRUE	4	4	5	2	7	2	7	-0.377159	-1.33275	-0.852821	-2.05526	-1.16436	-0.305891	-1.4945	-0.94488	-0.138447	-2.46013	-0.117796	-0.235941	-0.972523	-0.911232	-2.23105	-2.56493	-1.18415	-0.629066	-1.41784	-1.78136	0.120712
	1.0829	0.400214	Q5T4S7	Q5T4S7	E3 ubiquitin-protein ligase UBR4	UBR4	5.6	6	6.6	5.2	7.6	9.2	9.2	19	21	23	23	33	37	37	TRUE	28	35	32	26	35	44	44	2.67166	2.89182	3.24498	2.81981	3.37644	3.46077	3.37455	2.68633	3.48703	3.65912	2.59297	3.46498	2.12886	3.18049	2.66865	2.42484	3.05102	2.61033	2.07686	1.36866	2.72556
	0.211447	0.399847	P24534	P24534	Elongation factor 1-beta	EEF1B2	43.6	40.9	35.6	0	8	0	43.6	6	5	5	0	1	0	6	TRUE	14	10	9	0	1	0	14	0.309626	-1.81356	-0.729795	-2.21379	-0.536623	-1.02378	0.0274391	-0.779259	0.892879	-1.01251	-1.01914	-2.42686	-2.45364	-1.90906	-0.614468	1.12074	-3.64339	-0.907187	-0.637074	1.90787	-0.895632
	1.16413	0.399416	Q14739	Q14739	Lamin-B receptor	LBR	20.2	21.8	20	17.6	11.4	17.1	21.8	9	12	9	8	8	11	12	TRUE	19	29	23	8	9	12	29	5.03393	5.34044	5.00463	5.27355	4.61248	4.71565	4.37207	4.93693	4.80729	5.21256	5.14939	4.43698	4.21649	4.29443	5.23547	4.64586	4.79549	4.39643	2.89965	3.804	4.27984
	1.04819	0.398787	Q9Y6C9	Q9Y6C9	Mitochondrial carrier homolog 2	MTCH2	35.3	37.6	35.3	33.3	33.3	37	37.6	8	9	8	10	10	12	12	TRUE	21	26	20	15	12	17	26	5.0371	5.5189	5.0294	5.33833	5.03265	5.49024	5.03123	5.02661	4.96218	5.82795	4.76786	4.90025	4.50304	4.70486	5.77321	4.72455	4.67453	4.6737	4.17854	3.81527	4.48069
	1.13678	0.39855	P49207	P49207	60S ribosomal protein L34	RPL34	13.7	13.7	13.7	37.6	31.6	29.9	37.6	3	3	3	7	7	6	7	TRUE	7	7	6	9	13	6	13	5.33197	5.48992	4.98069	5.96163	5.59691	5.44966	5.11094	4.93418	5.18603	5.27289	5.58383	5.21185	5.43277	5.2029	5.29152	5.22908	4.45517	4.80804	5.91613	4.88504	5.57188
	1.00917	0.39782	Q92544	Q92544	Transmembrane 9 superfamily member 4	TM9SF4	16.2	14.6	18.8	14	17.9	20.2	20.2	8	7	10	7	9	10	10	TRUE	18	14	20	12	14	16	20	3.48574	2.84903	3.66408	3.42372	3.25408	4.10319	2.42582	2.68727	3.04788	4.22822	3.2254	3.7005	3.25382	3.49279	3.13992	2.77687	3.15152	2.578	1.97405	1.86599	2.73323
	0.145443	0.396614	Q9UII4	Q9UII4	E3 ISG15--protein ligase HERC5	HERC5	1.7	0	1.7	3.7	4.1	2.9	4.1	1	0	1	3	3	2	3	TRUE	1	0	1	4	3	2	4	-1.58499	-5.89512	-1.44194	0.110159	-1.58599	-1.13253	-3.9936	-2.85741	-1.90994	-1.4968	-4.16978	-2.02628	-1.92447	-1.28811	-1.63167	-1.64763	-5.51699	-1.90122	-1.9564	-1.6678	-1.20038
	1.09304	0.396547	Q03701	Q03701	CCAAT/enhancer-binding protein zeta	CEBPZ	13.8	20.1	18	15.3	18.7	20.6	20.6	11	17	16	12	16	17	17	TRUE	13	25	20	17	18	19	25	2.52886	3.34122	3.04291	3.5276	3.06719	2.97794	2.72639	1.65249	3.08389	3.20253	3.06485	2.34153	3.22565	2.27942	2.99468	2.36337	2.64901	2.59433	2.59352	1.73984	2.16988
	1.14023	0.396364	P63244	P63244	Guanine nucleotide-binding protein subunit beta-2-like 1;Guanine nucleotide-binding protein subunit beta-2-like 1, N-terminally processed	GNB2L1	62.8	54.6	55.2	39.1	26.5	27.8	62.8	15	13	14	9	7	7	15	TRUE	35	25	37	11	8	9	37	3.58181	2.73964	3.28005	3.55357	2.98937	2.9813	3.44353	2.83092	3.35701	2.39796	2.51071	1.54686	2.7902	2.95418	3.1934	2.16857	2.89369	2.74752	3.18497	3.35711	3.39017
	1.09401	0.396069	P62258	P62258	14-3-3 protein epsilon	YWHAE	47.5	50.6	52.2	28.2	35.7	28.2	52.2	11	12	12	5	6	5	12	TRUE	32	32	33	5	6	6	33	3.38315	2.85633	3.00806	3.38044	2.64914	2.69688	3.83292	2.49566	2.78437	3.01047	0.938068	1.59723	3.12254	2.61345	1.98617	2.68376	2.42118	2.77048	3.47326	3.34269	3.42928
	0.394847	0.395144	Q9GZZ9	Q9GZZ9	Ubiquitin-like modifier-activating enzyme 5	UBA5	11.9	5.2	5.2	3	6.2	6.2	11.9	2	1	1	1	1	1	2	TRUE	2	2	1	1	1	1	2	-2.32636	-2.82835	-3.46151	-2.60988	-3.36676	-1.99161	-3.04159	-4.6668	-2.79074	-4.76439	-4.07368	-1.98007	-3.12885	-2.55026	-1.62184	-3.93024	-3.58377	-4.14039	-1.88786	-3.44311	-3.29103
	0.247598	0.394868	P13693;Q56UQ5	P13693	Translationally-controlled tumor protein	TPT1	8.1	8.1	8.1	0	15.7	0	15.7	1	1	1	0	2	0	2	TRUE	1	1	1	0	3	0	3	-2.52882	-4.13036	-2.83791	-4.37554	-1.22086	-2.37521	-1.62936	-1.87066	-2.47252	-1.60433	-3.53951	-1.36229	-4.67867	-2.58247	-1.50301	-4.06402	-3.52937	-3.48036	-2.96119	-0.270195	-1.25758
	0.417477	0.394811	O95239	O95239	Chromosome-associated kinesin KIF4A	KIF4A	2.7	4.3	8.7	12.5	14.9	13	14.9	2	4	5	9	8	9	9	TRUE	6	7	10	17	18	16	18	0.746088	0.725414	2.45481	1.46143	1.52939	1.43414	2.09141	0.884773	1.20775	0.949955	1.02677	1.81988	0.964985	0.300709	-0.30928	1.69178	1.58818	1.74603	0.97271	3.04052	1.1021
	1.11678	0.394695	O00410	O00410	Importin-5	IPO5	29	25.9	32.7	25.2	23.5	26.8	32.7	20	17	23	18	17	21	23	TRUE	50	57	54	28	25	34	57	4.64562	3.94267	4.2687	4.61516	3.98877	4.17899	4.09218	3.70484	4.73901	4.39229	4.09881	4.20453	3.42192	4.52791	3.73977	3.64162	4.07096	3.86956	3.53473	2.86534	3.51061
	0.464417	0.394624	P50579	P50579	Methionine aminopeptidase 2	METAP2	16.5	14.2	14.4	0	0	0	16.5	5	4	3	0	0	0	5	TRUE	7	7	4	0	0	0	7	-0.980305	-1.95151	-0.718754	-1.93065	-2.46813	-0.861513	-2.29322	-1.7786	-1.03728	-1.93419	-1.67807	-3.09247	-1.29956	-2.34045	-1.43699	-2.75051	-2.25252	-1.19857	-2.07889	-0.987381	-2.30147
	0.784868	0.39456	Q7L576	Q7L576	Cytoplasmic FMR1-interacting protein 1	CYFIP1	10.2	11.1	11	10.8	14.4	16.4	16.4	6	8	6	6	7	8	8	TRUE	16	17	18	12	17	21	21	3.20441	2.91719	2.79416	2.47243	3.77611	2.75574	2.61172	1.82655	3.16257	2.7412	3.13718	2.48477	2.05397	3.27335	2.24138	2.34617	2.84183	2.79599	2.07352	0.807432	2.34776
	0.448569	0.394198	Q8IYS2	Q8IYS2	Uncharacterized protein KIAA2013	KIAA2013	8.4	9.1	13.1	16.6	9.1	8.4	16.6	5	5	7	7	5	5	7	TRUE	8	6	10	8	6	5	10	1.73834	1.42923	3.08339	1.49491	1.25495	2.80234	3.73377	1.48625	1.71113	1.81321	0.801918	2.51753	1.15596	1.01257	1.77858	1.4555	1.30268	2.73268	0.886402	0.305689	1.01715
	0.233493	0.394045	P47985;P0C7P4	P47985;P0C7P4	Cytochrome b-c1 complex subunit Rieske, mitochondrial;Cytochrome b-c1 complex subunit 11;Putative cytochrome b-c1 complex subunit Rieske-like protein 1	UQCRFS1;UQCRFS1P1	11.3	16.1	10.9	2.9	2.9	0	16.1	3	3	2	1	1	0	3	TRUE	6	3	2	1	1	0	6	-0.980358	-1.83231	-2.1166	-0.415895	-1.04474	-1.24989	-1.45683	-1.40138	-0.807478	-1.7728	-0.877827	-2.01169	-1.70208	-2.33251	0.226223	-4.39469	-0.801872	-0.999134	0.121065	0.0744267	-1.13058
	1.23989	0.3929	O00461	O00461	Golgi integral membrane protein 4	GOLIM4	34.1	29	32	32.9	39.2	37.9	39.2	16	14	14	17	21	19	21	TRUE	32	30	35	22	24	26	35	4.1626	4.2471	4.20839	4.48143	4.27151	4.39583	3.94508	3.44714	3.46954	4.49953	4.15768	3.52526	4.48877	3.64183	4.3465	3.92994	3.46787	3.53454	2.91608	2.22777	3.56496
	0.39294	0.392816	Q5J8M3	Q5J8M3	ER membrane protein complex subunit 4	EMC4	19.1	27.9	20.8	13.7	20.8	22.4	27.9	3	4	3	2	3	3	4	TRUE	6	7	5	3	3	3	7	1.33745	2.09217	1.26046	1.04899	0.342722	1.75416	1.21087	0.959337	1.43562	1.34515	1.43386	0.916258	1.26683	-0.535608	1.73139	0.952829	1.86093	0.202682	0.963137	-0.18635	1.10348
	0.272205	0.392782	O43505	O43505	Beta-1,4-glucuronyltransferase 1	B4GAT1	2.2	0	2.2	0	0	0	2.2	1	0	1	0	0	0	1	FALSE	1	0	1	0	0	0	1	-2.14213	-3.20746	-1.88226	-3.03977	-4.48225	-2.34579	-5.16538	-3.83569	-3.20169	-2.29688	-5.78856	-3.30709	-5.07612	-2.44724	-2.8503	-3.55008	-1.77712	-3.75549	-1.66774	-3.21999	-5.12855
	0.404778	0.392779	Q9BTE3	Q9BTE3	Mini-chromosome maintenance complex-binding protein	MCMBP	13.1	11.8	22.1	5.1	5.6	9.5	22.1	6	6	9	2	2	4	9	TRUE	10	9	15	2	2	3	15	0.496252	-0.211378	0.502563	0.523561	-0.97333	-0.928825	-0.0441589	0.559044	-0.531656	-0.667189	-1.98063	-0.0697269	-1.32336	-0.228033	-0.157873	0.364084	-1.65599	0.053339	-1.983	-0.774618	-0.575087
	1.29445	0.392227	O75643	O75643	U5 small nuclear ribonucleoprotein 200 kDa helicase	SNRNP200	31.7	30.2	34.2	23.5	29.7	28.9	34.2	56	55	61	42	52	54	61	TRUE	118	117	140	47	64	68	140	5.74539	5.80532	6.06836	5.96288	6.14341	6.35263	5.89833	5.64662	5.78556	6.39161	5.70607	5.25697	5.76326	6.06265	5.32306	5.27837	6.01021	5.28708	5.46755	5.3763	5.4088
	2.12619	0.391874	O00541	O00541	Pescadillo homolog	PES1	23.6	25.3	25.2	22.6	33.3	30.4	33.3	11	12	12	11	16	17	17	TRUE	23	29	26	13	22	23	29	4.08103	4.36667	4.20923	4.50798	4.49605	3.81002	3.77374	4.71499	4.24183	4.2511	4.16017	3.84147	3.86187	3.83754	3.92829	3.95872	3.85695	3.67637	3.51677	3.38856	3.76302
	0.701276	0.391622	Q10589	Q10589	Bone marrow stromal antigen 2	BST2	18.3	17.8	18.3	18.9	18.3	18.9	18.9	4	3	4	4	3	4	4	TRUE	6	7	7	4	4	4	7	3.73262	3.48895	3.97311	4.42296	4.11561	3.05785	3.85797	4.02311	3.84413	3.52377	2.87386	3.456	3.24813	3.70214	4.1646	3.29388	2.65783	3.3748	2.92952	2.69912	3.64334
	0.397338	0.391591	Q9NR09	Q9NR09	Baculoviral IAP repeat-containing protein 6	BIRC6	1.3	1.7	2.6	1.7	2.1	1.6	2.6	3	5	6	4	7	4	7	TRUE	4	5	10	4	7	5	10	-0.545582	0.0351658	0.385859	-0.849545	0.966103	0.762249	-0.717022	-0.543087	0.118282	-0.411949	-0.255192	-0.205	-0.472292	0.804703	-0.782661	0.592672	-0.389999	-1.34772	-1.77837	-2.96546	-0.0968266
	0.631562	0.390772	P62910	P62910	60S ribosomal protein L32	RPL32	31.9	33.3	17	40.7	39.3	34.1	40.7	5	5	3	6	6	5	6	TRUE	12	15	7	8	10	12	15	3.86661	4.10983	2.44014	3.54983	3.28147	3.14945	2.39776	2.49119	3.35123	4.02005	3.5529	3.64742	3.52439	3.17712	3.34346	2.21917	2.73318	3.05538	3.86442	2.72207	3.78707
	2.52773	0.389696	Q9Y5M8	Q9Y5M8	Signal recognition particle receptor subunit beta	SRPRB	42.8	52.4	46.1	40.6	45.4	52.4	52.4	11	12	11	10	10	13	13	TRUE	23	22	26	12	11	15	26	5.32288	5.20312	5.11806	5.25791	5.15435	5.33211	4.90412	5.05555	4.89859	5.5841	4.95348	4.54079	5.0215	4.85619	5.1286	4.87028	4.49924	4.67445	4.56717	4.29156	4.59575
	0.806018	0.389544	Q86VP6	Q86VP6	Cullin-associated NEDD8-dissociated protein 1	CAND1	18.7	25.5	25	21.9	19.1	20.9	25.5	18	23	24	20	18	20	24	TRUE	41	56	56	25	22	24	56	4.21837	4.74306	4.5787	4.30124	4.47156	4.44204	4.63458	4.39162	4.44006	4.90952	4.53845	3.86807	3.45716	5.05848	3.9803	3.47931	4.17791	4.26453	4.0714	3.47212	4.07325
	0.498669	0.389457	P53350	P53350	Serine/threonine-protein kinase PLK1	PLK1	10.4	17.9	19.4	17.1	19.9	18.9	19.9	3	6	6	7	8	7	8	TRUE	6	12	10	8	10	10	12	0.622181	1.62954	1.724	1.54174	2.62274	2.25755	0.00210953	0.525255	1.53214	2.14904	2.71491	2.02128	1.59388	0.998434	1.63954	0.287165	1.82749	1.71449	1.00726	-0.371645	0.481314
	1.75541	0.389118	P16615;O14983	P16615	Sarcoplasmic/endoplasmic reticulum calcium ATPase 2	ATP2A2	36.5	36.8	42.2	43.8	38.7	39.7	43.8	23	25	28	32	27	27	32	TRUE	95	95	125	67	56	61	125	7.16562	7.23981	7.40429	7.68322	7.21886	6.94749	6.67688	7.01321	7.02031	7.3826	6.82755	6.21157	6.69737	7.01112	7.21285	7.01427	6.62914	6.75983	6.13758	5.99432	6.34846
	0.406459	0.388901	O95248	O95248	Myotubularin-related protein 5	SBF1	1.7	1.7	2.5	3.1	6.5	3.1	6.5	2	2	2	4	8	5	8	TRUE	2	2	2	6	8	5	8	-1.12092	-0.123718	-0.797062	-0.392534	-0.521725	-2.42487	0.789177	-2.19149	-3.64496	-1.68125	-0.846779	-2.05977	-0.718019	-1.92637	-2.28957	-0.744316	-1.25238	-0.783579	-2.67237	-5.59521	-4.51287
	0.285965	0.388854	Q9BWS9	Q9BWS9	Chitinase domain-containing protein 1	CHID1	3.1	3.1	0	0	0	0	3.1	1	1	0	0	0	0	1	FALSE	1	2	0	0	0	0	2	-2.86896	-2.58693	-4.90648	-3.94772	-4.07346	-3.80387	-2.60761	-3.32066	-5.40873	-3.37835	-3.43847	-3.16329	-3.71529	-5.8288	-2.3225	-4.19403	-4.50547	-3.95444	-5.35945	-3.725	-2.02297
	0.431943	0.388571	Q9UJF2	Q9UJF2	Ras GTPase-activating protein nGAP	RASAL2	5.7	4	6.3	7.7	10.5	9.7	10.5	4	3	4	5	9	6	9	TRUE	4	3	5	5	9	8	9	-0.017767	0.662434	-0.241426	1.23673	-0.206966	-1.2928	-4.98082	-0.240089	-0.426975	-0.853151	0.430449	0.591297	0.01684	-0.969688	-0.94882	0.0486031	-0.556208	0.218044	-0.839394	-0.562912	-0.610088
	1.58273	0.388493	O75691	O75691	Small subunit processome component 20 homolog	UTP20	10.3	7.3	9.7	14.6	14.4	16.6	16.6	20	17	20	30	32	35	35	TRUE	37	27	26	34	37	41	41	3.76879	3.19494	3.46433	3.58287	3.74384	3.3352	2.14338	3.22657	3.47635	3.8207	3.60822	2.98595	2.71929	3.44678	3.4397	2.96146	3.17156	3.02022	1.47887	1.93469	3.24898
	0.437625	0.388048	O43709	O43709	Probable 18S rRNA (guanine-N(7))-methyltransferase	WBSCR22	23.5	6.8	16.4	20.6	10	15.3	23.5	4	2	3	4	2	5	5	TRUE	5	2	4	4	2	8	8	0.709238	0.157074	-0.019352	1.675	-0.539066	0.171175	1.82647	0.629927	1.5952	0.56391	0.311106	0.726841	-0.241333	-0.697468	0.00526619	1.22092	-0.213308	-0.248293	-0.678133	1.24935	0.507259
	0.262962	0.38775	Q7Z2Z2	Q7Z2Z2	Elongation factor Tu GTP-binding domain-containing protein 1	EFTUD1	1.3	2.1	2	2.1	0	1.1	2.1	1	2	2	2	0	1	2	TRUE	2	3	3	2	0	1	3	-3.42856	-1.71996	-1.7765	-2.26618	-3.00595	-4.07388	-1.56143	-2.74709	-3.01853	-1.48936	-4.52413	-2.32066	-3.12354	-2.79309	-1.08432	-4.58169	-3.91954	-3.09536	-5.48882	-2.73781	-1.95299
	1.62487	0.387746	O43242	O43242	26S proteasome non-ATPase regulatory subunit 3	PSMD3	39	32.4	36.5	37.3	37.6	41.8	41.8	18	16	17	17	18	19	19	TRUE	43	40	42	20	26	21	43	4.65686	3.9933	4.44106	4.6836	4.90915	4.32083	4.04808	3.93921	4.46084	4.49872	4.66851	3.6785	4.10752	3.9361	4.32893	4.08866	4.24776	3.96935	4.05436	3.68915	4.02958
	1.89461	0.387616	O94906	O94906	Pre-mRNA-processing factor 6	PRPF6	41.8	39.6	37.6	23.9	35.3	40.7	41.8	35	33	30	19	26	31	35	TRUE	64	65	62	25	33	36	65	4.69563	5.07165	5.07838	5.04629	5.05628	4.74736	4.53294	4.90073	4.98007	5.05662	4.79804	4.43665	4.52323	4.55467	4.84972	4.81835	4.48414	4.13978	3.75499	4.3156	4.38988
	0.743363	0.387525	Q07960	Q07960	Rho GTPase-activating protein 1	ARHGAP1	37.6	30.5	35.3	10.9	12.5	7.5	37.6	10	9	9	4	5	3	10	TRUE	22	17	15	5	6	4	22	1.54911	1.51176	1.16013	1.45125	1.7317	1.8047	1.72875	1.37245	1.43698	1.97114	1.52115	1.62061	1.33198	1.33639	1.69816	0.475012	1.74806	0.293907	1.15137	0.453669	1.54414
	1.07435	0.38749	P00338;P07864	P00338	L-lactate dehydrogenase A chain	LDHA	51.8	50.6	58.7	50.6	62.3	44.3	62.3	19	17	18	16	18	15	19	TRUE	93	88	96	49	37	38	96	7.86546	7.98423	7.97925	8.0357	7.93202	7.57414	7.7399	8.02952	7.87261	8.29926	8.09828	7.52885	7.36191	7.81936	8.24451	7.31222	7.41496	6.8929	7.52349	7.26438	7.84869
	0.219678	0.387173	P31949	P31949	Protein S100-A11;Protein S100-A11, N-terminally processed	S100A11	23.8	8.6	23.8	0	8.6	8.6	23.8	3	1	3	0	1	1	3	TRUE	5	2	4	0	1	1	5	0.890759	-0.783247	0.437092	-2.50108	-0.0119591	-0.662392	-0.997093	-0.293987	1.34435	0.0954723	-0.147053	0.249786	-2.0287	-0.727791	0.495451	0.650507	-0.765276	-2.57806	0.903008	1.05575	-1.18584
	0.743888	0.386932	P63096	P63096	Guanine nucleotide-binding protein G(i) subunit alpha-1	GNAI1	26	19.5	19.5	31.6	32.5	31.6	32.5	2	2	2	3	3	3	3	TRUE	4	4	4	5	3	3	5	0.927538	-0.0444241	0.247896	1.32153	0.723825	0.402214	0.219713	-0.562248	0.780598	0.621862	-0.172144	-0.601301	0.280916	-0.332426	0.421585	-0.0604553	0.913799	0.0335636	-0.265541	-0.906773	-0.722868
	0.21399	0.385399	Q9H9J2	Q9H9J2	39S ribosomal protein L44, mitochondrial	MRPL44	13.9	15.7	18.1	2.7	0	7.8	18.1	4	4	5	1	0	2	5	TRUE	7	7	7	1	0	2	7	-0.296738	-1.74952	-0.159887	-0.377039	-2.79467	-0.00342751	-0.420856	-1.16266	-0.2558	-0.339767	-0.243206	-1.92807	-1.1532	-0.51403	-1.05818	-3.96969	-1.11356	0.114994	-0.506977	-1.10932	-0.313086
	0.463086	0.385343	Q9HCS7	Q9HCS7	Pre-mRNA-splicing factor SYF1	XAB2	18.7	12.9	15.2	17.2	11.6	18.4	18.7	14	9	11	13	8	13	14	TRUE	24	15	17	16	10	17	24	2.86216	1.69455	1.92842	2.67801	1.6066	1.94391	1.56832	1.01997	2.29209	2.50927	1.36739	1.81751	2.09936	2.14267	0.232286	2.50138	1.69279	1.7331	2.03184	1.1609	1.86086
	0.171878	0.38532	Q14CX7	Q14CX7	N-alpha-acetyltransferase 25, NatB auxiliary subunit	NAA25	1.7	1.7	4.2	1.7	3.2	5.9	5.9	1	1	3	1	2	4	4	TRUE	1	1	4	1	2	4	4	-2.2685	-2.67929	0.359863	-3.79019	-0.878441	-0.37413	-0.267458	-0.570213	-1.72455	-0.74048	-0.092186	-2.36244	-2.80682	-0.968534	-4.70584	-1.39565	-1.19192	-0.87384	0.116421	-0.537346	-2.54038
	0.160503	0.385203	Q9ULT8	Q9ULT8	E3 ubiquitin-protein ligase HECTD1	HECTD1	4.4	3.4	7.4	1.4	3.7	5.4	7.4	6	5	9	3	7	9	9	TRUE	7	5	11	3	7	12	12	-0.165445	-0.282846	1.10455	-2.79286	0.272984	0.957397	0.279276	0.17724	1.23999	0.994364	0.11936	0.415468	-3.92092	0.88274	-0.0545654	0.977644	-1.1039	0.0015564	-0.683537	0.68729	0.246584
	0.496076	0.38474	P37108	P37108	Signal recognition particle 14 kDa protein	SRP14	54.4	54.4	54.4	34.6	38.2	38.2	54.4	5	5	5	4	3	3	5	TRUE	14	15	11	6	5	3	15	3.25887	3.08589	3.05442	3.36203	3.52206	1.96705	2.11603	3.09949	3.47583	3.50315	3.98132	3.47124	3.19766	3.05882	3.3336	1.43399	2.54917	2.36865	2.97329	2.95187	3.24272
	0.252376	0.384511	Q8WVB6	Q8WVB6	Chromosome transmission fidelity protein 18 homolog	CHTF18	2.2	0	2.9	0	0.8	3.9	3.9	1	0	1	0	1	3	3	TRUE	1	0	1	0	1	3	3	-2.74618	-4.53866	-2.77459	-4.4492	-2.97099	-1.8766	-5.5063	-3.68676	1.33655	-3.02002	-4.16172	-3.55647	-2.65604	-2.92663	-5.12565	-4.9167	-3.53753	-2.50072	-2.43957	-2.36725	-3.94159
	0.189871	0.384476	Q9UNN8	Q9UNN8	Endothelial protein C receptor	PROCR	11.3	0	11.3	20.6	9.7	16.8	20.6	2	0	2	4	2	3	4	TRUE	2	0	2	6	3	3	6	0.0311012	-3.95924	-0.439924	1.0089	0.044651	-0.840981	0.287371	-0.335924	-0.814861	-0.738346	-0.655165	1.73933	-0.222	-0.100355	-0.605099	-2.6938	-1.04549	-1.7956	-1.17189	-1.70405	-1.66333
	1.35657	0.384381	P49257	P49257	Protein ERGIC-53	LMAN1	35.9	35.5	35.7	36.1	38	34.1	38	16	15	16	14	15	14	16	TRUE	48	52	50	32	26	22	52	6.21121	5.81413	5.99077	6.19415	5.95981	6.13836	5.97249	5.95815	5.76031	5.93026	5.81671	5.33839	5.75539	5.76046	6.08932	5.75192	5.69275	4.95231	5.55605	4.88207	5.64217
	0.319871	0.383758	O00299	O00299	Chloride intracellular channel protein 1	CLIC1	57.3	57.7	62.7	23.2	23.2	24.9	62.7	8	8	9	4	4	4	9	TRUE	31	23	24	6	4	3	31	2.91748	1.76367	2.4815	3.35709	1.4622	2.60644	3.26549	2.4159	2.70721	1.67922	2.86204	2.69474	2.40482	2.50875	2.83212	2.75789	1.76132	0.0209351	1.99409	2.55052	2.76029
	1.45174	0.383674	Q9BZF1	Q9BZF1	Oxysterol-binding protein-related protein 8	OSBPL8	17.8	19.3	15.7	18.3	16.6	16.2	19.3	10	11	10	10	9	9	11	TRUE	19	23	16	18	15	14	23	2.71648	3.34547	2.94131	3.18478	2.9706	3.13268	2.35932	2.386	2.24949	2.81172	2.79055	2.98726	2.51343	2.93747	3.15969	2.56538	2.50611	2.3072	2.35461	2.12463	1.62868
	0.24141	0.382851	Q13421	Q13421	Mesothelin;Megakaryocyte-potentiating factor;Mesothelin, cleaved form	MSLN	3.7	2.4	3.8	4.6	2.2	6.3	6.3	2	1	2	2	1	3	3	TRUE	3	1	2	2	1	3	3	-0.459696	-2.11433	-0.587448	-0.470396	-1.14861	-0.918848	-1.18902	-2.31148	-5.38937	-1.67682	-0.461475	-2.96646	-0.924032	-0.440392	-0.408375	-0.303581	-4.14729	-1.77277	-1.97783	-2.17955	-1.02165
	0.186345	0.382735	Q13601	Q13601	KRR1 small subunit processome component homolog	KRR1	10.8	2.4	7.3	12.6	10	12.6	12.6	4	1	2	4	3	4	4	TRUE	3	1	3	3	4	4	4	-0.541594	-1.919	-1.67198	-2.12768	-2.05293	-0.720663	-2.81411	-1.20479	-0.142422	-0.916174	-2.10785	-1.54581	-5.22954	-1.12671	-2.9882	-0.740643	-0.222416	-1.02275	-0.907326	-0.16037	-0.566025
	0.381567	0.381571	Q9Y4I1;Q9ULV0	Q9Y4I1	Unconventional myosin-Va	MYO5A	3.1	6.1	4.3	3.5	3.5	2.5	6.1	3	8	5	5	6	3	8	TRUE	4	12	7	5	6	5	12	-0.508762	0.771471	0.333033	-1.35793	-0.592863	0.817944	-1.36788	1.01739	-1.95636	-3.04353	-1.17926	2.38451	-0.2122	0.482512	-1.54668	-0.644257	-0.681499	-0.224415	-1.90048	-0.69573	-1.36661
	0.483111	0.381415	P55957	P55957	BH3-interacting domain death agonist;BH3-interacting domain death agonist p15;BH3-interacting domain death agonist p13;BH3-interacting domain death agonist p11	BID	12.3	6.7	26.7	0	0	0	26.7	2	1	3	0	0	0	3	TRUE	2	2	3	0	0	0	3	-2.84208	-2.86325	-1.59155	-2.52745	-2.75169	-2.85335	-1.26556	-1.3873	-1.47428	-3.01422	-2.76355	-2.3763	-2.72899	-2.05739	-4.35995	-2.93107	-2.96246	-2.67799	-2.18172	-1.76105	-1.61164
	0.37382	0.381275	Q5VZL5	Q5VZL5	Zinc finger MYM-type protein 4	ZMYM4	1	1.4	4.1	2.3	3.1	3	4.1	1	1	2	3	4	3	4	TRUE	1	3	4	3	4	3	4	-0.762217	-0.756298	0.45425	-0.896093	-0.196529	-0.891026	-0.293533	0.345598	-4.07922	-1.14213	-0.231529	0.148067	0.341625	-2.43102	-1.46767	-0.844614	-0.793007	-0.140879	-1.20811	-1.31665	-2.2164
	0.645791	0.380732	Q6IAN0	Q6IAN0	Dehydrogenase/reductase SDR family member 7B	DHRS7B	8.9	11.7	8.9	11.7	19.7	7.4	19.7	2	3	2	3	5	2	5	TRUE	2	5	3	2	5	2	5	-1.98411	-0.539589	-0.809496	-0.900301	-0.42803	-1.29722	-0.525858	-1.42688	-1.40736	-1.7577	-1.28158	-2.2507	-0.686283	-1.87347	-1.17157	-1.18692	-1.60686	-1.71803	-4.03	-1.10183	-2.81208
	1.17976	0.380415	Q06210	Q06210	Glutamine--fructose-6-phosphate aminotransferase [isomerizing] 1	GFPT1	14.6	14.7	21	17.5	19.6	22.3	22.3	8	8	11	9	9	11	11	TRUE	12	16	24	13	10	16	24	1.53703	1.59496	2.26539	2.32538	1.93692	2.09239	1.56173	1.90211	2.27294	1.35199	1.40343	1.4379	1.30305	1.76928	1.96204	1.47498	1.77518	1.18505	1.10151	0.90078	2.22682
	1.33205	0.380251	Q9H3N1	Q9H3N1	Thioredoxin-related transmembrane protein 1	TMX1	30.7	34.3	37.1	31.8	33.2	34.3	37.1	12	13	11	9	11	13	13	TRUE	24	21	21	11	11	13	24	4.95778	5.28539	5.13573	4.65053	5.29356	4.85305	4.67111	4.86129	4.78498	5.30918	4.95181	4.74253	4.25242	5.05586	4.61782	4.30058	4.80496	4.8629	2.89383	3.29052	4.60206
	0.399562	0.380051	Q9BV38	Q9BV38	WD repeat-containing protein 18	WDR18	12.5	4.9	12.5	5.8	5.8	7.9	12.5	5	2	5	2	2	3	5	TRUE	7	3	7	3	2	3	7	0.863308	-1.41352	0.835268	0.979897	0.514736	0.51259	-0.0505524	0.422256	1.01029	1.1957	1.02124	-1.6685	-0.197821	0.596579	-0.195148	0.666555	-0.797905	-0.0602818	0.530228	-0.499794	0.0323124
	0.232636	0.379541	Q9Y3C1	Q9Y3C1	Nucleolar protein 16	NOP16	18.5	6.2	28.1	0	0	15.7	28.1	2	1	4	0	0	2	4	TRUE	3	1	5	0	0	2	5	-1.80068	-2.70684	-0.416037	-1.66009	-2.87551	0.024807	-1.57748	-0.224825	-0.775177	-2.2015	-1.52622	0.669882	-0.85323	-1.01294	-2.7248	-3.77618	-2.16688	-1.17756	-1.32098	0.626007	-0.609814
	1.79231	0.378732	P04843	P04843	Dolichyl-diphosphooligosaccharide--protein glycosyltransferase subunit 1	RPN1	58	57.8	56.5	52.9	49.6	53.2	58	29	29	28	31	30	31	31	TRUE	83	86	91	49	50	44	91	7.27582	7.33859	7.36035	7.48692	7.32165	7.06639	7.10844	7.04382	6.94401	7.5984	7.27827	6.59929	7.105	7.17147	6.95064	6.84342	7.11466	6.39214	6.857	6.65755	6.87072
	0.192016	0.378185	P42356;A4QPH2;Q8N8J0	P42356	Phosphatidylinositol 4-kinase alpha	PI4KA	0	0.6	0	0.6	3.4	1.7	3.4	0	1	0	1	6	3	6	TRUE	0	2	0	1	6	3	6	-4.37345	-0.822929	-2.87135	-4.05144	-1.70655	-1.8515	-3.43557	0.0278492	-3.86541	-3.1804	-1.65401	-4.23425	-5.47679	-2.23392	-3.48631	-2.32967	-2.56511	-1.8545	-1.75827	-2.30313	-2.28293
	0.222438	0.378161	Q9Y241	Q9Y241	HIG1 domain family member 1A, mitochondrial	HIGD1A	19.4	19.4	19.4	19.4	19.4	19.4	19.4	1	1	1	1	1	1	1	TRUE	2	2	2	1	1	1	2	0.486879	0.134438	0.421186	1.42148	-1.07039	0.88125	-0.0355396	0.19536	0.294731	1.0574	0.595657	0.0501289	0.557632	0.327335	0.671373	-3.01549	0.820461	0.644566	-0.0935173	-0.157999	-0.431208
	0.903142	0.377498	Q3ZCQ8	Q3ZCQ8	Mitochondrial import inner membrane translocase subunit TIM50	TIMM50	26.9	26.6	28.9	9.9	11.9	15.3	28.9	7	7	9	3	4	5	9	TRUE	14	17	18	5	6	7	18	1.50763	1.76874	2.40549	1.39098	2.54692	1.59879	1.81044	2.71567	1.47745	2.06924	1.82783	0.887157	1.2879	1.77957	1.30431	1.249	1.49938	1.83341	1.2877	0.750065	1.85702
	0.282344	0.376285	Q7Z7K6	Q7Z7K6	Centromere protein V	CENPV	0	15.6	15.6	9.8	16.7	11.6	16.7	0	1	1	2	3	2	3	TRUE	0	1	2	2	3	2	3	-2.83882	-1.5645	-1.06632	-2.20217	-1.54635	-1.71	-2.70906	-4.57973	-1.04169	-0.76396	-1.08893	-2.12195	-1.94964	-1.23631	-4.34543	-1.2035	-2.98527	-1.46571	-0.65732	-0.963823	-0.855484
	0.252224	0.375217	Q9H3Z4	Q9H3Z4	DnaJ homolog subfamily C member 5	DNAJC5	24.7	41.9	41.9	32.8	32.8	25.8	41.9	2	5	4	4	3	3	5	TRUE	3	7	6	6	4	5	7	-0.308098	2.04367	2.08642	2.46961	2.31293	1.72169	2.63788	2.42247	2.35564	1.83664	1.62215	0.776972	-0.534307	2.56891	1.27649	2.31267	1.6273	0.823862	1.62228	0.883503	1.21031
	0.664907	0.374908	Q6DKI1	Q6DKI1	60S ribosomal protein L7-like 1	RPL7L1	25.5	23.5	20.4	14.5	19.2	34.5	34.5	6	5	5	3	5	8	8	TRUE	9	10	8	3	5	9	10	1.89111	1.63359	2.00381	1.92852	2.85523	2.28114	1.46461	2.05723	1.58713	2.28969	1.04403	2.1029	2.21674	1.78658	2.00569	0.647436	1.79869	1.88883	1.42823	1.06679	1.48943
	0.220508	0.374738	Q16798	Q16798	NADP-dependent malic enzyme, mitochondrial	ME3	3.3	3.3	6.3	3	0	0	6.3	1	1	2	1	0	0	2	TRUE	1	4	3	2	0	0	4	-4.93037	-2.93878	-1.4397	-3.56461	-3.14868	-1.45452	-0.626926	-3.31574	-2.27423	-0.633259	-3.35937	-2.83719	-3.59332	-2.20473	-2.02156	-3.74817	-3.26186	-4.89544	-2.86136	-2.88085	-3.19693
	1.17775	0.374604	P13726	P13726	Tissue factor	F3	20.3	20.3	20.3	18.3	22.7	22	22.7	4	4	4	4	5	5	5	TRUE	11	12	9	5	6	5	12	2.63414	2.17138	2.40591	2.24646	2.23009	2.84034	2.19159	1.63028	1.40977	1.61027	1.59717	2.03711	2.3232	2.57739	1.66563	1.88256	2.11233	1.71959	1.70442	1.18179	1.77035
	0.460475	0.374573	P05106	P05106	Integrin beta-3	ITGB3	6	6.5	9.8	7.9	4.9	10.7	10.7	4	4	6	5	3	7	7	TRUE	8	7	9	5	3	8	9	0.536938	-0.089323	0.710182	1.61553	0.69301	1.09506	-0.545708	0.588133	0.441078	0.515505	0.925989	0.510025	0.181046	1.36971	0.533085	0.8869	-0.767138	0.110365	0.56599	0.320848	0.772682
	0.296944	0.374285	P04181	P04181	Ornithine aminotransferase, mitochondrial;Ornithine aminotransferase, hepatic form;Ornithine aminotransferase, renal form	OAT	6.6	19.8	13	5.9	0	6.8	19.8	2	6	4	2	0	2	6	TRUE	4	7	6	2	0	2	7	-1.21468	0.693132	-2.1226	-2.41589	-2.43568	-2.03362	-1.5562	-2.07091	-1.32034	-1.926	-2.75062	-1.47446	-1.50861	-1.82277	-1.31128	-2.85336	-1.9967	-2.28232	0.551834	-0.482492	-0.180952
	0.500597	0.374254	P17858	P17858	ATP-dependent 6-phosphofructokinase, liver type	PFKL	9.6	5.6	9.6	14.1	9.5	12.9	14.1	4	2	4	6	3	5	6	TRUE	6	3	6	7	3	5	7	0.785006	-0.281294	0.64567	0.814375	0.484695	0.807274	0.766756	0.23494	1.27698	0.920992	0.990789	0.548052	0.383329	1.29116	0.277441	0.419905	-0.835934	-0.525698	-0.519651	-1.07705	-2.23145
	0.393113	0.372556	Q5SY16	Q5SY16	Polynucleotide 5-hydroxyl-kinase NOL9	NOL9	3.7	7.5	6.7	9	12.4	13.4	13.4	2	4	3	4	6	6	6	TRUE	3	5	6	6	6	9	9	-1.09779	-0.618502	0.737921	-0.88168	0.775953	-0.330023	-0.890972	-2.7934	-0.410858	0.432781	-0.308607	-1.04795	-0.931631	0.0944881	-1.77744	-0.388382	-0.196337	-0.450157	-0.543083	0.546282	0.589262
	0.179735	0.372359	Q15561	Q15561	Transcriptional enhancer factor TEF-3	TEAD4	2.5	2.8	2.5	0	0	1.8	2.8	0	0	0	0	0	0	0	FALSE	1	1	1	0	0	1	1	-3.21674	-1.56226	-4.32958	-4.12068	-3.91608	-1.58733	-0.356926	-4.62528	-1.4621	-3.29321	-3.74019	-1.76733	-1.88192	-5.71243	-3.4494	-4.74206	-3.53587	-1.64515	-5.2359	-2.73366	-2.51078
	0.406182	0.372206	Q99523	Q99523	Sortilin	SORT1	5.1	8.5	5.1	6.6	1.9	5.1	8.5	2	5	2	3	1	3	5	TRUE	3	6	2	4	1	3	6	-1.13304	-0.207439	-1.57075	-0.342421	-1.85732	-0.252476	-1.13314	-0.784523	-1.06911	0.386099	-1.91819	-0.353975	-1.02758	-0.246067	-0.843267	-2.30267	-1.67428	-1.50282	-0.691555	-3.37837	-0.801105
	1.10734	0.371243	P07099	P07099	Epoxide hydrolase 1	EPHX1	35.6	39.3	46.8	30.8	44.2	37.8	46.8	12	13	16	12	15	15	16	TRUE	26	31	40	18	16	19	40	5.67772	5.92859	6.07772	6.11244	5.85567	5.8363	5.09241	5.26247	5.6567	6.34253	5.6755	4.92741	5.78883	5.85509	5.62091	5.6678	5.65169	4.67668	4.87731	4.4937	5.51894
	0.937092	0.370679	Q13620	Q13620	Cullin-4B	CUL4B	26	29.9	22.7	24.6	24.8	22	29.9	12	15	12	15	16	11	16	TRUE	29	36	34	21	21	20	36	3.73915	4.2875	3.89434	4.53038	4.2085	4.17461	3.82771	4.03959	3.811	4.37586	3.81129	3.70124	3.67806	4.52944	3.74212	3.90166	3.18078	3.57837	3.34814	3.20422	4.09821
	0.333127	0.370294	P37802;Q9UI15	P37802	Transgelin-2	TAGLN2	48.7	48.7	48.2	13.1	38.2	38.2	48.7	10	9	9	2	6	6	10	TRUE	38	28	30	2	9	9	38	3.52147	1.92821	2.64475	1.68127	2.81515	2.34162	3.19484	2.64581	2.67789	2.28853	3.07234	1.98508	2.43033	1.46046	2.83586	1.49644	0.928579	3.55904	3.41257	4.18301	3.33994
	0.351621	0.369238	Q8N2K0	Q8N2K0	Monoacylglycerol lipase ABHD12	ABHD12	19.3	18.6	19.6	24.4	26.6	29.9	29.9	4	5	5	7	7	8	8	TRUE	4	8	6	10	8	9	10	0.184641	1.78308	0.494408	1.51359	1.89002	2.29245	0.407854	1.10772	0.36492	0.793627	0.62344	0.902576	1.13714	1.55212	1.79417	0.717472	1.13288	-0.391003	-0.690851	-0.740376	0.100187
	2.56479	0.369123	P62241	P62241	40S ribosomal protein S8	RPS8	51.9	55.3	55.3	47.1	55.3	55.3	55.3	11	11	11	9	11	11	11	TRUE	36	35	38	13	14	20	38	6.103	5.66347	5.9489	6.14007	6.14104	6.03182	5.95039	5.72213	5.70893	5.77398	5.65912	5.58579	5.82854	5.53801	5.71978	5.71332	5.53816	5.47574	6.0395	5.84737	6.1002
	0.640871	0.368878	Q9Y282	Q9Y282	Endoplasmic reticulum-Golgi intermediate compartment protein 3	ERGIC3	13.6	7.8	15.4	15.1	8.1	11	15.4	5	3	6	5	3	4	6	TRUE	12	5	8	6	3	5	12	2.85219	2.60335	2.93695	2.9119	2.11511	2.10794	2.51348	2.52631	2.16194	3.38923	2.31293	2.81373	2.98738	2.37215	2.14299	1.89077	1.30078	2.62009	2.37808	1.7147	1.3754
	0.168245	0.367528	Q9H3K2	Q9H3K2	Growth hormone-inducible transmembrane protein	GHITM	6.4	9.3	8.7	6.4	15.7	6.4	15.7	2	3	3	2	4	3	4	TRUE	3	3	5	3	6	5	6	-0.974134	1.99393	0.946898	0.87277	0.32531	1.40042	0.0637722	1.56175	0.584272	0.112774	0.671434	1.01383	-3.32458	1.67132	1.21752	1.07971	0.672915	1.04314	1.43308	1.27249	1.00763
	0.358316	0.365748	P27694	P27694	Replication protein A 70 kDa DNA-binding subunit;Replication protein A 70 kDa DNA-binding subunit, N-terminally processed	RPA1	30.2	31.5	23.9	19.2	12.5	7.1	31.5	11	12	9	6	6	3	12	TRUE	17	21	16	6	6	3	21	2.35142	1.88361	1.079	2.04446	2.18805	1.55238	1.19109	1.30508	0.60668	0.767233	1.1245	1.6524	2.31857	2.40225	-0.136496	1.42147	0.779894	2.11873	1.62111	1.28367	1.80987
	0.507317	0.365555	Q13045	Q13045	Protein flightless-1 homolog	FLII	17.2	18.6	18.1	20.9	27.3	27.9	27.9	13	17	15	19	26	26	26	TRUE	22	27	28	22	32	37	37	2.65235	2.42035	2.95226	3.46842	3.35261	4.34913	2.75298	2.18344	2.47963	2.48032	2.60986	3.36508	2.88465	3.16018	2.36032	2.28518	2.77294	3.53852	2.0346	2.61221	2.29432
	0.484286	0.36532	Q9UI14	Q9UI14	Prenylated Rab acceptor protein 1	RABAC1	7.6	15.7	15.7	15.7	20	20	20	1	2	2	2	3	3	3	TRUE	2	4	5	4	3	6	6	0.456112	1.43935	1.73096	1.44534	1.66569	1.00501	0.203753	0.62529	1.42335	1.91495	0.529833	1.23983	1.35885	0.41452	1.64448	-0.159584	1.58465	0.707619	1.17416	-0.446367	0.329809
	1.17381	0.364899	P35613	P35613	Basigin	BSG	30.9	22.9	30.9	32.2	28.6	31.2	32.2	7	5	8	9	8	9	9	TRUE	24	30	44	17	13	15	44	5.87437	5.90654	6.02241	6.06249	5.85121	6.10658	6.08541	5.64562	5.74435	5.09949	6.15775	5.68946	5.73054	5.75573	6.12226	5.12794	5.84058	5.05716	5.60133	5.31803	5.50609
	0.360579	0.364881	O95707	O95707	Ribonuclease P protein subunit p29	POP4	6.4	10.9	6.4	10.5	10.9	6.4	10.9	1	2	1	2	2	1	2	TRUE	2	2	2	2	2	1	2	-1.87624	-1.31789	-1.75089	-0.990057	-0.291039	-2.21783	-4.90747	-1.37471	-1.0882	-0.269062	-1.85512	-2.1933	-0.69186	-1.10028	-2.86156	-1.31525	-2.32635	-2.33793	-0.798698	-1.01938	-1.27838
	0.19284	0.363364	Q86VU5	Q86VU5	Catechol O-methyltransferase domain-containing protein 1	COMTD1	0	3.1	3.1	0	0	9.9	9.9	0	1	1	0	0	1	1	TRUE	0	1	1	0	0	2	2	-4.48092	-1.63611	-1.82739	-4.51528	-4.38121	-5.00567	-3.17498	-3.87647	-1.90882	-2.49639	-2.00278	-3.78196	-5.50653	-4.17418	-4.94792	-3.10243	-2.63045	-3.66525	-3.06372	-1.95914	-4.0493
	0.232328	0.36327	Q8IV08	Q8IV08	Phospholipase D3	PLD3	13.3	17.8	17.8	8.4	8.4	6.3	17.8	5	6	6	3	3	2	6	TRUE	9	7	8	3	3	3	9	0.549679	0.186157	0.715223	-0.421404	-0.0282001	0.674131	0.0875053	0.222731	0.509859	-0.99954	2.90245	1.15482	0.664406	0.102722	0.439327	-2.8413	1.60279	-0.471973	-0.108414	-0.708782	0.12365
	0.200013	0.363176	Q9UK61	Q9UK61	Protein FAM208A	FAM208A	3.3	3.5	3.5	2.9	2	1.5	3.5	2	4	4	4	3	2	4	TRUE	3	7	5	5	3	2	7	-3.07327	-0.814556	-1.62593	-1.21395	-2.17868	-1.42902	-1.59757	-1.67631	-1.69368	-3.0258	-1.76301	-1.37197	-0.252453	-2.20684	-2.15829	-0.954401	-4.95512	-1.98734	-2.91658	-1.58965	-2.14709
	0.868918	0.36284	Q9BTX1	Q9BTX1	Nucleoporin NDC1	NDC1	24.3	20.8	22.6	23	26	23.6	26	11	11	10	13	14	13	14	TRUE	25	28	21	21	23	16	28	3.61484	3.56328	3.31416	3.06433	3.61762	2.7751	2.92053	2.68301	3.41637	3.89033	3.30828	3.00899	3.22216	2.14679	3.01591	3.20508	3.27999	2.90237	1.87548	1.91324	2.15568
	1.91462	0.362475	P37837	P37837	Transaldolase	TALDO1	29.4	29.1	28.8	18.7	26.4	17.2	29.4	10	10	9	6	9	6	10	TRUE	24	22	22	9	9	6	24	3.81355	3.64223	3.7989	4.0782	3.81609	3.38545	4.08478	3.12996	3.5913	3.37677	3.50925	3.36188	3.18415	3.64266	3.5298	3.21747	3.43945	3.34604	4.05341	3.39284	3.61279
	0.345258	0.362127	P16152	P16152	Carbonyl reductase [NADPH] 1	CBR1	31.4	40.1	41.5	21.3	10.5	10.5	41.5	5	6	6	1	0	0	6	TRUE	6	11	10	4	2	2	11	0.332724	0.0443687	0.830336	0.312439	0.521955	-1.0986	0.326206	-0.468742	-1.17808	0.380514	-1.10056	-2.19311	-0.210953	-0.922152	0.91157	0.292755	-1.59246	0.2917	-0.0516987	0.640118	0.0372829
	0.908443	0.36165	Q5VW32	Q5VW32	BRO1 domain-containing protein BROX	BROX	15.8	13.4	11.2	11.2	10.7	9.7	15.8	4	4	3	3	3	3	4	TRUE	6	6	4	4	3	3	6	0.919964	0.642723	0.385191	1.4496	0.342014	0.8909	0.405943	0.311985	0.260174	0.37129	0.102541	0.63529	0.37752	0.724571	0.823963	0.0970898	0.439919	-0.00257111	-0.661028	-0.772995	0.162975
	1.18904	0.361299	Q99460	Q99460	26S proteasome non-ATPase regulatory subunit 1	PSMD1	15.2	16.5	21	18.6	19.9	24.4	24.4	10	11	14	12	14	15	15	TRUE	15	17	25	14	15	16	25	2.86805	2.47592	3.17048	3.32724	3.15101	3.07605	2.57276	2.93583	3.25487	2.89528	2.37388	2.74109	2.35987	3.08777	2.77899	2.82875	2.30963	2.53593	2.21262	2.70233	3.41602
	1.30769	0.361132	P17342	P17342	Atrial natriuretic peptide receptor 3	NPR3	11.3	14.2	10.4	8.1	8.1	19	19	4	6	5	5	5	8	8	TRUE	5	11	6	5	5	11	11	1.99813	1.83858	1.25656	2.03615	1.4273	1.55728	2.02793	2.45156	1.35625	1.4097	1.95465	0.969088	1.16106	1.37691	0.978365	1.65028	1.33359	1.44701	0.150324	-0.14765	1.05597
	0.410971	0.360492	Q86UL3	Q86UL3	Glycerol-3-phosphate acyltransferase 4	AGPAT6	5.7	11.8	8.6	5.3	16	13.4	16	2	5	4	2	4	4	5	TRUE	3	6	5	2	6	5	6	-0.925423	-0.242567	0.582809	-0.0539131	0.709703	0.379238	0.668934	0.901402	-0.301788	0.831572	-1.96036	-0.542187	-1.27177	-0.957329	0.840855	-0.226921	0.185804	-0.283739	-1.76391	-1.6247	-0.19883
	0.295203	0.360011	Q9UJ70	Q9UJ70	N-acetyl-D-glucosamine kinase	NAGK	8.7	6.7	14.2	2.9	0	0	14.2	3	2	4	1	0	0	4	TRUE	4	3	7	1	0	0	7	-1.58345	-1.86424	-1.59715	-1.18816	-1.94838	-1.56239	-1.64287	-1.28403	-2.67381	-1.68746	-2.78207	-1.54587	-2.10811	-1.82974	-0.406044	-4.05477	-1.0753	-2.42987	-0.989477	-1.0397	-0.619009
	1.03229	0.359429	Q9BXJ9	Q9BXJ9	N-alpha-acetyltransferase 15, NatA auxiliary subunit	NAA15	14.2	19.5	19.4	23.7	22.1	26.8	26.8	11	12	13	15	12	21	21	TRUE	22	24	28	21	22	32	32	3.25153	3.8301	3.55383	3.51652	3.42955	3.78456	2.89183	3.06841	3.11237	2.79427	3.30291	3.77954	2.65649	3.73158	3.03476	3.46585	3.48154	2.83928	3.05391	1.64898	3.40949
	0.658681	0.35919	Q15021;REV__Q02790	Q15021	Condensin complex subunit 1	NCAPD2	21.2	17.2	19.8	19.1	15.1	13.3	21.2	19	17	19	19	15	14	19	TRUE	33	33	37	24	19	18	37	3.6776	3.13074	3.33959	3.65034	3.89421	3.44629	2.55161	2.82691	3.34618	3.18896	3.38266	3.65147	2.01515	3.38046	3.02085	3.61736	3.69576	3.25404	2.16682	1.51933	4.63176
	0.24595	0.359172	Q96AY3	Q96AY3	Peptidyl-prolyl cis-trans isomerase FKBP10	FKBP10	5	6.5	3.6	0	0	0	6.5	2	3	2	0	0	0	3	TRUE	3	4	4	0	0	0	4	-2.86038	-1.43365	-2.44746	-2.9466	-2.74172	-1.83517	-0.950714	-1.37109	-1.64554	-1.46024	-3.29602	-2.54495	-1.16487	-3.69725	-3.62756	-4.46404	-1.81747	-1.64882	-0.177235	0.206194	-1.69218
	1.57221	0.35908	P35221	P35221	Catenin alpha-1	CTNNA1	48.3	45.6	56.5	40.7	42.7	51.9	56.5	27	26	30	22	25	26	30	TRUE	84	76	108	44	44	52	108	6.52029	6.04512	6.43195	6.84843	6.31092	6.13945	6.05314	6.03802	6.25419	6.50601	6.30028	5.61094	6.17214	6.17545	6.19902	5.82352	5.93338	5.83818	5.95622	6.04629	5.96416
	0.336359	0.358529	Q04941	Q04941	Proteolipid protein 2	PLP2	18.4	18.4	8.6	18.4	18.4	18.4	18.4	2	2	1	2	2	2	2	TRUE	6	8	5	4	2	4	8	4.76949	4.68195	4.71247	4.20405	4.50481	4.21108	4.30003	4.65573	4.80411	4.9115	4.72452	4.11486	4.03327	4.55926	5.19597	4.62617	2.00426	4.51374	3.97655	3.84574	4.21749
	0.399241	0.356822	Q9UPN9	Q9UPN9	E3 ubiquitin-protein ligase TRIM33	TRIM33	1.2	1.2	1.2	0	1.2	0	1.2	1	1	1	0	1	0	1	FALSE	2	1	1	0	1	0	2	-2.77365	-2.78119	-3.3875	-3.85441	-3.34501	-2.32986	-2.09245	-3.35355	-3.31807	-3.41977	-3.5738	-3.2023	-3.20128	-3.30162	-2.85713	-5.08856	-3.17375	-2.99022	-2.41547	-3.06432	-3.06703
	1.38779	0.356413	Q6NUQ4	Q6NUQ4	Transmembrane protein 214	TMEM214	17	19.4	19.6	24.7	22.5	30.6	30.6	8	10	10	16	15	19	19	TRUE	15	18	20	20	17	26	26	3.37685	3.78606	3.52495	3.83944	3.65755	3.63223	2.83434	3.47536	4.11876	4.03681	3.46583	3.42348	3.19923	3.82656	2.85289	3.36267	3.37152	3.06575	2.70794	1.65774	2.95195
	0.141491	0.35533	Q9H2G2	Q9H2G2	STE20-like serine/threonine-protein kinase	SLK	3.2	2.1	1.8	0.7	3.5	9.6	9.6	2	2	2	1	3	8	8	TRUE	3	3	2	1	4	8	8	-1.0056	-1.38062	-4.78451	-1.91847	-2.1202	-1.41805	0.0632572	-0.874348	-2.81435	-2.78404	-4.35903	-1.25853	-1.22801	-4.39103	-5.12313	-0.609125	-2.68925	-0.718882	-1.93217	-0.284037	-1.37294
	0.70211	0.355315	Q14108	Q14108	Lysosome membrane protein 2	SCARB2	14.6	16.7	14.6	9	10.7	13.2	16.7	4	5	4	4	4	6	6	TRUE	11	14	17	5	4	12	17	3.0716	3.42247	3.63457	4.22354	3.36951	3.62183	3.15457	3.26891	3.33999	3.51089	3.46155	2.09266	3.61271	3.6114	3.16968	2.71355	3.61488	2.48941	2.63547	2.31849	2.86933
	0.883847	0.355047	Q9NW15	Q9NW15	Anoctamin-10	ANO10	14.7	15	16.7	12.7	15	11.8	16.7	9	9	9	7	8	8	9	TRUE	15	17	14	10	10	11	17	2.77324	1.97074	2.62923	3.26547	2.81614	2.7389	2.4926	2.20373	2.38303	3.24651	2.34769	2.43703	2.53008	1.89113	2.52332	2.21294	2.7732	2.13277	1.80678	1.1617	1.91941
	0.832377	0.35499	Q86U38	Q86U38	Nucleolar protein 9	NOP9	9.7	12.6	11.9	17	16.8	18.4	18.4	5	6	6	7	7	8	8	TRUE	7	8	8	10	7	9	10	2.07418	2.25445	1.56666	1.69626	2.0981	2.06562	2.21792	1.37552	1.64529	2.04689	1.65086	1.79759	1.74474	1.69609	2.06309	1.24235	2.05285	0.826204	1.5801	0.90383	0.740435
	0.215347	0.353936	P61421	P61421	V-type proton ATPase subunit d 1	ATP6V0D1	19.7	19.4	14.5	5.1	5.1	5.1	19.7	5	4	3	2	2	2	5	TRUE	9	8	5	2	2	2	9	0.335701	-1.15155	0.431604	0.357302	0.0380917	0.486723	-0.0469074	0.0966778	0.437998	0.957264	-0.208746	-0.534262	0.426828	0.46645	0.729383	-0.179186	-3.30942	0.240198	0.471037	-2.41158	-0.444248
	1.01082	0.353897	Q14573	Q14573	Inositol 1,4,5-trisphosphate receptor type 3	ITPR3	12.4	17.4	17.3	18	15.3	20.1	20.1	22	34	33	33	29	39	39	TRUE	44	65	65	48	42	54	65	4.60252	4.79827	5.02073	4.86284	4.80689	5.09481	4.37659	4.94121	4.36015	5.33403	4.62479	4.40669	4.14424	5.27882	4.12507	4.70121	4.54811	4.26522	4.0492	3.41834	3.99821
	0.418971	0.353803	Q7L1Q6	Q7L1Q6	Basic leucine zipper and W2 domain-containing protein 1	BZW1	11.2	16.9	9.3	24.1	26	14.6	26	5	7	5	11	12	7	12	TRUE	9	16	9	15	15	11	16	3.97963	3.59202	2.63741	4.00944	3.98493	2.85969	3.77282	4.10598	3.83718	3.69875	3.20393	3.28355	3.98094	1.8656	3.37997	3.51706	2.9347	3.26201	2.75019	2.83756	2.88226
	0.185534	0.352948	Q8TEQ8	Q8TEQ8	GPI ethanolamine phosphate transferase 3	PIGO	0	0.9	0	1.2	4.2	3.1	4.2	0	1	0	1	4	3	4	TRUE	0	1	0	1	4	4	4	-3.95083	-2.36802	-3.67304	-3.00677	-1.86552	-2.44341	-0.926949	-2.2978	-2.75813	-1.82413	-1.5829	-3.44404	-4.9868	-1.03646	-2.4605	-3.93459	-1.9348	-5.07212	-1.87757	-2.76317	-4.91585
	0.994924	0.352808	Q03001;Q15853	Q03001	Dystonin	DST	12	13.1	12.7	11.9	14.9	14.9	14.9	69	72	70	66	81	84	84	TRUE	106	121	111	76	97	101	121	4.94425	4.85201	4.71807	5.00203	5.20193	5.18784	4.43527	4.23589	3.92964	5.2639	4.99809	4.77918	4.47799	5.30185	4.82654	4.04775	4.79863	4.33652	3.88668	3.01698	4.22754
	0.134604	0.351909	P82914	P82914	28S ribosomal protein S15, mitochondrial	MRPS15	3.9	0	3.9	0	3.9	3.9	3.9	1	0	1	0	1	1	1	FALSE	1	0	1	0	1	1	1	-4.55895	-4.01927	-1.10254	-3.78821	-2.77115	-1.84049	-0.203291	-1.51599	-0.369059	-0.969501	-1.20135	-2.02494	-3.37783	-5.8462	-1.43833	-1.09291	-5.75609	-2.68071	-2.88176	-0.0677261	-5.75717
	1.70102	0.351558	Q8N766	Q8N766	ER membrane protein complex subunit 1	EMC1	27.7	25.4	25.3	18.6	21.2	21.5	27.7	19	20	19	13	15	17	20	TRUE	37	39	35	17	17	20	39	4.53314	4.52219	4.3434	4.12469	4.24918	4.16216	3.54774	3.99903	3.95621	4.51196	3.79131	3.33187	3.93387	3.94217	4.03453	3.9787	4.37009	3.56606	3.01254	2.26415	3.38745
	0.394502	0.351113	Q8TEX9	Q8TEX9	Importin-4	IPO4	10.7	10	12.2	11	4.8	5.6	12.2	9	8	9	8	4	4	9	TRUE	14	14	14	10	6	9	14	1.32855	0.352837	1.31978	2.18745	0.5926	1.25817	1.28975	0.418467	1.35431	2.09368	1.7312	0.995386	0.739571	1.89128	0.892633	-0.285923	1.28232	0.412825	0.613871	-0.14089	0.12245
	0.79199	0.350405	P15291	P15291	Beta-1,4-galactosyltransferase 1;Lactose synthase A protein;N-acetyllactosamine synthase;Beta-N-acetylglucosaminylglycopeptide beta-1,4-galactosyltransferase;Beta-N-acetylglucosaminyl-glycolipid beta-1,4-galactosyltransferase;Processed beta-1,4-galactosyltransferase 1	B4GALT1	25.6	17.8	21.1	18.6	23.4	18.3	25.6	6	5	6	4	6	4	6	TRUE	14	14	21	7	14	6	21	3.03833	2.28035	3.26825	2.78602	3.61994	3.01779	2.63141	3.36614	3.03742	3.07834	3.18055	2.79093	2.60816	2.38507	3.15214	2.99839	2.39577	2.36871	2.36264	0.883587	1.95402
	1.28473	0.35038	Q12907	Q12907	Vesicular integral-membrane protein VIP36	LMAN2	52.5	47.2	55.6	53.1	40.7	36.8	55.6	13	13	14	14	12	10	14	TRUE	36	25	38	18	13	12	38	4.49993	4.44525	4.55152	4.48647	4.70312	3.94172	4.12437	4.56208	4.30578	4.30687	4.24286	4.24208	3.90024	4.40232	4.22399	3.61515	4.30004	4.08399	3.63957	3.40756	4.45114
	0.909676	0.349738	Q9P2J5	Q9P2J5	Leucine--tRNA ligase, cytoplasmic	LARS	34.4	33.3	37.8	37.4	41.1	38.3	41.1	30	31	36	37	38	37	38	TRUE	60	64	78	53	50	52	78	5.30028	4.81494	5.47336	5.53552	5.97486	5.53368	5.31838	4.89683	5.54337	5.15714	5.32059	5.37028	5.25915	5.24648	4.73328	4.81661	5.61299	4.86571	5.12171	4.94629	5.42209
	0.987531	0.349394	O14880	O14880	Microsomal glutathione S-transferase 3	MGST3	25	25	25	25	15.8	25.7	25.7	3	3	3	3	2	4	4	TRUE	7	7	10	8	4	6	10	3.62096	4.09982	3.65532	3.34608	3.21201	3.71482	1.68791	3.6	3.74974	3.82757	3.02477	2.99942	2.93329	3.23864	3.54625	3.26025	3.76936	2.80486	1.31091	2.4351	2.92682
	0.0947878	0.348613	Q9Y2R5	Q9Y2R5	28S ribosomal protein S17, mitochondrial	MRPS17	0	6.9	0	6.9	8.5	8.5	8.5	0	1	0	1	1	1	1	TRUE	0	1	0	1	1	1	1	-5.54513	-0.425657	-5.10652	-1.10775	-3.7773	-1.8116	-2.75284	1.65021	-0.868372	-0.768072	-0.119097	-0.48205	-4.27866	-6.31885	-2.66397	-5.71377	-0.0244713	-0.86591	-0.653013	-0.68681	-0.342115
	0.437403	0.348605	O00429	O00429	Dynamin-1-like protein	DNM1L	18.6	20.2	23.1	4.2	3.4	8.8	23.1	10	11	13	3	2	4	13	TRUE	18	18	17	3	2	5	18	0.889238	0.78171	1.31367	-0.0862389	0.640303	1.75749	0.396132	0.415115	1.14125	-3.23826	-0.70499	0.945633	0.786318	1.19861	0.0616417	-0.240589	1.29546	0.103102	0.401236	0.23073	0.916843
	0.324202	0.348488	Q15262	Q15262	Receptor-type tyrosine-protein phosphatase kappa	PTPRK	5.8	6.7	3.8	7	6.2	7.6	7.6	4	5	3	6	5	7	7	TRUE	7	8	4	9	6	9	9	1.87114	2.07378	1.29759	1.28605	0.365137	-0.00115776	0.551779	0.344255	1.58369	1.49701	1.66448	0.382248	-0.772804	1.22857	1.11188	0.892088	0.863125	1.47874	0.870428	-0.44599	-0.955452
	0.228904	0.348199	O75874	O75874	Isocitrate dehydrogenase [NADP] cytoplasmic	IDH1	8	6.3	12.1	0	0	0	12.1	3	2	4	0	0	0	4	TRUE	3	2	5	0	0	0	5	-2.08321	-3.45622	-1.28233	-2.29253	-1.2219	-2.63932	-1.61736	-0.961864	-2.90054	-2.85422	-3.09484	-1.67431	-2.32968	-4.29591	-0.908976	-3.75728	-1.71759	-2.05526	-2.22067	-0.0826454	-1.42443
	0.505169	0.347253	Q9BTD8	Q9BTD8	RNA-binding protein 42	RBM42	0	0	0	3.1	0	0	3.1	0	0	0	1	0	0	1	FALSE	0	0	0	2	0	0	2	-3.37608	-2.45504	-3.74711	-4.34671	-3.29403	-3.56897	-4.29854	-2.19219	-2.63767	-3.65025	-3.00808	-2.8964	-3.77577	-4.35218	-3.81931	-2.95878	-3.67207	-4.29336	-3.49966	-4.69352	-4.13852
	0.817595	0.346996	P33897;Q9UBJ2	P33897	ATP-binding cassette sub-family D member 1	ABCD1	21.7	22.3	22.6	25.4	18.1	18.3	25.4	11	11	12	12	9	11	12	TRUE	21	25	21	14	11	11	25	3.16077	2.92164	3.34831	4.22166	3.25747	3.15198	2.05356	2.77709	2.4884	3.71573	3.03365	3.25424	2.79583	2.90539	3.25231	3.34812	3.14716	2.53105	2.0082	0.654108	1.76048
	1.11484	0.346758	P50402	P50402	Emerin	EMD	74	66.5	66.5	59.8	52.8	63.8	74	16	13	13	13	15	14	16	TRUE	41	39	43	22	28	25	43	5.94196	6.03415	6.11642	6.04793	6.20087	5.85342	5.5625	5.8286	5.62117	6.33906	5.80085	5.26878	6.08583	5.54605	6.14984	5.86607	5.31596	5.15044	5.50351	5.02342	5.40755
	0.675745	0.346169	Q8NFJ5	Q8NFJ5	Retinoic acid-induced protein 3	GPRC5A	23.5	24.1	24.1	14	23.8	23.5	24.1	5	6	6	6	7	6	7	TRUE	10	13	14	10	10	8	14	3.18393	3.83284	3.93569	4.37276	4.07914	3.55582	3.16398	3.22908	3.88602	4.23862	3.92103	3.20409	3.50241	3.82804	4.00221	3.73983	2.78325	3.02742	3.09888	2.32454	2.98168
	0.641484	0.344954	P35580	P35580	Myosin-10	MYH10	22.8	23	22.8	17.8	19.1	25.1	25.1	21	21	21	15	16	24	24	TRUE	38	40	34	17	17	30	40	2.64935	2.60902	2.59631	2.45324	2.38742	3.48974	2.57448	2.04663	1.81856	2.31196	3.04898	3.25689	2.43769	3.12005	2.28363	1.482	2.41693	2.37506	2.24418	2.29239	2.19466
	0.402262	0.344697	Q9H4I3	Q9H4I3	TraB domain-containing protein	TRABD	7.4	10.9	7.4	7.4	10.6	10.6	10.9	1	2	1	1	2	2	2	TRUE	4	4	4	2	3	3	4	-0.384081	-0.167578	-0.130049	-1.49291	-1.34518	-1.24604	-1.73857	-0.960785	-1.00934	-0.828957	-1.47962	-1.32808	-1.79104	-1.25517	-1.04307	0.168682	-1.16053	-1.75289	-2.64421	-0.835951	-0.519144
	0.210418	0.344036	Q92896	Q92896	Golgi apparatus protein 1	GLG1	2.6	6.5	10.1	15.4	15.3	15.3	15.4	3	7	11	15	15	16	16	TRUE	6	12	19	16	15	16	19	-1.16554	2.31868	3.03932	2.5192	2.20217	2.07458	1.86474	3.31548	2.51477	2.78547	3.02386	1.85391	0.827957	1.62158	1.39187	2.56734	0.963804	1.55164	0.131369	-0.147955	1.36512
	0.86486	0.344027	Q9NTJ3	Q9NTJ3	Structural maintenance of chromosomes protein 4	SMC4	20.2	19.3	21	17.9	22.6	20.5	22.6	20	22	22	21	26	25	26	TRUE	28	35	42	24	26	32	42	3.37144	3.22928	3.74951	4.21203	4.07365	3.74148	3.47862	2.83996	3.64277	3.41917	3.5171	3.78555	3.87687	3.48614	2.96555	3.26989	3.65854	3.05625	3.42773	3.36416	2.80003
	0.289059	0.343925	O75436	O75436	Vacuolar protein sorting-associated protein 26A	VPS26A	25.4	25.7	21.7	8.9	15.3	12.8	25.7	7	7	6	3	4	3	7	TRUE	10	11	14	3	5	3	14	-0.0501118	0.146727	-0.32445	0.696278	-0.570515	-0.45694	0.607695	-0.217869	0.247847	-0.786043	-0.424015	-0.426767	0.0990505	-0.336935	0.395758	0.264231	-0.335836	-2.70883	-0.922745	-0.128569	0.558409
	0.314355	0.343786	Q8NHP8	Q8NHP8	Putative phospholipase B-like 2;Putative phospholipase B-like 2 32 kDa form;Putative phospholipase B-like 2 45 kDa form	PLBD2	4.4	2.4	7.3	7.3	3.9	2.5	7.3	2	1	3	3	2	1	3	TRUE	2	1	3	3	3	1	3	-0.4384	-2.56693	-2.00881	-3.25495	-1.62003	-1.86263	-2.56419	-2.63105	-0.160831	-2.34845	-2.60443	-2.10877	-2.95616	-3.00591	-2.70112	-1.4185	-1.79863	-1.93413	-2.92844	-1.22396	-3.10609
	2.02924	0.343364	P46940	P46940	Ras GTPase-activating-like protein IQGAP1	IQGAP1	47.5	51.5	51.5	46.7	47.8	47.1	51.5	65	68	70	66	64	68	70	TRUE	208	207	217	138	137	135	217	8.13339	8.03336	8.20013	8.31437	8.31108	8.21149	8.1229	7.91274	7.75346	8.4387	7.92896	7.94981	8.00238	8.10182	7.8134	7.64247	8.06403	7.51954	7.74874	7.51515	8.01883
	1.61641	0.343239	Q04637;REV__Q8NEG2	Q04637	Eukaryotic translation initiation factor 4 gamma 1	EIF4G1	28.4	28.3	29.4	30.3	29.3	31.1	31.1	31	32	34	36	33	35	36	TRUE	71	93	107	65	48	53	107	6.43008	6.01576	6.6932	6.80729	6.48435	6.4698	6.28559	6.33132	5.8807	6.44157	6.35825	5.86053	6.15198	6.27852	6.34126	6.14524	5.89762	6.02644	6.11248	5.73507	5.9592
	0.16022	0.343159	Q8N556;Q8TED9	Q8N556	Actin filament-associated protein 1	AFAP1	1.2	4.5	4.9	14.1	11.2	22.5	22.5	1	3	3	7	7	12	12	TRUE	0	4	4	9	5	12	12	-1.73612	1.40213	1.53995	-0.0436726	0.921274	1.13547	2.86096	-0.93145	-2.88325	1.10308	0.637222	0.973925	0.458881	-3.0908	1.04206	0.782944	0.645897	1.32109	-2.26944	2.17079	0.617535
	1.09899	0.341773	O00159	O00159	Unconventional myosin-Ic	MYO1C	35.5	37.5	41.3	29.3	28.1	35.7	41.3	32	32	39	23	27	34	39	TRUE	72	79	82	30	35	41	82	6.06205	5.79745	6.17968	5.55931	5.699	6.49347	5.84544	5.74258	5.31329	6.49941	5.76412	5.36017	5.752	5.92066	5.70869	5.41709	5.22477	5.71712	5.47549	5.30616	5.744
	0.14815	0.340818	O95785	O95785	Protein Wiz	WIZ	0	1.1	0	4.6	5.2	4.5	5.2	0	1	0	5	6	5	6	TRUE	0	2	0	5	6	5	6	-3.81643	-0.367901	-3.06879	-0.650921	-0.383512	-1.34419	-1.10932	2.31167	-1.50505	-1.43728	-1.51131	-0.267479	-3.86043	-2.60205	-3.33476	-1.219	-1.09245	0.432041	-0.0802364	2.38233	-1.03538
	0.873963	0.340805	P46781	P46781	40S ribosomal protein S9	RPS9	40.7	34.5	40.7	48.5	45.9	34.5	48.5	13	10	12	12	14	10	14	TRUE	25	25	26	26	27	19	27	6.60449	5.95783	5.8519	6.30194	6.55564	5.83104	6.02251	5.96674	5.50521	6.38822	6.33921	5.82935	5.92043	5.87113	6.34706	5.63675	6.03386	5.24876	5.96168	5.3034	6.18253
	0.621823	0.340594	Q92538	Q92538	Golgi-specific brefeldin A-resistance guanine nucleotide exchange factor 1	GBF1	11.7	14.1	17.5	13.1	15.8	15.2	17.5	12	14	17	15	17	15	17	TRUE	16	27	26	16	16	17	27	1.83903	2.4185	2.87559	3.05153	2.83776	2.6139	1.80415	2.01321	2.6595	2.58305	2.51515	2.67363	2.01085	3.13547	1.85482	2.16619	2.57615	1.84927	1.32987	1.48497	1.6269
	0.240421	0.340389	Q9H330	Q9H330	Transmembrane protein 245	TMEM245	7.7	3.1	2.4	2.3	4.7	1.5	7.7	4	2	2	2	3	1	4	TRUE	5	4	3	2	3	1	5	1.28292	0.767757	0.000709534	1.81318	2.07108	0.379086	1.58214	2.07522	0.982504	1.75256	1.41803	0.522392	0.109138	2.57701	-0.710096	1.46548	-0.044075	0.874941	0.74041	0.536554	0.583881
	0.186913	0.339938	Q9UKF6	Q9UKF6	Cleavage and polyadenylation specificity factor subunit 3	CPSF3	7.7	9.1	8.2	7.5	1.5	3.5	9.1	4	5	4	3	1	1	5	TRUE	5	6	6	4	1	1	6	-0.307138	-0.782183	-1.48254	-0.174129	-2.78749	-2.05487	-2.36019	-1.09215	-1.19634	-2.44639	-1.94956	-0.728205	-1.81623	-2.34126	-1.08188	-1.85273	-3.43503	0.899164	-2.19359	-1.04387	-2.61401
	0.416179	0.338792	P30101	P30101	Protein disulfide-isomerase A3	PDIA3	48.3	45.5	46.7	20.6	20.4	18.2	48.3	22	18	23	8	8	7	23	TRUE	41	31	43	10	8	7	43	3.68984	2.92621	3.38082	2.73302	2.96905	2.30818	3.0351	2.91091	3.55938	2.34629	3.09345	2.21036	2.52608	1.79721	3.56339	3.60993	1.98088	2.49686	2.91972	5.23327	2.5472
	0.26764	0.338058	Q9NQW7	Q9NQW7	Xaa-Pro aminopeptidase 1	XPNPEP1	16.9	16.5	18.5	0	0	0	18.5	7	6	7	0	0	0	7	TRUE	11	8	12	0	0	0	12	-0.770893	-1.28954	0.678589	-1.94909	-2.44519	-1.16545	-0.515638	-0.914629	-1.45978	-2.03945	-2.80235	-2.57683	-1.34102	-1.14978	-2.36972	-0.312157	-2.0696	-1.72764	-0.754032	-1.1881	-0.813305
	0.365124	0.337975	P50548	P50548	ETS domain-containing transcription factor ERF	ERF	0	0	2.4	2.6	3.3	3.3	3.3	0	0	1	1	1	1	1	FALSE	0	0	1	1	1	1	1	-3.93278	-3.2928	-4.21631	-3.30613	-3.78549	-3.54398	-3.89776	-2.38308	-2.78617	-2.96911	-4.28086	-2.62572	-3.04097	-3.12561	-5.63963	-3.97203	-4.19514	-4.13196	-1.75896	-3.81699	-5.25749
	0.140623	0.337244	Q9UPT8	Q9UPT8	Zinc finger CCCH domain-containing protein 4	ZC3H4	1.6	3.1	5.9	0	0	0	5.9	1	2	4	0	0	0	4	TRUE	1	2	5	0	0	0	5	-6.7549	-2.33586	-1.27575	-2.18602	-2.26398	-1.13021	-1.56096	-1.64852	-1.75069	-2.51644	-5.222	-2.28665	-3.19153	-3.72399	-1.20623	-3.14547	-3.65685	-3.04612	-1.40737	-1.09832	-1.41797
	0.47975	0.336682	P21964	P21964	Catechol O-methyltransferase	COMT	55.7	44.3	58.7	59.4	52.8	54.6	59.4	12	10	12	11	9	10	12	TRUE	24	20	18	16	17	16	24	4.1689	3.03567	4.08147	4.06532	4.15064	3.77402	3.81187	3.77853	3.66201	4.71052	4.02209	3.07672	2.98838	3.99623	3.20608	3.95703	4.42251	2.6857	2.36401	1.35027	3.24857
	1.21905	0.336588	Q96JJ7	Q96JJ7	Protein disulfide-isomerase TMX3	TMX3	22.2	21.1	30	27.1	22.5	22	30	9	8	12	11	8	8	12	TRUE	19	23	23	15	8	14	23	3.67903	3.8811	3.78379	4.20026	3.49452	3.71974	3.76823	3.92338	3.50066	4.05555	3.42556	3.56656	3.21259	3.48531	3.98341	3.52472	3.08926	3.44361	2.90282	2.83125	2.39238
	0.617288	0.336519	Q01628;C9JQL5	Q01628;C9JQL5	Interferon-induced transmembrane protein 3;Putative dispanin subfamily A member 2d	IFITM3	36.8	36.8	36.8	36.8	36.8	36.8	36.8	2	2	2	2	2	2	2	TRUE	12	11	16	5	5	4	16	4.51913	4.27845	4.48006	4.13306	4.35521	4.11969	4.44457	4.08867	2.84613	2.84712	3.77806	4.4299	3.84336	4.85253	3.75825	3.69032	4.60466	3.11736	3.6722	4.30246	4.50546
	1.40026	0.336507	P50914	P50914	60S ribosomal protein L14	RPL14	20.9	20.9	20.9	32.1	32.1	32.1	32.1	4	4	4	7	8	8	8	TRUE	17	18	21	13	12	14	21	5.98826	6.26197	5.94951	6.39911	6.46857	6.06362	4.97589	6.22771	6.06011	6.66673	6.22945	5.82789	5.91877	6.03199	6.15507	5.91778	5.69449	5.39392	6.36258	5.45495	5.67336
	1.15405	0.33558	Q14974	Q14974	Importin subunit beta-1	KPNB1	34.1	35.2	34.8	21.8	20.5	25.9	35.2	23	24	24	15	15	16	24	TRUE	67	73	73	31	21	32	73	5.86097	6.46247	5.88973	5.77693	5.47542	5.87222	5.95284	5.66472	6.12255	5.51514	5.61541	5.98641	5.66691	5.68862	5.42196	5.56255	5.84745	5.13676	6.18844	5.20579	5.50666
	0.273107	0.335243	P46379	P46379	Large proline-rich protein BAG6	BAG6	17.6	13.4	11.7	7.1	4	5.7	17.6	12	9	8	6	4	5	12	TRUE	22	15	14	7	4	5	22	1.86691	0.446745	0.35136	2.10502	1.84323	0.959427	1.26605	0.803804	0.729044	1.20248	1.19096	1.27528	1.63916	1.38925	1.69475	0.993462	-1.01611	0.860723	1.43409	0.256994	1.28144
	0.371714	0.3341	Q9Y519	Q9Y519	Transmembrane protein 184B	TMEM184B	8.8	8.8	8.8	0	0	8.8	8.8	1	1	1	0	0	1	1	TRUE	5	4	1	0	0	1	5	-2.00942	-1.93966	-2.20876	-2.91854	-1.80707	-0.92123	-1.57437	-1.51627	-1.91429	-2.20334	-3.28321	-2.49956	-2.12572	-2.01608	-1.27806	-3.55305	-2.42127	-2.4151	-1.84483	-1.83927	-2.2768
	0.211091	0.332882	Q15185	Q15185	Prostaglandin E synthase 3	PTGES3	23.8	18.1	18.1	8.1	18.8	8.1	23.8	3	2	2	1	2	1	3	TRUE	5	3	4	1	2	1	5	-0.133162	-0.923763	-1.03004	-0.277573	-0.236694	-1.72754	-1.20264	-0.803936	0.444984	-0.349268	-0.542391	-2.37115	-3.29271	-0.738262	0.547718	-1.44177	0.38056	-1.7816	-0.513979	-0.506891	-0.6185
	0.19764	0.332639	Q8WWI5	Q8WWI5	Choline transporter-like protein 1	SLC44A1	4.3	2.1	2.1	0	1.1	0	4.3	2	1	1	0	1	0	2	TRUE	3	0	1	0	1	0	3	-0.658955	-2.03412	-2.32964	-3.21579	-0.327057	-2.14362	-2.13976	-0.598679	-0.571865	-2.69188	-4.17667	-0.728104	-1.46556	-1.04525	-2.02029	-2.23407	-4.52245	-1.4174	-2.59109	-3.16957	-1.53469
	0.578078	0.332552	Q8NE71	Q8NE71	ATP-binding cassette sub-family F member 1	ABCF1	17.5	22.1	25.2	23.1	34.2	29.5	34.2	13	14	15	17	23	21	23	TRUE	23	31	26	20	22	26	31	3.56315	3.21888	4.61077	4.31847	4.26302	4.33161	4.00268	3.17591	3.71281	3.62327	3.73744	3.4863	3.49394	2.98146	4.17786	3.83474	4.05161	3.77097	3.94907	4.28681	4.26484
	0.204816	0.33218	O60566	O60566	Mitotic checkpoint serine/threonine-protein kinase BUB1 beta	BUB1B	4.4	4.4	5.7	4.1	2.4	6.7	6.7	4	4	3	2	2	6	6	TRUE	10	6	3	2	2	7	10	0.0454865	-1.02517	-2.15228	-3.26865	-1.54881	-0.918745	-2.04891	-0.934656	-0.789396	-2.04454	-2.03078	-0.990995	-4.00195	-1.50279	-2.03008	-1.20697	-1.0446	-1.07484	-3.44685	-1.74793	0.0982456
	0.234422	0.331928	Q9Y6M7	Q9Y6M7	Sodium bicarbonate cotransporter 3	SLC4A7	4.9	3.4	4.9	2.4	1.1	2.1	4.9	3	2	3	2	1	2	3	TRUE	5	3	6	2	1	3	6	-0.169825	-1.40539	-0.479673	-1.92455	-2.76982	-0.351431	-1.19512	-0.806913	-1.30637	-1.05711	0.820009	-0.449186	-0.487082	-0.693159	-1.21942	-1.20857	-2.67906	-2.80497	-2.07117	-1.2346	-1.04766
	0.159535	0.331688	Q9BQ39	Q9BQ39	ATP-dependent RNA helicase DDX50	DDX50	5	16.1	6.4	7.9	12.3	9.5	16.1	2	7	3	2	5	3	7	TRUE	3	7	3	3	6	3	7	-1.46478	1.48121	-0.682404	-1.26759	-0.0264282	-0.744505	-0.645735	-0.625187	-1.05422	0.0155315	0.314516	0.423527	0.402863	-2.22712	-3.47987	0.435469	0.540867	-0.366835	1.35223	1.23598	1.16797
	0.226311	0.330914	P31689	P31689	DnaJ homolog subfamily A member 1	DNAJA1	17.6	11.6	9.6	8.3	3.3	16.9	17.6	4	3	2	2	1	4	4	TRUE	4	4	4	2	1	5	5	1.23629	-1.14979	0.15888	-0.488956	-0.320156	0.502386	-0.490505	-0.169399	0.283321	-2.62411	-1.68405	0.206888	-2.6927	-0.3218	0.299717	0.634157	-0.308037	0.341837	0.0837212	0.526335	-1.12172
	2.00563	0.330812	P78527	P78527	DNA-dependent protein kinase catalytic subunit	PRKDC	33.9	34.5	35.5	36.8	38.6	37.9	38.6	126	129	137	145	158	155	158	TRUE	295	308	338	236	263	255	338	8.49883	8.70736	8.78121	8.68961	8.8811	8.58142	8.51833	8.34256	8.51443	8.97018	8.74392	8.32917	8.14538	8.73054	8.38601	8.19122	8.44856	8.25296	8.06622	7.45877	8.03542
	1.32472	0.330433	O60264	O60264	SWI/SNF-related matrix-associated actin-dependent regulator of chromatin subfamily A member 5	SMARCA5	38.9	37.2	41.2	47.4	47.2	47.1	47.4	25	28	29	30	36	36	36	TRUE	57	61	68	53	61	67	68	5.28093	5.44945	5.74805	6.1651	5.93031	5.61297	5.49946	5.07312	5.68252	5.58423	5.25626	5.16072	5.08831	5.47704	5.38233	5.50246	5.46357	5.29049	5.18191	4.94368	5.02913
	1.18706	0.330428	P06744;Q8N196	P06744	Glucose-6-phosphate isomerase	GPI	40.7	43.2	43	30.6	38	36	43.2	12	15	17	11	15	12	17	TRUE	61	66	67	21	30	25	67	6.15648	5.99083	6.34195	5.75666	6.37267	6.36929	5.95967	5.63501	5.95908	6.02146	5.79808	5.45816	5.71584	6.12188	5.75509	5.64371	6.27483	5.49398	5.84649	5.35785	5.89482
	0.855178	0.330274	Q96AC1	Q96AC1	Fermitin family homolog 2	FERMT2	41.6	36.6	40.3	30.3	29.6	29.3	41.6	22	19	20	14	15	16	22	TRUE	51	53	46	21	20	22	53	4.37654	4.03895	4.42586	4.81315	4.25116	4.48764	4.11096	3.77737	4.76674	4.4601	4.25665	4.02225	3.89446	4.86532	3.9802	3.57819	3.93738	4.15609	3.9604	3.69557	4.46716
	0.175994	0.330194	P15941	P15941	Mucin-1;Mucin-1 subunit alpha;Mucin-1 subunit beta	MUC1	1.9	1.9	4	3.3	0	1.9	4	1	1	3	2	0	1	3	TRUE	1	1	4	2	0	1	4	-2.17607	-2.26256	0.542322	0.798656	-2.22788	-1.07441	-0.204285	0.572617	-0.814072	-2.49051	-0.688696	-0.600628	-2.72973	-2.43597	0.244627	-1.28004	-0.459259	-1.72072	-0.767633	-0.637651	-2.91113
	0.18959	0.32978	Q9H9A6	Q9H9A6	Leucine-rich repeat-containing protein 40	LRRC40	6.6	8.3	6.6	7	4.7	8.6	8.6	3	4	3	3	2	4	4	TRUE	5	5	5	3	2	5	5	-1.53391	-1.79239	-1.24462	0.922583	-1.09557	-0.0769939	-1.0779	-0.645462	-1.59706	-1.55467	-0.855219	0.0420933	-0.0749397	-0.45875	-0.961388	-0.707689	-0.753351	-3.84347	-1.46854	1.5175	-0.50757
	0.404727	0.329084	Q4KMQ2	Q4KMQ2	Anoctamin-6	ANO6	10.2	8.2	10.5	5.1	3.1	7.6	10.5	6	5	7	4	3	6	7	TRUE	12	6	11	6	4	7	12	1.87213	1.07191	1.90939	2.81467	1.67056	1.75332	1.68282	0.988489	1.6537	0.779373	1.31521	1.91842	1.71796	1.955	1.42581	2.52096	0.547358	0.95038	0.731161	-0.0059185	1.22372
	0.67762	0.328603	Q86SF2	Q86SF2	N-acetylgalactosaminyltransferase 7	GALNT7	30.4	29.5	29.4	32.7	24.7	27.4	32.7	15	15	15	17	15	14	17	TRUE	26	31	33	22	18	18	33	3.87009	3.70862	3.7372	3.92879	3.50643	3.33337	3.46519	3.10646	3.18484	4.11261	3.96669	3.38425	3.32429	3.92597	2.33646	3.6325	3.6648	3.22886	2.76911	2.17461	3.13914
	0.52976	0.328365	Q9NYP7	Q9NYP7	Elongation of very long chain fatty acids protein 5	ELOVL5	13.4	13.4	13.4	13.4	16.4	13.4	16.4	2	2	2	2	3	2	3	TRUE	15	12	11	6	8	4	15	3.47794	2.41165	3.53121	2.73394	3.04337	2.1504	2.71696	2.50413	2.36009	3.29487	3.34374	3.0842	2.79497	3.02182	2.13601	2.99101	2.53555	1.89896	2.28868	1.82503	2.55058
	1.16748	0.328207	O95373	O95373	Importin-7	IPO7	18.6	22.1	18.2	17.2	23	20.3	23	16	19	16	13	18	16	19	TRUE	35	35	43	19	21	19	43	4.54473	4.52854	4.43808	4.64666	4.74679	4.84588	4.48005	4.28173	4.17776	4.51479	4.50227	3.86571	4.25163	4.81338	4.00982	3.8172	4.57209	4.31731	3.77595	3.35092	3.80491
	0.473649	0.327737	P00491	P00491	Purine nucleoside phosphorylase	PNP	45.3	36.3	40.8	14.5	13.1	23.2	45.3	9	8	9	3	3	4	9	TRUE	16	12	15	5	4	5	16	0.979565	0.652214	0.246481	0.656858	0.814556	1.15043	1.81266	-0.583895	-0.97138	-0.122658	-0.453659	0.743505	-0.0643444	1.15162	0.86097	-0.162107	1.19789	-0.450354	1.5414	-0.0373287	0.544502
	0.932996	0.327007	P05388;Q8NHW5	P05388;Q8NHW5	60S acidic ribosomal protein P0;60S acidic ribosomal protein P0-like	RPLP0;RPLP0P6	59	57.7	56.2	31.9	37.5	44.2	59	15	14	14	7	8	11	15	TRUE	52	47	41	9	12	15	52	5.64917	5.40274	5.04264	5.04314	5.03318	5.11571	5.62508	5.06927	4.58935	4.80863	4.9407	4.39265	4.94721	4.71588	5.51741	4.7004	5.06981	4.37383	5.60608	5.31857	5.46565
	1.07077	0.326423	P22234	P22234	Multifunctional protein ADE2;Phosphoribosylaminoimidazole-succinocarboxamide synthase;Phosphoribosylaminoimidazole carboxylase	PAICS	28.2	34.6	31.5	29.2	29.6	24.7	34.6	11	13	14	10	12	9	14	TRUE	31	35	36	10	17	14	36	4.03832	3.80221	4.26158	3.83791	4.33375	3.5914	4.40403	3.93563	3.80425	3.36669	3.91825	3.64927	3.91319	3.39115	4.02041	3.47586	3.81894	3.28708	4.0302	3.61165	3.91807
	0.729412	0.326335	P04844	P04844	Dolichyl-diphosphooligosaccharide--protein glycosyltransferase subunit 2	RPN2	30.7	32.8	33.9	30	27.3	29.8	33.9	15	16	16	13	12	12	16	TRUE	38	47	46	26	26	21	47	6.03591	6.11408	6.06665	5.61416	6.38135	6.61592	6.13749	5.98401	5.86	5.96274	6.55063	5.86044	5.66777	6.27481	6.06006	5.66688	6.14915	5.05142	5.39391	5.20664	5.51087
	0.482353	0.325781	Q96AJ9	Q96AJ9	Vesicle transport through interaction with t-SNAREs homolog 1A	VTI1A	6.9	11.1	10.6	0	6.9	6.9	11.1	1	2	2	0	1	1	2	TRUE	1	3	3	0	1	1	3	-1.66034	-1.52109	-0.698013	-2.85978	-1.67381	-1.78711	-2.25772	-0.316818	-2.65191	-1.22793	-3.81258	-0.131788	-2.0847	-1.84051	-2.36019	-1.50977	-1.8849	-2.47475	-2.20283	-2.38666	-1.06626
	0.771545	0.325642	A5YKK6	A5YKK6	CCR4-NOT transcription complex subunit 1	CNOT1	10.6	10.2	9.7	11.4	10.3	9.8	11.4	18	18	17	20	19	19	20	TRUE	28	27	28	25	21	20	28	2.70345	2.3868	2.47963	2.97883	2.98466	2.99218	2.57314	2.50455	1.94866	3.04062	2.68372	2.02042	2.36324	3.04054	2.32049	2.18869	2.8808	1.77794	2.3004	1.06074	2.35344
	0.217757	0.324836	P05091	P05091	Aldehyde dehydrogenase, mitochondrial	ALDH2	8.3	6.6	5.6	0	0	0	8.3	3	2	2	0	0	0	3	TRUE	7	4	3	0	0	0	7	-1.4983	-2.70337	-1.54932	-2.25034	-1.66259	-0.789722	-1.91449	-1.17799	-0.834515	-1.17717	-1.77406	-0.807188	-0.576263	-1.02998	-1.40551	-4.17202	-2.29649	-2.9224	0.0121593	-0.0944271	-0.810112
	3.44777	0.324685	O00567	O00567	Nucleolar protein 56	NOP56	41.1	38.7	37.2	35.9	34	32.3	41.1	22	23	21	22	22	21	23	TRUE	50	59	49	35	30	32	59	5.56042	5.62203	5.72047	5.7951	5.76389	5.68121	5.25518	5.563	5.69653	5.71583	5.12124	5.13432	5.40145	5.19638	5.40504	5.49018	5.46719	5.23475	5.08458	5.05841	5.3977
	0.170997	0.324634	Q9NXU5	Q9NXU5	ADP-ribosylation factor-like protein 15	ARL15	0	4.4	0	20.6	8.8	8.8	20.6	0	1	0	3	1	1	3	TRUE	0	1	0	3	2	1	3	-4.65368	-0.836658	-4.98211	-2.35307	-3.99558	-3.46379	-5.95182	-1.79606	-4.36643	-2.90004	-3.53481	-4.06024	-3.88611	-5.40644	-3.44772	-3.40489	-3.69294	-2.39459	-1.41415	-1.57873	-3.4403
	0.164956	0.324242	O94915	O94915	Protein furry homolog-like	FRYL	0.8	1.2	1.4	1.1	1.3	1.6	1.6	2	3	3	3	3	4	4	TRUE	2	3	4	3	3	4	4	-2.09554	-5.26639	-0.763935	-1.08061	-1.46807	-2.70366	0.0577869	-1.53795	-3.22339	-0.788849	-1.99807	-3.13819	-3.00071	-2.84453	-3.2612	-2.75892	-2.79077	-0.66753	-3.22216	-2.63545	-0.555593
	0.620055	0.323379	Q13641	Q13641	Trophoblast glycoprotein	TPBG	11.4	14.8	12.1	5.7	5.7	12.9	14.8	4	6	5	3	3	5	6	TRUE	9	9	9	3	3	5	9	1.47757	1.94814	1.36142	2.07656	1.54008	1.56051	1.35289	1.62701	1.05518	3.25084	1.46634	0.33177	1.9053	1.63854	1.85696	1.28235	0.79199	0.548874	1.25229	0.959953	0.516211
	1.13339	0.323212	P63000	P63000	Ras-related C3 botulinum toxin substrate 1	RAC1	35.4	29.2	34.9	34.4	34.9	38	38	3	3	3	2	3	3	3	TRUE	21	14	18	6	11	17	21	5.35984	5.32606	5.44981	5.6889	5.43644	4.97341	5.32909	5.21614	5.06087	5.27901	5.34399	5.31837	5.046	5.38121	5.03515	5.17652	5.20792	4.4484	3.83845	3.8863	4.73112
	1.03689	0.322534	Q10472	Q10472	Polypeptide N-acetylgalactosaminyltransferase 1;Polypeptide N-acetylgalactosaminyltransferase 1 soluble form	GALNT1	41.3	37	38.5	37	33.1	31.3	41.3	14	12	13	12	10	11	14	TRUE	36	37	43	19	21	19	43	5.01196	4.79785	5.05329	5.22783	4.55437	4.517	4.04895	4.69374	4.59841	5.08915	4.31228	4.59667	4.32146	4.95693	4.81094	4.64891	4.29756	4.1913	3.68191	3.69234	4.46955
	0.211668	0.321553	Q96BN8	Q96BN8	Ubiquitin thioesterase otulin	OTULIN	5.4	9.4	4.8	0	11.1	9.1	11.1	2	4	2	0	2	2	4	TRUE	3	5	3	0	3	2	5	-2.07742	-1.03056	-2.24567	-2.86781	-0.428169	-0.491909	-0.109089	-2.0049	-0.889503	-1.90992	-3.30181	-2.73579	-0.457157	-2.56848	-2.59949	-1.29814	-3.27728	-0.870312	-1.30989	-0.508904	0.0713196
	1.06948	0.321439	O96005	O96005	Cleft lip and palate transmembrane protein 1	CLPTM1	21.7	22.7	22.9	21.2	24.7	24.5	24.7	8	9	8	8	10	11	11	TRUE	20	26	21	17	14	17	26	3.85572	4.3083	3.95972	3.67131	4.0608	3.738	3.57253	3.80173	4.30249	4.69757	4.07129	3.81049	3.53245	3.67136	4.26486	3.46417	3.3833	3.34907	3.08742	2.9552	3.18103
	1.53817	0.321418	P07195	P07195	L-lactate dehydrogenase B chain	LDHB	48.8	48.2	48.8	42.2	32.6	43.1	48.8	17	16	18	13	12	13	18	TRUE	60	51	51	19	21	18	60	6.68312	6.80915	6.7076	6.49669	6.83279	6.51646	6.5336	6.52767	6.60241	6.5648	6.73288	5.93351	6.5427	6.4008	6.67113	6.37971	6.2435	5.87946	6.60691	6.02491	6.77075
	0.475163	0.320973	P62829	P62829	60S ribosomal protein L23	RPL23	58.6	51.4	51.4	51.4	38.6	45.7	58.6	7	7	7	7	5	6	7	TRUE	17	24	19	22	17	14	24	4.94808	4.94721	5.0352	5.47363	4.95145	4.85631	4.82706	4.90169	5.28618	4.09734	5.40645	6.08648	5.33912	5.34804	3.52571	5.04919	4.93931	4.08467	5.47107	5.11501	5.28853
	1.21455	0.320454	P00387	P00387	NADH-cytochrome b5 reductase 3;NADH-cytochrome b5 reductase 3 membrane-bound form;NADH-cytochrome b5 reductase 3 soluble form	CYB5R3	70.8	70.8	70.8	43.2	65.8	68.4	70.8	17	14	16	12	13	17	17	TRUE	73	63	65	32	32	32	73	6.80212	6.75944	6.75283	6.47323	6.55812	6.84124	6.55653	6.596	6.62928	6.81017	6.60996	6.28173	6.35511	6.53307	6.46249	6.47137	6.71805	5.72415	5.92211	5.7942	6.33727
	0.259364	0.319773	Q9H788	Q9H788	SH2 domain-containing protein 4A	SH2D4A	3.3	7	3.3	2.4	8.4	3.7	8.4	1	2	1	1	3	1	3	TRUE	2	2	2	1	4	1	4	-1.86143	-0.151083	-2.12485	-2.25625	-0.028429	-0.841684	-0.559067	-0.588709	-2.24393	-1.09604	0.410698	-0.474722	-1.8125	-1.72595	-1.42225	-0.670832	-2.78359	-0.767244	0.0663719	0.934736	0.348965
	1.56036	0.31977	P62854;Q5JNZ5	P62854;Q5JNZ5	40S ribosomal protein S26;Putative 40S ribosomal protein S26-like 1	RPS26;RPS26P11	20.9	20.9	20.9	27	27	27	27	2	2	2	3	3	3	3	TRUE	8	8	6	6	6	5	8	3.76516	4.09464	3.68847	4.22718	3.85814	3.60635	3.69222	3.73074	3.96767	4.13635	3.71457	2.92491	3.80618	3.26924	3.55609	3.67167	3.44787	3.57028	4.23924	4.00758	4.27746
	0.185131	0.318727	P31431	P31431	Syndecan-4	SDC4	24.2	19.7	19.7	16.7	16.2	21.2	24.2	4	3	3	3	3	4	4	TRUE	7	7	6	3	3	5	7	1.20839	-0.693188	-0.133646	0.698269	0.549301	0.725731	0.0462761	-0.318258	-0.646387	-0.173912	-0.696436	1.41144	1.68863	0.702404	-0.00504303	-0.865141	-2.43572	1.35737	0.318111	-1.17484	0.0645199
	0.237597	0.317778	P25686	P25686	DnaJ homolog subfamily B member 2	DNAJB2	9.6	8.6	4.6	0	0	4.9	9.6	2	2	1	0	0	1	2	TRUE	2	2	1	0	0	1	2	-2.07898	-1.28701	-4.41327	-3.02596	-2.11197	-2.37833	-1.55445	-2.31142	-2.27307	-2.19658	-3.44926	-2.8949	-1.44314	-3.6307	-2.5561	-2.68058	-3.29526	-3.59641	-1.89911	-1.28267	-1.49846
	0.873398	0.317546	P61586	P61586	Transforming protein RhoA	RHOA	26.9	37.8	37.8	49.7	47.7	47.7	49.7	1	1	1	4	3	3	4	TRUE	30	29	48	24	18	24	48	5.58438	5.77146	6.21344	5.95769	5.76302	5.68335	5.6419	5.7596	5.63156	6.07808	5.82738	4.96305	4.82944	5.58654	6.07943	5.5766	5.70476	5.29131	5.07929	4.71228	5.27495
	0.800556	0.317295	Q15005	Q15005	Signal peptidase complex subunit 2	SPCS2	23.9	27.9	27.9	46	42.5	41.2	46	5	7	7	10	8	8	10	TRUE	10	21	17	14	11	12	21	4.16188	4.35178	4.20443	4.85242	4.2858	4.01871	4.20621	4.48792	4.30768	4.97908	3.68946	3.44886	4.06241	3.65747	4.6814	3.86088	4.19914	3.50994	3.10521	2.76842	3.74398
[truncated: 2,135 more rows]
[truncated: 3 more columns]
