# Supplementary material for: A proximity-labeling map of PI5P4K phosphoinositide kinases interaction networks
Source: J Biol Chem. 2026 Apr 25;302(6):113071. doi: 10.1016/j.jbc.2026.113071 (PMC13218151; doi:10.1016/j.jbc.2026.113071)
Supplement: Supplementary Table 2 [file mmc11.xlsx]

## Sheet: Beta_all_replicates
Significant	-LOG(P-value)	Difference	Protein.IDs	Majority.protein.IDs	Protein.names	Gene.names	Sequence.coverage.Beta_01....	Sequence.coverage.Beta_02....	Sequence.coverage.Beta_03....	Sequence.coverage.Beta_04....	Sequence.coverage.Beta_05....	Sequence.coverage.Beta_06....	Sequence.coverage.Beta_avg	Unique.peptides.Beta_01	Unique.peptides.Beta_02	Unique.peptides.Beta_03	Unique.peptides.Beta_04	Unique.peptides.Beta_05	Unique.peptides.Beta_06	Unique.peptides.Beta_Avg	Sequence coverage>=5 OR unque peptides >02	MS.MS.count.Beta_01	MS.MS.count.Beta_02	MS.MS.count.Beta_03	MS.MS.count.Beta_04	MS.MS.count.Beta_05	MS.MS.count.Beta_06	MS.MS.count.Beta_Avg	Alpha_01	Alpha_02	Alpha_03	Alpha_04	Alpha_05	Alpha_06	Beta_01	Beta_02	Beta_03	Beta_04	Beta_05	Beta_06	Control_01	Control_02	Control_03	Control_04	Control_05	Control_06	Gamma_01	Gamma_02	Gamma_03
	0.633443	-0.286501	A0AVT1	A0AVT1	Ubiquitin-like modifier-activating enzyme 6	UBA6	10.3	9.4	9.6	6.4	12.2	11.2	12.2	9	8	9	5	10	10	10	TRUE	10	12	13	5	10	11	13	0.359907	0.377226	2.10539	0.210993	0.808308	0.923672	0.716805	0.0622959	1.05755	0.387211	1.21087	0.824848	0.29925	1.27076	1.14454	1.15219	1.08459	1.02726	0.687689	0.257601	1.01528
	0.159768	-0.0799967	A0FGR8	A0FGR8	Extended synaptotagmin-2	ESYT2	26.1	32.1	28.9	32.1	21.8	31.8	32.1	16	20	19	20	16	21	21	TRUE	32	47	40	22	17	26	47	4.00035	4.03506	4.64186	4.38936	3.95765	4.50261	3.62323	3.9476	3.89654	4.72346	3.82079	4.09929	4.12834	4.15036	4.16838	3.73685	4.57491	3.83207	3.45739	2.53879	3.31862
	1.08307	0.896809	A0PJW6	A0PJW6	Transmembrane protein 223	TMEM223	13.4	9.9	13.4	8.4	5	5	13.4	3	2	3	2	1	1	3	TRUE	4	3	4	2	1	1	4	-1.07528	-0.196331	-0.585991	-0.30549	-0.982349	-0.65661	-0.327837	-0.317764	-0.186531	-0.413897	-0.815792	-0.989254	-0.904961	-1.99534	-1.07948	-0.357946	-3.34181	-0.75239	-0.626575	-1.83332	-1.23665
	0.370516	-0.229063	A1L0T0	A1L0T0	Acetolactate synthase-like protein	ILVBL	19.5	21.5	26.7	13.3	22.2	19.6	26.7	7	8	9	7	10	8	10	TRUE	15	14	19	8	11	10	19	3.6881	3.47538	3.5942	4.00363	3.46231	2.57404	3.16828	2.99513	3.19552	4.38739	2.6954	2.86373	2.97909	3.65686	3.21121	3.41849	3.78834	3.62583	2.88107	1.05634	2.78843
	0.522668	-0.385564	A1X283	A1X283	SH3 and PX domain-containing protein 2B	SH3PXD2B	10.2	10.2	8.3	7.2	12.8	15	15	4	4	3	3	9	8	9	TRUE	4	6	3	5	9	10	10	-1.00558	-0.374619	1.22478	0.963112	0.613695	1.40548	1.26849	0.508459	-0.700911	-0.147375	0.864418	1.3681	0.939331	0.583832	1.06462	0.826715	1.37226	0.687815	0.362082	0.762356	1.38939
	0.44935	0.969293	A2RRP1	A2RRP1	Neuroblastoma-amplified sequence	NBAS	1.3	0.8	2.1	3.4	0.8	1.3	3.4	2	2	3	7	2	3	7	TRUE	2	2	3	7	2	3	7	-2.5677	-3.15898	-3.38063	-1.60959	-1.45118	-1.60195	-0.188992	-1.69752	-1.51365	-0.119818	-5.27922	-2.80502	-3.40018	-0.434673	-4.88641	-3.21841	-2.00976	-3.47056	-3.48454	-2.92857	-4.20658
	0.045722	-0.0854158	A2RUS2	A2RUS2	DENN domain-containing protein 3	DENND3	0	0	0	0.9	0.9	2.1	2.1	0	0	0	1	1	2	2	TRUE	0	0	0	1	1	2	2	-3.82199	-4.09834	-3.79217	-4.69152	-4.54896	-2.57265	-3.63218	-2.75416	-4.88463	-3.92887	-5.5039	-2.90732	-5.94257	-2.97335	-2.85617	-3.77336	-3.0224	-4.53072	-3.75966	-1.98768	-4.33163
	0.636191	-1.01172	A3KN83;Q9Y2G9	A3KN83	Protein strawberry notch homolog 1	SBNO1	1.6	1	3.6	3.2	7.3	8.4	8.4	1	1	3	2	5	8	8	TRUE	1	2	4	2	8	9	9	-4.78459	0.238613	-4.31185	-0.638826	-1.69357	-1.15606	-3.1035	-2.68776	-0.658968	-5.00807	-1.24326	-0.736012	-1.47179	-0.106205	-1.24653	-2.91369	-0.71052	-0.91853	-0.667627	-1.60047	-3.90309
	0.35703	0.565046	A4D1E9	A4D1E9	GTP-binding protein 10	GTPBP10	2.8	2.8	2.8	4.4	7.2	12.4	12.4	1	1	1	1	2	4	4	TRUE	2	2	2	1	2	4	4	-4.74896	-1.39361	-1.31546	-0.179274	-0.713778	-1.69925	-1.60371	-2.05016	-2.25963	-1.2178	-1.91812	-1.42067	-0.872358	-1.36649	-4.71236	-1.31443	-1.42017	-4.17455	0.630222	-1.51258	-0.74465
	0.0909792	-0.310772	A4FU69	A4FU69	EF-hand calcium-binding domain-containing protein 5	EFCAB5	0	0.6	0	0	0.6	0	0.6	0	1	0	0	1	0	1	FALSE	0	1	0	0	1	0	1	-4.77988	1.29338	0.755085	0.857601	0.163748	0.496733	-3.68279	0.548931	-4.3067	-3.73738	-0.0873718	-2.82719	0.088419	0.155489	-4.74593	-3.66482	-0.0989609	-3.96206	-4.29626	0.503553	0.722536
+	1.41547	1.54257	Q9Y312	Q9Y312	Protein AAR2 homolog	AAR2	14.3	8.1	5.2	8.1	0	2.9	14.3	3	2	1	2	0	1	3	TRUE	7	3	4	2	0	1	7	-2.74047	2.82944	-2.54911	-1.61039	-2.14165	-3.25887	-1.33767	-2.12427	-3.08333	-0.775223	-2.70294	-2.15892	-4.13176	-3.28562	-1.80593	-4.83445	-5.06728	-2.31274	-1.90273	-2.99611	-3.74399
	0.0465239	0.0332349	A5YKK6	A5YKK6	CCR4-NOT transcription complex subunit 1	CNOT1	11.6	11.6	10.7	13.2	13.1	9.4	13.2	20	21	18	23	21	18	23	TRUE	41	30	28	29	24	20	41	2.70345	2.3868	2.47963	2.97883	2.98466	2.99218	2.57314	2.50455	1.94866	3.04062	2.68372	2.02042	2.36324	3.04054	2.32049	2.18869	2.8808	1.77794	2.3004	1.06074	2.35344
	0.360694	0.842053	A6NCE7;Q9GZQ8;Q9H492	A6NCE7;Q9GZQ8;Q9H492	Microtubule-associated proteins 1A/1B light chain 3 beta 2;Microtubule-associated proteins 1A/1B light chain 3B;Microtubule-associated proteins 1A/1B light chain 3A	MAP1LC3B2;MAP1LC3B;MAP1LC3A	11.2	16.8	16.8	11.2	16.8	11.2	16.8	1	2	2	1	2	1	2	TRUE	1	3	3	1	2	1	3	-1.15409	-0.537033	-0.715105	-0.911083	-1.31921	-0.14254	-1.77875	-0.802402	-0.610962	-1.32914	-0.224928	-2.12402	-0.608122	-0.678883	-6.26492	-3.55201	-0.0244999	-0.79409	-0.179657	-0.306011	-0.841139
	0.788809	0.976319	A6NDU8	A6NDU8	UPF0600 protein C5orf51	C5orf51	12.6	9.5	7.8	13.3	13.3	2.4	13.3	3	2	2	2	2	1	3	TRUE	5	2	2	3	2	1	5	-2.5469	-2.54498	-0.18367	1.21545	-0.746771	0.668844	-0.00743294	-2.28325	-2.47707	0.342308	-1.0103	-2.13411	-2.43643	-1.38533	-1.22803	-1.58545	-3.71095	-3.08159	-0.37809	-1.59265	0.0474815
	0.176179	-0.128127	A6NHQ2	A6NHQ2	rRNA/tRNA 2-O-methyltransferase fibrillarin-like protein 1	FBLL1	6.9	6.9	6.9	6.9	6.6	6.9	6.9	2	2	2	2	1	2	2	TRUE	3	2	3	3	1	3	3	1.12755	0.825399	0.878019	1.28819	0.320194	1.04546	1.09592	0.759056	0.760925	1.6187	-0.0186005	0.435757	1.14113	0.813148	1.00585	0.213984	1.50503	0.741375	0.843786	0.325859	1.0336
	0.0244958	-0.0288035	A6NHR9	A6NHR9	Structural maintenance of chromosomes flexible hinge domain-containing protein 1	SMCHD1	5	7	5.5	4.9	7.8	11.1	11.1	7	10	8	7	11	15	15	TRUE	9	16	14	10	16	17	17	0.677343	2.82664	0.796099	1.24232	0.439352	0.693701	-0.242592	0.580538	-0.298363	0.993994	1.26081	1.62944	0.00100327	0.50976	0.00540924	1.42312	1.21242	0.944927	3.9891	0.521219	-1.0781
	0.251345	0.676211	A6NJ78;P0C7V9	A6NJ78	Probable methyltransferase-like protein 15	METTL15	0	3.2	0	7.4	11.1	3.2	11.1	0	1	0	2	3	1	3	TRUE	0	1	0	2	3	1	3	-1.27625	-1.1598	-6.69778	-4.03049	-3.91469	-1.93655	-4.63697	-2.12712	-6.50616	-0.246933	-3.55441	-1.17335	-3.1372	-2.24882	-2.26174	-5.23883	-5.71301	-3.70261	-0.708239	-2.33261	-2.05848
	0.74852	1.69814	A6NKT7;Q7Z3J3	A6NKT7;Q7Z3J3	RanBP2-like and GRIP domain-containing protein 3;RanBP2-like and GRIP domain-containing protein 4	RGPD3;RGPD4	10.8	13.9	12.8	7.8	8.1	10.8	13.9	1	1	1	1	1	1	1	TRUE	3	2	4	1	1	1	4	0.184307	0.0114346	-0.464184	-4.14753	0.79108	0.564646	0.0719013	-0.486437	-0.287394	0.443985	0.933218	0.021307	-0.327332	-0.0401516	-6.91416	-2.61632	0.490469	-0.0847416	-0.203953	-0.194183	-0.389166
	0.0825744	0.239498	A6QL64	A6QL64	Ankyrin repeat domain-containing protein 36A	ANKRD36	0.7	0	0	0	0	0	0.7	1	0	0	0	0	0	1	FALSE	1	0	0	0	0	0	1	-1.79003	-3.55994	-1.5259	-3.93879	-3.21668	-2.45825	-1.44757	-4.70214	-5.96195	-3.43768	-3.89846	-1.50717	-4.55393	-5.97392	-0.878727	-3.03589	-2.5913	-5.35819	-1.42709	-1.7473	-1.2972
	0.0613139	-0.142176	A6ZKI3;Q9BWD3	A6ZKI3;Q9BWD3	Protein FAM127A;Protein FAM127B	FAM127A;FAM127B	10.6	10.6	0	0	10.6	0	10.6	1	1	0	0	1	0	1	TRUE	1	1	0	0	1	0	1	-4.76647	-0.83959	-2.57621	-2.57607	-2.10363	-3.26273	-1.47764	-1.64884	-5.07717	-3.46343	-2.44792	-4.20976	-5.23447	-3.91035	-1.14972	-2.01184	-2.66857	-2.49675	-2.79655	-1.69689	-0.828926
	0.518742	-0.383018	A8CG34;A6NF01;Q6PJE2	A8CG34	Nuclear envelope pore membrane protein POM 121C	POM121C	4.3	7.4	3.4	18.3	14	11.4	18.3	0	1	0	3	3	1	3	TRUE	4	6	3	18	14	13	18	0.966927	2.02523	2.27892	1.64111	1.99004	1.72834	0.476063	2.00016	0.831894	2.38248	0.872587	0.869499	1.58272	1.69951	1.79161	1.77	2.03621	0.850742	0.29323	-0.391657	0.923031
	1.15287	-0.698782	A8MQ03	A8MQ03	Cysteine-rich tail protein 1	CYSRT1	18.1	25	25	31.2	31.2	18.1	31.2	1	2	2	3	2	1	3	TRUE	3	3	3	5	2	1	5	-0.107676	-0.896425	0.310184	0.602121	-2.00772	0.281002	-0.124138	0.0428429	-0.255512	1.51335	0	0.150005	0.987837	0.00727272	1.17109	0.575283	1.45698	1.32078	-1.0862	-0.985218	0.311096
	0.17035	0.224011	A8MXV4	A8MXV4	Nucleoside diphosphate-linked moiety X motif 19, mitochondrial	NUDT19	6.4	8	8	6.4	2.7	6.9	8	2	2	2	2	1	2	2	TRUE	2	3	2	2	1	2	3	-1.97561	-0.82972	-1.75694	-4.28724	-2.35883	-1.08024	-2.15072	-2.88407	-1.51687	-0.59347	-1.72892	-2.98918	-2.32577	-1.84607	-0.823355	-2.28613	-3.60619	-2.31978	-2.09248	-3.49829	-4.96902
+	1.38209	1.52355	Q9UL18;Q9HCK5	Q9UL18;Q9HCK5	Protein argonaute-1;Protein argonaute-4	AGO1;AGO4	1.4	1.5	3.4	3.6	4.8	6.7	6.7	1	0	1	2	0	2	2	TRUE	1	0	2	2	1	2	2	-0.0742283	-3.72084	-2.63927	-2.15498	-3.68773	-3.37066	-2.18913	-3.96843	-3.14916	-3.84996	-4.72922	-1.15388	-5.8619	-5.28259	-3.18531	-4.80336	-4.27325	-4.7747	-3.32054	-4.44822	-4.64973
	0.425856	0.732458	P0CG08;B7ZAQ6	P0CG08;B7ZAQ6	Golgi pH regulator B;Golgi pH regulator A	GPR89B;GPR89A	5.3	0	5.5	8.8	7.9	6.2	8.8	2	0	3	3	3	2	3	TRUE	4	0	3	3	5	2	5	-3.87002	1.26473	-0.631821	-0.50037	0.801939	-1.72976	0.587818	-2.53216	0.226627	0.640278	0.422449	-0.795492	0.289917	0.138634	-3.50919	0.136646	-1.29915	-1.60208	0.615925	-0.595377	-2.77001
	0.311031	0.869872	E9PAV3;Q13765;Q9BZK3	E9PAV3;Q13765	Nascent polypeptide-associated complex subunit alpha, muscle-specific form;Nascent polypeptide-associated complex subunit alpha	NACA	1.4	2	2	0.7	0.7	0.7	2	2	3	3	1	1	1	3	TRUE	5	5	8	1	1	1	8	0.404085	0.349977	-0.174395	-0.54887	-0.673	-1.26508	-0.40184	-0.190643	0.532965	-1.32705	-0.540113	-1.46528	-7.2463	-0.146103	0.0692787	-0.850632	0.0595779	-0.497017	0.219805	-0.0274792	0.398043
	0.112702	0.249561	E9PRG8	E9PRG8	Uncharacterized protein C11orf98	C11orf98	0	0	21.1	10.6	0	10.6	21.1	0	0	2	1	0	1	2	TRUE	0	0	3	1	0	1	3	-1.35639	-4.07995	-1.602	-3.77426	-2.27046	-2.20552	-3.72283	-4.82766	-1.26494	-0.978815	-3.58445	-1.29572	-1.54924	-2.01815	-2.76533	-4.60641	-2.1041	-4.12855	-1.14105	-1.29226	-1.09413
	0.314567	0.545436	L0R6Q1	L0R6Q1		SLC35A4	9.7	9.7	9.7	6.8	7.8	39.8	39.8	2	2	1	1	1	3	3	TRUE	2	2	1	1	1	3	3	-5.09465	0.101234	-2.7373	-1.81711	-0.36809	-1.3053	-0.372747	-0.828192	-3.90328	-2.08259	-0.918648	-1.15407	-1.65875	-1.8411	-2.52809	-4.42481	-1.5715	-0.507889	-0.126945	-0.16144	-0.192381
	0.83114	0.96574	L0R8F8	L0R8F8		SMCR7L	34.3	34.3	22.9	11.4	32.9	11.4	34.3	3	3	2	1	3	1	3	TRUE	4	6	3	1	4	1	6	-3.2332	-1.07486	-1.27496	-2.66138	-1.65403	-0.533199	-1.08669	-0.945181	-1.52694	-1.64188	0.577984	-1.72579	-2.43988	-2.75703	0.0840492	-3.08753	-2.79765	-1.14489	-0.906412	-1.42603	-0.738632
	0.169094	0.0925951	O00116	O00116	Alkyldihydroxyacetonephosphate synthase, peroxisomal	AGPS	44.1	48.3	44.1	34.5	31.9	34.2	48.3	20	22	20	16	16	17	22	TRUE	41	44	45	22	19	23	45	4.51676	4.27664	4.72542	5.02	5.34747	4.12823	4.15237	4.24729	4.68183	5.07718	4.48268	4.71811	4.39066	4.93473	4.65329	4.57268	4.5276	3.72495	3.91401	3.89721	4.16943
	0.571605	0.417038	O00139	O00139	Kinesin-like protein KIF2A	KIF2A	15.7	7.8	10.5	11.9	13	14.6	15.7	8	4	5	6	5	8	8	TRUE	15	9	8	7	8	10	15	-0.334093	0.0656681	1.26422	-1.16555	1.32523	0.974369	1.76904	0.451759	1.08787	1.07239	0.332304	1.16241	0.117517	0.747059	-0.601318	1.32503	1.02413	0.761137	-0.424135	-0.215982	1.2932
	0.234997	0.122052	O00148	O00148	ATP-dependent RNA helicase DDX39A	DDX39A	39.6	44	51.5	44	41.2	41.7	51.5	6	7	7	4	4	4	7	TRUE	15	16	19	4	5	8	19	2.20983	2.32082	2.39196	2.21507	2.2128	2.44684	2.37216	2.10929	2.9241	2.44012	1.93636	1.78058	1.76972	2.60237	2.10198	1.77133	2.33566	2.24924	1.98814	1.43389	2.40766
	0.514014	-0.451707	O00154	O00154	Cytosolic acyl coenzyme A thioester hydrolase	ACOT7	10.3	10.3	6.1	2.9	7.1	2.9	10.3	3	3	2	1	2	1	3	TRUE	5	5	3	1	2	1	5	-1.67001	-1.08156	-1.16212	-1.18296	-2.51975	-2.69001	-0.65691	-1.6343	-2.05306	-2.45974	-1.16535	-0.839163	-1.52881	-0.892326	-0.121504	-2.09076	-0.301775	-1.16311	-0.717926	-2.0128	-1.06653
	0.272566	0.130782	O00159	O00159	Unconventional myosin-Ic	MYO1C	37.3	37.4	37.2	37	32.8	34.9	37.4	33	35	33	35	31	32	35	TRUE	72	86	71	43	43	50	86	6.06205	5.79745	6.17968	5.55931	5.699	6.49347	5.84544	5.74258	5.31329	6.49941	5.76412	5.36017	5.752	5.92066	5.70869	5.41709	5.22477	5.71712	5.47549	5.30616	5.744
	1.08846	0.73032	O00161	O00161	Synaptosomal-associated protein 23	SNAP23	61.1	58.8	45.5	23.7	37.9	49.8	61.1	10	8	6	5	7	8	10	TRUE	27	14	9	5	10	12	27	2.09482	1.85349	2.23893	1.81381	2.88489	1.97322	3.19802	1.89959	1.31219	2.74736	1.7554	2.12968	0.280771	1.33396	1.80615	1.998	1.49974	1.7417	1.95266	2.14392	1.84199
	1.00764	-0.937671	O00178	O00178	GTP-binding protein 1	GTPBP1	9.6	5.1	12	6.6	6.6	2.4	12	2	2	3	2	2	1	3	TRUE	3	3	3	2	3	1	3	-0.689186	-2.72828	0.657856	1.06265	0.880774	-0.160082	-1.56234	-0.621643	0.468039	-0.550482	0.0394974	-2.5845	0.408493	0.724026	-0.73053	-0.234205	0.761728	-0.114912	-1.77135	-1.01373	-1.18627
	0.273272	0.431192	O00186	O00186	Syntaxin-binding protein 3	STXBP3	4.1	10.3	6.1	0	1.7	5.4	10.3	2	5	3	0	1	3	5	TRUE	2	7	4	0	1	3	7	-2.22412	-0.638041	-0.403437	-1.36641	-0.51438	-1.70685	-2.27396	-0.316738	-1.52494	-1.70314	-3.28448	-3.07284	-4.71903	-2.14482	-2.42222	-2.62001	-1.46419	-1.39298	-2.39843	-1.52537	-2.37697
	0.414127	0.535687	O00203;Q13367	O00203	AP-3 complex subunit beta-1	AP3B1	7.5	5.9	5.9	7.6	6.4	11.8	11.8	7	5	5	7	5	11	11	TRUE	11	6	8	6	5	12	12	-0.311272	1.18367	1.23032	1.03671	0.440434	-0.235826	0.551664	-0.79059	0.353214	1.90227	0.19569	1.39543	-1.28672	1.08799	1.2256	-1.17348	0.514986	0.0251827	0.3069	-0.0489388	0.729385
	0.00629991	-0.00342592	O00231	O00231	26S proteasome non-ATPase regulatory subunit 11	PSMD11	42.9	35.8	41.5	31.5	33.4	34.6	42.9	17	14	16	12	14	14	17	TRUE	33	29	36	12	14	18	36	4.0799	3.86747	3.96504	4.54016	3.78129	4.21086	4.27322	3.60501	3.63594	3.71867	4.24788	3.93499	3.96215	4.29781	3.88213	3.73194	4.20432	3.35791	3.6924	3.37195	3.69524
	0.0564211	0.0368064	O00232	O00232	26S proteasome non-ATPase regulatory subunit 12	PSMD12	23	19.3	21.3	16.7	19.3	21.1	23	8	8	10	6	8	9	10	TRUE	14	16	21	8	10	14	21	1.34489	1.64077	1.96768	2.9003	2.19386	2.09843	1.62163	1.47092	2.39373	2.28338	2.30613	2.26245	2.59606	2.08897	1.76169	2.09591	2.18995	1.38481	1.65179	1.58702	2.01034
	0.612314	1.22955	O00255	O00255	Menin	MEN1	2.3	2.3	2.3	0	4.1	2.3	4.1	1	1	1	0	2	1	2	TRUE	1	2	2	0	3	1	3	-6.04608	-1.17012	-4.2062	-1.75878	-3.55607	-3.57974	-3.9081	-1.32124	-1.66763	-5.50384	-2.75301	-2.90216	-6.40991	-6.68817	-3.72254	-2.40657	-2.41701	-3.78909	0.0343571	-4.23375	-0.755131
	1.43707	-0.537908	O00264	O00264	Membrane-associated progesterone receptor component 1	PGRMC1	32.3	32.8	34.9	28.2	28.2	33.3	34.9	5	6	7	5	5	7	7	TRUE	8	8	8	5	6	5	8	3.42522	2.8255	2.69766	3.9677	3.05644	3.04115	3.38858	3.16291	3.13509	3.01781	3.45395	3.40171	3.76474	3.96667	3.52465	3.25434	4.73111	3.54598	2.63977	2.72591	3.32397
	0.202432	0.455776	O00267	O00267	Transcription elongation factor SPT5	SUPT5H	4.6	6.3	4.8	0	0	1.7	6.3	3	4	3	0	0	1	4	TRUE	4	4	4	0	0	1	4	-2.43638	-2.80115	-4.08292	-3.54751	-1.89999	-2.86828	-0.807503	-2.31252	-3.85384	-3.10461	-3.98677	-2.63836	-2.4951	-6.75438	-2.32506	-3.76369	-2.81399	-1.28605	-0.333715	-0.0987358	-0.822508
	0.555712	0.556461	O00299	O00299	Chloride intracellular channel protein 1	CLIC1	66	57.3	58.9	7.1	30.7	51.9	66	10	8	10	2	5	8	10	TRUE	25	21	21	2	7	7	25	2.91748	1.76367	2.4815	3.35709	1.4622	2.60644	3.26549	2.4159	2.70721	1.67922	2.86204	2.69474	2.40482	2.50875	2.83212	2.75789	1.76132	0.0209351	1.99409	2.55052	2.76029
	0.204169	0.385617	O00303	O00303	Eukaryotic translation initiation factor 3 subunit F	EIF3F	18.8	18.8	6.2	0	10.4	0	18.8	4	4	2	0	3	0	4	TRUE	6	5	4	0	3	0	6	-0.0411053	-0.978355	-2.01883	-0.037653	-1.2715	-2.22049	-0.511492	-0.884575	-2.07224	-3.3786	-0.75378	-1.04277	-4.60632	-1.15735	-0.162102	-2.2894	-1.32346	-1.41852	-0.215759	-0.464142	-0.42041
	0.0787457	-0.15715	O00400	O00400	Acetyl-coenzyme A transporter 1	SLC33A1	3.5	2.6	5.3	4	6	9.3	9.3	1	1	2	2	3	4	4	TRUE	1	2	2	2	3	5	5	-4.32966	-1.41472	-0.717535	-0.249615	0.0924625	-1.76088	-0.902676	-1.915	-1.32729	-0.327448	-0.413902	-0.925425	-1.76097	-0.668455	2.48287	-1.09374	-1.85248	-1.97607	-3.57405	-4.34855	-1.93707
	0.815776	0.326653	O00410	O00410	Importin-5	IPO5	24.4	24.4	32.7	24.5	27.8	33.1	33.1	16	17	24	20	20	24	24	TRUE	46	46	65	29	32	46	65	4.64562	3.94267	4.2687	4.61516	3.98877	4.17899	4.09218	3.70484	4.73901	4.39229	4.09881	4.20453	3.42192	4.52791	3.73977	3.64162	4.07096	3.86956	3.53473	2.86534	3.51061
	0.827273	-0.776846	O00411	O00411	DNA-directed RNA polymerase, mitochondrial	POLRMT	2.9	2.9	5.8	13.6	16.7	13.4	16.7	2	2	5	13	14	12	14	TRUE	2	3	6	15	18	14	18	0.405182	-0.340565	1.50978	1.79619	1.09188	1.60683	-0.904289	-1.50982	0.778971	1.20162	0.648565	0.625723	0.164463	1.25327	1.60447	0.709589	1.30952	0.460527	-0.209923	0.675175	1.45302
	0.331398	0.598906	O00422	O00422	Histone deacetylase complex subunit SAP18	SAP18	0	0	13.1	0	0	4.6	13.1	0	0	2	0	0	1	2	TRUE	0	0	2	0	0	1	2	-1.49743	-3.43113	-2.17681	-3.76052	-2.06931	-3.10802	-4.4009	-4.03467	-1.72219	-3.61843	-5.22077	-2.8398	-4.93254	-2.19934	-6.06083	-4.2627	-5.23517	-2.73962	-2.46304	-2.7239	-4.86627
	1.28724	-1.04241	O00425	O00425	Insulin-like growth factor 2 mRNA-binding protein 3	IGF2BP3	12.6	15.5	13	3.5	16.8	13.5	16.8	4	5	4	1	6	5	6	TRUE	10	12	9	3	6	6	12	0.0481892	-1.96393	-0.625557	-1.00278	0.947393	0.567549	-0.396103	0.36298	-1.01269	-2.01587	0.545267	-0.277901	1.1677	-0.57851	0.678116	0.849277	0.202475	1.14109	1.29963	0.905052	0.425512
	0.460285	-0.708279	O00429	O00429	Dynamin-1-like protein	DNM1L	26.8	16.6	19.3	0	4.1	12	26.8	13	9	11	0	2	7	13	TRUE	22	14	19	0	2	7	22	0.889238	0.78171	1.31367	-0.0862389	0.640303	1.75749	0.396132	0.415115	1.14125	-3.23826	-0.70499	0.945633	0.786318	1.19861	0.0616417	-0.240589	1.29546	0.103102	0.401236	0.23073	0.916843
	0.346793	0.758699	O00443	O00443	Phosphatidylinositol 4-phosphate 3-kinase C2 domain-containing subunit alpha	PIK3C2A	2.1	2.9	3.1	3.4	4.8	5.9	5.9	3	4	4	5	6	7	7	TRUE	3	4	4	5	7	7	7	0.908424	0.315485	-0.521461	0.451656	0.331423	-0.650513	-1.82781	-0.0886326	-0.351749	2.71315	-0.74292	-1.12285	-0.169996	0.327015	-4.51372	-0.425581	-0.892521	-0.298206	-1.78589	-1.21539	-0.320297
	0.112252	-0.213827	O00458	O00458	Interferon-related developmental regulator 1	IFRD1	3.8	0	7.3	0	0	4	7.3	1	0	2	0	0	1	2	TRUE	2	0	2	0	0	2	2	-1.24015	-1.13886	-1.22085	-2.70523	-0.0236626	-2.15211	-3.60396	-4.76036	-0.899269	-2.00644	-4.04796	-2.5747	-2.17948	-2.11679	-1.72104	-2.61939	-3.48297	-4.49005	-3.60998	-0.883615	-1.15884
	0.0902406	-0.0608702	O00461	O00461	Golgi integral membrane protein 4	GOLIM4	34.1	31.2	27.3	35.6	37.6	36.2	37.6	14	14	13	19	21	19	21	TRUE	32	34	25	21	28	22	34	4.1626	4.2471	4.20839	4.48143	4.27151	4.39583	3.94508	3.44714	3.46954	4.49953	4.15768	3.52526	4.48877	3.64183	4.3465	3.92994	3.46787	3.53454	2.91608	2.22777	3.56496
	1.59384	-0.701955	O00469	O00469	Procollagen-lysine,2-oxoglutarate 5-dioxygenase 2	PLOD2	23.1	29.2	27.3	3.5	6.6	12.1	29.2	13	16	15	2	3	6	16	TRUE	32	32	31	3	4	8	32	2.65654	1.20197	2.00572	2.45762	0.261356	2.41773	1.89566	2.3309	2.01678	1.15398	1.21835	2.35472	2.71113	2.37481	1.93562	3.06454	2.71515	2.38085	2.18185	2.2328	1.86308
	1.06184	1.06458	O00471	O00471	Exocyst complex component 5	EXOC5	4.8	4.8	4.8	2.1	4.7	1.7	4.8	3	3	3	1	3	1	3	TRUE	4	3	4	1	2	1	4	-2.09865	-2.68238	-1.13969	-0.967855	-2.58046	-2.75899	-1.10297	-1.83669	-1.36191	-2.65141	-2.75387	-1.98355	-2.4745	-3.99314	-3.42389	-4.59295	-2.20642	-1.387	-2.19454	-1.62442	-2.59798
	0.0994584	-0.06565	O00483	O00483	Cytochrome c oxidase subunit NDUFA4	NDUFA4	32.1	22.2	37	22.2	22.2	22.2	37	3	2	3	2	2	2	3	TRUE	6	3	5	2	2	3	6	2.08954	1.42212	0.940365	1.67621	1.19291	-1.8823	1.60026	1.31222	0.888788	1.93446	1.37521	1.43323	2.0701	1.13395	1.40237	2.0479	1.46109	0.822655	-0.116016	1.09163	1.64164
	1.24066	1.12332	O00505	O00505	Importin subunit alpha-4	KPNA3	6.1	12.5	10.7	0	5.6	2.9	12.5	2	3	3	0	1	0	3	TRUE	2	7	8	0	3	1	8	-2.51615	-0.0378704	-0.51425	-3.08307	-1.35739	-2.14422	-2.37981	-0.0549774	-0.437292	-1.08703	-0.689291	-0.711	-1.53259	-1.28048	-3.30818	-1.49978	-1.19581	-3.28246	0.517345	1.19575	0.534323
	1.27464	1.31028	O00522	O00522	Krev interaction trapped protein 1	KRIT1	6.5	6.5	8.7	2.4	2.4	2.4	8.7	2	3	3	1	1	1	3	TRUE	4	4	5	16	22	9	22	3.80646	5.93649	3.96377	4.3537	5.01064	3.04896	5.1014	4.04935	3.85654	4.4415	3.93874	4.2025	0.230221	3.75969	3.68612	3.70845	3.61583	2.72804	4.85323	3.73005	-0.939932
	1.24884	0.310593	O00541	O00541	Pescadillo homolog	PES1	23.6	31	26.9	31.1	29.1	28.1	31.1	11	14	13	15	15	15	15	TRUE	26	24	24	19	18	21	26	4.08103	4.36667	4.20923	4.50798	4.49605	3.81002	3.77374	4.71499	4.24183	4.2511	4.16017	3.84147	3.86187	3.83754	3.92829	3.95872	3.85695	3.67637	3.51677	3.38856	3.76302
	0.293604	0.595466	O00559	O00559	Receptor-binding cancer antigen expressed on SiSo cells	EBAG9	0	8.9	8.5	28.6	19.7	28.6	28.6	0	1	1	3	2	3	3	TRUE	0	1	1	3	2	4	4	-3.38677	-2.02706	-1.86243	-2.37094	-3.29281	-2.53876	-5.37392	-2.08479	-0.373423	-0.965425	-1.90553	-2.44171	-4.94483	-2.4822	-1.8929	-2.92512	-1.40791	-3.06463	-2.93672	-2.19339	-4.1069
	0.802558	0.642804	O00566	O00566	U3 small nucleolar ribonucleoprotein protein MPP10	MPHOSPH10	2.8	2.8	2.8	0	2.8	0	2.8	1	1	1	0	1	0	1	FALSE	1	3	1	0	1	0	3	-2.61864	-3.12076	-2.91383	-3.71628	-2.8495	-3.60363	-3.1283	-2.31931	-3.01526	-3.33148	-4.6219	-2.17918	-3.81912	-3.48593	-2.79386	-3.94132	-4.07404	-4.33799	-2.81473	-2.43951	-2.91562
	0.153403	0.048516	O00567	O00567	Nucleolar protein 56	NOP56	39.2	41.1	42.6	35.5	35.5	31	42.6	20	22	23	20	20	19	23	TRUE	56	62	56	24	31	32	62	5.56042	5.62203	5.72047	5.7951	5.76389	5.68121	5.25518	5.563	5.69653	5.71583	5.12124	5.13432	5.40145	5.19638	5.40504	5.49018	5.46719	5.23475	5.08458	5.05841	5.3977
	0.334016	-0.273305	O00571;O15523;Q9NQI0	O00571;O15523	ATP-dependent RNA helicase DDX3X;ATP-dependent RNA helicase DDX3Y	DDX3X;DDX3Y	38.4	34.6	32	15.4	32.6	30.4	38.4	19	17	16	7	14	16	19	TRUE	34	31	34	7	15	19	34	3.92216	2.94448	3.11753	4.15448	3.05212	3.83012	3.21757	3.19514	3.34034	2.2402	4.45437	3.17628	3.76535	3.10393	3.70004	4.25778	2.78163	3.655	3.31579	3.91455	4.11622
	0.853193	0.272662	O00592	O00592	Podocalyxin	PODXL	18.6	20.3	20.4	14	16.1	15.4	20.4	7	8	8	6	7	7	8	TRUE	11	18	17	6	7	8	18	4.5797	4.75403	4.25877	4.08447	4.87224	4.39321	4.78844	4.62031	4.47016	4.80605	4.41838	4.14104	4.25867	4.52024	4.40232	4.57803	3.66246	4.18669	4.35871	3.10268	4.15175
	0.175429	-0.527328	O00622	O00622	Protein CYR61	CYR61	2.4	0	0	12.1	11.3	25.2	25.2	1	0	0	4	4	7	7	TRUE	1	0	0	4	4	8	8	-4.25988	0.91114	-4.80745	0.799438	-0.607908	-3.74852	0.283514	-2.18599	-3.51488	-0.376762	-2.4865	-1.12898	1.65934	-1.06166	-5.87606	0.105299	-0.752735	-0.319805	1.30368	0.464666	0.764191
	0.370145	-0.345543	O00712	O00712	Nuclear factor 1 B-type	NFIB	10.5	10.2	10.5	10.5	15.7	10.5	15.7	2	1	2	2	3	2	3	TRUE	5	2	2	3	6	4	6	-0.0290318	-4.27495	-0.511953	-0.150358	-1.34837	0.218525	-0.556698	-0.685694	-0.557436	-0.639791	-2.32335	-0.562843	-1.38087	-1.46855	0.364265	-0.291637	-0.0220337	-0.453728	-1.64857	-2.62323	-0.797651
	0.29122	0.232086	O00767	O00767	Acyl-CoA desaturase	SCD	18.4	22	21.4	22	22	22	22	6	7	6	8	8	7	8	TRUE	14	12	9	16	16	13	16	4.1495	4.65754	3.45933	3.83881	4.09691	3.57224	4.32422	4.14052	2.80546	4.59132	3.96647	3.9803	4.12564	4.11434	2.67564	3.58843	4.11596	3.79576	3.75508	3.59747	4.28083
	0.135816	-0.330186	O14494	O14494	Lipid phosphate phosphohydrolase 1	PPAP2A	0	0	0	8.5	8.8	8.8	8.8	0	0	0	1	1	1	1	TRUE	0	0	0	3	2	1	3	-5.5469	-1.25669	-0.257996	-0.959509	-2.18951	-2.07111	-4.43613	-4.37373	-4.41328	-1.61589	-3.4989	-3.63803	-5.19071	-0.802288	-1.0161	-3.47616	-4.01892	-5.49067	-2.31665	-4.1368	-3.43302
	0.400898	0.477865	O14495	O14495	Lipid phosphate phosphohydrolase 3	PPAP2B	7.4	3.5	3.5	3.5	3.9	7.4	7.4	2	1	1	1	1	2	2	TRUE	4	2	2	1	1	2	4	-2.40479	-1.73595	-1.87905	-4.71384	-3.87188	-2.01461	-1.76715	-2.78998	-3.69099	-3.13258	-1.47012	-2.65838	-2.58896	-2.63881	-2.74973	-4.20294	-4.41576	-1.78019	-3.34799	-3.50863	-3.36735
	0.519705	-0.541451	O14497	O14497	AT-rich interactive domain-containing protein 1A	ARID1A	5.8	4.5	7.2	1	2	1.7	7.2	8	7	8	2	2	3	8	TRUE	9	7	13	2	1	4	13	0.178644	-1.86496	0.619349	-0.106798	0.0653152	-0.296354	0.416105	-1.55508	0.0169735	0.677801	-1.78288	0	0.593412	0.123259	0.748688	-0.707436	0.740187	-0.476486	0.10092	0.00356483	-0.0410061
	0.607979	1.04188	O14524	O14524	Transmembrane protein 194A	TMEM194A	0	0	0	6.3	6.3	6.3	6.3	0	0	0	3	3	3	3	TRUE	0	0	0	3	4	4	4	-4.08045	2.64452	-3.64487	0.332691	-0.73037	-0.200191	-3.26771	-2.70254	-2.27093	-0.156101	-0.520247	-1.44028	-2.30212	-2.01387	-3.54794	-2.48568	-5.59342	-0.666058	1.62451	-1.16231	-2.21836
	2.71883	-1.23201	O14548	O14548	Cytochrome c oxidase subunit 7A-related protein, mitochondrial	COX7A2L	40.4	40.4	40.4	0	11.4	0	40.4	2	2	2	0	1	0	2	TRUE	5	6	6	0	2	0	6	0.245375	-0.423681	0.398275	1.41076	0.252821	0.677151	-0.311346	-0.334326	-0.323908	-1.53858	0.190176	-1.04319	0.937658	0.818802	0.142664	1.16148	0.560963	0.409298	-0.235371	-1.04084	-0.148764
	0.593278	1.49795	O14569	O14569	Cytochrome b561 domain-containing protein 2	CYB561D2	5.4	0	5.4	5.4	5.4	0	5.4	1	0	1	1	1	0	1	TRUE	1	0	1	1	2	0	2	-0.970577	0.0569324	-4.65299	-4.89911	-2.12947	-1.86267	-0.69738	-4.00096	-0.853088	-1.56187	-2.11329	-3.69933	-0.856794	-6.21731	-6.34761	-1.17818	-5.7111	-1.60265	-4.33467	-3.97643	-4.79501
	0.246428	0.385593	O14578	O14578	Citron Rho-interacting kinase	CIT	2.7	2.5	2.1	0.4	1.3	2.4	2.7	6	5	4	1	2	4	6	TRUE	9	6	6	1	2	4	9	-2.12452	-1.96003	-2.45893	-2.93881	-3.25276	-2.14272	-0.27573	-0.991247	-2.02125	-2.08455	-2.86214	-1.82272	-0.338158	-4.26581	-2.64154	-1.8735	-1.58902	-1.66316	-1.88139	1.06925	-1.60462
	0.257197	-0.509537	O14617	O14617	AP-3 complex subunit delta-1	AP3D1	7.7	1	3.8	5	10.3	5.3	10.3	7	1	3	5	10	6	10	TRUE	8	1	3	5	10	7	10	1.88486	-0.509855	1.56346	2.35403	2.39213	0.384735	0.912569	-3.37459	1.70669	1.54464	1.64644	1.20055	1.37951	0.966808	1.54709	1.34745	1.26305	0.189606	1.32083	1.55893	1.63027
	1.35918	-2.25657	O14641	O14641	Segment polarity protein dishevelled homolog DVL-2	DVL2	0	3	6.1	1.6	18.5	3.7	18.5	0	1	2	0	5	1	5	TRUE	0	2	3	1	9	3	9	-1.80071	-0.321466	-4.45897	-4.02703	-0.563036	-0.619284	-5.35045	-0.92149	-0.952082	-1.18695	0.975145	-2.12007	1.8683	0.636393	2.26322	-0.515751	-0.207571	-0.0610657	0.551615	-3.62675	0.686445
	0.0902491	0.0869354	O14646	O14646	Chromodomain-helicase-DNA-binding protein 1	CHD1	6.2	5.2	7.8	7.9	8.8	9.8	9.8	5	4	6	7	10	11	11	TRUE	8	9	14	10	14	14	14	2.46633	1.22392	0.793188	1.83238	1.64703	1.32227	1.35961	0.44537	2.17145	1.69448	1.1723	1.23503	1.49016	1.89394	0.0542717	1.73076	1.29623	1.09127	1.58024	1.13848	0.159855
	0.622725	0.971951	O14647	O14647	Chromodomain-helicase-DNA-binding protein 2	CHD2	0.5	1.1	1.6	1.6	1.8	7.1	7.1	0	0	1	1	2	8	8	TRUE	0	0	2	1	2	9	9	-3.41688	-2.09316	-3.65872	-1.46477	-2.93101	-2.52932	-2.04344	-2.80812	0.145655	-2.90559	-2.20207	-1.72992	-4.2517	-2.01602	-5.30619	-1.94966	-2.5032	-1.34841	-2.56602	-4.14989	-1.48509
	1.13827	0.950312	O14653	O14653	Golgi SNAP receptor complex member 2	GOSR2	24.1	31.1	19.3	10.4	10.4	22.2	31.1	3	4	3	2	2	3	4	TRUE	6	7	3	2	2	6	7	-0.0238228	-3.73263	1.67681	1.30369	0.859194	0.111971	1.4012	1.84826	0.454777	0.296412	0.32375	0.9909	-1.71713	-0.530977	1.03629	0.510054	0.376133	-0.0609436	-0.695383	-1.04296	1.77211
	0.142704	0.245138	O14656	O14656	Torsin-1A	TOR1A	6.9	11.1	7.5	8.1	12	7.5	12	2	3	2	2	3	2	3	TRUE	3	4	2	2	3	2	4	-0.830271	-0.899141	-3.58814	-1.61483	-2.4135	-3.59293	-1.5001	-1.97981	-1.72411	-2.24433	-1.12501	-2.57439	-0.91836	-1.02785	-3.87321	-0.250893	-3.16257	-3.38568	-1.59427	-2.3103	-0.198303
	1.85175	-1.44586	O14657	O14657	Torsin-1B	TOR1B	10.4	10.4	8.3	4.2	4.2	11.3	11.3	3	3	2	1	1	3	3	TRUE	3	4	3	1	1	4	4	-1.11879	-1.72302	-1.17919	-3.99039	0.0985603	0.905571	-0.888163	-1.51579	-2.03497	-2.08032	-3.40942	-0.507116	-0.593744	-0.166235	0.834778	-0.878304	-0.339237	-0.617874	-0.521866	-1.14928	-0.683287
	0.525767	-0.366939	O14662	O14662	Syntaxin-16	STX16	11.4	30.8	17.2	14.5	14.5	14.5	30.8	2	5	3	4	4	4	5	TRUE	3	11	6	3	4	6	11	0.296278	-0.236198	-0.66259	0.665556	-0.552891	-0.48229	-1.05002	0.371006	-0.63019	0.283789	-0.556973	-0.824358	0.45042	0.253344	-0.537672	-0.119051	0.586025	-0.838179	-1.18248	-1.1581	-2.10619
	0.339865	-0.269334	O14672	O14672	Disintegrin and metalloproteinase domain-containing protein 10	ADAM10	13.6	15.5	25.9	29.7	24.6	28.1	29.7	7	8	11	15	13	15	15	TRUE	10	14	19	20	21	20	21	2.20657	2.24663	3.61715	2.39828	2.88174	2.46922	1.80662	1.8456	2.48268	3.15638	2.61023	2.3613	1.85258	2.69243	3.60885	3.10585	2.73474	1.88436	1.1646	1.11661	1.47383
	0.0896845	-0.21438	O14681	O14681	Etoposide-induced protein 2.4 homolog	EI24	0	0	0	7.9	5.6	7.9	7.9	0	0	0	3	2	3	3	TRUE	0	0	0	3	3	3	3	-3.3592	-2.48586	-4.55197	-2.02101	-2.44421	-3.09161	-4.96505	-1.30823	-3.04611	-0.789938	-2.28128	-1.51855	-4.01182	0.0357227	-3.70119	-2.25438	-1.39201	-1.29921	-1.41258	-0.995958	-3.41341
	0.0234256	0.0128539	O14684	O14684	Prostaglandin E synthase	PTGES	6.6	7.2	7.2	11.2	17.1	16.4	17.1	1	2	2	2	4	3	4	TRUE	3	4	4	2	5	11	11	3.01969	3.22796	3.04819	3.21067	2.86139	2.57666	2.70063	2.60768	2.46865	3.55631	3.28513	2.72173	3.11536	2.72794	2.77351	2.66295	2.94966	3.03358	2.66042	1.94295	2.3736
	0.163818	0.189573	O14734	O14734	Acyl-coenzyme A thioesterase 8	ACOT8	7.2	7.2	7.2	0	0	0	7.2	1	1	1	0	0	0	1	TRUE	2	1	1	0	0	0	2	-1.8371	-2.07079	-2.09128	-3.2786	-1.86502	-0.915428	-1.45495	-2.21838	-2.16702	-3.20921	-2.54298	-2.97119	-1.81089	-2.45678	-2.09155	-3.69553	-1.81452	-3.8319	-1.41592	-5.42222	-1.68683
	0.384149	0.653695	O14735	O14735	CDP-diacylglycerol--inositol 3-phosphatidyltransferase	CDIPT	0	5.2	0	5.2	5.2	5.2	5.2	0	1	0	1	1	1	1	TRUE	0	1	0	2	3	2	3	-2.32616	1.70557	-3.59722	-2.11337	-1.66933	-0.158522	-2.30267	-3.44662	-2.27227	-1.16879	-0.648829	-1.02331	-2.66704	-3.81658	-4.53814	-1.93952	-1.5371	-0.28628	2.30709	-2.67809	1.53208
	0.0325775	-0.0184832	O14744	O14744	Protein arginine N-methyltransferase 5;Protein arginine N-methyltransferase 5, N-terminally processed	PRMT5	15.2	24	20.9	18.2	17.7	20.3	24	8	12	11	10	10	11	12	TRUE	19	21	21	12	12	11	21	2.36312	2.70214	2.72091	2.10976	2.28824	2.5042	1.91415	2.67899	2.57286	2.3685	2.90255	2.14299	2.60091	2.3688	2.41043	2.58525	2.84356	1.88199	2.28869	1.52016	2.58793
	0.1461	-0.358971	O14763	O14763	Tumor necrosis factor receptor superfamily member 10B	TNFRSF10B	3.4	3.4	3.4	10.5	0	7.7	10.5	1	1	1	3	0	2	3	TRUE	2	2	1	3	0	2	3	-1.37142	-2.52775	-1.79489	-2.05579	-4.08247	-3.15375	-2.62194	-2.44951	-1.92153	-0.144384	-4.88524	-1.15968	-1.21841	-1.61861	-1.49304	-0.611305	-0.869022	-5.21807	-3.81949	-3.19044	-3.02251
	0.0796174	-0.136066	O14776;Q5VWI1	O14776	Transcription elongation regulator 1	TCERG1	2.1	1.7	1.5	1	1	1.5	2.1	2	2	1	1	1	1	2	TRUE	2	2	1	1	1	2	2	-5.77845	-3.39819	-2.36394	-3.05341	-2.34445	-2.17841	-2.11008	-2.10126	-3.4394	-3.05837	-2.18218	-3.53035	-1.06806	-3.6695	-3.29991	-3.99253	-0.735546	-2.83969	-0.0499249	0.685616	-0.650759
	0.102788	0.17443	O14777	O14777	Kinetochore protein NDC80 homolog	NDC80	2.8	6.1	6.4	0	0	0	6.4	2	4	4	0	0	0	4	TRUE	2	6	4	0	0	0	6	-4.91253	-1.07069	-0.716551	-0.0843773	-0.0377884	-1.66569	-2.24585	-0.17996	-1.85392	-3.1492	-3.35043	-4.02036	-2.851	-2.76354	-3.0738	-3.57337	-2.13743	-1.44716	-2.94867	0.359415	-0.480492
	0.245507	0.233661	O14786	O14786	Neuropilin-1	NRP1	8.9	7.2	4	7.7	6.6	7.9	8.9	4	3	2	4	3	4	4	TRUE	7	4	3	4	4	5	7	-0.600597	-1.60954	-0.638939	-3.41366	-3.78227	-1.94859	-0.355671	-0.784431	-1.51539	-0.170549	-0.00272751	-0.650743	-1.45471	0.165527	-1.71802	-0.660702	0.0763836	-1.28997	-1.70194	-2.07182	-1.26001
	0.206746	-0.253591	O14802	O14802	DNA-directed RNA polymerase III subunit RPC1	POLR3A	1.7	0.6	0	2.9	5.3	3.7	5.3	2	0	0	3	5	4	5	TRUE	2	0	0	3	8	4	8	-1.58213	0.356909	-1.5791	-0.999674	-1.1808	-0.692795	-1.29894	-3.65672	-2.26808	-0.888391	-1.96681	-2.34849	-3.22829	-1.16368	-1.99434	-1.674	-1.37227	-1.4733	-0.948994	-1.63842	-5.22788
	0.568999	-0.335786	O14818;Q8TAA3	O14818	Proteasome subunit alpha type-7	PSMA7	39.1	41.9	23.8	19	25	34.7	41.9	8	9	5	3	4	6	9	TRUE	17	19	13	4	7	5	19	2.80597	2.26011	1.86795	2.24595	2.09328	2.4626	2.49183	2.12465	0.98279	1.30383	1.96584	2.40811	1.94723	2.20012	2.75415	2.28861	2.36605	1.73558	2.89987	2.4755	2.48721
	0.245776	-0.090064	O14828	O14828	Secretory carrier-associated membrane protein 3	SCAMP3	38.9	38.9	38.9	27.1	27.1	37.5	38.9	9	9	9	6	6	10	10	TRUE	21	24	28	8	9	15	28	3.93436	3.79039	3.94978	3.87574	3.67289	3.45307	3.68364	3.56092	3.41684	3.80926	3.822	3.36815	3.64679	3.85641	4.04284	3.14693	3.91626	3.59198	3.03906	2.48002	2.13788
	0.116867	-0.110542	O14880	O14880	Microsomal glutathione S-transferase 3	MGST3	25	25	25	34.2	33.6	25	34.2	3	3	3	4	4	3	4	TRUE	7	9	10	8	8	7	10	3.62096	4.09982	3.65532	3.34608	3.21201	3.71482	1.68791	3.6	3.74974	3.82757	3.02477	2.99942	2.93329	3.23864	3.54625	3.26025	3.76936	2.80486	1.31091	2.4351	2.92682
	0.168325	0.264064	O14925;Q5SRD1	O14925	Mitochondrial import inner membrane translocase subunit Tim23	TIMM23	17.2	22	18.2	12.9	12.9	12.9	22	3	4	3	2	2	2	4	TRUE	4	5	8	2	2	2	8	1.28517	-1.28932	0.194597	0.444084	0.648348	-0.939133	-1.08822	0.485054	0.513153	0.97101	0.297422	0.551779	1.01817	0.728582	-0.526684	0.331362	1.03429	-2.4399	-1.02117	-1.41381	0.108931
	0.240569	0.286002	O14929	O14929	Histone acetyltransferase type B catalytic subunit	HAT1	17.7	15.8	18.1	12.2	17.2	17.7	18.1	5	4	5	4	4	5	5	TRUE	12	9	13	4	4	5	13	1.72928	0.97854	2.48178	2.68303	3.828	1.86573	3.50892	1.84481	2.68747	2.00978	1.55973	1.87058	1.48465	2.69186	0.713396	1.43492	3.40085	2.03961	-0.186037	0.831837	1.55725
	0.084744	-0.114749	O14936	O14936	Peripheral plasma membrane protein CASK	CASK	7.7	10.7	7.2	8.7	9.8	14.7	14.7	6	8	5	7	8	12	12	TRUE	10	9	6	7	9	12	12	2.29086	0.264343	1.40654	1.60471	2.07665	1.14016	1.29572	2.51027	-0.295248	1.45388	1.66063	1.63188	2.10299	2.16036	-0.0373268	1.66696	1.66181	1.39083	1.6853	-0.181267	0.427919
	0.28985	0.223599	O14949	O14949	Cytochrome b-c1 complex subunit 8	UQCRQ	34.1	24.4	24.4	58.5	40.2	47.6	58.5	3	2	2	6	3	5	6	TRUE	8	5	8	8	6	7	8	1.26092	2.74436	2.31524	3.06717	2.20226	2.00959	2.62183	2.81075	2.2944	3.39532	2.3379	2.45435	3.34278	1.40274	2.82429	2.44445	2.68392	1.87478	2.32517	1.34303	2.36562
	0.35293	0.550608	O14950;P19105	O14950;P19105	Myosin regulatory light chain 12B;Myosin regulatory light chain 12A	MYL12B;MYL12A	6.4	23.3	45.9	0	12.2	18	45.9	2	3	3	0	2	3	3	TRUE	4	5	5	0	2	4	5	-0.394243	-0.654455	-0.704632	-1.89168	-1.7285	-0.829456	-1.70564	-0.515671	0.533205	-2.33668	1.31335	0.939798	-1.73679	-0.737425	-0.386175	-0.730183	-1.80156	0.316851	0.235485	1.91474	0.117359
	0.179171	0.340908	O14965	O14965	Aurora kinase A	AURKA	6	20.1	12.7	19.6	26.6	16.9	26.6	1	4	3	5	6	4	6	TRUE	2	5	3	7	8	6	8	0.874403	0.513565	1.10976	0.144821	1.29132	-0.15062	-1.23452	1.59939	0.0410233	1.09184	1.50232	0.260166	-2.49834	0.0732117	1.80742	-0.185598	0.933819	1.08426	0.243059	-1.23549	0.916962
	0.535421	0.636462	O14966	O14966	Ras-related protein Rab-7L1	RAB29	11.8	14.8	25.1	0	5.4	16.7	25.1	1	2	3	0	0	2	3	TRUE	1	4	4	0	0	2	4	-3.01332	-1.83995	-2.06145	-3.60253	-2.76312	-3.25366	-2.72711	-2.06522	-3.51843	-1.82431	-4.23807	-1.5371	-2.75379	-2.23925	-2.39528	-4.1039	-4.23337	-4.00343	-2.926	-2.63648	-3.0897
	0.00601889	0.0100145	O14967	O14967	Calmegin	CLGN	11.6	2.3	9.3	16.6	9	16.2	16.6	3	1	2	6	3	6	6	TRUE	4	2	4	7	5	7	7	0.319347	0.379902	0.195732	-1.15739	-0.76391	0.670538	0.153074	-2.08565	0.269051	0.372993	-0.208452	1.23456	0.717537	-0.171734	0.711802	-0.211309	-1.53964	0.168844	-0.596205	-1.76673	-2.85901
	0.139852	-0.263236	O14972	O14972	Down syndrome critical region protein 3	DSCR3	4	10.4	6.4	0	10.4	9.8	10.4	1	2	1	0	2	2	2	TRUE	1	2	2	0	2	3	3	-5.09762	-3.83309	-3.03138	-5.51657	-3.89617	-3.11656	-3.07222	-2.10156	-2.90907	-4.61831	-3.53618	-5.27291	-2.6107	-2.21561	-5.96807	-2.9997	-3.20096	-2.93579	-2.70237	-4.8246	-2.55932
	0.324727	0.294603	O14974	O14974	Protein phosphatase 1 regulatory subunit 12A	PPP1R12A	6.1	7.3	5.3	0	0	1.7	7.3	5	6	4	0	0	1	6	TRUE	7	7	5	0	0	1	7	-1.51406	-3.51022	-1.65869	-1.76588	-2.25281	-1.45319	-1.20934	-1.34276	-1.31426	-1.83521	-1.0844	-1.99824	-1.96926	-2.21357	-0.797848	-2.4621	-2.61987	-0.489168	-0.508242	0.0525761	-0.35862
	0.0186858	-0.0204995	O14975	O14975	Very long-chain acyl-CoA synthetase	SLC27A2	11.5	8.7	6.9	18.7	13.5	20.8	20.8	5	4	3	9	6	10	10	TRUE	6	7	4	10	6	14	14	1.66756	1.53526	2.12482	1.48241	1.63903	0.730288	0.898684	0.766388	-0.249756	1.72721	0.908092	1.51126	0.573996	1.25914	-0.125132	1.18218	1.57062	1.22406	0.948902	-0.759056	1.82456
	0.734182	0.917111	O14976	O14976	Cyclin-G-associated kinase	GAK	0.8	0	1.7	2.4	0	0.8	2.4	1	0	1	2	0	1	2	TRUE	1	0	1	2	0	1	2	-4.5586	-1.99461	-2.16919	-3.06563	-3.7738	-3.19708	-3.33819	-4.02127	-2.27126	-1.98351	-3.94664	-4.24917	-5.54711	-6.02296	-3.18239	-3.55907	-3.16753	-3.83365	-1.44249	-2.89196	-2.459
	0.312731	0.562148	O14979;REV__Q9ULL8	O14979	Heterogeneous nuclear ribonucleoprotein D-like	HNRNPDL	10.7	19	19.3	12.6	10.5	16.4	19.3	3	5	6	3	3	5	6	TRUE	4	8	13	3	4	5	13	-0.455175	0.930714	-0.683353	0.0617104	-0.587761	-0.242775	-0.456274	1.52265	2.41894	0.123709	4.13436	0.806496	1.74686	1.78658	-0.536844	0.112099	0.977919	1.09037	1.7747	3.46091	1.67299
	0.57917	0.349927	O14980	O14980	Exportin-1	XPO1	26.1	21.6	23.7	25.3	20.4	26.4	26.4	21	18	18	21	19	23	23	TRUE	48	36	45	27	30	32	48	3.77577	3.74562	4.38068	4.27418	4.02258	4.16116	4.0681	3.12976	4.04508	3.83702	4.34915	4.32841	3.62787	4.34941	2.61202	3.80776	3.73971	3.52118	3.53423	2.81234	3.80874
	0.964276	1.39041	O14981	O14981	TATA-binding protein-associated factor 172	BTAF1	4.9	4.2	2.9	3	3.6	3.6	4.9	5	5	4	4	6	6	6	TRUE	9	8	5	5	6	6	9	-4.19982	-1.23413	-1.51222	-3.13874	-0.888672	-3.48228	-1.25239	-0.652153	-3.18558	-0.822626	-0.426083	-0.489935	-2.05318	-0.151186	-1.46448	-3.63339	-4.65261	-3.2164	-2.65987	-2.88099	-2.22471
	0.918558	1.2458	O15013	O15013	Rho guanine nucleotide exchange factor 10	ARHGEF10	8.1	3.9	3.7	2.6	5.8	5.2	8.1	5	3	3	3	6	5	6	TRUE	7	3	4	3	7	5	7	-1.08963	-1.14067	-0.293209	-0.143774	-0.468264	-0.904924	-0.0385571	-1.10287	-1.43918	-0.747311	-0.0324173	-0.542696	-1.26373	0.336565	-4.81269	-1.48047	-2.54821	-1.60931	-1.14041	-0.765322	-0.591412
	0.674802	-0.627888	O15020	O15020	Spectrin beta chain, non-erythrocytic 2	SPTBN2	12.1	16.9	13.9	14.5	11.8	17.2	17.2	15	24	18	18	14	25	25	TRUE	23	29	23	22	17	26	29	1.76659	1.62052	1.65566	0.972948	2.10367	1.88187	1.40981	1.93492	1.0803	2.59379	1.75131	2.93027	4.31907	2.39129	1.77916	2.01785	2.22045	2.73991	1.87622	2.08861	1.35209
	0.761946	-0.710371	O15027	O15027	Protein transport protein Sec16A	SEC16A	14.3	15.1	12	0	0	4.2	15.1	19	19	15	0	0	4	19	TRUE	26	32	24	0	0	4	32	-2.24595	-0.392992	-1.46543	-1.70852	-1.89686	0.506872	0.0162868	0.22508	-0.617662	-0.915321	-1.76704	-1.21475	0.551609	-0.00362015	-0.841761	0.528303	1.07797	-1.32368	0.38924	0.194738	0.369707
	0.395465	0.369005	O15031	O15031	Plexin-B2	PLXNB2	12.4	7.7	5.4	5.8	9.6	10.4	12.4	17	10	8	9	14	14	17	TRUE	31	15	16	10	17	16	31	1.3008	2.11754	1.83479	2.10899	1.33401	2.2981	2.24687	1.10156	0.649855	2.10161	2.40304	2.2654	1.89479	2.04277	1.912	0.743221	1.67336	0.288168	0.926006	0.727182	0.438473
	0.359523	-0.287376	O15042	O15042	U2 snRNP-associated SURP motif-containing protein	U2SURP	17.1	17.1	14.1	20.1	15.8	19.3	20.1	13	13	13	14	12	14	14	TRUE	24	24	23	17	17	17	24	3.04669	2.47842	3.41422	3.23907	2.50608	3.27164	2.23534	1.75922	3.02303	3.8107	2.9019	3.27278	2.9439	3.17615	3.63857	3.12111	3.51503	2.33248	2.98874	2.7182	2.46893
	0.0357136	0.0634963	O15056	O15056	Synaptojanin-2	SYNJ2	3.1	3.9	1.5	1.7	9.2	5.7	9.2	3	3	2	2	8	5	8	TRUE	3	3	2	2	11	5	11	-1.77285	-1.45411	-2.65068	-0.27029	-0.876757	-0.356785	0.9862	-0.411964	-1.00071	-2.60964	-0.326492	-1.05599	-1.55122	0.645807	-1.92355	-0.839155	0.0505695	-1.18203	0.348257	-5.23933	-2.72217
	0.72606	-0.484963	O15067	O15067	Phosphoribosylformylglycinamidine synthase	PFAS	16.4	17.3	14.8	1.6	3.1	2.7	17.3	13	14	12	1	2	3	14	TRUE	33	23	25	1	4	3	33	1.7528	0.65589	0.0400658	-0.325375	-1.2621	0.835129	0.955864	0.64432	0.196207	0.621048	-0.0383663	0.880688	1.63418	0.913548	-0.249002	0.696341	1.70143	1.47304	1.77264	0.334642	1.5239
	0.0798197	-0.066377	O15091	O15091	Mitochondrial ribonuclease P protein 3	KIAA0391	15.1	15.1	12.7	14.2	12.7	19.7	19.7	6	6	5	6	5	8	8	TRUE	9	9	7	8	5	10	10	0.100901	0.360857	-0.304398	0.748381	-1.99738	0.32184	-0.617117	0.367086	-0.201853	0.41577	-0.641521	0.44286	-0.52961	0.193647	0.634129	-0.0948677	-0.627413	0.587601	0.755478	-1.0011	-0.247503
	0.19298	0.16135	O15118	O15118	Niemann-Pick C1 protein	NPC1	7	8.6	7	10.6	7.7	10.1	10.6	6	8	6	10	7	9	10	TRUE	12	14	12	12	7	9	14	2.58959	1.18889	1.7872	2.29479	2.27158	1.12279	1.55707	2.31843	1.55856	2.66725	2.12053	2.83819	1.79749	1.9325	2.73687	2.05229	2.57212	1.00068	0.554676	1.33621	1.60831
	0.531965	0.542885	O15120	O15120	1-acyl-sn-glycerol-3-phosphate acyltransferase beta	AGPAT2	9.4	6.1	9.4	6.1	3.6	13.3	13.3	2	1	2	1	1	3	3	TRUE	3	2	2	1	2	5	5	-5.14884	-0.0868359	-2.18983	-4.3133	-1.12285	-2.92	-0.671799	-2.2839	-0.955965	-1.57927	-3.11678	-0.444639	-2.5725	-2.82279	-1.54472	-1.53633	-1.44398	-2.38933	-3.56293	-1.19304	-0.852329
	0.159739	0.111423	O15121	O15121	Sphingolipid delta(4)-desaturase DES1	DEGS1	14.9	14.9	15.2	21.7	15.2	15.8	21.7	3	3	4	5	4	4	5	TRUE	9	11	17	9	6	9	17	2.4613	3.28862	3.15278	0.874023	2.75397	4.15336	3.0292	2.86348	3.09206	4.04991	2.76365	2.30619	2.44919	3.1862	3.33943	2.71674	3.0516	2.6928	2.32062	2.24504	2.88587
	0.0503168	0.0463463	O15126	O15126	Secretory carrier-associated membrane protein 1	SCAMP1	34.3	29.9	34.3	21.9	23.1	20.7	34.3	6	6	6	5	4	4	6	TRUE	12	9	10	7	5	6	12	2.21986	1.74406	1.98061	1.08683	1.57489	1.63792	2.00428	2.13162	1.96576	2.16842	1.70064	0.77544	1.58403	0.953484	2.04189	1.51278	1.60648	2.76943	1.29644	0.947094	1.18066
	0.104204	0.0552069	O15127	O15127	Secretory carrier-associated membrane protein 2	SCAMP2	13.7	10	13.7	16.1	11.9	14	16.1	3	3	3	5	3	4	5	TRUE	8	8	6	5	3	4	8	1.82607	1.32823	2.85164	3.00632	2.3821	1.96838	2.17137	1.47726	1.92891	2.34138	2.35703	1.58778	1.72846	1.90248	2.15931	2.40347	1.59527	1.74351	0.816896	0.367729	1.13724
	0.2825	-0.125467	O15143	O15143	Actin-related protein 2/3 complex subunit 1B	ARPC1B	26.9	22.6	39.5	22.8	27.4	29	39.5	7	7	10	7	9	10	10	TRUE	14	15	23	7	10	12	23	3.81799	3.2267	3.88573	3.76553	3.61411	3.63861	3.34538	3.34404	3.64093	3.547	3.37214	3.24738	3.00062	3.85278	3.78884	4.00353	3.60565	2.99824	3.34153	2.51627	3.34998
	0.0567728	-0.030282	O15144	O15144	Actin-related protein 2/3 complex subunit 2	ARPC2	43.7	40.3	46.7	15	32	23.3	46.7	13	13	15	5	9	8	15	TRUE	36	27	29	6	9	9	36	3.58969	3.23741	3.64248	3.69772	3.20355	2.43594	3.5073	2.88596	3.33461	3.05873	3.43851	3.52729	3.41063	3.69116	3.47289	3.64725	2.70071	3.01146	3.41981	3.19884	3.41592
	0.0251017	-0.0114956	O15145	O15145	Actin-related protein 2/3 complex subunit 3	ARPC3	34.8	34.8	34.8	21.3	25.3	27.5	34.8	6	6	6	4	5	5	6	TRUE	17	18	15	6	8	8	18	3.90816	3.79299	3.8843	3.60718	3.93125	3.81125	3.71187	3.77871	3.75796	4.34293	3.94029	3.49777	3.90191	4.1314	3.93396	3.39859	4.0389	3.69375	2.88037	3.28825	3.66206
	0.775054	-0.75406	O15155	O15155	BET1 homolog	BET1	24.6	24.6	24.6	50.8	24.6	24.6	50.8	2	2	2	3	2	2	3	TRUE	3	5	4	3	2	2	5	0.440073	0.964079	0.231403	0.214462	0.65873	0.316532	-0.698877	-0.38751	-0.51512	0.432213	0.114639	0.498535	1.23483	1.45092	-0.875671	0.00598526	2.15447	-0.00229073	-0.636246	-0.0791683	-0.629795
	0.236399	0.0701214	O15173	O15173	Membrane-associated progesterone receptor component 2	PGRMC2	48	48	49.8	44.4	47.5	48	49.8	10	10	11	9	9	10	11	TRUE	25	28	35	13	13	18	35	5.6466	6.02644	5.62997	5.50105	5.94604	6.16723	5.65193	5.77964	5.7104	5.8592	5.92032	5.4909	5.72052	5.68277	5.89488	5.63259	5.87627	5.18464	5.04503	5.26639	5.11881
	0.857397	-0.991943	O15213	O15213	WD repeat-containing protein 46	WDR46	0	5.4	5.4	19.8	23.6	23.3	23.6	0	2	2	9	9	9	9	TRUE	0	2	6	11	11	15	15	-0.339602	-0.126635	-0.252184	0.0723495	0.518957	0.274532	-2.95842	-0.616381	0.740582	0.66818	0.120728	0.258154	1.04543	0.0481682	1.65986	0.664349	0.54253	0.204165	-0.0910168	-2.25637	-0.525984
	0.220996	0.238568	O15226	O15226	NF-kappa-B-repressing factor	NKRF	14.5	19	18	22.6	12	27	27	9	12	10	13	7	17	17	TRUE	12	17	15	14	8	20	20	2.43289	3.03138	1.24561	2.13928	2.18537	2.92574	1.5371	2.4091	1.95152	2.66546	1.60845	2.32036	2.65574	1.46714	0.0144558	2.43227	2.21584	2.27513	2.55713	2.42254	2.42362
	0.0169239	0.0399151	O15228	O15228	Dihydroxyacetone phosphate acyltransferase	GNPAT	0	1.5	5.1	6.6	1.5	5.7	6.6	0	1	2	3	1	3	3	TRUE	0	1	2	4	1	4	4	-5.07815	-0.110464	-5.66617	-4.66476	-2.00878	-2.40271	-3.7216	-3.90847	-3.88755	-1.01628	-3.67496	-1.57015	-2.63466	-1.06015	-2.70093	-5.56277	-3.61439	-2.44561	-1.29926	-4.03015	-2.58986
	0.0479096	0.14657	O15230	O15230	Laminin subunit alpha-5	LAMA5	0.3	0.8	0.7	0.5	0.3	1.6	1.6	1	3	2	1	1	3	3	TRUE	1	3	3	1	1	3	3	-1.11541	-2.02424	-2.04938	-1.35579	-3.09307	0.433453	-5.68775	-1.48575	-0.717373	-3.17038	-3.37868	-2.01058	-1.22763	-1.66362	-5.6088	-2.31525	-5.23244	-1.28219	-3.66101	-3.64517	-2.45532
	0.345656	0.216445	O15254	O15254	Peroxisomal acyl-coenzyme A oxidase 3	ACOX3	22.9	20	31	23.1	11.4	19	31	12	9	13	10	6	9	13	TRUE	25	20	23	11	8	11	25	1.94629	1.63457	2.25351	2.36794	2.56846	2.29553	2.03847	1.50739	2.22994	2.80714	1.63753	2.38013	2.55147	2.04624	1.8897	1.07813	1.86021	1.87618	1.41226	0.859159	1.80168
	0.471564	-0.483555	O15258	O15258	Protein RER1	RER1	28.6	28.6	23	14.8	24.5	24.5	28.6	4	5	3	2	3	3	5	TRUE	8	12	8	2	3	4	12	0.99581	1.42515	1.0585	1.65384	0.64332	1.0495	1.86541	0.0888348	0.781921	1.61289	0.900522	1.2156	2.83985	1.75503	0.871603	2.54773	0.996601	0.355692	0.746161	0	-0.0713482
	0.225005	-0.192135	O15260	O15260	Surfeit locus protein 4	SURF4	18.6	18.6	18.6	10.4	14.9	10.4	18.6	4	4	4	2	4	2	4	TRUE	14	17	13	7	11	6	17	3.87557	3.84427	3.01912	3.6455	4.51718	2.43831	4.39968	4.23142	3.20601	4.47277	4.28809	3.46158	3.36257	4.29428	5.25728	4.04242	4.56605	3.68976	3.33439	1.79509	3.64604
	0.197881	-0.169862	O15269	O15269	Serine palmitoyltransferase 1	SPTLC1	17.1	18	23	15.2	19.5	11.8	23	6	7	9	6	7	5	9	TRUE	11	15	20	6	8	4	20	2.42271	1.93689	3.5274	2.79762	2.81954	3.08209	1.67519	1.59311	3.43949	2.94831	2.57018	2.05794	2.59795	2.70206	1.85297	3.15905	2.46862	2.52273	1.73908	2.30071	2.99234
	0.816419	0.41557	O15270	O15270	Serine palmitoyltransferase 2	SPTLC2	18.1	18.3	19.8	26.3	27.8	24.7	27.8	6	6	7	10	10	10	10	TRUE	11	10	15	11	11	11	15	1.3121	1.80393	0.566034	2.378	2.0147	1.31156	1.62419	1.36174	1.99353	1.3475	1.46898	0.588419	0.861837	1.72525	0.889648	1.11208	1.0252	0.276932	0.713968	0.554508	0.628477
	0.417992	-0.672949	O15294	O15294	UDP-N-acetylglucosamine--peptide N-acetylglucosaminyltransferase 110 kDa subunit	OGT	15.1	9.7	9	6.7	1.9	6.6	15.1	12	7	7	4	1	5	12	TRUE	18	11	10	4	1	5	18	0.694834	-1.0097	-0.936102	0.760292	-1.01364	0.399418	0.888723	-0.856382	-0.0322971	-0.73941	-3.22508	0.618204	0.721382	-1.18255	0.115566	-1.04222	0.76149	1.31778	0.597799	0.106424	0.720789
	0.247812	0.376977	O15305	O15305	Phosphomannomutase 2	PMM2	15.9	15	24	0	0	10.6	24	3	3	4	0	0	2	4	TRUE	6	5	5	0	0	2	6	-1.58103	-3.15726	-0.642557	-1.33566	-3.48674	-1.99143	-0.89106	-0.730309	-1.3343	-2.68928	-3.46306	-1.24326	-1.183	-3.35754	-1.55661	-0.774006	-2.44375	-3.29822	-1.33828	-2.38296	-2.49347
	0.167336	-0.404299	O15321	O15321	Transmembrane 9 superfamily member 1	TM9SF1	3.1	0	9.7	7.4	10.9	13.4	13.4	2	0	3	3	4	5	5	TRUE	3	0	5	3	5	5	5	-3.0898	0.190193	1.43024	0.954626	-0.157328	0.626907	1.39591	-4.67685	1.47935	-0.157848	0.083149	-0.0352211	0.420031	-0.608231	0.929026	0.0119419	0.324842	-0.563324	-0.138002	-2.34569	-2.33832
	1.10808	1.25362	O15344;Q9UJV3	O15344	E3 ubiquitin-protein ligase Midline-1	MID1	3.7	0	4.8	0	0	1.6	4.8	2	0	3	0	0	1	3	TRUE	2	0	3	0	0	1	3	-1.12249	-3.76973	-3.61788	-3.98018	-2.39636	-1.40044	-1.8106	-5.38878	-1.89201	-3.04312	-2.81938	-2.20808	-4.10084	-4.34237	-2.71689	-5.03321	-4.71999	-3.77038	-3.51704	-0.705122	-3.30603
	0.189327	-0.315791	O15347	O15347	High mobility group protein B3	HMGB3	13	6.5	13.5	7	13.5	7	13.5	2	1	2	1	2	1	2	TRUE	3	3	4	1	2	1	4	0.355387	0.0728226	-0.148685	-1.73674	-0.111916	-1.54635	-0.156761	-3.2343	-0.581345	-0.506052	0.190811	0.143696	0.157324	-0.537064	-0.720562	-1.15924	1.38144	-1.3711	1.00314	1.52987	-1.44403
	0.0115455	-0.0147403	O15355	O15355	Protein phosphatase 1G	PPM1G	30.6	26	27.3	0	3.1	0	30.6	9	8	8	0	1	0	9	TRUE	17	15	12	0	1	0	17	0.0239735	-1.16986	0.0976448	-1.55879	-1.1018	-1.0368	-0.603806	-0.655821	-0.35191	-2.22795	-1.26392	-0.691566	-0.769232	-0.465916	-0.265406	-1.72308	-0.274717	-2.20818	-0.061554	0.345556	-0.348791
	0.270699	-0.14669	O15357;Q92835;Q7Z7G1	O15357	Phosphatidylinositol 3,4,5-trisphosphate 5-phosphatase 2	INPPL1	24.5	20	22	5	5.5	7.2	24.5	20	17	17	5	5	6	20	TRUE	29	27	26	9	7	7	29	0.80549	0.158884	0.19153	0.135178	1.25537	0.862879	1.0318	0.171101	0.801298	0.543545	1.37824	1.37801	1.3475	1.16542	0.994423	0.773285	1.29325	0.610252	0.831341	0.229891	1.25632
	0.233425	-0.129534	O15371	O15371	Eukaryotic translation initiation factor 3 subunit D	EIF3D	27.6	27.7	29.4	22.1	32.3	33.6	33.6	13	12	14	8	11	14	14	TRUE	26	27	27	12	19	19	27	3.85524	3.58226	3.75119	3.34066	3.7797	3.9438	3.81462	3.24602	3.54953	2.97846	3.22511	3.48445	2.91283	3.87299	2.96281	3.72966	4.06318	3.53391	3.64865	3.21108	3.46326
	0.499629	-0.745713	O15372	O15372	Eukaryotic translation initiation factor 3 subunit H	EIF3H	10.8	6.8	2.8	5.4	2.6	5.4	10.8	3	2	1	1	1	1	3	TRUE	7	3	3	1	1	1	7	-0.0166512	-1.05564	-1.29066	-1.45104	-2.27545	-0.190851	-0.502064	-2.34657	-2.54153	-2.69187	-3.6711	-0.755167	-0.895954	-0.712416	-1.14127	-3.81677	-0.921003	-0.546618	0.225149	-0.395576	-0.102842
	0.757091	1.3079	O15382	O15382	Branched-chain-amino-acid aminotransferase, mitochondrial	BCAT2	4.1	4.1	11.2	19.1	5.9	7.9	19.1	1	1	3	7	2	2	7	TRUE	1	1	4	9	2	2	9	-6.03544	-2.57943	-2.52752	-3.57102	-2.47374	-3.46292	-3.37956	-3.05455	-0.721365	0.0983543	-0.38335	-3.57858	-1.11878	-1.88646	-2.96826	-4.73443	-3.87954	-4.27897	-1.75048	-2.02851	-2.99283
	0.217797	-0.21055	O15397	O15397	Importin-8	IPO8	5.6	8.7	10.4	9.6	6.8	12.1	12.1	4	6	8	6	5	8	8	TRUE	8	11	10	6	7	8	11	1.09305	0.799042	1.38798	2.04061	0.398817	0.915976	-0.0723362	-0.147352	1.62229	1.35987	1.10515	1.86319	1.12026	1.62561	1.21325	1.66588	0.793846	0.57526	0.128035	0.84478	1.29969
	0.417177	0.223123	O15400	O15400	Syntaxin-7	STX7	39.5	45.6	49	30.7	36.4	20.3	49	7	9	9	7	8	5	9	TRUE	16	20	26	7	10	6	26	3.17055	2.24546	2.4977	2.98844	2.2519	2.22429	1.96567	2.9687	2.79338	2.82395	2.87761	1.74808	2.46545	2.02849	2.26923	2.79057	2.15301	2.13191	1.57445	0.852964	1.66585
	0.144097	0.255152	O15427	O15427	Monocarboxylate transporter 4	SLC16A3	15.9	15.9	14.2	11	12.5	12.5	15.9	7	7	6	4	5	5	7	TRUE	18	15	12	7	7	6	18	4.86088	4.68822	3.86832	5.97045	4.50345	4.48441	4.78595	4.15742	2.72331	4.67515	4.9004	4.42861	4.58735	5.28882	4.44481	4.63613	1.12846	4.05435	3.91652	3.61202	4.06761
	0.127531	0.376705	O15431	O15431	High affinity copper uptake protein 1	SLC31A1	10	10	10	10	10	10	10	1	1	1	1	1	1	1	TRUE	5	2	2	2	2	6	6	-0.822023	0.0807915	-0.217201	-4.0567	-3.60426	-2.0372	-0.100201	-0.622667	0.0523911	0.623306	-0.967836	-0.273037	0.344084	0.272127	-6.00979	1.48234	0.530884	-0.167921	-0.226225	-1.17186	-2.75237
	0.0127218	-0.0376024	O15438	O15438	Canalicular multispecific organic anion transporter 2	ABCC3	0	4.2	1.6	1.3	3.1	1.7	4.2	0	3	1	2	3	1	3	TRUE	0	5	2	2	4	1	5	-0.603094	-1.61495	-5.04742	-3.36547	-1.95025	-4.41807	-4.32297	-0.245295	-2.25886	-1.54834	-2.10839	-4.44593	-5.49105	-2.90558	-0.683397	-0.261189	-2.79547	-2.56749	-3.52114	-3.17218	-4.04737
	0.209705	0.199688	O15439	O15439	Multidrug resistance-associated protein 4	ABCC4	9	13.6	8.5	3.4	5.5	4	13.6	9	13	9	4	7	4	13	TRUE	12	17	12	4	8	4	17	0.582138	0.86727	0.847141	0.146749	-0.455673	-0.341833	-0.0162506	1.10361	-0.03475	-0.918741	0.82456	-1.07802	-0.657673	0.136322	-0.483095	0.218449	-0.220819	-0.310896	-1.42518	-1.83055	0.0581017
	0.360341	-0.296789	O15440	O15440	Multidrug resistance-associated protein 5	ABCC5	0	0	0	0.7	0.7	0	0.7	0	0	0	1	1	0	1	FALSE	0	0	0	1	1	0	1	-4.86604	-1.66934	-4.61461	-4.99955	-3.26159	-2.94656	-3.10381	-4.3617	-2.88539	-3.1592	-4.42419	-4.65767	-3.49895	-3.01712	-3.00988	-4.09729	-3.52607	-3.66189	-2.30302	-2.81622	-4.11617
	0.163033	0.301921	O15446	O15446	DNA-directed RNA polymerase I subunit RPA34	CD3EAP	4.7	4.7	4.7	4.7	12.7	0	12.7	1	1	1	1	4	0	4	TRUE	1	2	2	1	4	0	4	-1.1762	-3.15309	-5.33644	-3.2625	-1.79126	-4.17869	-2.19633	-2.41154	-2.01876	-1.97885	0.310228	-3.59395	-1.21143	-2.81063	-1.67888	-3.45073	-0.749603	-3.79946	-0.718128	-0.975451	-2.08657
	0.975539	0.577066	O15498	O15498	Synaptobrevin homolog YKT6	YKT6	23.2	34.3	23.2	18.7	38.4	30.8	38.4	4	5	4	3	6	6	6	TRUE	8	11	5	4	9	9	11	2.09806	1.57936	2.75884	2.27854	2.41083	2.11033	1.9131	1.99959	0.848978	1.05707	2.42492	2.17629	0.83996	1.20301	0.873447	2.08462	0.843672	1.11285	0.873671	0.511864	1.30475
	0.160791	-0.247879	O15511	O15511	Actin-related protein 2/3 complex subunit 5	ARPC5	32.5	19.2	43.7	27.2	20.5	6.6	43.7	4	2	5	3	2	1	5	TRUE	10	2	13	4	2	1	13	-0.40086	-0.531633	-0.975441	-1.06635	0.118963	-1.07989	-0.562881	-2.43851	-0.411789	-0.333551	-0.325603	-1.29388	-1.59776	-0.206148	1.21923	-1.946	-1.4422	0.0939331	-0.0124798	1.31256	-0.254541
	0.128324	0.0904919	O15533	O15533	Tapasin	TAPBP	16.5	16.7	14.5	7.6	7.6	9.4	16.7	5	5	4	3	3	4	5	TRUE	6	7	7	3	6	5	7	1.56502	2.11487	1.80193	2.4578	1.62587	1.32665	1.74087	2.03061	1.63383	1.79795	2.26966	1.732	2.49175	2.23389	0.976866	2.19448	1.21683	1.54817	-0.485718	0.38608	-0.0969372
	0.728851	0.865841	O15554	O15554	Intermediate conductance calcium-activated potassium channel protein 4	KCNN4	6.8	2.3	6.8	0	0	0	6.8	2	1	2	0	0	0	2	TRUE	3	2	3	0	0	0	3	-2.44786	-3.1791	-3.23919	-4.58966	-3.02471	-2.59601	-2.00541	-1.69596	-1.70901	-1.66788	-3.26118	-3.38149	-3.31189	-3.87091	-1.05414	-2.71003	-4.81322	-3.1558	-5.15487	-3.40143	-2.12221
	0.00341347	-0.00158087	O43143	O43143	Pre-mRNA-splicing factor ATP-dependent RNA helicase DHX15	DHX15	31.3	33.7	35.2	32.2	38.2	35.1	38.2	24	22	25	20	31	29	31	TRUE	46	46	55	30	42	45	55	4.58898	4.40148	4.47673	4.80677	4.68287	4.7314	4.57917	4.24364	4.84934	4.81768	4.96391	4.60488	5.11119	4.79982	4.32829	4.80898	4.44691	4.57292	4.36765	3.85618	4.12281
	0.0969081	0.193881	O43148	O43148	mRNA cap guanine-N7 methyltransferase	RNMT	9	6.1	6.1	1.9	8.8	0	9	3	2	2	1	3	0	3	TRUE	3	3	3	1	4	0	4	-2.48402	-3.58706	-0.888599	-4.43741	1.12759	-2.66256	-0.357737	-2.24012	-1.12868	-0.383911	-0.171074	-4.16625	-0.498579	-2.75522	-1.04601	-1.25344	-1.23645	-2.82137	-0.261559	-1.51717	-1.5774
	0.157269	0.311346	O43156	O43156	TELO2-interacting protein 1 homolog	TTI1	1.2	2.5	0	1.2	1.2	2.5	2.5	1	2	0	1	1	2	2	TRUE	1	2	0	1	2	3	3	-4.31022	-0.0948257	-1.47937	-3.88744	-2.08102	-1.60015	-1.4464	-0.936317	-4.69717	-1.92384	-2.69599	-1.48203	-2.15625	-1.65643	-3.43202	-4.75012	-1.76302	-1.29198	-4.08729	-1.51676	-2.54017
	0.127974	0.124207	O43159	O43159	Ribosomal RNA-processing protein 8	RRP8	9.6	14.9	21.9	19.5	13.6	15.4	21.9	3	5	6	6	4	5	6	TRUE	5	5	7	7	4	5	7	1.12783	1.32912	0.251146	2.38787	0.361401	1.87553	0.389771	0.923929	0.161247	1.60972	-0.159807	0.299101	1.29818	-0.483524	0.574013	0.25964	-0.0795956	0.910004	1.59337	-0.195177	-0.00209427
	2.10135	-1.32827	O43166;Q9P2F8	O43166	Signal-induced proliferation-associated 1-like protein 1	SIPA1L1	3.7	0.6	1.6	1.2	1.2	2.8	3.7	3	1	1	2	1	4	4	TRUE	4	1	1	2	3	4	4	-6.10036	-3.85294	-1.14175	-1.80347	-2.65649	-3.99607	-2.61614	-3.94687	-3.53709	-2.50695	-2.73118	-2.75225	-0.907482	-2.1448	-1.85672	-2.59809	-0.543089	-2.07069	-4.09185	-1.44622	-1.41996
	0.0519166	0.0719337	O43169	O43169	Cytochrome b5 type B	CYB5B	59.3	49.3	53.3	59.3	43.3	60.7	60.7	5	4	4	5	3	5	5	TRUE	22	20	25	12	13	13	25	4.06488	3.76283	3.97863	3.67665	3.9912	3.76232	3.6749	3.30453	3.46087	4.88619	5.11842	2.20262	3.75146	4.48593	3.45589	3.85507	3.85063	2.81696	3.27008	3.24821	3.53097
	0.647054	0.53599	O43175	O43175	D-3-phosphoglycerate dehydrogenase	PHGDH	26.5	25.1	22.3	7.5	9.6	7.7	26.5	12	11	10	3	4	3	12	TRUE	26	20	20	3	4	3	26	1.6471	1.065	0.939655	-0.303175	2.56308	-0.396273	1.99784	1.32288	0.913034	1.26511	1.07255	1.9243	1.59184	1.31495	1.53474	-0.582769	0.0618172	1.3592	2.0651	1.99898	1.89842
	0.157306	-0.374347	O43184	O43184	Disintegrin and metalloproteinase domain-containing protein 12	ADAM12	0	2.9	2.9	2.9	1.1	1.1	2.9	0	1	1	2	1	1	2	TRUE	0	1	2	2	1	1	2	-0.937056	-3.55592	-2.9448	-3.7727	-1.31971	-3.08983	-4.58292	-2.73428	-1.84124	-0.345659	-1.41908	-3.5505	-1.70985	-1.5274	-0.57361	-4.18208	-4.01427	-0.220388	-1.14828	-4.4757	-1.39457
	0.670072	0.89456	O43237	O43237	Cytoplasmic dynein 1 light intermediate chain 2	DYNC1LI2	12.4	3.3	12.4	0	0	3.5	12.4	4	1	3	0	0	1	4	TRUE	6	2	5	0	0	1	6	-2.11977	-0.81666	-6.69021	-3.30099	-4.8033	-0.43878	-0.379457	-2.82879	-1.9709	-1.53316	-3.47536	-3.45084	-1.21433	-3.39017	-3.46762	-3.79439	-4.45853	-2.68084	-3.91223	-3.8712	-0.973244
	0.254063	0.102588	O43242	O43242	26S proteasome non-ATPase regulatory subunit 3	PSMD3	33.3	30	42.9	31.8	37.1	35	42.9	15	14	21	15	18	18	21	TRUE	37	38	52	20	22	19	52	4.65686	3.9933	4.44106	4.6836	4.90915	4.32083	4.04808	3.93921	4.46084	4.49872	4.66851	3.6785	4.10752	3.9361	4.32893	4.08866	4.24776	3.96935	4.05436	3.68915	4.02958
	0.157929	0.319698	O43252	O43252	Bifunctional 3-phosphoadenosine 5-phosphosulfate synthase 1;Sulfate adenylyltransferase;Adenylyl-sulfate kinase	PAPSS1	7.7	10.3	11.1	0	1.6	3.8	11.1	4	4	5	0	1	1	5	TRUE	5	6	6	0	1	1	6	-0.772757	-2.9136	-0.396317	-1.37663	-2.64219	-2.6485	-0.28923	-0.900148	-2.05084	-1.40373	-1.90892	-2.38206	-3.01903	-2.88231	-3.0286	-0.282831	-2.73982	1.09946	-0.600342	0.678965	0.697813
	0.994505	-0.752413	O43264	O43264	Centromere/kinetochore protein zw10 homolog	ZW10	5.5	2.8	6.4	11	9.4	11.3	11.3	3	2	4	5	5	5	5	TRUE	4	2	4	5	6	7	7	-1.07678	-1.50247	-1.29655	-0.0589676	0.176214	-1.47776	-1.40687	-2.02897	-0.464016	0.245264	-0.3974	-1.6249	-0.421318	-0.350687	0.43355	0.0173016	-1.05256	0.211292	-2.14113	-0.168877	-1.10431
	0.048626	0.1433	O43286	O43286	Beta-1,4-galactosyltransferase 5	B4GALT5	2.1	2.1	6.4	2.1	6.4	0	6.4	1	1	2	1	2	0	2	TRUE	1	2	3	1	2	0	3	0.711847	0.967594	1.57424	2.99153	2.72593	1.79861	-0.318285	0.458929	1.09676	2.889	2.11506	-2.76854	0.148199	0.683224	1.26972	1.95383	-2.62054	1.17867	-0.378786	-2.15319	0.2101
	0.61745	0.847414	O43290	O43290	U4/U6.U5 tri-snRNP-associated protein 1	SART1	6.5	4.8	12	3	7.8	15.9	15.9	4	3	6	2	5	11	11	TRUE	5	7	13	2	5	12	13	-4.0344	-1.54094	-0.479881	-3.8339	-1.68092	-2.87112	0.405502	-1.50389	0.287937	-1.65568	0.820477	0.191141	-1.68858	-3.08505	-1.71241	-0.121565	-0.172272	0.240883	-0.648111	2.26479	0.708017
	0.398818	-0.32679	O43292	O43292	Glycosylphosphatidylinositol anchor attachment 1 protein	GPAA1	3.9	3.9	6	6	5.5	7.7	7.7	2	2	3	3	3	4	4	TRUE	4	5	7	3	3	5	7	1.3715	1.44681	1.18985	2.08937	1.66893	1.07126	0.401873	0.608265	1.2442	1.4118	1.74275	0.765928	0.228214	1.91751	2.26202	1.53418	0.76874	1.4249	-0.616346	1.45961	1.26926
	0.301672	0.755644	O43293;Q9UIK4	O43293	Death-associated protein kinase 3	DAPK3	4.4	9	0	5.7	12.1	19.8	19.8	2	4	0	2	4	7	7	TRUE	2	5	0	3	3	7	7	-0.265947	-1.47594	-1.52833	-0.00236893	-1.79614	-0.768251	-1.25935	0.47567	-4.72165	-2.38803	-1.48641	-0.380535	-2.02127	-4.68757	-4.87268	-1.35367	-0.859617	-0.49935	0.541111	1.17824	-0.0963039
	1.34636	0.99942	O43314	O43314	Inositol hexakisphosphate and diphosphoinositol-pentakisphosphate kinase 2	PPIP5K2	7.6	4.6	3.7	2.5	6	10.2	10.2	5	3	2	3	5	8	8	TRUE	7	6	4	4	7	9	9	-2.70925	-0.584938	0.616507	-0.835751	-0.154308	-0.529509	0.679901	0.446903	0.228495	-0.447165	-0.140432	0.470325	-0.843107	-0.22006	-2.10611	0.277193	-0.0452785	-1.82113	-0.155228	-1.19928	-0.0971413
	0.274143	0.351981	O43324	O43324	Eukaryotic translation elongation factor 1 epsilon-1	EEF1E1	27	31	31	6.3	12.6	6.3	31	3	4	4	1	2	1	4	TRUE	4	9	9	2	2	1	9	-0.588781	-0.0518074	-0.74	-0.762892	-1.42682	-1.1559	0.119646	-0.917768	-0.960373	-0.827305	-2.06356	-1.47749	0.0130768	-1.76605	-0.890993	-2.55183	-2.63433	-0.408613	0.915545	-0.625305	-0.230499
	0.307246	-0.126872	O43390	O43390	Heterogeneous nuclear ribonucleoprotein R	HNRNPR	34.4	41.1	38.2	41.9	48.5	47.4	48.5	14	18	17	18	22	21	22	TRUE	46	70	57	40	50	57	70	5.96776	5.34288	5.72944	6.42088	6.15242	5.67201	5.3659	6.07127	5.55515	5.94846	6.13609	5.99288	6.2765	5.65603	5.6396	6.06948	6.34823	5.84116	6.48659	6.62893	6.37237
	0.869418	-0.998944	O43395	O43395	U4/U6 small nuclear ribonucleoprotein Prp3	PRPF3	14.3	15.4	17.7	23.3	19.5	36.7	36.7	6	5	6	12	9	20	20	TRUE	7	11	9	15	14	28	28	1.69886	1.67036	2.51926	3.81544	2.62226	2.14603	1.62009	0.903368	1.79315	1.68993	3.63363	2.60447	3.81624	3.78923	0.810949	3.79596	3.24949	2.77643	2.81947	2.90827	2.27326
	0.102894	-0.19602	O43432	O43432	Eukaryotic translation initiation factor 4 gamma 3	EIF4G3	3.7	3.2	5.7	1.9	4.5	6.1	6.1	4	3	5	0	2	4	5	TRUE	7	4	9	0	2	7	9	-3.7372	-2.79269	-3.21258	-3.23065	-2.90358	-1.57712	-0.784954	-1.92633	-0.815798	-2.60015	-3.79694	-1.07738	-1.48433	-3.1124	-1.31279	-3.19193	-0.106632	-0.61735	-0.98292	-2.42255	-0.975939
	0.234162	0.171683	O43491	O43491	Band 4.1-like protein 2	EPB41L2	21.2	16.8	20.5	9.9	16.3	15.1	21.2	15	12	13	7	12	11	15	TRUE	24	16	16	8	13	15	24	1.79137	0.798042	1.44131	1.73836	1.00344	1.72722	2.60704	0.884497	1.224	1.74588	1.6237	1.53169	1.74814	0.699863	1.13644	1.45697	1.99705	1.54825	2.30371	1.55449	1.77662
	0.670432	1.10522	O43493	O43493	Trans-Golgi network integral membrane protein 2	TGOLN2	14	14	14	12.4	11.7	16	16	5	5	5	4	4	5	5	TRUE	7	7	8	5	4	6	8	1.10812	0.741499	0.223524	0.796972	0.121178	1.27176	0.248751	0.134903	1.17652	0.640949	0.146849	0.636461	0.00818253	0.675022	-1.43196	1.07123	-4.29076	0.321407	-0.74531	-0.443155	0.520586
	0.448831	-0.689823	O43505	O43505	Beta-1,4-glucuronyltransferase 1	B4GAT1	0	0	0	5.1	0	0	5.1	0	0	0	1	0	0	1	TRUE	0	0	0	1	0	0	1	-2.14213	-3.20746	-1.88226	-3.03977	-4.48225	-2.34579	-5.16538	-3.83569	-3.20169	-2.29688	-5.78856	-3.30709	-5.07612	-2.44724	-2.8503	-3.55008	-1.77712	-3.75549	-1.66774	-3.21999	-5.12855
+	1.31883	1.2936	Q8N392	Q8N392	Rho GTPase-activating protein 18	ARHGAP18	5.9	6.9	5.9	8.7	4.8	9.8	9.8	3	4	3	5	3	6	6	TRUE	4	4	4	7	3	6	7	-0.991566	-1.79737	-0.116688	0.110821	-0.165529	-0.984995	-0.402842	0.156441	-0.987003	-0.607281	-0.1516	-0.925978	-1.74475	-1.21355	-4.01571	-2.46266	-0.155125	-1.08809	0.356522	-2.05275	-0.572798
	0.0969935	0.137945	O43592	O43592	Exportin-T	XPOT	4.3	4.1	2.2	7.5	10	5.8	10	3	3	2	6	7	5	7	TRUE	3	3	2	6	9	7	9	-2.16008	1.006	-1.51271	0.124077	-0.708097	-0.524988	-0.663193	-1.446	-0.617607	-0.066267	0.0581055	-0.489607	-2.19578	1.21952	-1.65385	-0.396593	-0.477303	-0.548243	-0.489815	0.510921	-0.340538
	0.99805	-0.35855	O43615	O43615	Mitochondrial import inner membrane translocase subunit TIM44	TIMM44	23.2	23	28.3	14.2	33.4	23.7	33.4	9	9	11	6	13	9	13	TRUE	15	13	19	6	17	13	19	2.36061	2.68441	2.50088	2.72631	2.49174	2.50217	1.87277	2.38133	2.4823	1.91678	2.85491	2.66349	2.94302	2.96371	2.23588	2.77631	2.85032	2.55363	2.74345	2.45888	2.48069
	0.0618326	-0.0819317	O43617	O43617	Trafficking protein particle complex subunit 3	TRAPPC3	6.1	0	10.6	0	0	5.6	10.6	1	0	2	0	0	1	2	TRUE	1	0	2	0	0	1	2	-2.89048	-3.50809	-3.29512	-3.36687	-2.20406	-2.33354	-2.49293	-4.33985	-2.32945	-4.08591	-4.63317	-3.40272	-3.26343	-3.52455	-2.99653	-4.71187	-3.39222	-2.90383	-1.91351	-4.70128	-2.5402
	0.0769887	0.0516218	O43657	O43657	Tetraspanin-6	TSPAN6	4.5	8.2	4.5	17.1	17.1	17.1	17.1	1	2	1	4	5	5	5	TRUE	2	2	2	6	5	5	6	0.954887	1.05833	0.241272	1.63471	0.933271	1.13197	0.238518	0.994209	0.178741	1.38735	1.144	0.843834	1.03047	0.906382	0.417675	1.1907	0.339521	0.592167	-0.0141258	-0.418936	0.809372
	0.0652976	-0.0861648	O43660	O43660	Pleiotropic regulator 1	PLRG1	10.1	17.7	29.8	0	2.5	0	29.8	2	4	8	0	1	0	8	TRUE	8	11	11	0	1	0	11	-1.62229	-2.07471	-0.315529	-1.37846	-2.16667	-1.85714	-1.65278	-0.575218	0.478258	-2.13667	-1.16537	-0.12332	0.0102634	-0.436916	-0.67696	-1.43613	-1.66528	-0.453089	-0.613203	-0.502924	0.226522
	0.463843	0.810553	O43663	O43663	Protein regulator of cytokinesis 1	PRC1	1.8	0	0	4.2	6.1	5	6.1	1	0	0	2	3	3	3	TRUE	1	0	0	2	4	3	4	-5.0422	-2.33165	-0.639704	-0.59856	-2.14368	-4.28288	-3.73134	-4.59026	-4.0049	-4.45899	-2.45835	-1.72406	-5.25123	-6.53424	-3.6433	-3.0275	-5.20357	-2.1714	-4.92349	0.45928	-0.679569
	0.233025	0.294399	O43674	O43674	NADH dehydrogenase [ubiquinone] 1 beta subcomplex subunit 5, mitochondrial	NDUFB5	11.1	11.1	21.2	16.9	12.7	12.7	21.2	2	2	4	4	2	2	4	TRUE	3	2	5	4	2	2	5	1.05989	0.459215	-1.58545	0.950764	1.01342	-0.770681	0.625504	0.205214	0.849712	1.73788	0.478327	-0.0878792	1.26143	-1.00183	1.23936	-0.854851	1.4122	-0.0139503	0.69363	0.596107	0.227825
	0.703693	-0.514867	O43676	O43676	NADH dehydrogenase [ubiquinone] 1 beta subcomplex subunit 3	NDUFB3	19.4	18.4	19.4	11.2	11.2	11.2	19.4	3	2	3	1	1	1	3	TRUE	6	5	5	1	1	1	6	0.0374756	-0.144606	-0.231066	-2.23667	-0.365744	-0.162439	0.18663	-0.727642	-0.0876999	-1.49278	0.275558	-0.0796719	0.274452	-0.17267	0.534481	0.8468	0.540859	-0.860329	-0.490112	-0.66486	0.153141
	0.598876	0.58148	O43681	O43681	ATPase ASNA1	ASNA1	15.8	6	6	0	0	0	15.8	3	1	1	0	0	0	3	TRUE	4	2	1	0	0	0	4	-2.02607	-3.19904	-3.33455	-2.02363	-3.00252	-2.12683	-0.782068	-3.0328	-3.16058	-2.94429	-3.08175	-2.56056	-2.27107	-2.61189	-3.34482	-4.29943	-3.62034	-2.90337	-0.714842	-0.948332	-1.55381
	0.0656617	0.120396	O43684	O43684	Mitotic checkpoint protein BUB3	BUB3	30.2	33.2	28	4	4	16.8	33.2	6	7	6	1	1	3	7	TRUE	14	13	12	1	1	4	14	1.36089	-0.332575	0.919132	-0.0122681	-0.723846	-0.0932274	0.66062	0.193237	0.480637	-1.42866	0.387863	0.395756	-2.70465	0.11828	1.08598	1.19908	-0.22658	0.494976	1.01677	1.68411	0.991632
	0.119057	0.045915	O43707	O43707	Alpha-actinin-4	ACTN4	73.9	73	72.1	64.2	62.9	62.3	73.9	43	39	39	35	35	33	43	TRUE	311	310	295	97	103	114	311	8.83509	8.1248	8.3569	8.67652	8.45725	8.42817	8.95406	8.62468	8.49047	8.68686	8.16067	8.15127	8.72551	8.47454	8.22219	8.55701	8.46976	8.34351	8.70809	8.74955	8.75441
	1.61392	0.971279	O43709	O43709	Probable 18S rRNA (guanine-N(7))-methyltransferase	WBSCR22	27.4	16.4	27.4	20.6	17.8	12.8	27.4	5	3	5	4	3	4	5	TRUE	5	4	8	5	4	7	8	0.709238	0.157074	-0.019352	1.675	-0.539066	0.171175	1.82647	0.629927	1.5952	0.56391	0.311106	0.726841	-0.241333	-0.697468	0.00526619	1.22092	-0.213308	-0.248293	-0.678133	1.24935	0.507259
	1.11505	1.8419	O43747	O43747	AP-1 complex subunit gamma-1	AP1G1	5.7	2.8	4	12.4	10.6	8.6	12.4	3	2	3	7	7	6	7	TRUE	5	3	4	7	8	7	8	0.0528984	0.838699	0.669319	-0.0298405	0.704372	0.429234	0.637226	-0.386017	0.574234	1.16914	0.447268	-0.218409	-0.865154	-0.315611	-5.70765	-0.123417	-1.99487	0.178747	-1.85951	0.375015	1.09956
	0.388289	0.51113	O43752	O43752	Syntaxin-6	STX6	14.1	22.7	18.8	14.5	14.9	19.2	22.7	2	3	3	2	2	3	3	TRUE	4	7	4	3	5	3	7	-0.0344791	-1.33325	-2.15266	-1.52035	-0.222015	-1.50557	-2.89345	-1.168	-1.01299	-1.26598	-0.329134	-0.84911	-2.24358	-0.571344	-0.718185	-1.4056	-1.91204	-3.73471	-0.386316	-0.328703	-0.47703
	0.225144	-0.23029	O43772	O43772	Mitochondrial carnitine/acylcarnitine carrier protein	SLC25A20	13.6	13.6	10	15.6	7.6	9	15.6	4	4	3	4	2	2	4	TRUE	6	7	6	4	3	2	7	-1.08304	1.5643	0.807671	0.829479	-0.41918	-0.220716	0.868015	0.635571	0.887283	0.70768	-0.0452938	-0.729074	0.826824	-0.560551	-0.0299911	1.72422	0.817787	0.927635	-1.09943	-1.97334	0.481155
	0.459598	0.239911	O43776	O43776	Asparagine--tRNA ligase, cytoplasmic	NARS	28.3	27.2	25.9	15.1	23.2	22.4	28.3	14	14	16	7	11	10	16	TRUE	27	39	34	8	16	12	39	2.99909	2.8452	3.63376	3.76722	2.89151	2.93327	3.28154	3.31367	3.64604	2.88213	3.44308	3.23276	2.53997	3.7017	2.86033	2.81419	3.77804	2.66553	3.01625	2.39229	2.94939
	0.0594852	-0.0273692	O43795	O43795	Unconventional myosin-Ib	MYO1B	21	21.6	21.5	28	25.4	25.3	28	20	17	18	24	21	22	24	TRUE	36	30	32	35	29	36	36	4.07466	4.35518	3.94215	3.70012	4.35101	3.94039	4.1708	3.82886	3.79634	4.55744	3.80284	3.55172	4.03052	3.92871	3.69526	4.21638	4.14745	3.85389	3.52888	2.71366	3.44801
	0.175607	-0.284953	O43808	O43808	Peroxisomal membrane protein PMP34	SLC25A17	5.9	0	0	2.9	0	0	5.9	1	0	0	1	0	0	1	TRUE	1	0	0	1	0	0	1	-6.15384	-1.29141	-1.29142	-2.86205	-5.18221	-1.95749	-4.55734	-3.48717	-3.17289	-2.74121	-6.03333	-4.97194	-4.21496	-5.01484	-3.2669	-2.94315	-2.9051	-4.90922	-2.31436	-2.96014	-4.34587
	0.0165808	0.0447369	O43809	O43809	Cleavage and polyadenylation specificity factor subunit 5	NUDT21	18.5	30.4	20.7	15.4	23.3	3.5	30.4	3	6	4	3	4	1	6	TRUE	5	9	9	2	4	1	9	-0.296406	0.745594	0.582481	-1.23782	1.87098	-1.68259	-0.239086	1.27351	-1.50165	1.8945	2.03014	-0.785198	1.46606	1.53845	2.36581	0.132618	-2.20191	-0.897247	0.467194	1.55974	0.813953
	1.56673	-0.552549	O43813	O43813	LanC-like protein 1	LANCL1	7.8	7.8	5	11.3	7.8	10.8	11.3	3	3	2	3	3	4	4	TRUE	5	4	3	4	3	5	5	0.92905	-0.681166	1.11895	2.21212	1.04037	1.49804	0.971106	1.07425	-0.143806	0.27051	0.726511	0.42366	1.11146	1.29007	0.81702	1.49215	0.922367	1.00446	0.686518	0.543829	0.804861
	0.0704139	0.0798709	O43818	O43818	U3 small nucleolar RNA-interacting protein 2	RRP9	9.5	7.4	3.6	0	2.3	2.1	9.5	4	3	2	0	1	1	4	TRUE	4	5	2	0	1	1	5	-1.43798	-1.98829	-2.13148	-3.11823	-2.60885	-1.29224	-0.635321	-1.5039	-1.15624	-2.67669	-2.00712	-1.48007	-2.1018	-2.1917	-0.70516	-2.39159	-1.72587	-0.822439	-0.212727	-0.0151768	-0.992081
	0.407685	-0.542102	O43824	O43824	Putative GTP-binding protein 6	GTPBP6	0	2.3	6.2	8.5	4.3	4.3	8.5	0	1	2	3	2	2	3	TRUE	0	1	4	4	2	3	4	-2.39006	-3.18498	-1.19613	-3.25297	-1.93171	-2.48254	-3.50449	-4.67319	-1.22769	-2.62149	-1.6896	-2.8821	-2.91742	-2.47072	-1.16517	-1.6139	-3.2707	-1.90805	-2.24747	-1.98451	-5.56205
	0.603263	-0.959752	O43837	O43837	Isocitrate dehydrogenase [NAD] subunit beta, mitochondrial	IDH3B	22.3	17.9	16.4	0	28.3	17.9	28.3	6	5	5	0	7	5	7	TRUE	7	7	7	0	7	6	7	-0.915323	-2.61696	-0.499718	-1.66306	0.640734	-0.230009	-0.128668	-0.428917	-0.307854	-2.27955	1.25992	-0.0433521	0.906204	-1.25208	2.24822	1.82113	-1.30468	1.41129	1.13464	1.45604	0.0704746
	0.257101	0.227545	O43847	O43847	Nardilysin	NRD1	7.1	9.4	11.5	8.5	9.6	16.3	16.3	7	9	11	8	10	16	16	TRUE	11	15	18	8	12	17	18	1.13638	0.562019	1.6078	0.863071	2.11798	1.417	0.744823	0.815615	1.8243	1.11513	1.45308	1.91026	0.437622	2.21111	0.279987	0.811243	1.76389	0.994076	0.579105	-0.243567	1.52808
	0.589303	1.08946	O43852	O43852	Calumenin	CALU	5.1	0	23.8	0	0	3.2	23.8	1	0	5	0	0	1	5	TRUE	1	0	5	0	0	1	5	-2.13018	-4.37554	-3.14077	-0.552816	-3.29396	-2.87274	-1.7053	-4.63994	0.560284	-4.59028	-4.23322	-1.64946	-4.68193	-3.59793	-2.8281	-4.37483	-3.92511	-3.38675	-2.07876	-1.34506	-2.0913
	0.0736497	-0.0412455	O43854	O43854	EGF-like repeat and discoidin I-like domain-containing protein 3	EDIL3	42.7	45.8	41.5	42.9	39.6	45.4	45.8	17	18	17	17	15	19	19	TRUE	39	44	40	27	29	34	44	5.11712	5.33406	4.949	5.24123	5.05941	5.21685	5.11978	5.09428	4.83336	5.31544	4.87689	5.02243	5.24724	5.00448	5.92947	4.98382	4.6665	4.67816	5.55834	5.25391	5.46128
	0.63997	-0.760204	O43865;Q96HN2	O43865;Q96HN2	Putative adenosylhomocysteinase 2;Putative adenosylhomocysteinase 3	AHCYL1;AHCYL2	5.7	8.1	6.6	0	2.6	4.9	8.1	3	4	3	0	1	2	4	TRUE	6	10	5	0	1	2	10	-1.0261	-1.47583	-0.889103	-2.3067	-0.652908	-2.18387	-0.337227	-1.67188	-2.50767	-2.17414	-1.4886	-2.24808	-0.946875	-1.03868	-1.03552	-3.16317	-0.0916538	0.409527	-0.782234	-1.40904	-0.374781
	1.04945	-1.72547	O43896;Q96L93	O43896	Kinesin-like protein KIF1C	KIF1C	2.8	0	0	1.2	0	6.6	6.6	2	0	0	0	0	3	3	TRUE	3	0	0	1	0	4	4	-2.88356	-2.0682	-5.7446	-2.21429	-2.88123	-3.60019	-1.76374	-5.94698	-6.22502	-4.76532	-3.9075	-3.54964	-2.10974	-2.94494	-2.00952	-1.07512	-5.47447	-2.1916	-0.738104	-2.14486	-2.51581
	0.185916	0.417061	O43913	O43913	Origin recognition complex subunit 5	ORC5	3.9	2.1	0	1.6	1.6	6.4	6.4	2	1	0	1	1	3	3	TRUE	2	2	0	1	1	3	3	-1.83006	-2.65556	-1.1056	-3.02801	-2.06421	-2.22303	-0.107471	-1.33448	-5.10209	-1.83989	-3.09115	-1.92883	-4.58665	-1.902	-4.20682	-2.12991	-1.7704	-1.31049	-1.32201	-0.239407	-2.72507
	0.486737	-0.709988	O43929;Q2YDI2;CON__Q2YDI2	O43929	Origin recognition complex subunit 4	ORC4	11	9.4	6	11.5	13.5	5.5	13.5	4	3	2	4	4	2	4	TRUE	7	5	4	4	4	2	7	-1.48979	-0.710726	-0.149069	0.244205	-0.463144	-1.14499	-0.254946	-1.0352	-1.56841	-1.62503	-2.61744	-1.44456	-0.943624	0.439667	-3.52583	-0.715847	0.455194	0.00477219	-0.213419	-2.84911	-0.390488
	1.09445	-0.560738	O60216;Q9H4I0	O60216	Double-strand-break repair protein rad21 homolog	RAD21	19.5	20	14.1	14.6	9	19.5	20	9	8	6	6	4	8	9	TRUE	15	15	12	7	7	16	16	1.23423	1.32099	1.05691	1.03885	0.97064	1.01019	1.26181	0.656424	0.681389	0.238218	-0.304148	1.39565	1.42301	1.03877	1.5148	1.22303	1.40934	0.68482	1.13932	0.973005	1.03452
	0.350694	-0.423355	O60231	O60231	Putative pre-mRNA-splicing factor ATP-dependent RNA helicase DHX16	DHX16	7.3	4.6	8.3	11.3	13.7	14.4	14.4	4	3	4	8	9	11	11	TRUE	6	4	9	11	11	15	15	0.230402	-1.15717	1.50263	-0.588936	0.644609	-0.357273	-1.76391	0.357168	-1.23346	1.42002	0.518351	-0.291136	0.798477	-0.119755	-0.534159	0.124346	0.318634	0.959621	-0.360184	1.16372	0.911436
	1.06502	-1.03841	O60244	O60244	Mediator of RNA polymerase II transcription subunit 14	MED14	1.4	0.8	3.6	3.2	1.3	2.9	3.6	1	1	3	3	1	3	3	TRUE	2	1	3	3	1	5	5	-0.83371	-0.388979	-0.136332	-0.863697	-0.457499	-2.10295	-3.26266	-2.71545	-0.859089	0.128639	-1.55605	-1.57652	-0.385157	-0.230801	-0.180904	-1.13247	-0.279381	-1.40195	-0.945095	-1.91701	-2.89699
	1.05131	-0.944436	O60245	O60245	Protocadherin-7	PCDH7	4.1	3.3	0	5.3	2.4	4	5.3	3	2	0	4	2	3	4	TRUE	3	2	0	4	2	4	4	-0.989605	-4.21942	-2.35079	-3.86585	-1.77343	-1.52957	-2.25578	-1.88196	-3.96943	-1.46541	-3.86323	-2.31296	-1.17933	-1.39603	-2.52521	-1.58859	-2.40667	-0.986311	-2.28988	-2.63157	-2.53934
	1.40698	0.621362	O60256	O60256	Phosphoribosyl pyrophosphate synthase-associated protein 2	PRPSAP2	14.9	13.6	10.6	14.4	21.4	11.9	21.4	4	4	3	2	4	2	4	TRUE	6	6	5	3	6	3	6	-0.150652	0.228525	-0.135023	0.449039	0.025322	0.898964	0.702143	1.06446	0.409449	1.1337	-0.248966	0.894985	0.128317	0.200375	-0.280962	0.190525	0.524881	-0.535538	0.350906	-0.0907745	0.437868
	0.0252505	0.00868289	O60264	O60264	SWI/SNF-related matrix-associated actin-dependent regulator of chromatin subfamily A member 5	SMARCA5	38.2	39.3	40.9	47.1	45.3	51.6	51.6	27	26	30	34	33	37	37	TRUE	63	58	65	66	63	71	71	5.28093	5.44945	5.74805	6.1651	5.93031	5.61297	5.49946	5.07312	5.68252	5.58423	5.25626	5.16072	5.08831	5.47704	5.38233	5.50246	5.46357	5.29049	5.18191	4.94368	5.02913
	1.22998	0.662332	O60271;Q9UPT6	O60271	C-Jun-amino-terminal kinase-interacting protein 4	SPAG9	14.6	15.9	13.2	3.7	8.6	8	15.9	14	15	13	4	7	8	15	TRUE	20	22	16	4	8	8	22	0.781158	0.91544	1.11323	0.709312	1.48715	1.38521	0.39727	1.36745	0.753748	1.37053	1.45276	0.460051	0.531963	1.20035	0.623516	0.0097332	-0.340984	-0.196756	0.426575	1.03445	-0.125418
	0.00549045	-0.00520166	O60287	O60287	Nucleolar pre-ribosomal-associated protein 1	URB1	2.9	3.9	4.4	5.4	6.2	5.5	6.2	5	6	7	8	10	9	10	TRUE	6	11	10	10	11	10	11	0.133726	1.36726	0.688637	1.28332	1.61843	1.1438	0.144323	0.346479	1.02568	1.76075	1.33245	0.417486	0.847256	0.941652	-0.0730133	1.02384	1.1265	1.19215	0.197447	4.82285	0.212996
	0.414746	-0.627649	O60293	O60293	Zinc finger C3H1 domain-containing protein	ZFC3H1	0.7	2.9	1.2	6.7	5.2	7.5	7.5	1	3	1	9	8	11	11	TRUE	1	3	1	9	8	14	14	-3.90585	-3.74658	-1.20891	-1.03721	-0.63236	-1.04897	-3.39271	1.33597	-1.77712	-0.847387	-1.16702	-1.3209	-1.5961	-0.540087	-0.0646725	-1.2672	0.226257	-0.161478	-1.46781	-1.14514	-0.0328655
	0.693768	-0.432445	O60306	O60306	Intron-binding protein aquarius	AQR	9.7	7.9	10.2	4.5	2.3	4.6	10.2	9	8	10	5	3	5	10	TRUE	18	11	12	4	3	5	18	0.488159	2.53881	1.44557	0.0978069	1.43829	1.60404	0.977694	0.674456	0.00473595	1.28461	0.0999317	1.13531	0.819931	1.81758	0.82394	1.10396	1.77283	0.43317	1.56312	0.469437	0.287563
	0.10393	-0.0913426	O60313	O60313	Dynamin-like 120 kDa protein, mitochondrial;Dynamin-like 120 kDa protein, form S1	OPA1	12.5	19.7	12.8	7.6	8.4	7.9	19.7	10	15	10	6	6	6	15	TRUE	15	21	17	7	6	6	21	0.832174	0.518272	1.10562	-0.0615292	1.40353	0.661673	0.707417	1.28528	0.470058	0.865845	0.746349	0.0524387	1.52529	-0.403656	1.37113	0.544832	0.97143	0.666426	1.64053	1.40031	1.39984
	0.0910554	-0.184794	O60318	O60318	Germinal-center associated nuclear protein	MCM3AP	1.1	1.1	2.5	2.9	3.6	1.5	3.6	1	1	2	4	3	2	4	TRUE	1	1	3	4	4	2	4	-0.178188	-1.22982	-4.69151	-2.43513	-2.01408	-2.68573	-1.3057	-1.19419	-1.19912	-0.27471	-2.53907	-3.22009	-1.29068	-0.745592	-4.4429	-0.990656	-0.376274	-0.778013	-1.44624	-4.49847	-1.03556
	0.120648	-0.16538	O60341	O60341	Lysine-specific histone demethylase 1A	KDM1A	7.7	8.6	15.1	2.9	7.7	10.4	15.1	5	5	8	2	3	7	8	TRUE	9	12	13	3	3	7	13	-0.154152	-0.453228	-0.638672	-2.81857	0.0847492	-1.16531	-0.671654	-1.18443	-0.645094	-0.672703	-0.570196	-0.374044	0.220592	-0.392368	-0.442345	-0.352158	0.730764	-2.89034	-0.212524	-2.51553	-0.259081
	0.256781	0.46	O60343	O60343	TBC1 domain family member 4	TBC1D4	6	7.3	3.3	3.9	1.5	7.8	7.8	5	6	3	4	2	6	6	TRUE	5	7	6	4	2	6	7	0.456358	-0.98255	-0.878817	1.68114	-0.885201	-0.503323	0.13356	-0.0408096	-1.51804	-0.261143	-1.77803	0.127083	-0.478693	-0.106609	-2.78243	-3.25303	0.845047	-0.321663	-0.573933	-1.31674	0.372381
	0.00740924	0.0041062	O60427	O60427	Fatty acid desaturase 1	FADS1	20.5	23.2	23.2	23.6	23.2	29.7	29.7	6	7	8	8	7	11	11	TRUE	8	11	12	12	13	13	13	2.73529	2.7213	3.27529	3.33243	3.15383	2.56779	2.40049	2.9216	2.71013	2.95032	2.74696	2.67648	2.15568	2.83595	3.21829	3.0009	2.88389	2.28663	2.06602	0.830391	1.61901
	0.857794	0.732941	O60437	O60437	Periplakin	PPL	5	5.1	5.9	1.5	1.1	0	5.9	6	6	8	1	1	0	8	TRUE	6	7	10	1	1	0	10	-1.90243	-2.27133	-2.66173	-1.7849	-1.65803	-1.82915	-1.62167	-1.01813	-0.840967	-1.96642	-2.60843	-0.494078	-1.29577	-1.56297	-2.40285	-1.68727	-3.40346	-2.59502	-0.168871	0.477844	0.202541
	0.517118	0.774252	O60476;P33908	O60476	Mannosyl-oligosaccharide 1,2-alpha-mannosidase IB	MAN1A2	7.6	3.3	4.5	5.9	5.6	12.5	12.5	3	1	2	3	3	6	6	TRUE	3	1	3	3	2	7	7	-4.56632	-1.80949	-0.21965	-0.491516	-2.2122	-0.79653	0.0272331	-1.6946	-0.799101	-0.56813	-1.46079	-0.674723	-3.12451	-0.257402	-1.01556	-0.057024	-1.23598	-4.12514	-1.90029	-2.45636	-3.77739
	0.120584	0.221566	O60488	O60488	Long-chain-fatty-acid--CoA ligase 4	ACSL4	24.1	29.8	27.6	31.8	35.2	40.9	40.9	10	13	12	14	16	20	20	TRUE	16	30	25	14	22	23	30	5.78629	3.02567	2.86028	4.18033	4.41171	4.2584	2.88956	6.08397	5.7965	4.23619	4.57388	4.28643	2.33223	5.54019	5.75253	4.13288	3.95511	4.8242	3.31568	2.95958	2.579
	2.06124	-0.888648	O60499	O60499	Syntaxin-10	STX10	20.1	20.1	20.1	17.3	30.9	14.5	30.9	3	3	3	3	5	3	5	TRUE	4	4	4	5	6	5	6	0.748108	0.270208	0.623425	0.596233	0.832113	0.264099	-0.440863	-0.37645	0.0985317	-0.261534	1.08894	-0.103811	1.10875	1.30783	0.270161	0.993757	0.871519	0.784687	0.0687466	1.11702	-0.657486
	0.2122	-0.202574	O60502	O60502	Protein O-GlcNAcase	MGEA5	9.5	13.3	7.8	0	2.4	3.9	13.3	7	11	6	0	2	3	11	TRUE	9	18	6	0	2	3	18	-0.842205	-0.588202	0.42984	-2.82514	0.719902	-0.314133	-0.320654	0.416952	-0.573898	-1.85907	0.494165	0.242399	0.109085	0.421165	-0.338488	-0.0313091	0.0123291	-0.557442	-0.339314	-0.0430565	0.100739
	0.427064	0.438474	O60503	O60503	Adenylate cyclase type 9	ADCY9	2.4	4.4	4.1	3	6.4	3.3	6.4	2	4	4	3	6	3	6	TRUE	3	5	5	4	7	4	7	-2.68734	-1.06931	-0.21073	-0.564245	-3.24194	-1.08663	-1.53674	-1.19143	-0.842094	-0.750673	-0.526182	-1.46714	-3.20649	-0.883589	-0.0167198	-1.24136	-2.00758	-1.58935	-3.64923	-3.49992	-1.77237
	0.409949	0.21283	O60506	O60506	Heterogeneous nuclear ribonucleoprotein Q	SYNCRIP	45.4	45.3	43.5	50.1	47	46.9	50.1	14	13	13	17	17	15	17	TRUE	30	32	28	32	32	29	32	3.76449	3.29316	3.59621	3.37754	5.00806	3.6911	4.50887	4.34023	3.76914	4.88363	4.68144	4.11263	4.57914	3.7202	4.06876	4.38813	4.59956	3.66316	5.18034	5.59173	4.76196
	0.0428387	0.081865	O60507	O60507	Protein-tyrosine sulfotransferase 1	TPST1	2.7	0	5.9	2.7	2.7	2.7	5.9	1	0	2	1	1	1	2	TRUE	1	0	2	1	1	1	2	-4.43808	-2.46439	-1.41663	-4.38786	-3.57713	-2.8712	-3.06653	-5.10342	-2.66725	-3.62804	-2.17685	-4.54307	-5.30285	-2.48949	-2.14178	-3.35717	-3.74213	-4.64293	-3.6099	-4.09209	-2.73997
	0.302243	0.271584	O60518	O60518	Ran-binding protein 6	RANBP6	4.8	3.9	2	8.8	7.7	12.4	12.4	2	2	1	6	5	9	9	TRUE	3	4	2	9	8	9	9	2.57489	-2.87424	-1.05648	-0.122885	-2.0346	-0.285847	-0.511644	-0.802221	-1.02186	-0.0736637	-0.419462	-0.256741	-2.45258	-0.678429	-0.946888	-0.305927	-0.343285	0.0120125	-1.3924	-1.59335	-0.371132
	0.275534	-0.232818	O60524	O60524	Nuclear export mediator factor NEMF	NEMF	4.2	3.3	3.7	4.1	8.1	9.7	9.7	3	2	3	4	8	10	10	TRUE	5	3	3	4	9	11	11	0.584246	-0.517218	0.796167	0.36343	0.243679	1.01337	0.558926	-0.675735	0.34894	0.310686	0.682362	0.644817	-0.589659	1.15981	-0.0195026	0.588755	1.1991	0.928396	1.79136	0.705736	1.57736
	0.100279	0.257123	O60563	O60563	Cyclin-T1	CCNT1	0	3.6	3.6	11.6	7.3	4.4	11.6	0	1	1	4	3	3	4	TRUE	0	0	1	5	3	3	5	-0.887321	-1.39719	-1.11396	-0.213362	-0.346195	-2.20253	-5.19463	-1.32182	-1.15301	-0.181118	-0.21619	-1.65446	-0.598974	-1.57922	-0.57073	-1.33062	-2.96534	-4.21909	0.182184	-4.1236	-3.42312
	0.268867	0.336994	O60566	O60566	Mitotic checkpoint serine/threonine-protein kinase BUB1 beta	BUB1B	2.2	5	5.9	0.9	4.8	2.1	5.9	2	4	5	1	4	2	5	TRUE	2	5	7	1	4	3	7	0.0454865	-1.02517	-2.15228	-3.26865	-1.54881	-0.918745	-2.04891	-0.934656	-0.789396	-2.04454	-2.03078	-0.990995	-4.00195	-1.50279	-2.03008	-1.20697	-1.0446	-1.07484	-3.44685	-1.74793	0.0982456
	4.10329	-1.16687	O60568	O60568	Procollagen-lysine,2-oxoglutarate 5-dioxygenase 3	PLOD3	23.3	25.9	29.4	6.4	3.9	10.8	29.4	12	13	14	3	2	6	14	TRUE	19	20	21	3	2	6	21	1.37574	0.219898	-0.0938282	-0.895437	-0.169962	-1.6282	0.733271	0.456526	0.500422	0.0492706	0.428616	-0.0311394	1.63694	0.967709	1.30795	1.60494	1.67449	1.94615	1.12493	0.821201	0.0175476
	0.435291	1.07459	O60573	O60573	Eukaryotic translation initiation factor 4E type 2	EIF4E2	13.1	13.1	25.3	28.2	21.6	4.1	28.2	2	2	5	4	3	1	5	TRUE	3	3	9	6	4	1	9	1.10543	-0.961241	-0.117477	-0.787863	0.0562649	-0.717468	-1.09491	-1.11829	0.800089	1.99468	1.35342	-2.11509	0.0942574	0.0210934	-1.59688	-5.19053	1.29907	-1.25466	-3.44275	0.182356	0.409321
	0.0601168	0.0496216	O60610	O60610	Protein diaphanous homolog 1	DIAPH1	17	22.2	18.4	12	13.6	22.2	22.2	20	22	19	13	14	25	25	TRUE	51	41	34	17	16	30	51	3.05366	3.81676	3.23469	3.50088	3.39155	5.0176	4.4046	3.9886	3.03076	2.78233	3.20559	3.57226	3.39257	3.65921	2.74645	3.52083	3.4496	3.91775	3.67138	2.82825	4.02631
	0.113891	-0.151044	O60645	O60645	Exocyst complex component 3	EXOC3	9.7	10.2	8.2	6.7	7.5	9.8	10.2	5	5	4	3	3	6	6	TRUE	7	5	5	3	5	7	7	1.05339	-0.494482	-1.01385	1.27681	0.644262	0.0245724	0.70623	1.30556	-0.948235	-1.2145	0.788532	-0.109758	0.333195	0.327425	-1.1002	0.346876	0.748165	0.778637	1.06756	-0.788874	-0.0987339
	0.885466	1.76927	O60669	O60669	Monocarboxylate transporter 2	SLC16A7	2.3	2.3	0	2.3	4	2.3	4	1	1	0	1	2	1	2	TRUE	5	15	0	1	2	1	15	-2.01444	-0.258888	-3.10408	-0.0121536	-0.736025	-1.59358	0.568199	0.517403	-3.69597	-1.24321	-0.817776	-1.94918	-4.43761	-4.59318	-0.213778	-1.1417	-5.08239	-1.76752	-3.55415	-2.2971	-1.10047
	2.11262	-0.831632	O60684	O60684	Importin subunit alpha-7	KPNA6	17.2	15.5	14.9	2.6	3.5	5.4	17.2	3	2	2	1	0	0	3	TRUE	8	8	7	1	1	3	8	-0.13353	-0.798195	-0.432901	-1.85075	-2.34017	-2.05638	-0.275496	-0.459484	-0.642242	-1.30702	-1.61551	-0.950006	-0.118645	-0.335272	-0.465879	0.307871	0.354563	-0.00261116	-0.793833	-0.048666	-0.740646
	0.189857	0.297008	O60701	O60701	UDP-glucose 6-dehydrogenase	UGDH	30.6	28.5	25.7	0	1.8	5.7	30.6	10	9	8	0	1	2	10	TRUE	14	13	13	0	1	2	14	-0.339527	-0.840258	0.0264454	0.555738	-2.01218	0.342024	0.184853	-0.817806	-1.03035	-1.15199	-2.86065	-0.983929	0.221708	-1.08436	-0.358852	-2.19878	-2.40493	-2.6167	-0.000501633	0.591219	-0.36499
	0.218381	-0.122312	O60716	O60716	Catenin delta-1	CTNND1	32.5	30.8	27.6	12.6	18	19.7	32.5	20	19	17	7	12	13	20	TRUE	38	30	31	9	15	15	38	2.33217	1.42978	1.57124	3.52078	2.01594	1.91455	2.71802	2.32213	2.326	2.38424	3.30508	2.3355	3.2704	2.13864	2.39713	2.7436	2.62774	2.94733	3.20483	3.2328	3.17295
	0.660599	-0.792418	O60749	O60749	Sorting nexin-2	SNX2	14.8	8.5	12.5	0	4	1.9	14.8	6	3	6	0	1	1	6	TRUE	8	5	9	0	1	1	9	-0.569525	-2.23602	-1.63884	-1.03234	-2.73911	-2.60385	-0.400173	-1.95541	-1.0057	-2.05757	-2.70834	-2.37537	-3.21166	-0.518942	-0.48243	-1.32174	-0.213509	0.000213623	-0.47777	-2.87948	-0.770866
	1.20618	-0.644675	O60762	O60762	Dolichol-phosphate mannosyltransferase subunit 1	DPM1	8.8	23.5	31.2	26.2	26.9	25	31.2	2	6	8	6	6	6	8	TRUE	5	11	13	9	6	8	13	2.01344	1.38879	2.77211	2.40318	1.85164	2.63519	0.497475	2.05671	2.35722	1.68984	1.9177	2.03406	2.24423	2.68	2.42043	1.90986	2.95511	2.21141	1.68601	2.73645	1.44548
	0.75306	-0.344093	O60763	O60763	General vesicular transport factor p115	USO1	18.3	15.9	21	15.6	17.2	20.2	21	12	9	13	10	11	12	13	TRUE	22	16	22	11	12	14	22	2.81612	2.30169	2.23214	1.74421	2.19254	3.25228	2.22186	1.54675	2.3298	3.02191	2.4202	1.8873	2.64204	2.84509	2.45094	2.74419	2.75421	2.0559	1.82895	2.60851	2.25256
	0.0964459	0.189377	O60825;P16118	O60825	6-phosphofructo-2-kinase/fructose-2,6-bisphosphatase 2;6-phosphofructo-2-kinase;Fructose-2,6-bisphosphatase	PFKFB2	0	0	2.6	8.9	11.1	7.3	11.1	0	0	1	2	3	3	3	TRUE	0	0	1	3	3	3	3	-4.49088	-4.26951	-1.97804	-3.39171	-3.68981	-4.36	-6.53943	-3.80368	-2.65344	-3.78172	-2.61043	-4.59391	-3.94494	-5.8595	-4.68003	-4.14368	-2.73175	-3.75898	-3.46461	-1.96155	-2.47536
	0.025185	0.0229762	O60831	O60831	PRA1 family protein 2	PRAF2	6.2	6.2	12.4	10.1	22.5	22.5	22.5	1	1	2	2	3	3	3	TRUE	2	1	4	3	4	6	6	2.01582	1.60408	1.75276	1.00498	1.85029	1.65416	1.45962	1.64655	1.6194	2.52655	1.9335	1.29424	1.47593	1.11639	2.71683	1.95782	2.04675	1.02828	1.24146	0.703451	1.38699
	0.596101	-0.206475	O60832	O60832	H/ACA ribonucleoprotein complex subunit 4	DKC1	37	39.1	45.1	39.7	38.9	37.7	45.1	15	15	19	17	18	19	19	TRUE	27	24	34	16	21	21	34	4.6809	3.85451	4.61824	4.80012	4.54063	4.52102	3.66069	4.31944	4.418	4.83286	4.45677	4.55834	4.60703	4.6394	4.70108	4.64038	4.2924	4.60465	4.14298	3.94041	3.90454
	0.577235	-0.319198	O60841	O60841	Eukaryotic translation initiation factor 5B	EIF5B	26.6	23.6	23	13.4	16.3	24.2	26.6	29	23	20	14	15	22	29	TRUE	47	37	30	15	17	24	47	3.94212	3.18488	3.39576	3.84997	3.65307	3.81536	3.78424	3.27179	3.38534	2.26324	3.14549	3.51776	3.67069	3.55334	3.07459	3.3078	4.26625	3.41034	3.38465	2.85954	3.56308
	0.576178	0.916374	O60869	O60869	Endothelial differentiation-related factor 1	EDF1	10.1	10.1	10.1	0	31.1	0	31.1	1	1	1	0	4	0	4	TRUE	1	1	1	0	4	0	4	-5.58653	-1.94913	-1.96669	-3.39986	-1.25105	-2.14335	-2.72752	-2.70782	-1.10822	-4.15044	-1.04935	-2.09857	-1.78769	-2.62542	-1.57181	-4.32049	-3.62317	-5.41159	-2.57974	-3.33266	-2.72016
	0.17109	-0.318865	O60879	O60879	Protein diaphanous homolog 2	DIAPH2	0	0	0	3.5	2.7	8.9	8.9	0	0	0	2	3	8	8	TRUE	0	0	0	2	2	9	9	-3.88268	-1.90278	-0.463907	-1.42864	-2.63059	-0.190044	-2.28261	-4.0241	-4.38416	-4.24069	-2.0402	-1.6563	-3.0751	-5.28669	-1.6581	-2.14985	-2.45661	-2.08854	-4.23617	-3.45053	-2.16366
	0.34101	-0.428058	O60884	O60884	DnaJ homolog subfamily A member 2	DNAJA2	3.6	3.6	2.4	0	3.6	0	3.6	1	1	1	0	1	0	1	FALSE	1	2	1	0	1	0	2	-1.59702	2.85196	-6.43057	-2.87928	-3.46917	-1.61748	-2.68747	-2.54224	-2.51304	-4.09503	-3.96334	-3.17069	-3.33687	-2.12069	-2.32879	-0.983643	-4.19516	-3.43831	-2.31527	-2.8984	-2.29519
	1.57013	-1.56006	O60885	O60885	Bromodomain-containing protein 4	BRD4	1.9	2.3	2.1	3.4	1.8	3.7	3.7	0	2	3	4	2	4	4	TRUE	2	3	4	4	3	4	4	-0.208015	-3.33496	-1.14863	0.0119381	-1.50767	-1.53377	-1.33821	-1.94626	-2.47559	-0.0462952	-4.11518	-0.835012	0.418787	-0.361374	-0.176622	-0.0103073	-0.585701	-0.680969	0	-2.17385	-0.225752
	0.321623	0.612217	O60906	O60906	Sphingomyelin phosphodiesterase 2	SMPD2	0	5.2	5.2	10.4	18.9	9.5	18.9	0	1	1	3	5	3	5	TRUE	0	1	1	3	6	4	6	-4.2958	-3.02329	0.326031	-1.77341	-1.3552	-2.1039	-5.10087	-3.94669	-1.94233	-1.71716	-1.42988	-2.62785	-1.66492	-4.98639	-4.223	-1.74916	-4.5059	-3.30871	-2.91478	-1.22223	-2.39171
	1.01735	1.83968	O60934	O60934	Nibrin	NBN	6.4	0	5.4	4.8	10.3	3.3	10.3	3	0	2	2	4	2	4	TRUE	5	0	2	3	5	2	5	-5.26568	-1.76213	-1.22684	-2.58209	-2.52435	-3.28153	1.38296	-4.71056	-1.29524	-1.76023	-1.17043	-3.20258	-4.90397	-4.52692	-4.55497	-3.83648	-2.24752	-1.7243	-3.1397	1.04823	-4.07241
	0.459516	-0.232525	O75027	O75027	ATP-binding cassette sub-family B member 7, mitochondrial	ABCB7	7.6	7.4	14.1	6.8	6.5	8	14.1	6	5	8	7	5	6	8	TRUE	12	8	12	7	7	7	12	0.5445	1.87418	1.38173	1.35484	2.31291	1.48418	1.38972	1.35334	1.85211	2.26815	1.53641	1.16715	2.05165	2.3027	1.19291	1.727	1.55161	2.13615	1.96123	0.84948	1.1967
	0.123692	0.134875	O75044;P0DJJ0;P0DMP2	O75044	SLIT-ROBO Rho GTPase-activating protein 2	SRGAP2	3.5	2.6	2.9	1.1	1.1	9.1	9.1	2	1	2	0	0	4	4	TRUE	3	2	3	1	1	9	9	-0.214199	0.276674	-3.19169	-0.420645	-1.81923	-0.989529	-0.793407	-2.22294	-0.50523	-2.2894	-1.66014	-1.01939	-1.3846	-1.40414	-2.47234	-0.646118	-1.16167	-2.23088	-0.803993	-2.71538	-4.00036
	0.988844	1.00825	O75054	O75054	Immunoglobulin superfamily member 3	IGSF3	4.9	4.4	3	3	2	3.4	4.9	3	4	2	2	2	3	4	TRUE	4	4	3	2	2	3	4	-4.51303	-0.381565	-1.52777	-1.14322	-2.21058	-3.15576	-1.46475	-1.08965	-2.16471	-0.531591	-2.58356	-2.16867	-3.35029	-1.12401	-2.14197	-1.84352	-4.01153	-3.58113	-4.01672	-3.95563	-2.74583
	0.778669	0.800937	O75063	O75063	Glycosaminoglycan xylosylkinase	FAM20B	9.5	15.9	13.2	11.5	10.5	17.6	17.6	2	4	3	3	3	5	5	TRUE	5	5	4	4	3	6	6	-0.354202	-0.23897	-0.651907	0.144142	-0.158777	-1.97521	-1.00771	0.406841	0.28521	0.156271	-0.227587	1.24263	0.728985	0.025074	-2.48086	-0.535469	-0.639652	-1.04804	-3.31535	-0.608643	-1.34404
	0.420748	-0.264359	O75083	O75083	WD repeat-containing protein 1	WDR1	48.8	45	46.9	7.4	20.8	8.9	48.8	21	18	19	2	6	3	21	TRUE	45	39	48	2	6	4	48	2.36865	1.90174	2.29738	0.40896	2.007	0.962336	3.00481	2.05079	2.30663	1.7592	2.496	1.7532	2.83603	2.34624	2.36211	2.43772	3.24985	1.72483	2.76336	2.87058	2.84133
	0.242349	0.618972	O75110;O43861	O75110	Probable phospholipid-transporting ATPase IIA	ATP9A	0	2	2	3.3	0	2.4	3.3	0	1	1	2	0	1	2	TRUE	0	1	2	2	0	2	2	-3.69823	-1.39223	-1.60012	-1.33625	-3.92911	-2.1128	-4.95816	-0.83885	-1.09665	-4.55592	-5.0698	-2.35268	-4.98083	-5.30654	-3.57281	-5.28951	-1.79653	-1.63968	-3.61557	-3.54414	-2.92542
	0.152803	-0.13781	O75116	O75116	Rho-associated protein kinase 2	ROCK2	15.3	14.8	19.7	11.5	18.4	17	19.7	17	13	18	11	18	17	18	TRUE	29	30	28	15	25	22	30	2.3237	2.03908	1.94254	2.85064	2.83965	2.87368	2.6055	1.52562	2.58488	1.43254	2.05446	2.98611	2.99162	2.62154	1.29191	2.1095	2.56434	2.43707	2.29045	2.07141	2.05567
	0.0120332	0.0100546	O75122	O75122	CLIP-associating protein 2	CLASP2	20.8	18	17.4	16.9	17.3	22.8	22.8	17	14	12	17	15	22	22	TRUE	25	18	21	22	17	24	25	1.42329	1.93588	2.53218	2.96245	2.90186	2.354	2.81635	2.15644	1.84013	2.41105	2.50029	1.73969	2.63901	2.62802	1.15867	2.55262	2.34327	2.08204	1.75023	1.53104	2.2602
	0.907587	1.03188	O75127	O75127	Pentatricopeptide repeat-containing protein 1, mitochondrial	PTCD1	1.9	1.9	3	3.1	1.1	0	3.1	1	1	2	2	1	0	2	TRUE	1	1	3	2	1	0	3	-3.64799	-1.99169	-3.60719	-4.15165	-4.05346	-3.80308	-2.84913	-2.80376	-2.52086	-3.36583	-4.54217	-3.53105	-4.05149	-6.89321	-3.82477	-4.10092	-3.13911	-3.7946	-2.81893	-2.27735	-3.65957
	0.894467	1.14747	O75128	O75128	Protein cordon-bleu	COBL	0	0	0	0	1.3	5.7	5.7	0	0	0	0	1	5	5	TRUE	0	0	0	0	2	4	4	-4.99994	-3.03829	1.33031	-3.29385	-2.71711	-4.79614	-2.78177	-3.45061	-4.66849	-4.2144	-3.20748	-1.64652	-6.13126	-4.533	-4.96926	-4.27095	-4.80334	-2.14626	-1.7671	-2.74317	-4.27388
	0.146517	-0.0919717	O75131	O75131	Copine-3	CPNE3	12.8	10.6	10.6	9.1	9.3	15.3	15.3	5	4	4	4	3	7	7	TRUE	7	5	6	4	4	7	7	1.33115	0.559864	0.930222	1.61923	0.415174	1.09681	1.36201	1.02173	0.745831	1.92421	0.711685	0.733643	0.681873	1.08303	1.2399	1.29559	1.74044	1.01009	1.00742	-0.943628	0.895029
	0.13706	-0.184087	O75146	O75146	Huntingtin-interacting protein 1-related protein	HIP1R	0.9	0	0	0	1.5	0	1.5	1	0	0	0	1	0	1	FALSE	1	0	0	0	1	0	1	-3.95539	-2.88059	-5.57661	-4.32687	-1.61775	-3.37535	-2.56056	-3.39877	-4.94851	-4.1925	-2.56342	-3.01164	-2.31018	-2.48372	-3.02282	-4.4607	-3.92846	-3.36499	-2.07995	-3.84956	-2.85607
	0.0812612	-0.258517	O75151	O75151	Lysine-specific demethylase PHF2	PHF2	0	0	0	2.3	6.9	5	6.9	0	0	0	2	5	4	5	TRUE	0	0	0	3	4	4	4	-4.70436	-0.516737	-4.22956	-1.51732	-5.33331	-1.48538	-2.32819	-2.67084	-2.56578	-1.05392	-0.904312	-1.51913	-3.63526	-5.58432	2.39201	-1.23638	-0.359055	-1.06807	-3.87	-0.971922	-2.54545
	0.383579	0.627175	O75152	O75152	Zinc finger CCCH domain-containing protein 11A	ZC3H11A	2.7	2.7	4.3	2.7	3.8	2.7	4.3	0	0	1	0	1	0	1	FALSE	2	1	2	1	2	1	2	-1.12552	-1.69766	-1.23647	-2.0011	-1.61862	-2.40619	-0.956707	-1.05589	-4.36408	-1.79309	-1.17505	-2.66157	-3.45951	-4.23107	-1.90759	-2.25259	-0.80599	-3.11269	-0.865419	1.38052	-0.864342
	0.518878	0.521647	O75153	O75153	Clustered mitochondria protein homolog	CLUH	6	8.6	8.7	8	7.7	9.3	9.3	5	7	8	7	9	11	11	TRUE	8	9	12	8	13	11	13	2.09543	1.77394	1.81861	-0.209368	1.97505	2.37007	0.438038	0.767303	2.05726	1.90231	1.98163	1.64121	1.50779	0.957277	-0.942089	1.36034	1.60291	1.17163	1.14058	0.295347	0.505346
	0.539777	-0.411874	O75165	O75165	DnaJ homolog subfamily C member 13	DNAJC13	6.4	4.7	8.3	9.4	6.7	9.5	9.5	11	7	14	16	12	16	16	TRUE	16	12	23	18	13	18	23	0.2953	1.35665	1.616	1.36883	2.08889	0.620584	1.07313	-0.0743923	1.57638	2.29039	2.16324	1.10997	1.59761	2.19675	1.69505	1.71965	1.52505	1.87584	1.24737	0.831932	0.667711
	0.923168	-0.826769	O75175	O75175	CCR4-NOT transcription complex subunit 3	CNOT3	6.9	6.9	6.8	0	0	2.5	6.9	3	3	3	0	0	1	3	TRUE	5	11	4	0	0	1	11	-0.780298	-0.985287	-1.51389	-0.691294	-2.79428	-2.14699	-0.951122	-1.64458	-1.4579	-2.32432	-2.19682	-2.36477	-0.682102	-0.740471	-1.70797	-2.0172	0.823719	-1.65487	-0.622446	-2.72629	-0.55312
	0.599349	0.491488	O75179	O75179	Ankyrin repeat domain-containing protein 17	ANKRD17	2.8	1.7	1.7	0.6	0	0.7	2.8	2	1	1	1	0	0	2	TRUE	5	3	2	1	0	1	5	-1.59233	-2.19841	-4.22313	-3.52417	-1.4855	-3.12248	-1.16435	-2.35934	-2.53918	-2.35218	-3.74891	-2.04329	-2.16107	-3.58743	-2.4765	-3.21297	-2.62113	-3.09707	-0.564865	-1.183	-1.09126
	0.170669	-0.382968	O75182	O75182	Paired amphipathic helix protein Sin3b	SIN3B	0	0	0	1.5	0.9	2.5	2.5	0	0	0	1	1	2	2	TRUE	0	0	0	1	1	2	2	-5.36078	2.0684	-4.91545	-1.63877	-2.47377	-1.10391	-1.27645	-2.92905	-4.92383	-2.9826	-6.11341	-3.90086	-3.2879	-5.21829	-3.95433	-1.42867	-2.12557	-3.81365	-3.84217	-2.04498	-3.59569
	0.313966	-0.496064	O75251	O75251	NADH dehydrogenase [ubiquinone] iron-sulfur protein 7, mitochondrial	NDUFS7	0	10.8	6.6	10.8	15.5	10.8	15.5	0	2	1	2	3	2	3	TRUE	0	6	4	2	4	2	6	0.326786	-2.13892	-1.48544	-2.43162	-0.842913	-0.244951	-3.52574	0.122757	-1.53842	-0.413586	-0.973335	-1.98993	-0.718662	-2.78629	0.293465	-0.526516	-0.287346	-1.31653	-0.253334	-0.515419	-0.68446
	0.0160495	0.0287889	O75306	O75306	NADH dehydrogenase [ubiquinone] iron-sulfur protein 2, mitochondrial	NDUFS2	19.7	27.2	27.2	3	7.1	13.8	27.2	7	8	9	1	2	6	9	TRUE	10	12	13	1	3	9	13	0.613504	0.924997	0.613335	2.57769	1.11077	-0.547388	0.0992336	0.216473	0.425674	-1.38875	-0.162565	1.74822	1.34517	0.847633	-0.34425	-0.579882	1.03618	-1.53929	-1.72066	-1.56016	0.327356
	3.12886	-2.48902	O75323	O75323	Protein NipSnap homolog 2	GBAS	4.9	4.9	0	7.7	10.1	0	10.1	1	1	0	1	2	0	2	TRUE	2	2	0	2	3	0	3	-0.987427	-1.61812	-6.19975	-1.9043	-4.37227	-1.37851	-2.52648	-2.81989	-5.0531	-2.75307	-2.06471	-3.01447	-1.11231	-0.803881	0.487047	0.159351	-0.602707	-1.42513	-1.19735	-1.89061	6.86646e-05
	0.663637	-0.179986	O75340	O75340	Programmed cell death protein 6	PDCD6	33	33	33	22	15.2	20.9	33	6	6	6	4	3	4	6	TRUE	12	11	10	4	6	6	12	2.82837	3.15549	2.72357	3.77769	2.95083	3.89643	2.82462	3.02871	2.82254	2.85981	2.96788	2.52797	3.1568	3.33746	3.21935	2.70547	3.05922	2.63313	3.17127	2.07184	3.32486
+	1.88308	1.09091	P21283	P21283	V-type proton ATPase subunit C 1	ATP6V1C1	12.3	13.4	18.6	13.9	14.1	19.4	19.4	5	6	6	6	5	7	7	TRUE	11	8	9	6	7	10	11	1.57018	-0.16699	-0.140251	-0.168461	0.3643	0.367863	1.06399	0.598969	0.373438	1.54681	-0.0893936	1.13623	-1.19798	0.0473289	0.158134	-0.0759182	-1.12093	0.273981	0.688566	0.977655	-0.280787
	0.208654	0.623678	O75352	O75352	Mannose-P-dolichol utilization defect 1 protein	MPDU1	4	9.7	9.7	8.1	8.1	4	9.7	1	2	2	2	2	1	2	TRUE	3	3	3	2	2	1	3	0.879824	0.68049	1.25898	-0.361555	3.48272	-1.54912	0.134663	0.64192	1.02476	3.6846	2.99478	-1.61345	0.542639	1.08887	1.75713	3.10961	0.200951	-3.574	-0.630623	-0.600586	0.174658
	0.460426	-0.163434	O75367;Q9P0M6	O75367	Core histone macro-H2A.1	H2AFY	46	45.4	43.5	45.7	49.2	50	50	16	16	15	14	14	16	16	TRUE	44	47	44	25	29	23	47	6.1515	6.25486	6.39478	6.40858	6.30499	5.96102	6.03117	6.02159	6.42674	6.61936	5.91513	6.71462	6.20335	6.49401	6.42022	6.41769	6.84335	6.33058	5.77712	5.61412	6.16893
	0.654056	0.16014	O75369	O75369	Filamin-B	FLNB	70.1	69.6	71.4	49.3	54.5	59.3	71.4	124	122	133	87	93	111	133	TRUE	561	576	592	154	180	213	592	9.46423	9.17982	9.17884	9.54335	9.37627	9.44829	9.3976	9.20017	9.25086	9.09092	9.01287	9.34176	9.21544	9.41698	9.08296	8.82535	9.10287	8.68973	9.08867	9.12591	9.42834
	0.297916	-0.156309	O75381	O75381	Peroxisomal membrane protein PEX14	PEX14	35	39.8	27.6	8.2	26.3	31.3	39.8	7	9	6	3	6	6	9	TRUE	12	18	11	3	6	6	18	1.1233	0.576736	1.31771	1.6077	-0.952042	1.80516	0.839336	0.805239	0.923323	0.830021	0.499674	1.15222	1.3137	0.324411	1.73794	0.865263	1.14837	0.597988	0.258043	-0.991308	0.605812
	0.595203	0.246742	O75390	O75390	Citrate synthase, mitochondrial	CS	42.9	42.9	31.1	29.4	25.5	31.3	42.9	16	17	12	13	13	12	17	TRUE	44	39	39	15	17	13	44	5.09565	4.89593	5.22097	5.03421	5.23387	5.01362	5.05914	5.0774	6.02349	5.79749	5.38257	5.02191	5.18308	4.84241	5.40291	5.33691	4.80778	5.30846	5.94675	5.41753	5.85365
+	1.48805	2.03434	O75348	O75348	V-type proton ATPase subunit G 1	ATP6V1G1	9.3	9.3	9.3	0	9.3	0	9.3	1	1	1	0	1	0	1	TRUE	1	3	1	0	1	0	3	-4.38664	-3.77128	-2.36494	-4.24043	-3.59025	-3.82369	-2.35287	-2.25483	-2.59964	-4.14942	-2.83857	-3.9129	-7.74331	-4.94813	-4.62523	-5.93388	-4.95086	-2.11283	-4.51442	-1.4869	-1.84014
	0.522571	0.186692	O75396	O75396	Vesicle-trafficking protein SEC22b	SEC22B	60	56.3	60	57.2	61.4	60.9	61.4	13	11	13	11	13	13	13	TRUE	37	51	46	21	25	26	51	6.72206	6.67954	6.74153	7.21287	6.91478	6.56463	6.26609	6.51943	6.27541	6.52701	6.4438	6.06694	6.01914	6.30304	6.82256	6.13941	5.70745	5.98692	6.03159	5.89729	5.9971
	0.238641	0.361691	O75414	O75414	Nucleoside diphosphate kinase 6	NME6	7	7	7	0	0	0	7	1	1	1	0	0	0	1	TRUE	2	1	2	0	0	0	2	-3.24245	-2.44849	-2.8988	-2.78251	-2.7733	-1.84399	-2.47249	-3.07354	-3.14474	-2.25567	-4.53453	-1.65101	-2.87936	-2.79889	-1.30553	-3.49348	-4.27495	-4.54992	-2.68286	-2.55487	-2.72058
	0.332967	-0.774769	O75427	O75427	Leucine-rich repeat and calponin homology domain-containing protein 4	LRCH4	0	2	0	2	0	1.3	2	0	1	0	1	0	1	1	FALSE	0	1	0	1	0	1	1	-4.60871	-1.33421	-0.734058	-3.11255	-2.30735	-3.10394	-4.02854	-1.29841	-6.34631	-2.33986	-5.21833	-4.21547	-3.2951	-5.07125	-1.62083	-1.97231	-1.61375	-5.22506	-0.867714	-0.827644	-4.72326
	0.0720366	0.212002	O75431	O75431	Metaxin-2	MTX2	0	3.8	3.8	8	0	4.2	8	0	1	1	2	0	1	2	TRUE	0	1	1	2	0	1	2	-4.46251	-1.73335	-4.00847	-3.44709	-2.79608	-4.17665	-2.81295	-2.04767	-5.97288	-2.5307	-3.68534	-4.16257	-6.35321	-5.94858	-0.70882	-1.99953	-3.27154	-4.20245	-0.587555	-1.53195	-4.25866
	0.214296	0.270568	O75436	O75436	Vacuolar protein sorting-associated protein 26A	VPS26A	30.3	23.2	26.3	4	16.8	7	30.3	7	6	6	1	4	2	7	TRUE	14	11	10	1	5	3	14	-0.0501118	0.146727	-0.32445	0.696278	-0.570515	-0.45694	0.607695	-0.217869	0.247847	-0.786043	-0.424015	-0.426767	0.0990505	-0.336935	0.395758	0.264231	-0.335836	-2.70883	-0.922745	-0.128569	0.558409
	1.55248	-1.52679	O75438	O75438	NADH dehydrogenase [ubiquinone] 1 beta subcomplex subunit 1	NDUFB1	20.7	20.7	20.7	0	0	0	20.7	1	1	1	0	0	0	1	TRUE	1	1	1	0	0	0	1	-0.0495853	-2.3226	-2.9779	-3.1713	-3.21622	-2.34427	-2.11532	-3.11106	-3.25447	-3.44492	-2.49004	-3.63322	-2.38136	-1.2236	-0.451124	-0.394436	-3.74947	-0.688271	-2.72791	-1.86237	-2.77985
	1.03591	0.833493	O75439	O75439	Mitochondrial-processing peptidase subunit beta	PMPCB	8.6	8.6	11.5	0	0	3.1	11.5	4	4	5	0	0	1	5	TRUE	6	5	10	0	0	0	10	-1.66587	-1.9164	-1.09718	-2.19276	-1.56706	-1.7132	-1.65746	-1.93196	-1.43952	-1.67711	-1.26114	-0.566999	-1.2779	-2.57556	-1.04524	-2.01106	-3.15575	-3.46964	-0.847919	-0.142792	-1.55832
	0.233278	0.416554	O75448	O75448	Mediator of RNA polymerase II transcription subunit 24	MED24	0	0	0	2.1	7.2	1.8	7.2	0	0	0	2	5	1	5	TRUE	0	0	0	2	6	1	6	-4.22678	-2.01355	-0.972403	-1.05016	-2.54882	-3.04201	-2.12938	-1.96894	-4.395	-2.18452	-1.81563	-4.71529	-4.14727	-1.28161	-3.56059	-2.61042	-4.81348	-3.29472	-4.01217	-2.24296	-4.30606
	0.633871	0.400538	O75475;Q9Y3E1	O75475	PC4 and SFRS1-interacting protein	PSIP1	22.6	23.4	26.2	25.3	26.2	37.7	37.7	9	8	11	10	12	19	19	TRUE	12	11	17	11	15	29	29	2.24853	2.23627	2.75425	2.97523	2.19082	1.85062	1.81012	2.1232	3.2963	2.82999	3.09915	3.67953	2.16692	2.82059	2.46638	2.33191	2.02645	2.62281	3.1224	3.85427	2.83344
	0.49812	0.157604	O75477	O75477	Erlin-1	ERLIN1	20.4	28.2	16.7	23.9	25.6	21.8	28.2	4	6	4	7	6	7	7	TRUE	12	15	11	11	10	9	15	2.66719	2.39119	2.64851	1.42305	2.77002	2.40269	2.41927	2.72196	2.42381	3.15616	2.61831	2.56719	2.14816	2.75435	2.48722	2.45571	2.33114	2.78451	2.39716	2.48431	2.48764
	0.352647	-0.369312	O75489	O75489	NADH dehydrogenase [ubiquinone] iron-sulfur protein 3, mitochondrial	NDUFS3	28.8	19.3	16.3	12.1	13.3	10.2	28.8	7	4	4	3	3	2	7	TRUE	8	7	7	3	4	3	8	-0.653425	-0.0197964	-1.83435	-1.5429	-2.32981	-1.41514	-0.0547791	-1.66924	-1.19245	0.352825	-0.119709	-1.07957	0.243961	-1.17285	0.21104	0.546453	0.00518608	-1.38085	0.785557	-0.794493	-0.327276
	0.319005	0.700071	O75494;Q8WXF0	O75494	Serine/arginine-rich splicing factor 10	SRSF10	8.8	13	8.8	0	4.6	0	13	2	3	2	0	1	0	3	TRUE	3	5	3	0	1	0	5	-5.36154	-0.0653343	-1.95113	-2.37667	-1.04294	-1.37495	-1.09869	-0.801905	-2.05363	-3.7232	-2.05518	-2.29037	-6.60494	-3.03333	-0.590918	-2.06655	-1.38052	-2.54713	-0.658182	-0.188574	-0.763184
	0.33623	-0.498599	O75521	O75521	Enoyl-CoA delta isomerase 2, mitochondrial	ECI2	6.9	0	11.9	0	6.1	0	11.9	1	0	2	0	1	0	2	TRUE	2	0	3	0	2	0	3	-1.7212	-1.96712	-1.23839	-3.43582	-3.62251	-2.49802	-1.8207	-4.99549	-1.55421	-2.24455	-2.85422	-1.65584	-1.76711	-2.51534	-0.53091	-2.10124	-3.30968	-1.90914	-3.89697	-0.595842	-1.46902
	0.471464	0.554254	O75531	O75531	Barrier-to-autointegration factor;Barrier-to-autointegration factor, N-terminally processed	BANF1	29.2	29.2	42.7	0	0	0	42.7	2	2	3	0	0	0	3	TRUE	4	4	6	0	0	0	6	-1.73228	-1.97865	-1.98372	-2.66505	-1.61697	-1.9199	-0.527889	-0.946989	-0.247509	-2.18751	-2.92464	-1.38787	-2.11597	-2.25306	-0.156197	-2.2833	-2.54134	-2.19806	-1.51771	0.326639	-1.35279
	0.108458	0.0372899	O75533	O75533	Splicing factor 3B subunit 1	SF3B1	43.6	45.1	42	42.6	41.8	38.1	45.1	41	43	40	40	41	41	43	TRUE	109	116	131	64	67	65	131	6.32554	6.09886	6.61294	6.63785	6.50946	6.10519	6.24838	6.21062	6.36011	6.39256	6.26418	6.08184	6.01627	6.58146	6.49392	6.28559	6.16776	5.78895	6.11047	5.62734	6.02906
	0.0226513	0.037749	O75592	O75592	E3 ubiquitin-protein ligase MYCBP2	MYCBP2	1.2	1.5	1	6.5	6.4	6.4	6.5	4	5	4	22	21	21	22	TRUE	6	7	4	23	26	26	26	0.737806	1.9965	0.119452	0.309845	0.884979	0.638615	0.799864	1.18635	-1.89429	0.948414	1.74412	0.364048	0.969664	0.683401	-0.532572	-0.0310116	0.873558	0.958961	5.14984e-05	-2.5378	0.405243
	0.0190877	0.0335735	O75616	O75616	GTPase Era, mitochondrial	ERAL1	10.1	10.1	8.2	0	0	0	10.1	3	3	3	0	0	0	3	TRUE	4	4	4	0	0	0	4	-3.5067	-0.926956	-1.03395	-3.75589	-2.29019	-1.58136	-1.29709	-1.5398	-2.45373	-2.74343	-3.49753	-3.00577	-3.14144	-4.34611	-1.31791	-2.8339	-1.16551	-1.93393	-1.07917	-0.0493469	-1.70188
	0.327049	0.160091	O75643	O75643	U5 small nuclear ribonucleoprotein 200 kDa helicase	SNRNP200	29.2	31.7	31.8	29.7	30.1	27.2	31.8	52	57	55	52	58	49	58	TRUE	103	114	126	66	77	76	126	5.74539	5.80532	6.06836	5.96288	6.14341	6.35263	5.89833	5.64662	5.78556	6.39161	5.70607	5.25697	5.76326	6.06265	5.32306	5.27837	6.01021	5.28708	5.46755	5.3763	5.4088
	0.507893	-0.54729	O75663	O75663	TIP41-like protein	TIPRL	4	13.2	7.4	16.5	16.5	9.6	16.5	1	2	2	3	3	2	3	TRUE	1	5	2	4	3	2	5	-2.27036	0.530464	0.444216	-1.21004	-1.88095	-0.955906	-2.94073	-0.166908	-0.972895	-1.24582	-1.64783	-1.88384	-1.18524	-1.50334	0.392208	-0.799837	-0.476255	-2.00182	-4.24255	-4.92768	-2.87621
	0.402479	-0.644661	O75676	O75676	Ribosomal protein S6 kinase alpha-4	RPS6KA4	2.1	7.8	6.2	6	5.1	6.5	7.8	1	4	3	4	3	4	4	TRUE	1	7	4	4	3	4	7	-0.374908	-0.424	1.1245	0.199825	-0.306459	-0.894556	-4.13374	0.432854	-0.681074	-0.160049	-0.69705	-0.335464	-1.57404	-0.0683212	-0.0525723	-0.58312	0.00737762	0.564116	-0.475527	-1.20056	0.138657
	0.11719	0.0836929	O75691	O75691	Small subunit processome component 20 homolog	UTP20	5.1	5	8.7	16.3	15.2	14.4	16.3	11	12	18	38	35	37	38	TRUE	16	17	26	41	42	48	48	3.76879	3.19494	3.46433	3.58287	3.74384	3.3352	2.14338	3.22657	3.47635	3.8207	3.60822	2.98595	2.71929	3.44678	3.4397	2.96146	3.17156	3.02022	1.47887	1.93469	3.24898
	1.10895	-0.329182	O75694	O75694	Nuclear pore complex protein Nup155	NUP155	21.6	21.4	20.4	20.5	17.5	24.7	24.7	20	19	18	17	16	23	23	TRUE	56	44	50	30	27	34	56	3.99159	3.78034	4.04299	4.48301	4.02987	4.15276	3.85916	3.57197	3.69585	4.35843	3.46667	3.67221	4.09179	4.41895	4.04824	4.06019	4.3152	3.665	3.46195	2.91203	3.58525
	1.03429	0.467576	O75695	O75695	Protein XRP2	RP2	10	11.4	14	11.7	13.7	14.6	14.6	5	5	6	4	5	6	6	TRUE	6	6	8	4	5	6	8	0.72905	-0.709854	1.19095	0.658707	1.30342	0.885305	0.82638	1.04935	1.15961	1.72038	0.911512	0.338541	0.676756	1.15764	0.461903	0.325844	-0.0944729	0.672651	0.958181	0.245543	0.96953
	0.0447252	-0.0354309	O75718	O75718	Cartilage-associated protein	CRTAP	21.7	25.4	16	9	10.2	16.5	25.4	10	11	8	4	5	7	11	TRUE	13	15	12	4	6	7	15	0.883318	1.84987	1.37611	0.780077	0.855457	-0.0102768	1.99482	1.1165	0.795998	1.05869	1.65038	1.21902	1.55411	0.265669	1.48605	1.6355	1.62548	1.48117	1.56744	0.889454	1.16899
	0.732545	-0.805366	O75746	O75746	Calcium-binding mitochondrial carrier protein Aralar1	SLC25A12	5.2	15.8	10.5	19.6	9	13.7	19.6	2	6	3	7	2	4	7	TRUE	4	11	3	7	2	4	11	1.28705	0.493067	1.08525	0.0181599	-0.240166	0.859098	-1.0506	1.47582	0.0383053	1.42011	-1.14778	0.999294	0.302494	0.837053	1.62549	0.297405	1.84177	1.66313	0.66597	-2.33056	0.225161
	0.135764	-0.37374	O75751	O75751	Solute carrier family 22 member 3	SLC22A3	0	0	2.3	2.3	4.1	2.3	4.1	0	0	1	1	2	1	2	TRUE	0	0	2	1	2	1	2	-1.97111	0.071888	-4.67432	-0.782482	-3.96006	-1.51111	-2.29823	-4.15972	-1.44955	-3.21584	-1.3756	-3.85471	-6.66995	-1.1938	-1.17388	-3.27498	-0.964182	-0.83441	-1.91392	-3.39907	-1.31376
	0.437577	0.950502	O75781	O75781	Paralemmin-1	PALM	10.9	4.1	0	9	11.6	10.3	11.6	3	1	0	2	3	3	3	TRUE	2	1	0	2	3	3	3	-1.67055	-1.19326	-4.27514	-1.44176	-2.7975	-2.10201	-0.912483	-3.83219	-2.74989	-4.67579	-3.03525	-2.24002	-3.94169	-2.47845	-6.50735	-4.78233	-4.8741	-0.564705	-0.677065	-3.1048	-2.38516
	0.0035925	-0.0042359	O75787	O75787	Renin receptor	ATP6AP2	18.9	16.3	23.1	23.7	21.4	23.1	23.7	5	5	7	7	6	8	8	TRUE	11	11	15	8	5	9	15	0.943638	1.03563	2.97006	1.86691	1.60694	2.24059	0.586365	0.846762	2.46789	2.49117	1.15817	1.86942	1.82438	1.05684	2.37322	1.65475	1.61167	0.92432	0.430813	0.534548	0.517164
+	1.80173	1.33311	Q9P287	Q9P287	BRCA2 and CDKN1A-interacting protein	BCCIP	7.3	7.3	4.8	0	0	0	7.3	1	1	1	0	0	0	1	TRUE	2	1	1	0	0	0	2	-1.65631	-2.38268	-1.71644	-3.53203	-2.98456	-2.09935	-1.79626	-1.87082	-3.99758	-2.83198	-3.44134	-2.87217	-4.63763	-4.58661	-2.78158	-4.05997	-4.69044	-4.0526	-1.95679	-1.31355	-1.59111
	0.212589	0.0807632	O75844	O75844	CAAX prenyl protease 1 homolog	ZMPSTE24	19.4	13.5	16.2	21.5	21.5	18.1	21.5	8	6	7	9	9	8	9	TRUE	18	13	21	26	15	19	26	4.53168	4.74852	3.89748	4.59192	5.3088	4.5064	4.38901	4.12007	4.04526	4.37753	3.67453	4.16031	3.88133	4.46011	4.23751	3.75394	4.12119	3.82806	3.95978	3.36716	4.17854
	0.0631688	-0.0659459	O75845	O75845	Lathosterol oxidase	SC5D	2.7	2.7	2.7	5.4	5.4	2.7	5.4	1	1	1	2	2	1	2	TRUE	3	1	1	2	2	1	3	0.290674	-0.10475	-0.00367546	0.709726	0.534357	-0.337288	-0.318935	-0.30855	-0.139193	1.28881	0.917189	-0.410706	1.26635	-0.330917	0.155125	0.38974	-0.0425987	-0.0134106	-0.0359612	0.33993	0.980864
	0.209668	0.326926	O75874	O75874	Isocitrate dehydrogenase [NADP] cytoplasmic	IDH1	9.4	11.1	4.8	0	0	0	11.1	3	4	2	0	0	0	4	TRUE	4	5	3	0	0	0	5	-2.08321	-3.45622	-1.28233	-2.29253	-1.2219	-2.63932	-1.61736	-0.961864	-2.90054	-2.85422	-3.09484	-1.67431	-2.32968	-4.29591	-0.908976	-3.75728	-1.71759	-2.05526	-2.22067	-0.0826454	-1.42443
	0.262783	0.178038	O75880	O75880	Protein SCO1 homolog, mitochondrial	SCO1	13.6	16.3	10.6	13	17.6	8	17.6	4	5	4	5	5	3	5	TRUE	4	11	6	5	5	3	11	2.81183	1.1025	1.61047	1.772	2.48688	1.52806	1.17056	1.90813	1.36022	2.76565	2.06906	1.30742	1.74122	1.60771	1.65861	1.73373	1.86665	0.904884	0.103086	0.533735	1.1806
	0.0786036	-0.134871	O75907	O75907	Diacylglycerol O-acyltransferase 1	DGAT1	4.3	8.6	8.6	7.6	8.6	4.3	8.6	1	2	2	2	2	1	2	TRUE	2	4	2	2	2	2	4	-2.39066	-1.92688	0.608995	-2.63275	-3.57402	-0.295332	-2.18843	-0.484333	-2.61721	-0.638494	0.157135	-1.07052	-0.554525	-0.472311	-0.0599804	-0.929728	-3.19315	-0.822929	-2.49211	-2.01891	-2.53501
	0.20114	0.194384	O75909	O75909	Cyclin-K	CCNK	7.9	10.3	14.1	10.2	6	8.6	14.1	3	3	5	3	2	3	5	TRUE	2	4	4	2	2	2	4	1.08199	0.125593	1.00277	0.243364	-0.0611382	-0.0465355	-0.629972	0.0267982	0.0401249	1.57904	-0.644491	-0.360991	-0.252762	-0.577309	0.412313	-0.426586	0.372871	-0.68432	-0.564478	-0.777527	-1.22012
	1.05641	1.90377	O75911	O75911	Short-chain dehydrogenase/reductase 3	DHRS3	0	4.6	2.6	7.6	4.3	4.6	7.6	0	1	1	2	1	1	2	TRUE	0	1	1	2	1	1	2	-5.56253	-2.4478	-4.69988	-4.88605	-4.58899	-5.14403	-3.17485	-2.33854	0.228907	-3.95269	-4.76975	-3.45678	-7.26824	-5.3811	-5.05299	-1.99391	-5.24311	-3.94699	-2.90397	-3.30751	-4.77373
	0.08604	0.0606006	O75915	O75915	PRA1 family protein 3	ARL6IP5	20.2	25	25	25	21.3	25	25	4	5	5	5	4	5	5	TRUE	27	31	24	13	11	12	31	5.34046	5.28108	5.23118	4.01796	5.56838	5.90131	4.56682	5.23068	4.91873	5.6328	5.36056	4.52385	4.86509	4.86783	5.48396	4.51517	5.5778	4.56	4.66384	3.59205	4.78151
	0.86873	-1.51051	O75947	O75947	ATP synthase subunit d, mitochondrial	ATP5H	15.5	20.5	26.1	0	0	0	26.1	2	2	3	0	0	0	3	TRUE	3	2	4	0	0	0	4	-5.66114	-2.56498	-3.20311	-1.54684	-4.28388	-3.41371	-2.54641	-2.41235	-1.14593	-3.68164	-4.14548	-0.954865	-3.41385	2.02512	-1.35633	-0.407263	-2.31609	-0.355204	-1.11973	0.435051	-1.96576
	0.767632	-0.435476	O75955	O75955	Flotillin-1	FLOT1	27.2	24.6	18.7	36.3	45.2	31.6	45.2	8	8	6	11	14	9	14	TRUE	9	11	8	16	18	11	18	1.85666	0.59165	0.789858	1.94287	2.15826	1.6071	1.07072	0.908861	0.79833	2.41912	1.89294	1.18393	2.36933	1.86609	1.94755	1.72984	1.5979	1.37606	1.56074	2.03361	1.76449
	0.0751745	0.0340738	O75962	O75962	Triple functional domain protein	TRIO	20.6	24.3	22	17.9	22	31.4	31.4	37	45	42	29	42	57	57	TRUE	70	81	75	38	54	79	81	4.05604	4.17579	4.64535	4.89174	4.64721	4.49728	4.21899	4.33338	4.47899	4.37092	4.33791	5.03007	4.34128	4.92739	4.36293	4.36901	4.49823	4.06698	3.59821	2.8506	3.75902
	0.903607	-0.334556	O75964	O75964	ATP synthase subunit g, mitochondrial	ATP5L	46.6	47.6	46.6	23.3	46.6	46.6	47.6	4	5	4	2	4	4	5	TRUE	9	11	10	2	7	8	11	4.13665	4.10182	3.70877	4.76911	4.32625	3.84883	4.36653	3.93249	3.6613	3.89691	3.91742	3.39247	4.49145	3.81845	4.56663	4.35011	3.67182	4.276	4.12344	3.91851	4.19572
	0.058574	0.0451403	O75976	O75976	Carboxypeptidase D	CPD	6.5	7.3	8.5	8.6	6.2	8.3	8.6	6	7	8	8	6	8	8	TRUE	11	9	10	7	6	9	11	0.227413	0.172844	0.472212	0.418179	0.253609	-0.0149937	0.381519	1.16833	0.613768	0.990215	-0.00827408	0.743624	0.175879	0.546957	1.44121	1.0444	0.164236	0.245657	-0.780357	-0.903961	-0.293024
	0.0463823	0.0410277	O76021	O76021	Ribosomal L1 domain-containing protein 1	RSL1D1	31.8	34.7	36.5	32.2	25.1	31.6	36.5	13	18	17	20	14	19	20	TRUE	23	29	29	20	22	28	29	4.76633	4.31848	4.76658	5.01904	5.19918	4.24275	4.20889	4.52543	5.76422	5.41823	5.27552	4.24026	5.24349	4.65794	4.81582	5.0192	4.22443	5.22552	4.90731	4.80442	4.40054
	0.336701	0.280222	O76024	O76024	Wolframin	WFS1	8.5	9.6	11.8	13.1	9.6	8.8	13.1	4	6	7	8	6	6	8	TRUE	7	10	12	8	6	7	12	1.77139	1.79257	0.77499	2.35473	1.83557	0.751455	1.20564	0.290873	2.01769	2.19853	1.30126	1.11021	1.492	1.93214	0.860699	0.414454	0.590256	1.15333	1.56804	1.30856	0.995003
	0.733771	-1.17188	O76031	O76031	ATP-dependent Clp protease ATP-binding subunit clpX-like, mitochondrial	CLPX	0	0	0	2.1	4.1	0	4.1	0	0	0	1	2	0	2	TRUE	0	0	0	2	2	0	2	-2.24499	-2.35822	-4.84323	-2.53549	-2.78721	-4.4475	-5.61828	-4.0069	-4.07395	-5.15816	-3.04601	-2.16368	-2.48825	-1.96029	-2.00888	-5.39871	-3.96453	-1.21504	-1.99607	-1.54765	-4.47785
	0.373768	0.453785	O76094	O76094	Signal recognition particle subunit SRP72	SRP72	11	15.2	21.5	0	2.4	8.6	21.5	5	6	9	0	1	4	9	TRUE	9	13	15	0	1	4	15	-1.7053	-1.2406	-1.90945	-2.35208	-1.02477	0.117481	-1.15817	-0.558083	0.555016	-3.04232	-1.20345	-0.329859	-1.34227	-1.59331	-2.00434	-1.98583	-0.833967	-0.69986	-0.37875	-0.159328	-0.0261192
	0.847288	1.00303	O76095	O76095	Protein JTB	JTB	0	8.9	8.9	0	8.9	8.9	8.9	0	1	1	0	1	1	1	TRUE	0	1	2	0	1	1	2	-2.78742	-4.62236	0.415367	-2.4005	-2.70772	-3.42882	-3.58136	-2.25481	-2.04214	-2.47629	-2.6234	-2.47458	-3.16809	-6.2164	-2.33379	-2.42482	-4.13478	-3.1929	-2.82224	-3.84281	-3.51982
	0.351883	0.50024	O94766;REV__Q9BRK4;REV__Q9Y2Y4	O94766	Galactosylgalactosylxylosylprotein 3-beta-glucuronosyltransferase 3	B3GAT3	11	12.2	12.2	11.9	3	5.7	12.2	2	2	2	2	1	2	2	TRUE	3	4	2	2	1	2	4	-1.36297	-0.725687	-0.750519	-2.30354	-3.02131	-0.750397	-1.35976	-1.49388	-1.54888	-0.895323	-3.23246	-0.499283	-0.842989	-1.94157	-1.70467	-4.38374	-1.53163	-1.62643	-4.86712	-2.50955	-1.446
	0.3327	-0.13235	O94776	O94776	Metastasis-associated protein MTA2	MTA2	40.6	38.6	44.6	36.2	42.8	40	44.6	16	15	18	16	19	20	20	TRUE	28	28	33	25	24	27	33	4.17714	3.87824	4.09153	4.18461	4.53286	4.46566	3.96964	3.61041	4.21017	4.38299	4.16889	3.62569	4.37924	4.19392	4.18706	3.98317	4.38196	3.63655	4.47441	4.08086	3.91986
	0.0312982	-0.0995843	O94804	O94804	Serine/threonine-protein kinase 10	STK10	2.6	1.5	1.9	2.7	0	13.6	13.6	2	1	1	1	0	7	7	TRUE	2	1	1	1	0	7	7	-5.24926	-2.55531	-0.0253601	-3.59154	-4.20541	-0.997751	-0.34156	-5.07146	-1.29769	-4.5697	-4.69811	-1.02689	-4.96623	-2.31544	-4.61447	-1.71563	-0.884867	-1.91127	-2.73848	-3.59395	-3.68367
	0.383495	0.91401	O94822	O94822	E3 ubiquitin-protein ligase listerin	LTN1	1.9	0.7	2.1	0.5	3.7	2.2	3.7	2	1	2	1	4	3	4	TRUE	2	1	3	1	4	3	4	-0.254078	-2.88622	-0.878124	-1.07258	-1.33259	-2.2576	-0.468256	-2.05818	-1.36574	-4.33133	-0.599571	-1.99375	-6.23209	-0.293217	-4.35583	-2.49661	-1.01535	-1.90779	-2.41723	-3.39562	-2.70525
	0.093026	-0.036884	O94826	O94826	Mitochondrial import receptor subunit TOM70	TOMM70A	43.8	40.3	49.2	34.2	44.9	43.8	49.2	19	16	21	16	19	21	21	TRUE	48	48	58	22	27	27	58	3.74368	4.71828	4.23421	4.26748	4.571	4.75583	4.59315	4.26321	4.93762	4.44305	4.54427	4.32279	4.17209	4.53909	4.98403	4.52012	4.67037	4.43969	3.72004	3.43606	3.8007
	0.362908	0.262531	O94851	O94851	Protein-methionine sulfoxide oxidase MICAL2	MICAL2	2.7	2.8	4.3	6.2	6.6	10.1	10.1	4	5	8	9	10	14	14	TRUE	9	9	12	10	13	18	18	0.583055	0.753578	1.02303	0.831598	0.930605	2.02563	0.211891	0.840847	1.54862	1.99464	1.20222	0.843725	1.44407	1.03088	1.00142	0.988297	0.0336037	0.568493	0.00235748	-0.0882244	-0.0287018
	0.148745	-0.137998	O94855	O94855	Protein transport protein Sec24D	SEC24D	3.1	1.5	3.1	4.5	5.9	4	5.9	3	1	2	3	4	3	4	TRUE	5	2	4	3	4	3	5	0.51708	0.324739	-2.01264	0.156816	-0.200165	-1.50593	-0.471228	-1.64354	-0.788475	-1.18896	-0.165604	-0.28759	-0.758307	0.238249	-0.607887	-1.75372	-0.695225	-0.140522	-0.468964	-3.4877	-0.180605
	2.0162	-1.00226	O94874	O94874	E3 UFM1-protein ligase 1	UFL1	12.6	12.5	13.6	10.1	9.2	12.3	13.6	8	7	8	7	7	9	9	TRUE	14	12	14	7	7	10	14	1.61398	0.890203	1.55093	1.32225	1.7286	1.36128	0.884718	0.0854816	0.450983	1.91663	1.26506	1.28732	2.21499	1.99996	2.34447	1.61227	2.3495	1.38256	0.146267	-0.105721	1.84663
	0.415573	0.232473	O94901	O94901	SUN domain-containing protein 1	SUN1	22	26.1	21	35.7	35.5	39.5	39.5	13	16	13	22	19	20	22	TRUE	23	27	25	22	26	26	27	3.44512	3.67869	3.57979	3.82417	4.27754	3.47233	3.10234	3.8067	3.55145	4.54299	3.71969	3.10999	3.47192	3.97106	3.16491	3.13637	3.53122	3.16286	2.80435	2.36306	2.63519
	0.795956	0.222524	O94906	O94906	Pre-mRNA-processing factor 6	PRPF6	39	46.4	41.4	38.5	31	39.5	46.4	32	37	33	28	25	31	37	TRUE	61	65	65	35	28	45	65	4.69563	5.07165	5.07838	5.04629	5.05628	4.74736	4.53294	4.90073	4.98007	5.05662	4.79804	4.43665	4.52323	4.55467	4.84972	4.81835	4.48414	4.13978	3.75499	4.3156	4.38988
	0.586434	0.782498	O94915	O94915	Protein furry homolog-like	FRYL	2.7	0.8	0.8	2.1	1.7	1.3	2.7	5	2	2	5	4	3	5	TRUE	6	3	3	4	4	3	6	-2.09554	-5.26639	-0.763935	-1.08061	-1.46807	-2.70366	0.0577869	-1.53795	-3.22339	-0.788849	-1.99807	-3.13819	-3.00071	-2.84453	-3.2612	-2.75892	-2.79077	-0.66753	-3.22216	-2.63545	-0.555593
	0.681285	0.913356	O94919	O94919	Endonuclease domain-containing 1 protein	ENDOD1	0	4.4	7	11	7.4	6.2	11	0	1	2	3	2	2	3	TRUE	0	1	4	4	4	2	4	-1.3832	-1.03637	-0.251707	-0.887085	-1.61166	-0.780823	-3.9699	-2.32107	-0.94302	-0.650116	-2.21007	-1.80862	-2.91777	-1.6569	-2.19745	-2.00717	-4.48108	-4.12255	-3.53609	-4.43062	-5.19816
	0.0456596	0.0835295	O94923	O94923	D-glucuronyl C5-epimerase	GLCE	2.4	2.4	4.5	11	10.5	1.6	11	1	1	2	5	5	1	5	TRUE	2	2	2	5	6	1	6	-4.87856	-0.382164	-0.910385	-1.35294	-0.586136	-0.687819	-1.09243	-1.17596	0.333094	0.086256	-0.718121	-3.79869	-1.50326	-1.3824	-0.814796	-0.668875	-0.466888	-2.03081	-1.30784	-0.232412	-4.07913
	0.0232171	0.0115684	O94925	O94925	Glutaminase kidney isoform, mitochondrial	GLS	29.9	29	30.9	22.4	19.4	23.2	30.9	14	14	15	10	9	10	15	TRUE	42	38	47	15	13	15	47	4.70414	4.17003	4.18592	4.10929	3.3436	4.32382	4.1716	3.7381	4.19095	4.50355	3.68934	4.064	4.55657	3.74136	4.07	4.11342	4.02423	3.78256	4.43421	4.08257	3.90929
	0.197286	0.314376	O94966	O94966	Ubiquitin carboxyl-terminal hydrolase 19	USP19	11.8	8.6	4.4	3.7	2.7	4.9	11.8	6	6	3	3	1	3	6	TRUE	7	7	4	5	1	3	7	-0.272696	-0.690197	-0.107397	-0.265379	-2.51191	0.219473	0.01021	-0.160645	-1.31308	-0.58618	-3.66329	-0.744478	-0.778046	-1.29617	-2.9729	-1.29432	-1.15269	-0.849592	-0.0582752	-1.86824	-0.908657
	0.000746757	-0.000710169	O94973	O94973	AP-2 complex subunit alpha-2	AP2A2	7.9	9.4	11.1	8.9	11.2	9.4	11.2	1	2	3	2	3	3	3	TRUE	2	3	4	3	3	5	5	-0.496672	-2.2933	-0.501734	-3.55855	-0.504025	-1.16249	-2.10227	-0.366184	-0.974016	-0.155504	-1.08727	-1.13326	-1.29095	-0.773764	-0.675735	-1.27889	-1.35576	-0.439156	-1.00142	-3.09731	-0.701309
	1.63883	-1.06105	O94979	O94979	Protein transport protein Sec31A	SEC31A	14.5	14.3	13.9	1.1	5.7	7.3	14.5	12	12	12	1	5	6	12	TRUE	19	18	14	1	5	7	19	1.29971	-0.129847	0.834682	0.791643	-0.511171	0.735836	1.20271	0.671816	1.21066	-1.01252	0.450146	1.2106	1.87648	1.33583	0.96018	1.86368	2.05802	2.00549	1.75928	1.23032	1.77965
	0.144017	-0.250999	O95067	O95067	G2/mitotic-specific cyclin-B2	CCNB2	0	0	3.3	8.3	10.8	11.3	11.3	0	0	1	2	3	3	3	TRUE	0	0	1	2	4	3	4	-4.75891	-0.0383053	-2.61274	-0.95475	0.0122204	-1.68795	-2.70713	-3.2705	-0.780632	-2.89308	-1.06177	-1.29874	0.287954	-1.53281	-3.61633	-1.63111	-1.82119	-2.19237	-2.8778	-1.20244	-4.42649
	0.557412	0.568532	O95070	O95070	Protein YIF1A	YIF1A	15.7	10.6	6.8	14.7	14.7	19.8	19.8	3	2	2	3	3	4	4	TRUE	3	3	3	5	3	6	6	0.972313	1.1561	1.08164	1.8966	0.59531	0.871616	1.09933	0.599672	0.80508	2.16915	1.82451	0.243475	0.931839	1.6957	0.170252	1.45519	-0.202658	-0.720293	-0.00165176	-0.694828	0.572893
	0.0315237	-0.0493886	O95071	O95071	E3 ubiquitin-protein ligase UBR5	UBR5	4.1	5	5.5	3	3.7	5.2	5.5	6	8	9	6	6	11	11	TRUE	9	8	10	6	6	15	15	0.220657	-0.749008	1.02895	1.82486	1.42551	0.744171	0.0440502	0.128807	2.13341	0.680899	-1.50843	1.15542	0.515766	0.96343	-0.542305	0.602299	0.959021	0.432281	-0.519016	-0.632738	0.0903587
	0.521772	0.964318	O95084	O95084	Serine protease 23	PRSS23	3.4	0	0	3.4	9.1	12.3	12.3	1	0	0	1	2	2	2	TRUE	2	0	0	1	2	3	3	-5.6767	-3.41614	-4.74359	-2.63812	-2.06382	-3.97143	-1.54655	-2.75842	-4.6523	-4.05775	-1.59087	-3.11376	-6.13521	-4.90546	-2.03522	-2.7168	-5.36242	-2.35045	0.143616	-4.05612	-2.06619
	0.15383	-0.237622	O95104	O95104	Splicing factor, arginine/serine-rich 15	SCAF4	5.7	7.1	8.2	1	5.6	0	8.2	2	3	4	0	4	0	4	TRUE	4	8	7	1	7	0	8	-7.22409	0.460537	-1.43485	-1.04452	-2.71618	-2.96024	-0.903286	-0.0910416	-0.725754	-1.7028	0.0950775	-2.99331	-1.492	-1.39507	-1.53276	-1.09071	0.774595	-0.159435	-0.0095768	-1.40877	-0.559357
	0.369709	0.406563	O95139	O95139	NADH dehydrogenase [ubiquinone] 1 beta subcomplex subunit 6	NDUFB6	14.1	14.1	19.5	35.9	30.5	35.9	35.9	1	1	2	4	3	4	4	TRUE	4	3	7	6	6	9	9	0.592178	-0.153038	1.36504	-3.35616	1.57463	1.25411	-0.00947571	0.249594	0.342836	1.31885	0.565411	0.901367	0.175091	0.0629482	1.4391	-1.41414	-0.63781	1.30401	-0.25366	-0.604259	0.438608
	0.212589	0.17892	O95140	O95140	Mitofusin-2	MFN2	15.7	16.8	18.5	19.9	15.1	17.8	19.9	8	9	9	11	8	11	11	TRUE	11	12	12	13	9	12	13	1.48265	1.91075	2.08387	1.85259	1.03108	1.98954	0.910238	0.922255	1.3902	2.62197	1.68197	1.36902	1.8073	2.14895	1.00201	1.20645	0.799461	0.857965	0.965694	0.337902	0.668203
	0.57777	0.391998	O95155	O95155	Ubiquitin conjugation factor E4 B	UBE4B	8.9	9.1	11	5.9	9.8	7.6	11	7	6	8	5	7	7	8	TRUE	8	12	13	6	8	7	13	-0.372778	-0.791447	0.211946	0.150679	0.368359	0.632305	0.117958	0.747196	1.61626	0.194416	0.277292	-0.0560207	-0.00935745	-0.318281	0.234247	-0.645565	0.490902	0.793165	-0.735273	1.16941	-0.398756
	0.277902	-0.378335	O95159	O95159	Zinc finger protein-like 1	ZFPL1	5.8	11.6	9	12.6	10.6	19.7	19.7	2	4	3	3	3	6	6	TRUE	3	5	3	3	5	7	7	1.34011	1.00608	-1.86207	2.10939	-0.431816	0.960522	-0.721413	1.37007	0.676035	-1.31764	0.274103	0.811148	-0.976353	1.41738	1.34251	1.30931	0.494009	-0.224546	0.117128	0.215763	0.855062
	0.188117	0.495827	O95163	O95163	Elongator complex protein 1	IKBKAP	4.3	4	2.8	2	1.7	3.6	4.3	5	4	3	2	2	4	5	TRUE	7	5	4	2	2	4	7	-1.33513	-0.382887	-0.580076	-1.79768	-2.09509	0.133091	-0.572208	-0.311255	-0.965868	-2.18586	-1.89956	-0.51215	-1.11125	-0.940605	-6.51415	-0.540131	0.168953	-0.484674	0.00631714	-0.231411	-0.952158
	0.166861	-0.526548	O95166;Q9H0R8	O95166;Q9H0R8	Gamma-aminobutyric acid receptor-associated protein;Gamma-aminobutyric acid receptor-associated protein-like 1	GABARAP;GABARAPL1	10.3	0	19.7	6	0	0	19.7	1	0	2	1	0	0	2	TRUE	1	0	2	1	0	0	2	-0.633862	-0.0816956	-0.74226	-3.54847	0.921133	-0.870981	-0.500458	-7.03314	-0.639101	-0.719263	-2.81406	-1.85215	-0.885752	-1.09358	-0.586729	-0.277422	-2.7457	-4.80971	-0.379877	-4.37905	-0.697496
	0.562725	0.569709	O95168	O95168	NADH dehydrogenase [ubiquinone] 1 beta subcomplex subunit 4	NDUFB4	41.1	41.1	41.1	7.8	31.8	31.8	41.1	5	4	4	1	3	3	5	TRUE	7	7	8	1	4	3	8	-2.32275	1.06344	0.701294	1.11071	-0.686373	0.772926	0.976246	1.13258	1.17205	-0.418348	1.68079	-0.191053	0.249296	0.738657	-1.49731	0.65189	-0.00883675	0.800318	-0.856131	-0.513256	0.28359
	2.27734	-1.23153	O95169	O95169	NADH dehydrogenase [ubiquinone] 1 beta subcomplex subunit 8, mitochondrial	NDUFB8	15.1	15.1	18.8	6.5	12.4	6.5	18.8	2	2	2	1	2	1	2	TRUE	4	3	2	1	2	1	4	-0.448978	-1.00023	-0.584129	-1.29444	0.224442	-0.0509224	-1.01244	-1.23423	-1.30156	-0.982019	-1.27975	-1.59138	0.174582	-0.0617123	0.431885	-0.814667	1.23531	-0.977625	-1.0822	0.141987	-3.31708
	0.28048	0.13473	O95197	O95197	Reticulon-3	RTN3	15.6	19.2	11.5	11.8	8.7	12.7	19.2	10	11	7	7	6	8	11	TRUE	13	16	10	8	5	8	16	2.65154	3.36208	3.05102	3.2715	2.74829	3.14001	3.23165	2.87207	2.80275	3.32352	2.56435	3.23732	3.24218	3.07886	2.93041	2.12015	2.79038	3.06131	3.08347	2.60524	2.86422
	0.0192869	0.00882371	O95202	O95202	LETM1 and EF-hand domain-containing protein 1, mitochondrial	LETM1	32.5	29.8	35.9	36.8	37.2	34.9	37.2	19	17	22	20	22	21	22	TRUE	36	39	43	29	30	29	43	4.90431	4.56127	4.88718	4.73152	4.32833	4.60556	4.01527	4.73291	4.37189	4.55553	4.90239	4.34367	4.71597	4.52932	4.3307	4.09897	4.62776	4.56601	3.78748	3.39042	4.37057
	0.154606	-0.100794	O95210	O95210	Starch-binding domain-containing protein 1	STBD1	30.2	29.1	37.2	20.1	20.4	22.3	37.2	5	5	7	5	3	6	7	TRUE	10	8	9	5	5	5	10	1.7449	0.905596	0.0937767	1.57119	-0.174147	1.78267	1.4749	2.14403	1.16159	1.60688	0.500042	1.15479	1.05681	1.24282	1.83529	1.61434	1.62811	1.26962	0.497181	-0.41638	0.530117
	0.282942	0.452051	O95232	O95232	Luc7-like protein 3	LUC7L3	12	13.7	10.9	11.3	12	20.6	20.6	4	4	4	5	4	8	8	TRUE	6	11	5	7	4	9	11	1.79697	2.07773	1.03358	2.05386	1.41983	2.02809	-0.0532608	0.76685	0.598633	2.30013	2.41599	2.45542	1.91797	2.11901	-1.07871	1.76451	0.124214	0.924458	1.95095	1.25608	2.58694
	0.544126	0.62678	O95235	O95235	Kinesin-like protein KIF20A	KIF20A	10.6	16.5	9.7	14.6	12.6	18.9	18.9	7	10	7	9	7	12	12	TRUE	9	12	12	11	8	13	13	-0.571114	-0.0674191	2.35491	1.35047	1.78166	1.52439	0.888762	2.68653	2.51684	1.4008	0.478146	1.56883	-0.395147	-0.143139	2.31294	1.51044	1.03931	1.45481	1.7323	1.90588	1.48338
	0.3695	0.333023	O95239	O95239	Chromosome-associated kinesin KIF4A	KIF4A	9.6	5.6	7.1	11.9	8.6	20.7	20.7	5	4	3	6	4	12	12	TRUE	9	7	6	12	10	25	25	0.746088	0.725414	2.45481	1.46143	1.52939	1.43414	2.09141	0.884773	1.20775	0.949955	1.02677	1.81988	0.964985	0.300709	-0.30928	1.69178	1.58818	1.74603	0.97271	3.04052	1.1021
	0.836437	0.799623	O95243	O95243	Methyl-CpG-binding domain protein 4	MBD4	0	0	0	1.9	0	4.1	4.1	0	0	0	1	0	2	2	TRUE	0	0	0	1	0	2	2	-4.49804	-4.42058	-5.94611	-6.07015	-5.46209	-4.41854	-3.47074	-5.01093	-4.53926	-3.28739	-5.07485	-2.74174	-4.39369	-5.92303	-4.35588	-5.60635	-4.05537	-4.5883	-3.00186	-2.31947	-2.67294
	0.193045	-0.32014	O95248	O95248	Myotubularin-related protein 5	SBF1	3.6	0	0.6	3.2	6.5	5	6.5	4	0	1	4	8	7	8	TRUE	4	0	1	5	8	8	8	-1.12092	-0.123718	-0.797062	-0.392534	-0.521725	-2.42487	0.789177	-2.19149	-3.64496	-1.68125	-0.846779	-2.05977	-0.718019	-1.92637	-2.28957	-0.744316	-1.25238	-0.783579	-2.67237	-5.59521	-4.51287
	0.345461	-0.13571	O95249	O95249	Golgi SNAP receptor complex member 1	GOSR1	22	18	20.8	13.6	17.6	27.6	27.6	4	3	4	3	4	6	6	TRUE	9	6	7	5	4	6	9	-0.0208473	1.08904	0.879164	0.0971832	1.87156	1.45794	1.52802	1.26515	1.49943	1.01749	0.908035	0.854767	1.44927	1.33703	1.55116	0.882618	1.65064	1.01643	-0.847822	0.272991	-0.955133
	0.670876	0.360212	O95251	O95251	Histone acetyltransferase KAT7	KAT7	9.2	13.9	9.2	4.9	15.1	9	15.1	4	6	4	2	6	4	6	TRUE	6	7	4	2	7	4	7	0.379374	-0.648491	0.417763	1.7942	1.08215	0.549217	-0.225294	0.788568	0.382736	0.681744	0.443132	0.0456924	0.948847	-0.446415	-0.0109959	-0.536552	0.201288	-0.200865	-0.331003	-0.291735	0.316065
	0.369763	0.166183	O95292	O95292	Vesicle-associated membrane protein-associated protein B/C	VAPB	40.7	40.7	40.7	56.8	52.3	56.8	56.8	8	8	8	13	12	12	13	TRUE	37	37	36	17	18	18	37	5.71679	5.82568	5.50942	5.94249	5.69498	5.50346	5.16099	5.59352	5.00087	5.8547	5.26123	4.86479	5.57785	5.32882	4.73644	5.23194	5.05667	4.80728	4.59804	5.12698	5.2118
	0.334184	-0.528961	O95297	O95297	Myelin protein zero-like protein 1	MPZL1	27.9	12.3	31.6	8.6	14.5	5.9	31.6	5	3	6	2	3	1	6	TRUE	8	4	8	2	4	2	8	1.73772	1.11474	1.83204	1.87346	1.1211	1.27488	1.54478	0.779827	1.23152	1.53352	1.7169	-2.63299	0.938768	1.52305	0.949326	1.68088	1.36851	0.886791	0.576292	0.0294991	1.38534
	0.0123272	0.0284341	O95298;E9PQ53	O95298	NADH dehydrogenase [ubiquinone] 1 subunit C2	NDUFC2	6.7	12.6	12.6	10.1	10.1	9.2	12.6	1	2	2	1	1	1	2	TRUE	1	2	2	1	2	1	2	0.746586	-1.31796	-1.08867	-2.37051	0.111368	-0.508835	-1.77729	-0.271034	-0.425581	0.591888	-1.07664	-2.81155	0.354404	-0.587822	-1.89925	-0.139318	-3.64039	-0.0284348	0.145107	-5.29267	-0.309303
	0.253399	-0.207009	O95299	O95299	NADH dehydrogenase [ubiquinone] 1 alpha subcomplex subunit 10, mitochondrial	NDUFA10	16.9	12.7	13.8	4.2	4.2	0	16.9	5	3	3	1	1	0	5	TRUE	6	4	3	1	1	0	6	-1.74133	-2.75741	-2.66996	-2.79095	-2.36631	-2.6608	-1.47005	-2.49479	-1.9465	-2.65951	-2.26693	-2.64795	-1.92703	-2.28234	-1.52656	-3.03068	-1.06229	-2.41476	-1.15969	-1.42401	-1.03807
	0.0605524	-0.0935367	O95302	O95302	Peptidyl-prolyl cis-trans isomerase FKBP9	FKBP9	3	3	5.1	0	0	0	5.1	1	1	1	0	0	0	1	TRUE	3	3	2	0	0	0	3	-2.28417	-5.82244	-3.12385	-3.3711	-3.21357	-3.86149	-3.52415	-3.1863	-3.66187	-2.61414	-3.87215	-3.37636	-1.33296	-4.18943	-3.43696	-3.36201	-4.97218	-2.3802	-1.81463	0.289429	-2.49958
	0.247899	0.307512	O95340	O95340	Bifunctional 3-phosphoadenosine 5-phosphosulfate synthase 2;Sulfate adenylyltransferase;Adenylyl-sulfate kinase	PAPSS2	23.3	16.6	18.1	0	3.9	7.2	23.3	11	9	9	0	2	2	11	TRUE	15	10	13	0	2	4	15	0.00677299	-1.72095	-0.367706	-1.51754	-0.640388	-1.62337	0.0664062	-0.689007	-0.483145	-3.07279	0.0228081	0.00892639	-1.06485	-0.81613	-1.27877	-1.56985	-0.5546	-0.707676	0.206493	-0.296484	0.549971
	0.990641	-0.447925	O95347	O95347	Structural maintenance of chromosomes protein 2	SMC2	20.9	21.1	24.5	10.4	18.7	16.2	24.5	22	23	26	11	19	18	26	TRUE	38	41	47	11	22	19	47	3.8854	3.23069	3.84595	3.80578	4.13105	3.97498	3.1821	2.81926	3.6215	3.23154	3.83792	3.7992	4.19409	3.16162	4.38794	3.74234	4.12508	3.56799	3.32332	3.64614	3.43093
	0.206281	-0.115214	O95361;Q309B1	O95361	Tripartite motif-containing protein 16	TRIM16	30.7	28.9	32.6	22.5	29.8	17.6	32.6	11	10	11	7	10	6	11	TRUE	20	22	18	8	12	8	22	1.77827	2.15225	2.09908	2.45342	2.55072	1.36678	2.22127	1.35383	1.46984	2.29776	2.41118	1.52786	1.82344	2.48106	2.14079	1.90211	1.68278	1.94283	1.7203	1.08686	1.26565
	0.0129212	0.00681241	O95373	O95373	Importin-7	IPO7	21.3	20.6	19.3	20.5	22.4	22.5	22.5	18	18	17	14	16	17	18	TRUE	44	35	37	22	21	24	44	4.54473	4.52854	4.43808	4.64666	4.74679	4.84588	4.48005	4.28173	4.17776	4.51479	4.50227	3.86571	4.25163	4.81338	4.00982	3.8172	4.57209	4.31731	3.77595	3.35092	3.80491
+	1.49838	2.47999	Q13867	Q13867	Bleomycin hydrolase	BLMH	4.4	4.4	2.6	5.5	7	4.4	7	1	1	1	2	2	1	2	TRUE	1	1	1	2	2	2	2	0.0107975	-2.27818	-4.07658	-4.02724	-1.92715	-1.41654	0.239359	-0.0518265	-0.896896	-1.33013	-1.2207	-2.64019	-6.38688	-5.6227	-3.60068	-1.43311	-0.888451	-2.84853	-0.0577641	-3.64549	-2.59538
	0.898382	-1.03758	O95425	O95425	Supervillin	SVIL	2.6	3.1	0.4	9.6	5.4	12.6	12.6	4	5	1	13	8	20	20	TRUE	6	7	1	16	8	22	22	-1.90842	0	0.389969	-0.048914	0.19104	0.147362	1.21501	0.884743	-2.64113	0.622288	-0.700796	0.612791	0.90727	0.278049	0.805882	1.54457	1.47691	1.20572	0.224382	-0.644972	0.773083
	0.332183	0.208781	O95433	O95433	Activator of 90 kDa heat shock protein ATPase homolog 1	AHSA1	36.4	34	37	7.7	11.2	10.9	37	9	7	8	2	3	3	9	TRUE	14	10	18	3	4	3	18	0.92436	0.572414	0.902948	1.25107	-0.518572	-0.0232086	1.72193	0.197653	0.603596	1.14153	0.370241	0.674534	0.637232	0.78105	0.14003	1.16231	0.504223	0.231956	0.763695	1.01264	1.28755
	0.774444	1.2515	O95456	O95456	Proteasome assembly chaperone 1	PSMG1	13.9	18.4	8.3	8.3	3.5	3.5	18.4	3	4	2	2	1	1	4	TRUE	4	5	2	3	2	2	5	-1.44873	-0.644146	-1.45864	-3.60217	-1.48547	-0.0690117	-0.828791	-0.463501	-0.845043	-1.60246	-2.25611	-1.561	-6.01543	-2.17435	-2.03353	-0.125196	-2.9602	-1.75718	-0.557863	-0.636297	-1.59034
	0.336139	-0.178752	O95466	O95466	Formin-like protein 1	FMNL1	6.8	7.8	5.6	5.7	7.2	8.8	8.8	5	6	4	5	6	7	7	TRUE	10	13	7	5	7	8	13	1.0182	0.897068	-1.07006	0.446692	1.39398	-0.555376	0.145525	-0.121492	-0.0567627	0.915464	0.937117	0.170923	0.911812	0.54283	0.854877	0.221174	0.15593	0.376663	0.458231	-1.42269	0.267836
	0.412208	0.275537	O95470	O95470	Sphingosine-1-phosphate lyase 1	SGPL1	18.8	21.5	22.7	20.1	24.3	22.4	24.3	8	8	8	9	11	12	12	TRUE	12	12	20	13	15	14	20	3.06841	3.12609	2.96152	2.96984	3.32155	2.50759	2.6141	2.69156	2.49969	3.36091	2.60484	3.36865	2.53828	2.90494	3.26219	1.40021	2.65523	2.72569	2.31937	0.983393	2.08846
	0.940158	1.28167	O95478	O95478	Ribosome biogenesis protein NSA2 homolog	NSA2	17.7	16.9	16.9	18.5	15.8	19.6	19.6	4	4	4	5	4	5	5	TRUE	6	5	6	7	5	5	7	0	1.13244	-1.55018	-0.037323	-0.157118	-0.375807	0.688547	0.372669	0.682474	-0.070507	0.345396	0.796263	-0.387377	-0.521151	-4.31705	-0.602428	0.2736	0.679247	-0.0420132	2.03659	0.626207
	0.640419	0.939616	O95486	O95486	Protein transport protein Sec24A	SEC24A	1.2	2.9	1.2	1.4	1.9	2.7	2.9	1	3	1	1	1	2	3	TRUE	3	4	2	1	1	2	4	-1.26045	-2.93037	-2.4611	-2.03107	-1.27668	-1.85709	-0.259079	-1.45294	-3.23164	-2.07482	-1.77884	-2.65394	-2.59986	-1.50434	-2.25857	-2.33663	-5.73434	-2.65521	-5.38523	-3.6423	-2.0435
	1.53805	0.543814	O95487	O95487	Protein transport protein Sec24B	SEC24B	5.3	5	2.6	5.4	5.6	9.1	9.1	5	5	3	5	4	8	8	TRUE	7	9	4	7	6	9	9	-2.22714	-0.481342	-1.51724	-3.06094	-1.58316	-0.158478	-0.333443	-0.579498	-0.466734	0.300753	0.0600967	0.439533	-0.106703	-0.520134	-0.670643	-0.998877	-0.715088	-0.830734	-1.30396	-1.10223	0.202282
	0.0895599	-0.25419	O95563	O95563	Mitochondrial pyruvate carrier 2	MPC2	15.7	0	15.7	9.4	15.7	9.4	15.7	2	0	2	1	2	1	2	TRUE	3	0	2	1	2	1	3	-5.47717	-0.533779	-1.36633	-0.926556	-0.272196	-2.64689	0.237183	-5.13255	-0.271107	0.0221748	-0.0789585	-1.62312	-0.150318	-0.179806	-2.2077	0.122	0.463736	-3.36916	0.343658	-1.04485	0.207851
	0.429333	0.174615	O95573	O95573	Long-chain-fatty-acid--CoA ligase 3	ACSL3	43.8	46.1	51.8	50.4	48.5	53.3	53.3	22	23	26	27	25	26	27	TRUE	57	60	70	59	67	56	70	6.1077	6.28482	6.22849	6.48972	6.4628	6.46282	6.10878	6.23881	6.31405	6.67076	6.30779	5.92366	5.8796	6.20729	6.67879	6.15352	6.08014	5.51682	5.44347	5.20354	5.69808
	0.319406	-0.175689	O95602	O95602	DNA-directed RNA polymerase I subunit RPA1	POLR1A	12.7	12.6	14.6	12.9	14.2	14.2	14.6	14	13	17	16	16	18	18	TRUE	20	20	20	21	17	23	23	-0.251915	2.17934	1.48649	2.96121	2.32571	2.38509	1.33531	2.12353	2.49129	2.38955	1.8621	2.08653	2.54953	2.39922	1.95388	2.70549	1.58819	2.14615	1.13197	0.876167	1.28338
	0.232	-0.205324	O95674	O95674	Phosphatidate cytidylyltransferase 2	CDS2	9	9	7	7	7	9.7	9.7	2	2	2	2	2	3	3	TRUE	3	3	5	1	2	2	5	1.11353	-0.168894	0.845842	0.801508	1.5321	-0.485817	-0.314543	-0.327127	-0.0765381	-0.211323	-0.0564117	0.178988	0.407551	0.604574	-1.03793	0.518547	0.956961	-1.02471	0.783848	-4.57272	0.643661
	0.0879664	-0.17577	O95707	O95707	Ribonuclease P protein subunit p29	POP4	6.4	6.4	6.4	20.9	10.9	6.4	20.9	1	1	1	4	2	1	4	TRUE	1	2	2	4	2	1	4	-1.87624	-1.31789	-1.75089	-0.990057	-0.291039	-2.21783	-4.90747	-1.37471	-1.0882	-0.269062	-1.85512	-2.1933	-0.69186	-1.10028	-2.86156	-1.31525	-2.32635	-2.33793	-0.798698	-1.01938	-1.27838
	0.187593	0.361658	O95714;Q9BVR0	O95714	E3 ubiquitin-protein ligase HERC2	HERC2	0.5	1.2	1.6	1.9	1.6	1.4	1.9	2	4	6	6	5	4	6	TRUE	2	4	8	7	6	4	8	-1.0655	-0.857927	-1.18456	-2.28191	-1.85633	-1.84853	-3.2134	-1.82547	0.986631	-0.236229	-1.42031	-1.62962	-3.57598	-1.44295	-0.80051	-0.294912	-2.46433	-0.929653	-0.322805	-3.32079	-1.63038
	0.14096	-0.152719	O95716	O95716	Ras-related protein Rab-3D	RAB3D	10	10	10	24.7	17.8	22.4	24.7	1	1	1	2	1	3	3	TRUE	2	3	2	5	2	4	5	-3.7989	-1.58537	-0.983601	-4.11724	-3.77973	-1.73129	-2.18397	-2.46737	-2.1424	-0.808292	-1.58714	-2.32789	-2.11587	-2.76921	-0.495258	-2.32558	-1.26672	-1.6281	-3.67794	-2.53544	-2.22117
	1.03659	0.849691	O95747	O95747	Serine/threonine-protein kinase OSR1	OXSR1	13.9	17.1	15	14.4	13.7	22	22	6	8	6	5	6	9	9	TRUE	13	13	22	5	6	10	22	1.09653	2.00647	1.29763	0.834284	1.10188	2.21281	1.08061	1.88875	1.61003	1.5561	1.40996	2.01225	1.66607	0.833879	-0.247759	1.67583	-0.853548	1.38508	1.73006	0.850243	1.15253
+	1.79594	2.126	Q6PJG6	Q6PJG6	BRCA1-associated ATM activator 1	BRAT1	3.2	4.3	3.7	1.7	1.7	2.8	4.3	2	2	2	1	1	2	2	TRUE	4	3	3	1	1	2	4	-2.3438	-4.84615	-3.45253	-2.91958	-1.90981	-3.12024	-1.93092	-1.50662	-1.3258	-3.55026	-2.2913	-2.19947	-6.78177	-2.12335	-4.78855	-3.00722	-4.08586	-4.77365	-3.05978	-3.14661	-1.87698
	0.192842	0.429068	O95758	O95758	Polypyrimidine tract-binding protein 3	PTBP3	19	12.9	16.5	8.3	9.8	13.2	19	6	4	5	2	2	4	6	TRUE	10	5	9	2	2	5	10	0.458048	0.406021	-1.63746	-0.572096	2.06338	0.718359	0.317118	0.0516052	0.11009	1.73827	-2.22024	0.918913	0.970951	1.12164	0.675615	-1.39735	-3.30972	0.280209	-0.0628376	0.137867	0.0448532
	0.209969	0.582865	O95772	O95772	MLN64 N-terminal domain homolog	STARD3NL	5.6	5.6	5.6	5.6	14.5	24.4	24.4	1	1	1	1	3	4	4	TRUE	1	1	1	1	3	4	4	-2.73626	-2.39884	-4.12575	-1.78547	-0.478619	-1.49034	-3.68751	-0.648127	-0.801125	-1.03801	-1.03987	-2.38833	-0.516075	0.258936	-4.91078	-5.70794	-0.857277	-1.36704	-3.69475	-3.12278	-1.10829
	0.566707	-0.180631	O95782	O95782	AP-2 complex subunit alpha-1	AP2A1	24.3	28.5	29.7	22.6	23.2	19.9	29.7	13	17	18	12	13	11	18	TRUE	43	47	40	19	23	19	47	3.34562	2.98744	2.7278	3.68711	3.52921	3.50852	3.10115	3.03771	3.36867	3.53784	3.54594	3.39349	3.58463	3.7757	3.04619	3.8142	3.63592	3.21194	2.90895	2.4222	3.04675
	0.794543	1.35965	O95785	O95785	Protein Wiz	WIZ	0	0.5	0.8	3	6	8.7	8.7	0	1	1	4	7	10	10	TRUE	0	1	1	4	8	13	13	-3.81643	-0.367901	-3.06879	-0.650921	-0.383512	-1.34419	-1.10932	2.31167	-1.50505	-1.43728	-1.51131	-0.267479	-3.86043	-2.60205	-3.33476	-1.219	-1.09245	0.432041	-0.0802364	2.38233	-1.03538
	0.40481	-0.539446	O95786	O95786	Probable ATP-dependent RNA helicase DDX58	DDX58	4.3	0	2.6	2.8	2.8	9.4	9.4	3	0	2	2	2	7	7	TRUE	5	0	3	2	2	10	10	-4.87567	-4.00887	-0.728745	-1.36287	-2.73412	-2.64228	-1.26742	-3.42791	-2.89177	-3.58681	-1.51683	-0.494967	-1.09931	-1.05678	-1.38665	-2.98971	-1.31388	-2.1027	-1.98291	-4.77734	-2.0106
	1.02303	0.698926	O95819	O95819	Mitogen-activated protein kinase kinase kinase kinase 4	MAP4K4	9.2	7.8	10.7	8.2	5.6	10.2	10.7	5	3	6	5	4	6	6	TRUE	9	7	8	8	6	10	10	-0.327312	0.0277977	0.936628	1.34297	1.39499	1.0951	0.927891	0.425404	0.739557	1.43053	0.469595	0.602745	1.00184	0.2472	-0.477125	-1.32714	0.232153	0.725229	0.404301	-0.061697	0.203777
	0.591083	-0.384657	O95831	O95831	Apoptosis-inducing factor 1, mitochondrial	AIFM1	34.1	36.5	36.5	23	22.7	22	36.5	15	16	16	9	10	11	16	TRUE	36	30	32	9	11	14	36	2.69588	2.87535	2.21135	2.46742	2.60933	2.86996	2.85987	2.82347	2.55451	2.70939	2.79121	3.57175	3.4355	2.74625	4.36382	3.29778	2.31878	3.45601	3.68503	3.10574	3.40576
	0.00121806	-0.00129128	O95864	O95864	Fatty acid desaturase 2	FADS2	19.6	16.4	16.4	22.3	17.1	22.5	22.5	7	6	6	8	6	8	8	TRUE	10	8	6	10	7	8	10	2.08315	3.58907	3.10395	2.74571	3.26252	2.82654	2.96695	2.61338	1.66044	3.5544	2.30579	2.01284	1.63859	2.25891	3.27763	2.63354	2.84665	2.46623	2.97961	1.2947	1.36629
	0.0378355	0.0282164	O95870	O95870	Abhydrolase domain-containing protein 16A	ABHD16A	7.7	11.1	7.7	21.1	16.8	25.3	25.3	2	4	2	8	7	9	9	TRUE	5	5	4	10	8	12	12	0.575754	0.944035	-0.322779	0.932295	0.754183	0.725735	0.473497	0.521082	-0.39905	0.390814	-0.0654011	0.350521	-0.101965	0.860285	0.528564	0.351284	0.12533	-0.661333	-0.906078	-1.19871	-0.825445
	0.921505	1.91	O96000	O96000	NADH dehydrogenase [ubiquinone] 1 beta subcomplex subunit 10	NDUFB10	6.4	6.4	12.8	0	13.4	13.4	13.4	1	1	2	0	2	2	2	TRUE	2	1	3	0	4	2	4	-2.16047	-1.24574	-2.24147	-2.41934	-2.397	-2.75186	-1.54176	-1.41333	-1.78928	-3.32685	-2.00971	-1.92618	-6.98783	-6.73391	-0.957239	-1.79559	-4.9944	-1.99814	-0.866991	-0.6516	-1.53129
	1.12867	0.431815	O96005	O96005	Cleft lip and palate transmembrane protein 1	CLPTM1	22.4	22.4	24.5	27.4	24.8	28.7	28.7	8	8	10	12	11	13	13	TRUE	21	27	24	19	22	24	27	3.85572	4.3083	3.95972	3.67131	4.0608	3.738	3.57253	3.80173	4.30249	4.69757	4.07129	3.81049	3.53245	3.67136	4.26486	3.46417	3.3833	3.34907	3.08742	2.9552	3.18103
	1.13383	-0.57418	O96008	O96008	Mitochondrial import receptor subunit TOM40 homolog	TOMM40	19.1	21.6	12.5	16.1	18.6	21.6	21.6	3	4	2	3	4	5	5	TRUE	8	6	4	3	8	10	10	1.37582	1.68705	1.58957	2.30209	0.547884	1.32283	1.32128	1.03096	0.545435	1.10291	1.51464	1.4763	1.99061	1.29883	2.33191	2.22752	0.754564	1.83317	1.75445	0.58551	2.15087
	0.670313	1.07909	O96011	O96011	Peroxisomal membrane protein 11B	PEX11B	0	4.6	0	12.4	8.1	12.4	12.4	0	1	0	3	2	3	3	TRUE	0	1	0	3	2	5	5	-4.42826	-1.49425	-4.19215	-1.72591	-1.49612	-0.492935	-4.02391	-0.207399	-2.83815	-0.627785	-2.37354	-2.00184	-2.15081	-1.65277	-3.88623	-4.12698	-4.94018	-1.79021	-3.13984	-3.38367	-2.61451
	0.347077	0.683268	O96013	O96013	Serine/threonine-protein kinase PAK 4	PAK4	5.8	0	5.8	10.3	10	15.9	15.9	1	0	1	3	3	5	5	TRUE	2	0	2	4	3	7	7	-0.894375	-0.764711	-5.89493	0.62628	-2.24159	-0.0242596	-0.555748	-4.80113	-0.546448	-1.27636	-1.10342	-0.571365	-0.717951	-1.23465	-4.37119	-1.76188	-1.82935	-3.03906	-0.429228	-0.650202	-0.933758
	0.720434	0.797571	O96019;O94805	O96019	Actin-like protein 6A	ACTL6A	15.6	24.2	11.9	0	0	0	24.2	3	6	3	0	0	0	6	TRUE	6	8	5	0	0	0	8	-0.752579	-0.824171	-2.73728	-3.26388	-0.587246	-2.30162	-0.991589	-1.46318	-1.42241	-1.29518	-2.11264	-0.140081	-1.75361	-3.70579	0.0625935	-2.50682	-2.27348	-2.0334	-0.832678	0.182802	-0.778091
	0.0527408	0.0738182	P00167	P00167	Cytochrome b5	CYB5A	39.6	32.8	32.8	0	0	6.7	39.6	4	3	3	0	0	1	4	TRUE	5	5	5	0	0	1	5	-0.76956	-0.72192	-2.17381	-2.3568	-2.30539	-1.83365	-0.373966	-1.17035	-1.68866	-1.86998	-2.62256	-0.551926	-0.529781	-1.04434	-1.68929	-2.75753	-2.08835	-0.611063	0.0327187	-0.843307	-0.0374851
	1.06606	0.420427	P00338;P07864	P00338	L-lactate dehydrogenase A chain	LDHA	50.6	50.6	50.6	58.7	50.6	55.7	58.7	17	18	18	18	16	17	18	TRUE	86	95	96	47	49	42	96	7.86546	7.98423	7.97925	8.0357	7.93202	7.57414	7.7399	8.02952	7.87261	8.29926	8.09828	7.52885	7.36191	7.81936	8.24451	7.31222	7.41496	6.8929	7.52349	7.26438	7.84869
	0.345532	-0.238384	P00367	P00367	Glutamate dehydrogenase 1, mitochondrial	GLUD1	22	33.7	28.3	7.9	11.5	13.3	33.7	4	4	4	1	2	0	4	TRUE	18	19	20	3	5	6	20	1.69909	1.05973	0.632872	0.949074	0.647413	1.26823	1.16365	0.749771	0.966869	0.457851	1.74927	1.47822	1.69361	1.39544	1.92582	1.3396	1.38787	0.253592	2.12575	1.96245	2.01191
	0.654197	0.203237	P00387	P00387	NADH-cytochrome b5 reductase 3;NADH-cytochrome b5 reductase 3 membrane-bound form;NADH-cytochrome b5 reductase 3 soluble form	CYB5R3	70.8	70.8	70.8	68.4	66.1	65.4	70.8	16	18	16	15	17	15	18	TRUE	54	70	63	29	33	42	70	6.80212	6.75944	6.75283	6.47323	6.55812	6.84124	6.55653	6.596	6.62928	6.81017	6.60996	6.28173	6.35511	6.53307	6.46249	6.47137	6.71805	5.72415	5.92211	5.7942	6.33727
	0.0931348	-0.118973	P00390	P00390	Glutathione reductase, mitochondrial	GSR	4.4	4.4	12.5	2.3	2.3	0	12.5	2	2	4	1	1	0	4	TRUE	4	4	8	1	1	0	8	-1.29388	-1.97069	-1.46338	-0.939819	-3.00906	-1.31735	-2.26451	-2.55617	-1.66232	-2.24529	-3.13498	-2.51741	-1.69661	-1.5088	-0.841522	-3.23802	-3.19488	-3.18701	-0.940514	-0.579802	-1.05456
	0.683391	0.300356	P00403	P00403	Cytochrome c oxidase subunit 2	MT-CO2	16.3	20.7	16.3	20.7	23.3	17.6	23.3	3	4	3	4	4	3	4	TRUE	9	10	8	4	5	5	10	3.79718	3.06906	3.50385	4.02276	2.94831	3.47129	3.88617	4.08551	3.43519	4.33379	3.4751	3.39233	3.48929	3.7531	3.70216	3.15218	3.83113	2.87809	3.2849	2.91066	3.40896
	0.579391	1.28386	P00414	P00414	Cytochrome c oxidase subunit 3	MT-CO3	5.4	0	0	5.4	5.4	5.4	5.4	1	0	0	1	1	1	1	TRUE	1	0	0	0	1	1	1	-2.91583	-3.10916	-0.585993	-1.06727	-0.242039	-1.68417	1.3952	-5.09081	-4.11796	-0.751989	-1.3244	-1.50136	-3.50374	-4.29525	-2.73272	-1.05081	-4.34704	-3.16492	-3.54625	-1.62884	-2.07351
	0.797966	0.754296	P00488	P00488	Coagulation factor XIII A chain	F13A1	0	0	0	1.2	3.4	1.2	3.4	0	0	0	1	2	1	2	TRUE	0	0	0	1	2	1	2	-2.24491	-1.95099	-4.48011	-3.58161	-2.9319	-3.65738	-2.06994	-4.97511	-3.39223	-2.96958	-3.13039	-3.9784	-5.05443	-3.28517	-4.81889	-3.86005	-3.5612	-4.46168	-2.63685	-3.07701	-4.89524
	0.291597	-0.351518	P00491	P00491	Purine nucleoside phosphorylase	PNP	37.4	31.1	33.9	9.7	9.3	18	37.4	8	6	7	2	2	5	8	TRUE	19	9	10	2	4	8	19	0.979565	0.652214	0.246481	0.656858	0.814556	1.15043	1.81266	-0.583895	-0.97138	-0.122658	-0.453659	0.743505	-0.0643444	1.15162	0.86097	-0.162107	1.19789	-0.450354	1.5414	-0.0373287	0.544502
	0.338293	0.229572	P00492	P00492	Hypoxanthine-guanine phosphoribosyltransferase	HPRT1	46.8	48.6	58.7	34.4	28.9	29.4	58.7	7	7	9	7	6	5	9	TRUE	17	17	18	8	6	5	18	2.38668	2.34692	1.56684	1.8042	3.04312	2.02603	1.74973	1.6843	2.23705	1.49612	1.46765	1.6995	1.70018	1.04878	2.6772	0.702463	1.39941	1.42888	2.10677	1.76106	1.89716
	0.239633	-0.18509	P00505	P00505	Aspartate aminotransferase, mitochondrial	GOT2	45.6	51.4	43.3	54.9	60.7	46	60.7	19	23	20	21	24	17	24	TRUE	40	50	44	32	35	29	50	6.19847	6.468	5.85041	5.68333	6.65985	5.57794	5.84272	5.84315	5.74015	6.21952	6.52003	4.8837	6.2632	5.9844	6.9555	5.89556	5.7688	5.29235	6.41132	5.99074	5.80638
	0.310724	0.716699	P00519	P00519	Tyrosine-protein kinase ABL1	ABL1	0	4.7	1.9	5	6.7	5	6.7	0	3	1	4	5	4	5	TRUE	0	3	1	4	6	4	6	-4.20598	-1.34863	-4.54998	-2.43634	-2.70507	-3.19462	-3.978	0.822102	-1.6101	-2.11674	-1.40605	-3.12784	-2.09935	-6.182	-2.02515	-1.68619	-1.18569	-2.53844	-0.940411	-3.62869	-0.361191
	0.671757	-0.250703	P00533	P00533	Epidermal growth factor receptor	EGFR	14.2	16	17.6	20.3	25.6	30.2	30.2	12	13	14	16	20	24	24	TRUE	22	27	24	22	29	35	35	3.98843	4.23813	3.84371	4.12281	3.78233	3.8077	3.36855	3.64368	3.38724	4.36622	3.81492	3.50594	3.96045	3.9126	4.37974	3.6685	4.02434	3.64514	3.56547	2.46529	2.60315
	0.932499	0.436329	P00558;P07205	P00558	Phosphoglycerate kinase 1	PGK1	47	60	52.5	23.3	50.4	36.9	60	16	20	19	10	18	14	20	TRUE	38	49	43	10	22	18	49	4.48798	3.95682	4.42444	3.40789	3.41965	3.42457	4.33274	4.32051	4.35035	3.68077	4.30205	3.75384	3.61176	2.97286	4.61017	3.43295	3.75112	3.74341	4.57265	5.27303	4.32448
	0.519397	-0.323678	P00846	P00846	ATP synthase subunit a	MT-ATP6	4.4	4.4	4.4	4.4	4.4	4.4	4.4	1	1	1	1	1	1	1	FALSE	3	2	3	2	2	2	3	1.48843	1.64993	1.80001	1.71261	1.15236	0.715057	2.29605	1.47299	1.19412	1.30937	1.07132	0.836126	1.59872	1.6022	1.27168	1.04045	2.38723	2.22177	1.37415	0.628819	1.12895
	0.0148928	0.0126006	P01111	P01111	GTPase NRas	NRAS	47.1	40.7	47.1	26.5	37.6	33.9	47.1	1	1	1	0	1	1	1	TRUE	15	16	15	7	7	5	16	2.45547	1.50908	2.48659	2.46158	2.9135	2.21723	2.51608	1.15993	1.88981	2.45115	2.37495	1.82875	1.84738	2.02297	2.62206	2.36895	2.08186	1.20183	1.72988	1.93872	1.60819
	0.373527	0.930125	P01116	P01116	GTPase KRas;GTPase KRas, N-terminally processed	KRAS	40.7	26.5	33.9	39.7	45.5	45.5	45.5	1	1	0	2	2	2	2	TRUE	5	2	5	5	5	6	6	-1.22059	2.13789	1.91071	1.62826	1.18855	1.22807	0.666147	-0.957212	-1.30472	1.08829	0.410755	0.104967	-6.01946	0.130888	0.868011	0.55455	-0.685329	-0.421183	2.06066	-0.762922	0.275362
	0.322494	0.200417	P01130	P01130	Low-density lipoprotein receptor	LDLR	8.8	13.6	6.3	11.4	18.3	15.6	18.3	5	8	3	7	11	9	11	TRUE	7	13	7	9	12	10	13	0.546616	0.774666	1.59564	1.23627	1.31339	1.57716	1.14424	2.21213	1.3108	2.62347	1.68243	1.06252	1.39932	1.57556	1.73151	1.13426	1.5962	1.39623	1.07084	-2.15392	0.137587
	0.799397	-0.526439	P01889	P01889	HLA class I histocompatibility antigen, B-7 alpha chain	HLA-B	27.9	27.9	29	23.5	29	23.5	29	2	2	3	2	3	2	3	TRUE	9	9	11	2	3	3	11	3.17763	2.57236	3.28821	3.72896	4.09438	-0.901436	3.15074	2.78212	2.82545	3.82353	3.28003	3.13539	3.0981	4.92716	3.436	3.44896	4.27917	2.9665	2.74736	2.39359	2.81284
	0.199128	-0.384543	P01893;P13747	P01893	Putative HLA class I histocompatibility antigen, alpha chain H	HLA-H	22.1	22.1	21.8	18.8	18.8	18.8	22.1	1	1	1	1	1	1	1	TRUE	1	1	1	2	2	2	2	2.39953	0.667074	0.319016	1.18221	1.03789	1.0068	0.0184841	-0.111244	0.84972	2.83429	2.60514	-0.0106411	1.89289	2.19663	2.48438	0.98984	2.0549	-1.12563	0.814354	-2.21167	-3.67047
	0.0846789	-0.173605	P02462	P02462	Collagen alpha-1(IV) chain;Arresten	COL4A1	3.4	0.7	3.4	3.7	0	2.5	3.7	3	1	3	3	0	3	3	TRUE	5	2	5	5	0	3	5	-2.50221	0.0830193	0.136179	-2.91196	0.269241	-0.729696	-0.371714	-2.00194	-0.308186	1.35285	-3.37423	-0.647549	-0.576302	-1.69347	0.64986	-0.769356	-0.2355	-1.68437	-0.0277138	-0.952269	0.103767
	0.808511	-0.406892	P02545	P02545	Prelamin-A/C;Lamin-A/C	LMNA	56	57.2	57.5	16.9	29.1	35.4	57.5	35	36	38	10	18	22	38	TRUE	78	98	83	10	18	23	98	4.56004	4.28797	3.90767	4.33463	4.91628	4.36562	4.21831	4.56895	5.00837	3.44573	4.34863	4.00746	5.13432	4.1043	4.8506	4.34697	4.75134	4.85128	5.39911	6.1809	5.19142
	0.215957	0.191992	P02751	P02751	Fibronectin;Anastellin;Ugl-Y1;Ugl-Y2;Ugl-Y3	FN1	13.7	19.3	22.2	25.6	21.2	17.3	25.6	25	33	37	43	37	28	43	TRUE	50	69	70	63	49	38	70	4.60868	4.56978	4.85336	5.28822	5.07653	4.7626	4.17557	5.248	5.13291	5.98936	4.74143	3.85908	4.92573	4.67924	5.3277	4.64759	4.34204	4.0721	4.46316	4.18739	4.50784
	0.338355	0.0904744	P02786;Q9UP52	P02786	Transferrin receptor protein 1;Transferrin receptor protein 1, serum form	TFRC	43.9	45.1	43.8	40	43.2	46.7	46.7	29	29	30	25	28	30	30	TRUE	97	82	79	52	64	72	97	7.43763	7.1169	7.3226	7.25133	7.19679	7.24788	7.13379	7.0512	6.91071	7.44336	7.27879	7.06537	7.06968	7.264	7.246	6.83025	7.1769	6.75355	6.51696	5.96331	6.66636
	0.307933	-0.300468	P02794	P02794	Ferritin heavy chain;Ferritin heavy chain, N-terminally processed	FTH1	14.2	14.2	24.6	0	0	5.5	24.6	2	2	3	0	0	1	3	TRUE	3	2	4	0	0	1	4	-1.82633	-2.51412	-2.00385	-3.05519	-2.60843	-2.58236	-1.84953	-2.51445	-1.61879	-2.82662	-2.04134	-1.1506	-1.0909	-1.30794	-1.13408	-2.74512	-2.80138	-1.1191	-0.780579	-0.235321	-0.172661
	0.010483	0.0116879	P03928	P03928	ATP synthase protein 8	MT-ATP8	29.4	13.2	29.4	29.4	29.4	29.4	29.4	2	1	2	2	2	2	2	TRUE	6	3	7	5	6	6	7	2.23312	2.42909	2.47452	3.27505	0.456917	2.25817	1.77172	2.3284	1.85641	2.9506	2.79594	1.99779	2.24597	2.35466	3.48641	2.48882	1.03318	2.02169	2.05569	1.2616	1.77153
	0.969952	1.34775	P04035	P04035	3-hydroxy-3-methylglutaryl-coenzyme A reductase	HMGCR	0	1.6	1.1	1.4	2.8	4.1	4.1	0	1	1	1	2	3	3	TRUE	0	0	1	1	2	3	3	-2.05702	-3.60283	-1.18386	-5.14737	-3.47975	-2.57957	-4.42545	-2.60259	-1.5966	-3.4624	-0.951826	-4.43182	-4.33528	-4.56983	-4.72993	-5.23097	-1.95171	-4.73945	-3.41856	-3.86367	-6.36241
	1.81433	-0.747435	P04040	P04040	Catalase	CAT	4.7	10.1	9.9	0	4.7	2.5	10.1	2	4	4	0	2	1	4	TRUE	3	6	5	0	2	1	6	-1.5982	-1.84827	-2.4553	-2.16813	-2.2063	-2.26079	-2.04912	-1.60859	-1.57406	-1.60312	-2.78772	-2.24803	-1.23203	-1.28189	-0.712852	-1.70257	-1.61572	-0.840971	-0.0664406	-0.715508	-0.123203
	0.357931	0.470681	P04062	P04062	Glucosylceramidase	GBA	3.9	10.6	5.8	2.6	2.6	1.3	10.6	2	4	2	1	1	1	4	TRUE	3	5	2	1	1	1	5	1.20329	0.741846	1.49445	0.673185	0.352814	-1.51449	0.58732	0.843035	0.577574	1.35869	0.0390816	-1.01283	-0.283873	0.944103	-0.335915	-0.0115585	1.29741	-2.04139	-0.286068	-2.19146	-1.82086
	0.407408	0.404019	P04075;P05062	P04075	Fructose-bisphosphate aldolase A	ALDOA	70.9	68.1	66.8	32.7	34.1	35.2	70.9	21	17	18	7	6	7	21	TRUE	46	41	50	9	12	10	50	4.63718	3.96572	3.88363	4.50461	4.71986	3.23761	4.52079	3.44361	4.26591	3.8546	4.57949	2.94086	3.4767	3.59253	4.82498	3.7712	2.02888	3.48684	3.94378	5.73269	4.43112
	0.346597	-0.161963	P04083	P04083	Annexin A1	ANXA1	59.5	53.5	61.8	35	54.6	50.9	61.8	17	16	20	10	17	15	20	TRUE	40	41	47	13	22	19	47	4.45318	4.09177	4.37111	4.59796	4.41956	4.72167	4.31286	4.06273	4.46938	3.26663	4.60061	4.07254	4.19539	4.14063	4.30192	4.31135	4.61981	4.1874	4.57794	4.49232	4.64979
	0.410834	0.434286	P04114	P04114	Apolipoprotein B-100;Apolipoprotein B-48	APOB	1	0.9	1.1	1.2	1	0.4	1.2	4	3	3	3	3	2	4	TRUE	6	4	4	3	3	2	6	-1.86383	0.127258	-0.422029	-1.05626	-0.675661	-1.26668	0.480804	-0.62812	-0.274096	0.0324249	-0.893812	-0.870506	-0.814266	-2.53307	0.679836	-1.06304	-0.662092	-0.366388	0.285419	-0.900709	-2.20379
	0.0595412	-0.121956	P04150	P04150	Glucocorticoid receptor	NR3C1	7.7	12.1	6.9	8.5	13.1	18.9	18.9	4	6	3	5	7	9	9	TRUE	7	9	4	6	8	10	10	1.08506	0.443985	0.811947	2.54088	1.58804	0.440556	-0.211529	0.564409	-0.670572	1.15329	0.78442	1.67307	0.592218	2.34319	1.20371	1.20363	-2.33855	1.02062	0.0989895	0.995987	1.20934
	1.07643	1.48055	P04156	P04156	Major prion protein	PRNP	4.7	4.7	4.7	12.6	18.2	4.7	18.2	1	1	1	3	3	1	3	TRUE	1	2	1	4	5	1	5	-1.1932	-0.585316	-0.941347	-0.466059	-1.65301	-1.54491	-0.192915	-0.743532	-1.01585	-0.559216	-0.989872	-2.48211	-3.71406	-1.0621	-4.94159	-0.622908	-1.36814	-3.15798	-2.22556	-2.82099	-0.829535
	0.139462	0.11275	P04181	P04181	Ornithine aminotransferase, mitochondrial;Ornithine aminotransferase, hepatic form;Ornithine aminotransferase, renal form	OAT	12.1	8.4	16.6	3.6	3.6	5.9	16.6	4	3	5	1	1	2	5	TRUE	8	3	8	1	1	2	8	-1.21468	0.693132	-2.1226	-2.41589	-2.43568	-2.03362	-1.5562	-2.07091	-1.32034	-1.926	-2.75062	-1.47446	-1.50861	-1.82277	-1.31128	-2.85336	-1.9967	-2.28232	0.551834	-0.482492	-0.180952
	0.363259	-0.596283	P04183	P04183	Thymidine kinase, cytosolic	TK1	0	0	11.5	0	17.9	4.3	17.9	0	0	1	0	3	1	3	TRUE	0	0	1	0	3	1	3	-5.40812	-3.53064	-3.95	-3.58296	-2.92586	-2.88897	-3.77984	-4.83078	-1.45079	-4.23074	-4.29621	-3.97441	-5.27179	-2.28905	-1.63304	-4.22391	-2.81258	-2.7547	-2.45905	-2.46512	-3.96615
	0.0967718	-0.254872	P04216	P04216	Thy-1 membrane glycoprotein	THY1	6.2	9.9	0	8.7	6.2	8.7	9.9	1	1	0	1	1	1	1	TRUE	2	1	0	1	1	1	2	-0.261517	-2.24787	-3.1371	-0.943249	-1.55038	-2.76169	-1.27177	-1.47522	-5.31941	-1.4574	-3.27278	-3.16793	-0.482922	-2.33161	-5.577	-2.02724	-0.968872	-3.04763	-3.13982	-3.9661	-1.65924
	0.0819715	0.0656147	P04406;O14556	P04406	Glyceraldehyde-3-phosphate dehydrogenase	GAPDH	68.1	68.1	68.7	46.6	43	56.7	68.7	18	18	18	13	12	13	18	TRUE	125	110	124	29	34	32	125	7.60881	7.10459	7.48933	6.86575	7.24475	7.37801	7.22832	7.04121	7.27939	6.4771	7.24821	6.29003	6.19077	6.75083	7.93238	6.65891	6.86043	6.77725	7.93242	7.59556	7.36517
	0.392782	0.642796	P04424	P04424	Argininosuccinate lyase	ASL	2.4	3	2.6	2.6	7.3	3	7.3	1	1	1	1	3	1	3	TRUE	1	1	1	1	3	1	3	-1.9406	-2.71975	-4.79596	-4.31332	-3.75907	-1.0444	-3.26842	-1.17185	-3.23952	-3.78136	-3.53436	-2.59296	-4.69137	-4.92844	-0.746	-3.4429	-3.24368	-4.39284	-2.63247	-2.59594	-4.00862
	0.381849	-0.180035	P04439	P04439	HLA class I histocompatibility antigen, A-3 alpha chain	HLA-A	25.8	26.8	23.6	27.9	26	26	27.9	3	3	2	5	4	4	5	TRUE	28	31	32	12	10	10	32	6.15036	6.11891	6.19581	5.90932	6.61665	5.91327	5.89817	5.98268	5.79956	6.43108	5.99491	5.31337	5.80975	6.1265	6.66014	6.2862	6.0228	5.59458	5.60802	5.5224	5.72133
	1.10501	1.08118	P04626;Q15303;Q16584;Q5TCX8;P80192	P04626	Receptor tyrosine-protein kinase erbB-2	ERBB2	4.1	2.6	2.6	4.1	4.4	4.9	4.9	2	1	1	2	3	3	3	TRUE	4	3	1	2	4	3	4	-3.80753	-2.55883	-2.60896	-2.53819	-1.4959	-2.6256	-0.395824	-1.86359	-2.41041	-2.18482	-0.590958	-2.1364	-1.91964	-3.40971	-0.93301	-3.53462	-3.16486	-3.10723	-2.55198	-2.65898	-3.11925
	0.283464	-0.728769	P04632;Q96L46	P04632	Calpain small subunit 1	CAPNS1	44.8	16.8	23.9	0	0	0	44.8	6	4	2	0	0	0	6	TRUE	8	5	2	0	0	0	8	-0.567123	-1.38998	-2.97517	-0.787571	-3.04267	-0.73925	-0.810619	-1.27491	-6.59451	-2.54254	-3.53621	-3.63047	-2.28104	-3.55673	-0.701771	-4.74877	-0.242479	-2.48585	-0.186083	-0.159195	-0.75424
	0.187769	-0.389656	P04792	P04792	Heat shock protein beta-1	HSPB1	64.9	57.1	65.4	13.7	21	21.5	65.4	10	8	11	3	3	4	11	TRUE	29	21	31	3	3	6	31	4.28056	3.26467	3.38816	1.80035	3.35008	2.56076	3.15234	2.31996	3.72135	-0.591396	2.83706	1.67573	0.1756	2.43313	3.84922	2.63037	3.83048	2.53417	2.71231	3.9539	3.07084
	1.06779	0.648445	P04818	P04818	Thymidylate synthase	TYMS	36.7	39.3	38.3	14.7	26.5	23.6	39.3	8	9	9	3	6	5	9	TRUE	16	23	20	3	6	6	23	2.02031	2.06666	2.0053	2.72691	2.40027	2.23493	2.46974	2.5299	2.619	3.29798	1.6806	2.0325	2.09231	2.53384	2.04044	0.707228	1.83081	1.53442	2.23067	1.70989	1.53924
	0.420016	0.165816	P04843	P04843	Dolichyl-diphosphooligosaccharide--protein glycosyltransferase subunit 1	RPN1	58.2	55	50.9	52.1	43.3	51.1	58.2	28	27	26	29	26	30	30	TRUE	75	70	76	52	47	51	76	7.27582	7.33859	7.36035	7.48692	7.32165	7.06639	7.10844	7.04382	6.94401	7.5984	7.27827	6.59929	7.105	7.17147	6.95064	6.84342	7.11466	6.39214	6.857	6.65755	6.87072
	0.567712	0.247538	P04844	P04844	Dolichyl-diphosphooligosaccharide--protein glycosyltransferase subunit 2	RPN2	34.5	33.6	31.1	26.6	30.4	30.3	34.5	17	17	16	13	14	12	17	TRUE	37	43	45	25	32	24	45	6.03591	6.11408	6.06665	5.61416	6.38135	6.61592	6.13749	5.98401	5.86	5.96274	6.55063	5.86044	5.66777	6.27481	6.06006	5.66688	6.14915	5.05142	5.39391	5.20664	5.51087
	0.716707	0.153504	P04899	P04899	Guanine nucleotide-binding protein G(i) subunit alpha-2	GNAI2	51.5	55.5	47.6	53	53	48.7	55.5	9	11	10	9	9	9	11	TRUE	38	36	40	27	34	34	40	5.56976	5.29675	5.37078	5.55247	5.57949	5.22443	5.35285	5.39595	5.0118	5.15351	5.11006	5.04342	4.9582	4.89307	5.26456	4.83624	5.32825	4.86624	5.09656	4.60785	4.57814
	0.11665	0.143376	P04920;P48751	P04920	Anion exchange protein 2	SLC4A2	12	14	9.5	10.1	12.2	10.2	14	8	9	6	6	8	7	9	TRUE	11	15	8	9	11	9	15	1.93672	1.63951	1.72647	2.449	1.50677	1.66387	0.49955	1.88739	0.330265	2.91782	2.15226	1.48704	1.88119	1.6811	1.99826	0.856508	0.627665	1.36934	0.386168	0.298935	0.657516
	0.248436	0.104911	P05023;P13637;P50993;Q13733;P20648	P05023	Sodium/potassium-transporting ATPase subunit alpha-1	ATP1A1	38.2	38.2	39.5	43.2	41.1	44.3	44.3	33	34	37	36	32	37	37	TRUE	104	115	101	81	79	92	115	7.56412	7.52084	7.30179	7.27736	7.65387	6.8644	7.31741	7.11429	6.95718	7.78167	7.24526	6.74884	7.19276	7.23505	7.45544	6.83012	6.84519	6.97664	6.74862	6.3111	6.75868
	0.118804	0.0857344	P05026	P05026	Sodium/potassium-transporting ATPase subunit beta-1	ATP1B1	37.6	37.6	37.6	19.5	29.7	21.1	37.6	10	10	10	5	7	6	10	TRUE	21	21	30	8	12	13	30	4.5182	4.12607	4.45922	4.8962	3.96873	4.84173	3.84597	3.8485	3.83881	3.85379	4.28802	3.63946	4.39766	4.32077	2.82448	3.44538	4.28875	3.52312	3.52609	2.32436	3.39649
	0.00222334	0.00312392	P05067	P05067	Amyloid beta A4 protein;N-APP;Soluble APP-alpha;Soluble APP-beta;C99;Beta-amyloid protein 42;Beta-amyloid protein 40;C83;P3(42);P3(40);C80;Gamma-secretase C-terminal fragment 59;Gamma-secretase C-terminal fragment 57;Gamma-secretase C-terminal fragment 50;C31	APP	8.3	9.6	12.6	5.7	5.7	15.2	15.2	4	5	7	3	3	8	8	TRUE	13	12	9	5	3	10	13	0.111082	0.136007	0.517708	0.386093	-2.11141	1.01253	1.386	0.292801	0.875841	0.51321	0.828217	1.60333	1.86161	0.970863	-0.408161	1.78802	-0.359989	1.62831	-0.132069	1.19536	0.1448
	0.690362	0.786208	P05091	P05091	Aldehyde dehydrogenase, mitochondrial	ALDH2	11.2	10.4	9.5	0	1.9	0	11.2	4	4	4	0	1	0	4	TRUE	8	4	5	0	1	0	8	-1.4983	-2.70337	-1.54932	-2.25034	-1.66259	-0.789722	-1.91449	-1.17799	-0.834515	-1.17717	-1.77406	-0.807188	-0.576263	-1.02998	-1.40551	-4.17202	-2.29649	-2.9224	0.0121593	-0.0944271	-0.810112
	0.0192719	0.0201763	P05106	P05106	Integrin beta-3	ITGB3	5.2	9.3	9.8	7.6	9.6	9.6	9.8	3	6	6	5	6	6	6	TRUE	5	9	9	5	7	7	9	0.536938	-0.089323	0.710182	1.61553	0.69301	1.09506	-0.545708	0.588133	0.441078	0.515505	0.925989	0.510025	0.181046	1.36971	0.533085	0.8869	-0.767138	0.110365	0.56599	0.320848	0.772682
	0.604419	1.44846	P05114	P05114	Non-histone chromosomal protein HMG-14	HMGN1	21	34	21	16	37	23	37	1	2	1	2	4	2	4	TRUE	1	4	2	2	4	2	4	-1.00163	-0.568014	-6.0875	-4.92665	-0.837456	-1.72126	-1.9595	-1.3994	-1.1979	-2.24397	-0.335131	-2.59755	-6.51909	-0.810541	0.164351	-2.42975	-6.30102	-2.52817	-1.13503	-1.25407	-1.74444
	0.666307	-0.898815	P05121	P05121	Plasminogen activator inhibitor 1	SERPINE1	31.3	24.4	28.9	11.7	9.7	2	31.3	9	7	9	4	2	1	9	TRUE	13	13	12	4	4	1	13	1.08514	1.40244	0.647446	2.41108	1.26119	0.708508	0.591974	0.427952	1.16858	2.21587	1.59642	-1.69659	1.71182	1.82507	2.99583	2.10753	0.807467	0.249378	1.60799	0.791529	1.43928
	0.0369435	0.0174602	P05141;Q9H0C2	P05141	ADP/ATP translocase 2;ADP/ATP translocase 2, N-terminally processed	SLC25A5	41.3	44.3	41.9	44.6	41.3	44.6	44.6	8	8	8	8	7	7	8	TRUE	50	45	52	21	19	30	52	6.10452	5.83777	5.79589	5.87696	5.32097	5.78173	5.43573	5.76425	5.94016	5.99284	5.987	5.33136	5.57116	5.59209	6.10007	5.53284	6.07557	5.47484	5.47383	5.03663	5.26595
	1.23714	1.32336	P05161	P05161	Ubiquitin-like protein ISG15	ISG15	20	20	20	0	20	12.1	20	2	2	2	0	2	1	2	TRUE	5	2	4	0	2	1	5	-1.92639	-2.69484	-2.15965	-3.44238	-2.92971	-1.9762	-1.39376	-1.85887	-1.50681	-1.00412	-0.288269	-3.94782	-2.75707	-2.68302	-1.54596	-3.27898	-3.72083	-3.95392	-2.90404	-2.08364	-1.57155
	0.0503706	-0.092817	P05165	P05165	Propionyl-CoA carboxylase alpha chain, mitochondrial	PCCA	4	7.7	8	20.3	22	14.3	22	2	4	4	13	13	8	13	TRUE	2	6	5	13	18	10	18	-0.424585	2.22031	-0.0763588	1.46252	0.909061	0.552885	-0.100512	0.256186	0.714392	2.09864	1.71498	0.471094	1.97183	0.850134	2.48139	-1.44721	1.13431	0.721226	2.16943	-0.0725517	0.794874
	1.44251	-1.33864	P05187;P10696;P09923	P05187;P10696	Alkaline phosphatase, placental type;Alkaline phosphatase, placental-like	ALPP;ALPPL2	2.4	7.1	5.4	4.1	7.3	7.3	7.3	1	2	2	2	2	2	2	TRUE	2	2	2	2	2	2	2	-0.439163	-1.64926	-0.908438	-1.5141	0.116623	0.0879326	-2.73902	-2.94779	-2.89821	-1.19006	-0.848339	-1.9922	-0.104055	0.561701	-2.27415	-1.02414	-0.397625	-1.3455	-0.198973	-0.854782	-0.043396
	0.433289	-0.296476	P05198	P05198	Eukaryotic translation initiation factor 2 subunit 1	EIF2S1	32.4	29.5	41	3.8	7.9	15.9	41	9	8	11	1	2	4	11	TRUE	20	15	26	1	2	5	26	1.40285	0.641727	1.42145	1.49746	0.8032	0.758827	1.35764	-0.151495	0.909426	0.48068	0.368168	1.50556	1.50956	1.22972	1.00949	1.40327	0.779661	0.317127	2.07946	2.48732	1.11686
	0.899132	-0.733373	P05362	P05362	Intercellular adhesion molecule 1	ICAM1	10.2	10.5	9.2	2.6	2.6	5.6	10.5	4	4	4	1	1	2	4	TRUE	7	6	6	1	1	2	7	-0.165073	-0.764969	-0.223284	0.467535	0.470812	-0.473028	0.00879097	-0.730015	-0.507874	-1.64292	-1.0612	-0.553223	-0.529194	0.669548	0.563501	-0.608501	-1.27309	1.09153	0.235224	-0.424595	-0.442966
	0.929019	1.07771	P05386	P05386	60S acidic ribosomal protein P1	RPLP1	51.8	51.8	37.7	0	37.7	0	51.8	2	2	1	0	1	0	2	TRUE	7	6	8	0	2	0	8	-0.539473	0.532587	-1.32961	-1.81169	-2.37662	-1.82748	-1.15071	-1.36695	-0.688063	-2.63232	-0.562553	-1.62424	-4.86884	-2.11685	-1.23863	-2.97743	-1.8445	-1.44484	-1.14024	1.10015	-1.63668
	0.511405	0.989832	P05387	P05387	60S acidic ribosomal protein P2	RPLP2	78.3	70.4	78.3	39.1	39.1	28.7	78.3	7	5	7	2	2	1	7	TRUE	16	8	14	3	3	2	16	2.54118	2.32333	1.79197	1.84964	0.86598	0.696762	2.40308	1.40257	2.44904	2.15752	1.3046	0.266651	-3.57283	1.45389	1.96007	1.38556	1.26887	1.54891	2.03511	2.38696	2.18389
	0.0247427	0.0168562	P05388;Q8NHW5	P05388;Q8NHW5	60S acidic ribosomal protein P0;60S acidic ribosomal protein P0-like	RPLP0;RPLP0P6	47	59	56.2	39.7	39.7	26.5	59	13	15	13	10	10	7	15	TRUE	52	46	39	13	11	9	52	5.64917	5.40274	5.04264	5.04314	5.03318	5.11571	5.62508	5.06927	4.58935	4.80863	4.9407	4.39265	4.94721	4.71588	5.51741	4.7004	5.06981	4.37383	5.60608	5.31857	5.46565
	0.0141287	0.0249147	P05455	P05455	Lupus La protein	SSB	22.3	26.7	33.6	0	10.5	19.9	33.6	8	10	12	0	5	7	12	TRUE	18	17	19	0	6	12	19	1.53779	-0.155085	1.16629	1.35408	1.61085	1.36669	0.921892	1.40152	1.77141	-1.91084	1.12102	1.8584	1.29025	0.555927	0.349167	0.320833	1.21425	1.28349	1.95202	2.75298	1.82374
	0.458302	0.171167	P05556	P05556	Integrin beta-1	ITGB1	25.7	28.9	28.8	29.9	26.3	31	31	16	17	20	20	17	22	22	TRUE	68	75	72	50	52	60	75	7.27624	6.94915	7.13848	7.52155	7.17134	6.80182	7.35973	7.38064	7.0217	7.25043	7.55956	7.02574	6.73083	7.3127	7.63359	7.18433	7.06387	6.64548	6.46222	6.38824	6.88447
	0.0712409	-0.0493533	P05783;H-INV:HIT000015463;CON__H-INV:HIT000015463	P05783	Keratin, type I cytoskeletal 18	KRT18	49.5	54.2	56.7	37.2	50.5	34.4	56.7	13	16	16	12	15	10	16	TRUE	62	62	80	22	32	21	80	5.31675	4.8597	4.94996	5.37765	5.10553	4.95436	4.81085	5.1954	5.82596	5.02592	5.3811	4.31255	5.51521	4.73255	5.41729	5.3698	4.77024	5.04281	6.17635	6.06945	5.84541
	1.60082	-1.41377	P06132	P06132	Uroporphyrinogen decarboxylase	UROD	20.7	7.1	11.7	7.4	1.9	4.1	20.7	6	3	3	1	1	1	6	TRUE	7	3	4	1	1	1	7	-0.591749	-0.700191	-1.44695	-2.01343	-1.01284	-0.308807	-0.618923	-2.38338	-2.43752	-1.45841	-3.04244	-2.88487	-1.08015	-1.1164	0.838272	-1.08718	-0.11047	-1.78702	-0.247005	-0.844988	-1.09964
	0.467819	1.022	P06454	P06454	Prothymosin alpha;Prothymosin alpha, N-terminally processed;Thymosin alpha-1	PTMA	11.7	33.3	33.3	11.7	21.6	11.7	33.3	1	3	3	1	2	1	3	TRUE	2	4	6	1	2	1	6	-0.0554543	-1.33838	0.413364	-0.472128	-0.0706062	-0.387115	-0.950615	0.151432	-0.100512	-1.79797	-0.665718	-3.01494	-4.79433	-1.62037	0.691465	-0.660172	-4.66908	-1.45785	-1.99306	-1.76547	-1.15024
	0.136352	0.101441	P06493	P06493	Cyclin-dependent kinase 1	CDK1	37.4	45.5	36.7	36.4	45.1	24.2	45.5	9	10	8	7	9	4	10	TRUE	19	22	14	10	11	5	22	3.05199	2.62034	3.01804	3.42349	2.05886	3.26026	2.66169	2.64912	2.50965	2.70963	2.78441	2.18076	2.35887	2.85137	1.28537	2.53391	3.27593	2.58117	2.74888	2.43844	2.88257
	0.70347	-1.02179	P06576	P06576	ATP synthase subunit beta, mitochondrial	ATP5B	47.3	43.7	50.1	11.5	4.5	8.5	50.1	16	15	17	4	2	3	17	TRUE	35	31	52	7	2	4	52	3.07717	2.59224	2.12329	2.28132	2.52481	1.1143	2.35324	2.0368	3.20306	0.937889	-0.287725	-0.0146675	0.544292	2.49867	3.77341	2.18183	3.48732	1.87384	2.65525	1.992	2.0294
	0.368589	0.404627	P06703	P06703	Protein S100-A6	S100A6	16.7	16.7	16.7	16.7	16.7	16.7	16.7	2	2	2	2	2	2	2	TRUE	5	5	5	2	4	3	5	3.2037	3.50555	3.08709	6.0462	4.34794	3.63762	3.60631	3.00008	3.08285	4.17571	4.32837	2.90566	3.59629	3.47705	2.4411	4.09007	1.34552	3.72119	3.36134	3.04829	3.04902
	0.121846	0.187846	P06730;A6NMX2	P06730	Eukaryotic translation initiation factor 4E	EIF4E	25.8	19.8	13.4	10.1	10.6	15.2	25.8	5	4	3	2	2	3	5	TRUE	8	5	4	2	2	3	8	-0.251141	-0.762625	-0.635811	-2.67172	-0.745281	-1.69017	0.247755	0.108503	-1.47246	-1.48042	-0.0808792	-0.145893	-0.447165	-0.410494	-1.07079	-2.81546	0.524914	0.268524	0.609375	-1.07822	-0.181284
	0.652806	0.314087	P06733;P09104	P06733	Alpha-enolase	ENO1	59.7	59	62.4	26.5	37.8	41.2	62.4	20	18	19	10	10	13	20	TRUE	92	91	114	12	18	20	114	5.92669	5.53659	5.77122	4.58159	5.66641	5.79421	5.69884	5.42941	5.60036	4.6504	5.30729	5.27594	4.74943	4.84886	5.9362	4.87983	4.7052	4.95821	6.07797	6.70494	5.99566
	1.04339	-0.4461	P06737	P06737	Glycogen phosphorylase, liver form	PYGL	20.8	21	25.6	11.1	21.4	24.1	25.6	13	13	14	7	11	16	16	TRUE	20	23	26	12	18	29	29	2.56712	2.72031	3.04215	2.95831	2.81729	2.97543	2.26925	2.18096	2.81266	1.89664	2.57725	2.80137	3.02723	3.01041	2.28721	2.4426	3.54461	2.90266	2.3328	2.24028	2.76501
	0.0692535	-0.0289783	P06744;Q8N196	P06744	Glucose-6-phosphate isomerase	GPI	39.2	38.9	39.2	34.9	34.8	27.1	39.2	13	13	13	13	13	10	13	TRUE	58	68	56	21	27	32	68	6.15648	5.99083	6.34195	5.75666	6.37267	6.36929	5.95967	5.63501	5.95908	6.02146	5.79808	5.45816	5.71584	6.12188	5.75509	5.64371	6.27483	5.49398	5.84649	5.35785	5.89482
	0.00920233	0.0154152	P06748	P06748	Nucleophosmin	NPM1	42.9	49.7	53.4	12.2	18.7	15.6	53.4	8	8	9	3	4	3	9	TRUE	35	27	41	4	5	5	41	3.9733	2.75479	3.30617	3.70963	3.04152	2.24637	3.14439	2.67742	2.90354	1.2186	3.90836	2.83024	1.02576	2.51332	4.44295	2.81966	2.95119	2.83718	3.06924	4.87952	3.84297
	0.600323	0.862448	P06753	P06753	Tropomyosin alpha-3 chain	TPM3	15.1	19.3	18.2	3.5	6.7	6.7	19.3	2	3	2	0	0	0	3	TRUE	5	7	10	0	0	0	10	-0.211208	-1.36393	-1.84516	0.103209	-2.17098	-1.29233	-1.03941	-0.315804	0.275635	-2.83215	-2.52666	-2.15352	-4.25064	-1.3522	-1.87798	-3.22584	-1.29576	-1.76419	-0.849449	0.640106	-1.1365
	0.511653	0.193671	P06756	P06756	Integrin alpha-V;Integrin alpha-V heavy chain;Integrin alpha-V light chain	ITGAV	22.9	24	21	25	23.6	29.4	29.4	22	22	20	23	22	28	28	TRUE	40	41	35	29	26	35	41	4.6729	4.02824	4.50381	4.44966	4.32034	4.39932	4.42632	4.21801	4.30142	4.89104	4.50366	4.31068	4.22688	3.88404	4.89526	3.98755	4.42395	4.07143	3.91779	3.2731	4.1368
	0.454106	-0.619428	P06858	P06858	Lipoprotein lipase	LPL	0	3.6	0	0	0	0	3.6	0	1	0	0	0	0	1	FALSE	0	1	0	0	0	0	1	-4.6361	-2.51999	-5.04583	-3.04407	-3.00064	-2.2312	-3.1621	-2.3984	-3.18395	-3.71365	-6.46893	-3.68782	-2.89409	-2.86683	-2.62293	-3.44338	-2.71192	-4.35913	-4.8509	-1.47722	-3.56824
	0.280986	0.407005	P06865	P06865	Beta-hexosaminidase subunit alpha	HEXA	2.1	0	2.1	0	0	0	2.1	1	0	1	0	0	0	1	FALSE	2	0	1	0	0	0	2	-5.17829	-4.15194	-4.41835	-3.57643	-3.41113	-2.68223	-1.83924	-4.49165	-2.62159	-2.75595	-3.15438	-1.61328	-3.36151	-1.68689	-2.42059	-4.80985	-2.81318	-3.8261	-2.04272	-0.314569	-0.740814
	0.0669382	-0.0506608	P07099	P07099	Epoxide hydrolase 1	EPHX1	26.6	28.8	41.3	46.4	36.9	35.2	46.4	11	12	16	20	15	14	20	TRUE	20	24	37	24	19	23	37	5.67772	5.92859	6.07772	6.11244	5.85567	5.8363	5.09241	5.26247	5.6567	6.34253	5.6755	4.92741	5.78883	5.85509	5.62091	5.6678	5.65169	4.67668	4.87731	4.4937	5.51894
	0.360196	0.129594	P07195	P07195	L-lactate dehydrogenase B chain	LDHB	48.2	48.8	55.4	38.9	41.6	31.7	55.4	16	18	20	11	12	11	20	TRUE	52	58	59	17	18	22	59	6.68312	6.80915	6.7076	6.49669	6.83279	6.51646	6.5336	6.52767	6.60241	6.5648	6.73288	5.93351	6.5427	6.4008	6.67113	6.37971	6.2435	5.87946	6.60691	6.02491	6.77075
	0.0501248	-0.0533498	P07237	P07237	Protein disulfide-isomerase	P4HB	41.9	45.5	41.9	11.6	9.8	11.4	45.5	20	20	20	5	4	5	20	TRUE	51	48	45	6	4	5	51	3.55238	2.80215	3.1292	3.66875	3.04386	2.82205	3.23442	3.35675	3.43908	3.13919	1.96176	2.20758	3.62434	2.66246	3.43651	3.28984	1.76726	2.87846	3.89055	4.88577	3.49035
	1.05479	0.723324	P07305	P07305	Histone H1.0;Histone H1.0, N-terminally processed	H1F0	18.6	23.7	22.7	27.8	27.8	28.4	28.4	4	5	5	6	6	7	7	TRUE	3	10	10	8	10	9	10	3.94288	2.57408	3.65184	4.15765	4.11034	3.14872	2.8034	3.93921	3.69669	4.06598	4.11125	3.14063	2.61621	2.39894	3.50316	3.90208	1.81638	3.18043	3.55078	3.44251	3.76856
	1.07205	-0.623535	P07339	P07339	Cathepsin D;Cathepsin D light chain;Cathepsin D heavy chain	CTSD	15.8	23.3	16.5	2.4	2.4	2.4	23.3	5	7	5	1	1	1	7	TRUE	8	14	8	1	1	1	14	-0.256273	-1.10992	-0.811745	-0.735258	-1.17633	-1.0153	-0.272863	-0.816154	-0.62784	-0.75247	-0.621904	-1.34869	-0.18824	-1.10922	0.522757	-0.526129	0.870497	-0.268377	0.422949	1.30672	-0.446947
	0.11201	-0.0675894	P07355;A6NMY6	P07355;A6NMY6	Annexin A2;Putative annexin A2-like protein	ANXA2;ANXA2P2	66.4	64	67	72	64.3	60.8	72	27	26	27	26	25	24	27	TRUE	127	120	114	60	74	58	127	8.86354	8.75019	8.7354	8.54212	9.72144	9.36516	9.00319	8.57753	8.68682	8.78305	8.77048	7.96477	9.22044	8.49327	9.20911	8.32545	8.70284	8.24025	9.62323	9.02338	8.91924
	0.339947	-0.170939	P07384	P07384	Calpain-1 catalytic subunit	CAPN1	22.3	22.4	18.5	9.4	11.2	15.4	22.4	12	13	12	6	7	12	13	TRUE	21	23	21	6	7	13	23	2.76401	2.08029	2.3952	2.34466	3.50087	2.64777	2.12133	2.43579	2.40093	1.82379	2.80615	2.8548	2.24727	2.78607	2.83671	2.39201	3.06545	2.14092	2.50956	1.31326	2.64127
	0.304663	-0.187414	P07437;Q9H4B7;ENSEMBL:ENSBTAP00000025008;CON__ENSEMBL:ENSBTAP00000025008	P07437	Tubulin beta chain	TUBB	61.9	60.1	59.9	47.1	38.1	54.5	61.9	5	5	5	1	2	4	5	TRUE	66	69	61	5	9	11	69	5.96387	5.44127	5.27592	5.84844	5.40816	4.86276	5.28362	5.57893	5.16429	4.88285	5.33611	5.15162	5.67373	5.54164	5.84114	5.30767	5.89758	4.26014	6.07481	5.60488	5.81065
	0.0940593	-0.111061	P07686	P07686	Beta-hexosaminidase subunit beta;Beta-hexosaminidase subunit beta chain B;Beta-hexosaminidase subunit beta chain A	HEXB	6.7	1.8	3.8	0	2.9	0	6.7	2	1	1	0	1	0	2	TRUE	2	1	2	0	1	0	2	-2.54119	-2.90782	-3.34103	-3.90825	-2.8907	-3.83095	-1.18805	-3.59732	-2.84731	-3.07256	-2.57123	-3.91807	-2.31447	-2.01143	-3.07465	-3.24623	-3.05674	-2.82464	-4.03456	-1.47039	-2.92323
	0.855131	0.662255	P07737;P02584;CON__P02584	P07737	Profilin-1	PFN1	63.6	62.1	70.7	38.6	28.6	38.6	70.7	8	7	9	4	3	4	9	TRUE	23	23	26	6	3	5	26	3.21516	2.88008	2.6541	1.31949	2.58051	2.32903	3.33356	2.87821	3.65913	2.61261	2.46224	2.57562	0.65913	1.80757	3.08875	2.57642	2.78125	2.63471	3.17299	4.45955	2.8621
	0.700708	-0.173645	P07814	P07814	Bifunctional glutamate/proline--tRNA ligase;Glutamate--tRNA ligase;Proline--tRNA ligase	EPRS	36.1	39	44.6	29.5	34.5	38.2	44.6	45	46	56	33	42	46	56	TRUE	108	108	133	43	55	65	133	5.97645	5.53522	6.03596	6.12884	5.69601	6.36396	5.88189	5.70415	6.12898	5.43819	5.9345	5.83223	5.97515	6.21704	5.79779	6.1245	6.1373	5.71004	5.44257	5.73809	6.04139
	1.42002	-0.504613	P07900;Q14568;Q58FG0;Q58FG1	P07900	Heat shock protein HSP 90-alpha	HSP90AA1	49.6	48	49.3	41.4	41.8	38.1	49.6	21	18	23	18	16	17	23	TRUE	44	40	51	23	28	21	51	5.79931	4.59315	5.37391	5.22025	4.88602	5.25072	5.0107	4.32808	5.08395	5.12007	4.3028	4.72559	5.36417	5.10881	4.9166	5.20772	5.93327	5.06831	4.98515	5.35202	4.90634
	0.330442	-0.325234	P07910;O60812;B7ZW38;B2RXH8;P0DMR1;Q86SE5	P07910	Heterogeneous nuclear ribonucleoproteins C1/C2	HNRNPC	31	38.2	28.1	19	40.5	29.4	40.5	11	11	11	6	11	11	11	TRUE	25	29	25	11	12	16	29	4.6776	4.70802	4.02736	4.60179	4.71501	4.06098	4.35969	4.4518	4.97386	2.75315	4.35385	4.15371	3.05542	4.70861	4.90914	4.86385	4.40036	5.06009	5.09386	5.39452	4.69369
	0.109642	-0.147889	P07942	P07942	Laminin subunit beta-1	LAMB1	5.4	4.6	3.2	0	0	1.6	5.4	8	7	5	0	0	2	8	TRUE	12	9	7	0	0	2	12	-2.07568	-2.05261	-1.20835	-1.98684	-1.97925	-1.11989	-0.578249	-0.29715	-1.99781	-1.93728	-3.3951	-2.3124	-1.26192	-2.05102	-0.797094	-1.80334	-1.86788	-1.84939	-1.38873	-0.379742	-1.38378
	0.17194	-0.160685	P07947	P07947	Tyrosine-protein kinase Yes	YES1	10.3	13.3	12.3	16.9	17.5	16.9	17.5	1	2	1	2	3	3	3	TRUE	5	6	6	8	6	8	8	0.983997	1.16073	0.504488	1.2922	1.17438	0.504704	0.148582	1.07748	0.413572	1.90423	1.23162	1.02239	1.32787	1.77633	0.0634117	1.80475	0.877947	0.911667	0.127815	-0.884714	0.0185623
+	1.31965	1.71649	Q96GQ5	Q96GQ5	RUS1 family protein C16orf58	C16orf58	4.9	2.4	2.6	15.4	13	10.3	15.4	2	1	1	5	4	3	5	TRUE	3	1	1	8	7	7	8	-3.80949	0.102732	-2.4048	-2.52025	-0.866936	-1.68336	-0.413128	-1.54686	-2.56605	-0.414869	-0.834541	-2.51922	-2.31635	-2.72106	-5.72842	-4.20487	-1.42227	-2.20063	-1.09926	-4.43263	-0.415331
	0.00727749	0.0141656	P07954	P07954	Fumarate hydratase, mitochondrial	FH	11.4	0	13.7	0	0	0	13.7	3	0	4	0	0	0	4	TRUE	4	0	6	0	0	0	6	-1.82342	-2.42954	-1.16185	-1.88978	-1.6887	-1.9362	-2.08316	-4.65273	-1.58744	-2.21975	-3.86459	-2.09519	-3.60501	-3.74913	-0.761444	-2.64976	-2.7024	-3.1201	-1.07159	-0.326956	-2.49937
	1.83775	0.6362	P08069;P06213;P14616	P08069	Insulin-like growth factor 1 receptor;Insulin-like growth factor 1 receptor alpha chain;Insulin-like growth factor 1 receptor beta chain	IGF1R	10.4	10.5	8.1	8.9	9.1	10.4	10.5	9	10	7	9	8	10	10	TRUE	16	13	12	13	12	14	16	1.21111	1.95697	1.25142	0.362198	1.35912	1.88618	2.12855	2.38416	1.46832	2.07541	1.76463	1.49222	1.21272	1.06178	1.39648	0.692356	1.82958	1.30317	0.855732	0.507742	1.22652
	0.0967603	0.0691201	P08133	P08133	Annexin A6	ANXA6	32.7	29.6	33	30.3	34	28.5	34	18	15	19	17	18	16	19	TRUE	35	28	26	20	23	17	35	3.39694	2.0504	2.64817	3.29842	2.86255	3.35781	4.03151	2.28174	2.66907	2.99028	3.2277	2.62993	3.21278	2.6005	2.70953	2.96077	3.04824	2.88369	3.62695	3.37151	3.32198
	0.0811479	0.0608978	P08134	P08134	Rho-related GTP-binding protein RhoC	RHOC	32.6	32.6	37.8	38.3	42.5	42.5	42.5	1	1	1	2	2	2	2	TRUE	3	2	2	2	5	2	5	0.786469	1.30697	0.956539	-0.450401	1.21286	1.12535	1.11016	1.0762	0.693985	0.202532	0.324421	0.613146	0.1675	0.115433	0.506285	0.538496	0.659271	1.66807	-4.26572	0.739904	0.772175
	0.74459	0.373566	P08174	P08174	Complement decay-accelerating factor	CD55	5.2	18.9	26	29.9	27.6	31	31	2	5	6	9	8	10	10	TRUE	4	7	13	14	13	15	15	2.32688	2.63665	3.52229	3.24908	2.87685	2.54816	1.67316	2.88088	3.28945	3.22653	2.65819	2.80331	2.05357	2.21095	2.75131	2.30573	2.55146	2.4171	0.994528	0.291492	1.72427
	0.403145	0.715987	P08183;P21439	P08183	Multidrug resistance protein 1	ABCB1	0	1.5	0	2.6	2.6	0	2.6	0	2	0	3	3	0	3	TRUE	0	2	0	3	3	0	3	-0.574055	-1.47456	-4.28235	-3.49754	-2.76876	-4.50021	-3.85089	-2.10025	-5.09291	-2.09275	-2.78906	-3.89161	-5.44293	-5.59251	-1.48194	-3.94861	-4.67278	-2.97461	-2.09259	-4.258	-4.67215
	0.0168222	0.00676854	P08195	P08195	4F2 cell-surface antigen heavy chain	SLC3A2	51	51.3	50.3	44.3	46.5	44	51.3	32	31	34	24	25	23	34	TRUE	159	173	170	85	99	86	173	9.15067	9.01619	8.99938	9.13446	8.61518	8.89145	8.92715	9.00587	8.63026	9.09369	8.89528	8.50578	9.00999	9.00542	9.03097	8.58026	8.93624	8.45455	8.82462	8.38926	8.64273
	0.608657	0.25402	P08237	P08237	ATP-dependent 6-phosphofructokinase, muscle type	PFKM	13.8	15.4	22.2	11	13.5	18.1	22.2	6	7	10	6	8	10	10	TRUE	13	14	17	6	10	10	17	1.08831	1.00015	1.92276	2.47421	2.09735	2.07319	1.41613	1.65756	2.10858	1.57013	2.09319	1.81034	1.09115	2.0986	1.20968	1.58225	1.93054	1.21959	1.79553	0.390381	1.54119
	0.259564	-0.114439	P08238;Q58FF7	P08238	Heat shock protein HSP 90-beta	HSP90AB1	54.1	56.6	59.4	48.3	50.1	48.3	59.4	25	27	27	19	19	22	27	TRUE	148	137	153	46	53	50	153	7.81289	7.32562	7.55474	7.66223	7.02083	7.5478	8.02484	7.18621	7.67871	7.29359	6.94016	7.26612	7.63059	7.36282	7.39345	7.40509	7.93963	7.34468	7.90872	7.73224	7.64139
	0.113885	-0.0746781	P08240	P08240	Signal recognition particle receptor subunit alpha	SRPR	26.6	30.6	29.6	32.9	40	31.2	40	14	16	15	16	21	17	21	TRUE	30	42	37	26	32	32	42	4.09022	4.46832	4.52793	5.0706	4.54409	3.97372	4.0765	4.49037	3.72574	4.21656	4.60498	3.80535	4.40315	3.57717	5.00564	3.92821	4.40314	4.05026	3.98876	3.63542	3.99969
	1.3255	-0.939711	P08243	P08243	Asparagine synthetase [glutamine-hydrolyzing]	ASNS	14.1	12.7	14.1	0	7.1	7.7	14.1	7	6	7	0	3	3	7	TRUE	9	11	10	0	3	3	11	-0.352751	-0.221304	0.754017	-1.76071	0.841499	1.42133	-0.13307	-1.0322	-0.340162	-1.66937	0.407097	-0.950886	-0.122358	-0.351707	1.15013	-0.261118	1.18944	0.315285	0.159136	-0.924351	-0.537292
	0.16149	0.244341	P08559;P29803	P08559	Pyruvate dehydrogenase E1 component subunit alpha, somatic form, mitochondrial	PDHA1	28.7	37.4	37.2	5.1	7.4	0	37.4	8	10	11	2	3	0	11	TRUE	15	21	30	2	4	0	30	0.867386	-0.332273	-0.346924	-1.69525	-0.890678	0.358635	-0.620968	0.205761	0.699644	-1.20747	1.62208	-1.40222	0.400492	-1.05058	-0.144243	-0.014185	-1.74471	0.384003	1.19459	1.44419	0.105692
	0.271004	0.250217	P08572	P08572	Collagen alpha-2(IV) chain;Canstatin	COL4A2	3.4	2	3.5	5.1	3.1	5.1	5.1	5	3	4	6	4	5	6	TRUE	7	6	6	7	4	5	7	-0.420874	-0.86606	-1.24865	-0.358397	-2.93149	-2.55357	-0.933517	-0.485966	-0.649956	0.906775	-0.21636	-0.473175	-0.0747623	-0.571138	-0.0524597	-1.68672	0.125135	-1.09355	0.22253	-0.317524	-0.153673
	0.17281	0.0891504	P08574	P08574	Cytochrome c1, heme protein, mitochondrial	CYC1	30.8	30.8	30.8	30.2	30.2	30.5	30.8	8	8	8	7	7	9	9	TRUE	31	31	23	12	16	16	31	4.82735	4.55125	4.61497	5.29638	4.70082	4.91461	4.36448	4.64608	4.17682	4.38046	4.89123	4.22301	4.34044	4.47795	4.82126	4.14538	4.70199	3.66016	4.01404	3.55319	4.13815
	0.201593	0.194305	P08579	P08579	U2 small nuclear ribonucleoprotein B	SNRPB2	14.7	21.3	15.6	23.1	33.3	23.1	33.3	2	3	2	6	7	6	7	TRUE	5	11	5	5	8	6	11	2.69837	2.75771	1.33569	2.00209	2.87057	2.15879	2.07539	2.10396	0.581459	2.16878	2.58098	1.73554	1.99396	1.24701	2.74928	1.72253	0.825304	1.5422	3.27566	0.717192	2.56977
	0.298552	0.151678	P08581	P08581	Hepatocyte growth factor receptor	MET	7.5	6.8	7.3	5.6	9.7	11.6	11.6	9	8	8	5	9	12	12	TRUE	17	15	13	8	11	12	17	1.87912	0.963331	2.2094	1.87839	1.44127	1.43768	1.69926	1.42164	0.968452	1.19707	1.86567	1.74359	0.960583	1.82451	1.15912	0.864779	1.75749	1.41915	0.052248	-2.51126	1.31742
	0.0501957	-0.0579618	P08621	P08621	U1 small nuclear ribonucleoprotein 70 kDa	SNRNP70	26.3	34.3	31.4	45.1	39.8	42.1	45.1	7	11	12	18	15	15	18	TRUE	10	21	24	28	20	21	28	4.26525	4.94912	3.00327	4.93628	4.31683	4.5646	2.9175	4.75013	4.27104	5.30478	4.46646	4.25283	3.54844	4.90373	5.15601	4.6621	4.14259	3.89763	5.33427	4.42023	4.9519
	0.475481	0.226974	P08648	P08648	Integrin alpha-5;Integrin alpha-5 heavy chain;Integrin alpha-5 light chain	ITGA5	23.1	22.3	24.9	15.6	15.9	13.7	24.9	18	17	19	13	13	12	19	TRUE	35	30	32	15	16	12	35	4.11404	4.17771	4.22345	4.37597	4.70226	3.93418	4.29125	3.81463	4.25846	4.6692	4.22601	4.25951	4.39669	4.57985	3.80145	4.31905	3.35142	3.70876	3.26153	3.46096	3.34479
	0.164555	-0.178593	P08651	P08651	Nuclear factor 1 C-type	NFIC	8.9	10.8	10.8	4.5	4.9	6.7	10.8	2	3	3	2	1	3	3	TRUE	5	5	3	2	2	3	5	-0.162029	-0.470978	0.833223	-0.00303268	0.805403	-1.5008	-0.308815	0.272093	-0.402584	0.513525	-0.953827	-0.435297	-0.358509	0.555622	0.304874	0.593212	-1.74068	0.402134	-0.771982	-0.719545	-0.209724
	0.192401	-0.0892417	P08670;P41219;P07197;Q16352;P12036;O43790;P07196;Q8N1N4;Q61726;CON__Q61726;CON__O43790;CON__Q8N1N4-2;CON__Q7RTT2;Q8N1N4-2;Q7RTT2	P08670	Vimentin	VIM	72.3	72.1	74.5	56.9	57.1	62.2	74.5	34	37	40	28	26	29	40	TRUE	129	164	191	49	53	59	191	8.36745	8.3431	7.66966	7.85172	8.18911	8.05324	7.74866	8.22172	8.40468	7.83168	8.29604	7.73123	7.6506	8.31294	8.58523	8.30702	7.84864	8.06503	8.63006	8.93153	8.48577
	0.0137646	-0.0195948	P08708	P08708	40S ribosomal protein S17	RPS17	48.9	48.9	49.6	42.2	59.3	40.7	59.3	4	5	5	7	7	6	7	TRUE	14	21	21	8	10	10	21	3.70309	3.82639	3.87844	4.59157	4.35275	3.20944	1.14113	3.91757	3.72813	3.53525	3.67303	3.75671	3.318	3.28232	3.17611	3.85419	3.8769	2.36185	3.82366	5.13869	4.32556
	0.379638	-0.169926	P08754;P19087;A8MTJ3;P11488	P08754	Guanine nucleotide-binding protein G(k) subunit alpha	GNAI3	27.4	28.2	22.6	33.9	37.6	33.3	37.6	4	4	4	5	5	6	6	TRUE	8	9	7	7	6	6	9	3.02837	2.5976	3.34768	3.39119	2.69335	3.06985	2.49202	2.56201	2.29236	3.02636	3.23254	2.42593	2.68015	3.00479	3.28741	2.78798	2.95287	2.33759	2.11588	1.85793	2.31054
	0.914713	-0.461287	P08758	P08758	Annexin A5	ANXA5	48.8	44.4	41.2	25.9	34.1	27.8	48.8	14	14	14	7	11	10	14	TRUE	28	29	32	10	16	13	32	4.72272	3.86671	3.56729	4.24873	3.80754	3.70422	4.78456	3.75953	3.31123	3.39326	3.73986	3.32267	4.07663	3.63556	4.73349	4.38728	4.15701	4.08886	4.82492	3.95359	4.89169
	0.319639	-0.310815	P08865	P08865	40S ribosomal protein SA	RPSA	45.8	50.8	55.6	12.5	20.3	33.9	55.6	10	12	12	2	4	7	12	TRUE	22	29	30	2	5	9	30	3.07373	2.46632	2.56893	0.266533	3.30387	2.20682	2.44856	2.30472	2.82983	1.04072	0.853638	2.98821	1.54549	2.83375	2.88169	2.49076	2.18887	2.39001	2.37996	2.7818	2.54848
	0.00524178	0.00630665	P08962	P08962	CD63 antigen	CD63	7.6	7.6	7.6	16.8	16.8	12.6	16.8	2	2	2	3	3	2	3	TRUE	10	5	17	5	7	5	17	2.71239	4.09704	3.63876	2.68131	4.01245	3.3766	3.12154	3.80919	1.96409	4.21552	3.63177	2.15508	3.52143	3.50507	2.42184	3.22936	3.00722	3.17444	3.06562	2.59606	3.33059
	0.9467	-1.05278	P09001	P09001	39S ribosomal protein L3, mitochondrial	MRPL3	7.8	2.6	11.8	10.9	9.2	12.1	12.1	2	1	3	3	3	3	3	TRUE	2	1	4	3	3	3	4	0.822935	0.812296	0.286858	-1.23208	1.27804	-0.0134201	-0.127357	-2.96416	-0.0055542	-0.0855045	0.341213	0.440512	0.00212288	1.30845	-0.343136	1.02791	1.54668	0.373825	1.83554	0.60865	1.44098
	0.52549	-0.85727	P09012	P09012	U1 small nuclear ribonucleoprotein A	SNRPA	2.8	2.8	7.4	0	0	0	7.4	0	0	1	0	0	0	1	TRUE	0	0	1	0	0	0	1	-1.81861	-1.66944	-4.44759	-3.8436	-2.00831	-2.85552	-5.60655	-4.01353	-3.15055	-3.10627	-1.25163	-2.16705	-1.61164	-1.76262	-1.00702	-2.8178	-2.60109	-4.35178	-0.97323	-1.07843	-1.08482
	0.971606	-0.63478	P09038	P09038	Fibroblast growth factor 2	FGF2	22.9	9.4	9.4	12.2	15.6	12.2	22.9	4	3	3	4	5	4	5	TRUE	5	5	5	4	6	4	6	1.35322	1.56886	2.36035	1.63959	1.43024	2.27293	0.41078	1.34423	0.746275	1.82297	1.78776	1.16301	0.951954	2.84039	1.96533	2.08058	2.01514	1.23031	1.61677	1.10839	1.15991
	0.576084	0.649889	P09110	P09110	3-ketoacyl-CoA thiolase, peroxisomal	ACAA1	9.4	13.2	4.5	0	0	0	13.2	2	3	1	0	0	0	3	TRUE	2	3	2	0	0	0	3	-3.3947	-3.73597	-3.02247	-3.51483	-3.84931	-3.21169	-1.01746	-3.72113	-3.83889	-2.07546	-2.68372	-3.19066	-2.77934	-3.75858	-2.64689	-4.00587	-2.67537	-4.56062	-2.02126	-0.52487	-3.14208
+	2.14888	2.65034	Q96HJ9	Q96HJ9	UPF0562 protein C7orf55	C7orf55	10.6	10.6	10.6	30.1	20.4	20.4	30.1	1	1	1	3	2	2	3	TRUE	1	2	1	4	2	2	4	-1.83061	-0.118635	-1.68583	0.303913	-4.16278	-3.03893	-1.76253	-1.34495	-1.84041	-0.967501	-1.82958	-1.76693	-6.37064	-5.45289	-1.09255	-4.95024	-4.49788	-3.04971	-2.82046	-3.8119	-2.46932
	1.21741	-1.54407	P09211	P09211	Glutathione S-transferase P	GSTP1	60	54.8	60	21	15.2	18.1	60	10	9	10	3	2	3	10	TRUE	22	21	23	3	3	3	23	2.99933	1.72255	2.19429	1.90183	-0.775675	4.92919	2.93833	1.64947	2.36286	-0.969763	-0.504835	2.03915	2.30379	1.80639	2.31813	3.02664	3.90727	3.41739	2.59617	3.07386	2.2254
	0.325116	0.549122	P09234	P09234	U1 small nuclear ribonucleoprotein C	SNRPC	7.5	7.5	7.5	0	0	0	7.5	1	1	1	0	0	0	1	TRUE	1	1	2	0	0	0	2	-2.53919	-3.00209	-5.74491	-4.4447	-3.66642	-3.60244	-2.80553	-2.98172	-2.31006	-3.85907	-5.47386	-2.87157	-4.98703	-6.20877	-2.42933	-3.25579	-3.14361	-3.57202	-2.20621	-1.40815	-1.82889
	0.660482	0.638638	P09382	P09382	Galectin-1	LGALS1	44.4	53.3	53.3	28.1	28.1	29.6	53.3	5	6	6	3	3	3	6	TRUE	9	13	15	3	3	3	15	2.77137	0.0629349	1.82733	2.6673	0.347475	0.948881	2.58339	1.97073	3.47034	1.59544	2.46914	0.995934	0.832693	0.722706	2.71329	2.0059	0.927042	2.05152	2.17773	2.98905	0.890762
	0.124003	0.157164	P09429;B2RPK0	P09429;B2RPK0	High mobility group protein B1;Putative high mobility group protein B1-like 1	HMGB1;HMGB1P1	22.3	27.9	27.9	6.5	35.8	27.4	35.8	6	4	6	1	6	4	6	TRUE	16	19	15	2	10	7	19	3.52373	2.37727	2.83401	2.74449	3.74701	1.665	2.69162	2.54444	2.88482	2.10899	3.01567	2.10513	1.68733	2.78008	2.70302	2.33796	4.10891	0.79038	2.98377	3.49803	3.36414
	0.283325	0.362151	P09488	P09488	Glutathione S-transferase Mu 1	GSTM1	10.6	25.7	34.9	29.4	35.3	12.8	35.3	0	0	1	0	1	1	1	TRUE	5	8	8	7	9	5	9	2.16846	2.39414	2.39894	2.31684	2.41786	1.2056	0.0332413	1.30693	0.797653	2.16132	2.19298	0.740894	0.519207	1.61335	2.06627	1.11968	0.601522	-0.859922	1.86254	-0.546087	1.95682
	1.2912	1.52972	P09493	P09493	Tropomyosin alpha-1 chain	TPM1	18.3	18.3	23.2	3.5	18.3	11.6	23.2	3	3	3	0	2	0	3	TRUE	8	6	7	0	3	1	8	-1.07006	-0.0914059	-2.05358	-2.07937	-0.909794	-2.55233	-0.534513	-1.01683	0.357256	-2.22026	-0.281525	-2.16622	-4.45682	-2.26004	-0.739225	-2.74984	-3.37307	-1.46142	-0.961475	-0.518614	-0.912045
	0.61714	0.713428	P09525	P09525	Annexin A4	ANXA4	20.7	21.9	22.3	3.4	8.5	9.7	22.3	5	5	5	1	2	3	5	TRUE	11	6	9	1	2	3	11	-1.50671	-0.0597286	-2.03976	0.6327	-3.34675	-0.346127	0.418766	-1.42818	-1.10341	-1.75891	-0.351036	-0.73045	-1.82369	-2.2787	0.32567	-3.0667	-1.39435	-0.996014	-0.611208	-0.508547	-0.379549
	0.433082	0.170691	P09543	P09543	2,3-cyclic-nucleotide 3-phosphodiesterase	CNP	27.1	26.1	22.6	23	21.1	21.1	27.1	11	10	10	10	9	11	11	TRUE	22	19	18	11	9	15	22	3.21313	2.9456	3.07721	3.92396	2.87539	2.86303	3.37431	3.34529	3.08948	3.6336	2.72946	2.67719	2.95751	3.02617	3.01437	3.19209	3.10051	2.53453	2.69238	2.61012	2.85509
	2.37619	-0.679948	P09601	P09601	Heme oxygenase 1	HMOX1	42.4	42.4	42.4	24.7	24	36.8	42.4	9	9	9	6	5	8	9	TRUE	26	22	30	8	8	10	30	2.93434	2.07132	2.64956	3.31181	2.91499	2.47227	2.33186	2.22554	2.56921	2.15239	2.62836	2.70518	3.48215	2.50365	3.43018	3.28695	2.78048	3.20882	2.57154	2.53935	2.49698
	0.770869	-0.622597	P09622	P09622	Dihydrolipoyl dehydrogenase, mitochondrial	DLD	17.7	18.5	19.4	2.2	3.3	5.5	19.4	8	7	8	1	1	2	8	TRUE	11	11	9	1	1	2	11	-0.132524	-1.27384	-1.6183	-0.908072	-0.934666	-1.54313	-0.198511	-1.43177	-0.80266	-1.93526	-1.677	-1.3589	-0.124828	-0.835958	0.201111	-0.241304	-2.1002	-0.567347	-0.599905	0.872467	-0.166893
	0.351796	0.238846	P09651;Q32P51	P09651;Q32P51	Heterogeneous nuclear ribonucleoprotein A1;Heterogeneous nuclear ribonucleoprotein A1, N-terminally processed;Heterogeneous nuclear ribonucleoprotein A1-like 2	HNRNPA1;HNRNPA1L2	48.1	39.2	43	29.3	44.6	43	48.1	8	7	7	2	5	6	8	TRUE	37	35	36	6	19	13	37	4.36387	3.77622	3.9349	4.11115	4.06268	3.48808	4.55622	4.21566	4.3983	4.2134	5.05976	3.93565	4.48799	4.2932	4.69547	4.72063	3.37647	3.37216	4.83596	5.53438	4.5234
	1.03648	-0.534033	P09661	P09661	U2 small nuclear ribonucleoprotein A	SNRPA1	17.6	23.1	24.7	18	36.1	25.1	36.1	4	5	5	4	8	8	8	TRUE	8	13	10	4	9	11	13	1.32731	2.19423	2.53239	2.53941	2.46354	2.65466	1.25914	2.0451	2.1808	0.701698	2.19496	2.04241	2.23461	2.27728	2.7118	1.88106	1.93008	2.59348	2.7152	2.64841	2.28517
	0.284918	-0.279735	P09669	P09669	Cytochrome c oxidase subunit 6C	COX6C	22.7	34.7	24	24	33.3	33.3	34.7	2	4	3	2	3	3	4	TRUE	2	4	4	2	4	4	4	2.49983	3.23207	2.96668	3.29641	1.66455	2.74587	2.23428	3.26252	2.42161	1.62041	2.67426	2.5383	2.13845	2.17298	4.04728	1.79751	3.45528	2.81831	2.05538	2.95528	2.42899
	0.127435	-0.101023	P09758	P09758	Tumor-associated calcium signal transducer 2	TACSTD2	8	16.7	21.1	21.1	21.1	24.8	24.8	2	4	4	4	5	5	5	TRUE	4	6	8	4	7	9	9	1.74838	1.90915	1.90845	2.54533	1.89438	2.27225	1.10242	1.03476	1.72849	1.89565	1.72051	2.43835	2.14965	1.47964	2.63066	1.30494	1.60608	1.35536	0.530128	1.13331	1.34036
	0.167811	0.0559963	P09874	P09874	Poly [ADP-ribose] polymerase 1	PARP1	37.9	40.4	43.8	45.3	45.6	47.3	47.3	36	38	43	40	45	47	47	TRUE	79	87	100	60	71	79	100	6.53533	6.23934	6.47426	6.98093	6.75599	6.63626	6.4567	6.20929	6.58617	6.73832	6.5582	6.15841	6.46939	6.60504	6.15626	6.19825	6.70162	6.24053	6.21547	6.20556	6.21635
	0.924119	-0.775279	P09884	P09884	DNA polymerase alpha catalytic subunit	POLA1	6.1	4.4	5.5	11.1	10.4	12.4	12.4	6	4	5	10	10	13	13	TRUE	8	6	7	12	16	14	16	1.66324	0.793987	0.682831	0.869518	3.48792	1.49614	1.1244	-0.251043	0.467529	1.10158	0.93878	1.25039	2.00751	2.94538	0.0452271	1.5459	1.58339	1.1559	0.753939	0.952282	0.979837
	0.301293	-0.260179	P09960	P09960	Leukotriene A-4 hydrolase	LTA4H	19.5	15.9	25.5	9.3	9	16	25.5	9	7	12	4	4	7	12	TRUE	19	12	15	5	4	7	19	0.332506	0.46685	1.3284	0.743525	0.66647	2.07189	1.48583	0.408747	1.60476	0.0461922	0.132795	0.939011	0.844435	1.45664	-0.124964	1.36055	1.4034	1.23834	1.09948	0.574392	1.53264
	0.00461367	-0.00571887	Q71UI9;P0C0S5	Q71UI9;P0C0S5	Histone H2A.V;Histone H2A.Z	H2AFV;H2AFZ	31.2	31.2	31.2	31.2	53.9	53.9	53.9	2	2	2	2	3	3	3	TRUE	5	6	6	4	5	8	8	4.80873	4.66377	4.29517	5.53524	5.11556	4.4776	3.75588	4.79513	4.72007	5.03012	4.65756	4.1674	5.08625	4.94431	4.54906	5.02374	4.86564	2.69147	5.03416	5.16553	4.91443
	0.293158	-0.330894	P0DMV8;P0DMV9	P0DMV8;P0DMV9	Heat shock 70 kDa protein 1A;Heat shock 70 kDa protein 1B	HSPA1A;HSPA1B	43.8	38.5	41.3	12.5	26.2	28.1	43.8	9	10	11	1	5	7	11	TRUE	35	44	49	4	14	17	49	4.27878	2.58034	3.43765	4.18756	2.43946	4.43921	3.49689	3.50677	4.12587	1.57176	3.65211	3.93382	3.2924	2.83266	3.85854	4.46993	3.15174	4.66732	4.10009	5.59917	3.68852
+	1.35151	1.77786	O43570	O43570	Carbonic anhydrase 12	CA12	4	12.1	5.6	8.2	8.2	8.2	12.1	1	3	1	2	2	2	3	TRUE	2	5	1	2	2	3	5	-4.97226	-1.24719	-5.06234	-4.93181	-2.69782	-3.25895	-1.65305	-0.11031	-2.16957	-2.27429	-2.93344	-1.91674	-2.23357	-6.43834	-4.64699	-2.63552	-2.39322	-3.37691	-1.6861	-0.950884	-2.08512
	0.493929	0.425301	P10155	P10155	60 kDa SS-A/Ro ribonucleoprotein	TROVE2	15.2	22.1	25.5	9.9	12.1	16.2	25.5	7	9	11	4	5	7	11	TRUE	10	13	14	5	4	7	14	1.34813	1.98481	1.1127	1.67394	1.47413	1.38238	1.22538	0.822908	1.02471	1.06833	1.1693	1.60814	-0.412014	1.78442	1.12749	0.502371	1.68104	-0.31633	0.263618	0.567757	1.28302
	1.14948	0.734543	P10301	P10301	Ras-related protein R-Ras	RRAS	28.9	35.3	25.2	41.3	27.1	48.2	48.2	2	4	4	6	4	6	6	TRUE	8	12	13	10	6	9	13	2.04639	1.45176	2.0885	1.25494	2.10145	1.12161	2.68523	2.2683	0.500971	2.46509	1.6465	1.7763	0.78606	1.68152	1.16214	1.63236	0.760292	0.912767	0.0869484	0.069561	1.47158
	0.0113722	0.00439994	P10321	P10321	HLA class I histocompatibility antigen, Cw-7 alpha chain	HLA-C	34.2	34.2	33.9	23.8	26.5	30.9	34.2	4	4	4	2	3	4	4	TRUE	28	26	27	6	6	11	28	5.17737	4.98922	5.2387	5.72126	4.85955	5.03778	4.83112	5.01696	4.88253	5.11202	5.01552	4.57056	4.90469	5.18442	5.0622	4.89703	4.93604	4.41794	4.28146	4.38606	4.69243
	0.0524788	0.103724	P10398	P10398	Serine/threonine-protein kinase A-Raf	ARAF	7.8	2.5	0	7.3	3.8	6.3	7.8	2	1	0	2	1	1	2	TRUE	3	1	0	3	2	3	3	-2.38835	-1.17451	-1.00279	-2.7861	-1.08463	-2.44931	0.393854	-2.34519	-4.14827	-1.20961	-1.78364	-1.29364	-2.33367	-2.05186	-1.69551	-2.48888	-0.154673	-2.28426	-5.47513	-2.01231	-0.45145
	0.417017	0.814639	P10412;P22492	P10412	Histone H1.4	HIST1H1E	38.8	33.3	26.5	42.5	40.2	40.6	42.5	3	3	3	3	3	3	3	TRUE	2	1	2	1	3	1	3	0.00155258	0.534607	5.09163	2.45913	4.76404	1.67825	-0.267096	0.417036	0.609896	1.86126	4.91433	1.4502	0.414059	0.236273	0.861332	2.08402	-1.22792	1.73004	0.69982	5.88917	5.89202
	0.615006	0.449205	P10415	P10415	Apoptosis regulator Bcl-2	BCL2	12.6	12.6	12.6	0	0	15.5	15.5	1	1	1	0	0	1	1	TRUE	1	2	2	0	0	1	2	-2.6478	-2.42618	-4.18304	-3.53809	-3.40123	-3.24493	-2.17927	-2.6354	-2.8394	-2.83356	-3.61221	-3.67919	-2.78296	-3.11779	-2.66525	-4.10609	-3.55626	-4.24589	-4.74426	-2.63473	-5.04615
	0.500618	0.512389	P10515	P10515	Dihydrolipoyllysine-residue acetyltransferase component of pyruvate dehydrogenase complex, mitochondrial	DLAT	7.1	6.3	6.6	0	0	0	7.1	4	3	3	0	0	0	4	TRUE	4	4	3	0	0	0	4	-1.89852	-3.58803	-2.58774	-2.36971	-0.825544	-1.77832	-1.78876	-1.67437	-2.74482	-1.72513	-3.0041	-1.78798	-1.43204	-2.77719	-1.52539	-4.19599	-2.91237	-2.95651	-0.477312	-0.654839	-0.715433
	0.246658	-0.187566	P10586	P10586	Receptor-type tyrosine-protein phosphatase F	PTPRF	13.7	13.4	12.7	10.7	12.3	11.5	13.7	13	13	10	9	11	9	13	TRUE	33	34	25	18	19	18	34	3.30344	3.66761	3.57203	3.99918	3.43949	3.70348	3.51654	3.14607	2.96672	4.0584	3.23405	2.57564	3.93353	3.75108	3.17158	3.47791	3.90181	2.38692	3.29299	2.59874	3.50456
	1.19082	1.2742	P10599	P10599	Thioredoxin	TXN	12.4	12.4	41	0	21	21	41	1	1	4	0	2	2	4	TRUE	2	1	6	0	2	2	6	-0.776381	-1.40466	-2.47235	-3.70793	-2.75617	-2.62967	-1.55602	-1.76435	0.117228	-2.18139	-3.3427	-0.0766087	-3.00281	-3.20133	-1.97955	-2.95459	-1.70812	-3.60265	-3.34754	-0.362757	-2.15359
	0.0899907	0.115939	P10619	P10619	Lysosomal protective protein;Lysosomal protective protein 32 kDa chain;Lysosomal protective protein 20 kDa chain	CTSA	7.9	7.9	7.9	0	2.3	2.3	7.9	3	3	3	0	1	1	3	TRUE	4	4	4	0	1	1	4	-3.63316	-1.37128	-2.32381	-2.60875	-2.25825	-0.797693	-1.60927	-1.8417	-2.25519	-2.59311	-3.18737	-2.64124	-1.67366	-2.64615	-1.46527	-2.55196	-4.31229	-2.17417	-1.43488	-1.26439	-1.34618
	1.88151	-0.604643	P10620	P10620	Microsomal glutathione S-transferase 1	MGST1	9	8.4	9	18.7	26.5	9	26.5	2	1	2	2	3	2	3	TRUE	3	3	4	3	3	3	4	2.26423	3.29086	2.96839	2.82396	2.36672	2.13723	2.50429	1.67672	1.65315	2.57738	2.20281	2.23563	2.24418	3.07972	2.96605	2.79965	2.65775	2.73048	2.55323	1.36671	1.53364
	0.021705	-0.0200628	P10809	P10809	60 kDa heat shock protein, mitochondrial	HSPD1	51.3	48.5	53.2	27.6	27.2	28.8	53.2	24	23	26	11	11	13	26	TRUE	53	56	88	12	16	14	88	4.51469	4.15179	4.49406	4.32125	3.5582	2.40574	4.09791	3.76462	4.96579	4.02335	3.91167	3.99961	3.55344	3.71875	5.36972	4.27081	3.80446	4.16615	4.46295	6.0487	4.07022
	0.583617	-0.358965	P11021	P11021	78 kDa glucose-regulated protein	HSPA5	36.1	36.2	41.9	26	28	31.7	41.9	18	19	22	12	12	16	22	TRUE	43	43	52	13	19	23	52	4.04481	2.90194	3.14654	3.77835	1.96935	3.42873	3.79314	3.8334	4.48641	3.38026	3.34789	3.12109	3.96006	2.9887	4.237	4.41048	4.52706	3.99268	4.06708	5.98007	4.12604
	0.376631	0.418596	P11047	P11047	Laminin subunit gamma-1	LAMC1	4.8	7.3	8.2	0	0.8	0	8.2	5	7	9	0	1	0	9	TRUE	11	15	18	0	1	0	18	-1.74491	-2.07078	-2.37841	-2.58719	-2.6494	-1.4277	-1.29991	-1.54521	-0.826963	-1.67642	-3.42585	-0.606556	-0.682734	-2.685	-1.92198	-2.081	-2.45526	-2.0665	-0.754162	0.645922	-1.8608
	0.0201735	0.0103366	P11117	P11117	Lysosomal acid phosphatase	ACP2	17.7	26.5	21.3	20.6	22.7	19.6	26.5	6	9	7	7	7	7	9	TRUE	12	22	11	8	8	7	22	1.39279	2.08898	1.70255	1.80881	1.46164	1.713	1.03459	1.86052	1.38451	2.0283	1.60907	1.70838	1.19553	1.57223	1.91603	1.62949	1.77638	1.47369	1.20227	0.660116	1.36926
	0.177584	-0.132272	P11142;P54652	P11142	Heat shock cognate 71 kDa protein	HSPA8	42	45.2	43.5	23.1	38.2	31.4	45.2	19	22	21	8	18	15	22	TRUE	78	85	76	12	32	27	85	5.52403	4.333	5.0802	5.22452	4.25781	5.08095	5.2793	5.31446	5.55667	4.27377	5.51799	4.7976	5.27419	4.21623	5.35525	5.45127	5.65285	5.58363	5.63251	7.23001	5.57142
	0.699969	-0.394024	P11166	P11166	Solute carrier family 2, facilitated glucose transporter member 1	SLC2A1	11.8	12.4	12.6	11.6	11.8	11.8	12.6	7	8	9	6	7	7	9	TRUE	25	31	29	13	11	18	31	4.69891	4.66489	5.46017	5.43131	5.25109	4.63127	5.36673	4.56642	4.17293	5.10732	4.79623	4.58113	5.46931	5.17278	5.81335	4.44882	5.52502	4.52563	4.38949	4.91336	5.35561
	0.666028	-1.05729	P11171	P11171	Protein 4.1	EPB41	0	0.8	0.8	0	0	2.1	2.1	0	1	1	0	0	1	1	FALSE	0	1	1	0	0	1	1	-1.64135	-4.04188	-1.16903	-4.57181	-1.00445	-2.96167	-5.02335	-1.31256	-1.20414	-3.74676	-3.50632	-2.58161	-1.76215	-1.97176	-1.69979	-0.722977	-0.689594	-4.18473	-4.28176	-5.44185	-4.99535
	0.421649	-0.414172	P11172	P11172	Uridine 5-monophosphate synthase;Orotate phosphoribosyltransferase;Orotidine 5-phosphate decarboxylase	UMPS	11	5	15	0	2.3	0	15	2	2	4	0	1	0	4	TRUE	6	4	5	0	1	0	6	-0.844448	-2.18714	-1.73951	-2.37814	-2.36043	-2.01116	-1.6754	-2.95349	-1.85103	-1.56042	-2.42962	-2.91996	-1.79018	-1.53562	-0.818935	-2.91619	-0.967485	-2.87647	-1.59024	-0.439487	-1.33787
	0.173048	0.194279	P11177	P11177	Pyruvate dehydrogenase E1 component subunit beta, mitochondrial	PDHB	26.5	27.9	26.5	0	0	3.1	27.9	8	7	8	0	0	1	8	TRUE	19	19	18	0	0	1	19	-0.751602	-0.726807	-1.50254	-2.25698	-1.3306	-0.084774	-0.706833	-1.07874	-0.669376	-1.60023	-1.98569	-0.522093	-1.90574	-1.05115	0.260134	-1.96573	-2.16751	-0.898651	-0.175299	0.653431	-0.308281
	0.123704	-0.144677	P11216	P11216	Glycogen phosphorylase, brain form	PYGB	8.1	12.8	10.8	5.3	5.9	8.5	12.8	4	7	4	3	2	4	7	TRUE	5	9	7	3	2	5	9	1.20962	-0.0371876	-1.19941	0.576462	-2.22226	0.0134411	-1.11555	0.33473	-0.508774	-1.25689	-0.060463	0.534281	-0.653591	0.863777	-0.949762	-0.843838	0.724306	-0.345499	-0.349955	-1.59427	-0.0313129
	2.04921	0.54853	P11233	P11233	Ras-related protein Ral-A	RALA	22.8	23.8	23.8	29.1	44.7	32.5	44.7	2	3	3	5	4	6	6	TRUE	10	12	16	7	10	11	16	3.65048	3.5969	4.22943	3.9544	3.92123	3.78852	4.12603	3.62284	3.85015	4.27751	3.53022	3.7256	3.31894	3.28365	2.78903	3.61918	3.56349	3.26689	3.29011	3.28675	3.37119
	0.190391	0.141801	P11234	P11234	Ras-related protein Ral-B	RALB	15.5	23.3	23.3	23.3	38.8	31.1	38.8	1	2	2	3	3	4	4	TRUE	3	4	3	4	4	5	5	0.882469	0.993038	0.513111	1.20715	0.561089	0.326624	0.820614	0.734915	0.406805	1.17112	0.874369	0.84	0.172474	0.0376148	1.97538	0.551245	0.59466	0.665644	0.247252	-0.00284004	0.528624
	0.0242569	0.021822	P11279	P11279	Lysosome-associated membrane glycoprotein 1	LAMP1	6.7	10.1	15.8	8.6	8.4	8.4	15.8	3	4	6	4	4	4	6	TRUE	8	12	12	8	8	8	12	4.41401	4.30376	4.95175	4.63307	5.19541	3.20948	3.86055	3.90168	3.93362	4.90499	3.79223	3.30925	3.78299	4.05687	4.38717	4.29924	4.17586	2.86927	3.42845	3.05937	4.33967
	0.543693	0.653072	P11310	P11310	Medium-chain specific acyl-CoA dehydrogenase, mitochondrial	ACADM	11.6	13.3	5.2	0	0	1.7	13.3	4	5	2	0	0	1	5	TRUE	4	5	3	0	0	1	5	-3.58872	-1.25747	-2.61767	-1.42891	-2.89524	-3.49609	-1.20841	-2.41195	-2.52588	-3.04905	-3.23635	-1.96132	-4.53573	-2.04979	-2.83	-1.3236	-3.78396	-3.78832	-1.03477	0.991077	-2.21534
	0.0814817	0.0647844	P11387	P11387	DNA topoisomerase 1	TOP1	14.6	20.1	23	36.2	42.4	41.2	42.4	9	13	13	23	28	28	28	TRUE	19	25	35	51	48	54	54	4.63632	4.20569	4.93808	5.29338	5.05112	5.27644	4.03628	4.92293	5.49592	5.06274	4.79249	4.62413	5.13258	3.77324	4.5512	4.9903	5.00917	5.08928	5.48096	4.98041	3.87943
	0.387634	-0.0892982	P11388	P11388	DNA topoisomerase 2-alpha	TOP2A	31.9	36.6	38.9	35.5	37.5	39.6	39.6	29	33	35	37	36	42	42	TRUE	64	88	104	71	83	86	104	5.91983	6.06504	6.063	6.2569	6.18918	6.1068	5.49616	5.84345	5.80573	5.9305	5.9982	5.95263	6.15018	5.86749	6.00863	5.92294	5.99192	5.62129	5.51525	5.14375	5.9103
	0.459549	-0.168142	P11413	P11413	Glucose-6-phosphate 1-dehydrogenase	G6PD	39.8	39.2	46.8	31.1	22.5	43.9	46.8	17	18	20	11	9	18	20	TRUE	37	35	49	13	11	23	49	4.2434	4.33683	3.79021	4.54124	4.52041	3.94461	3.76823	3.80301	4.47882	3.95963	3.75449	4.39976	4.20164	4.54283	4.22465	4.13652	4.31182	3.75533	4.32596	3.6735	4.45554
	0.14624	-0.171502	P11498	P11498	Pyruvate carboxylase, mitochondrial	PC	48.9	51.6	54.9	50.3	51.7	41	54.9	44	46	50	44	47	38	50	TRUE	143	165	186	115	114	79	186	8.1567	8.54876	7.56992	7.90647	8.49797	8.07786	7.62432	7.77368	8.16582	8.91899	8.7206	6.64327	9.37543	7.97956	8.65658	7.42372	7.95042	7.48998	8.79591	8.03175	8.60817
	0.708398	0.651195	P11532	P11532	Dystrophin	DMD	0.3	1	1.8	0.9	1.2	0.7	1.8	1	3	5	2	3	2	5	TRUE	2	6	6	2	3	2	6	-2.69534	-1.20401	-0.0115471	-2.33219	-2.16922	-2.86499	-2.19511	-1.18073	-1.00603	-2.00925	-1.64355	-1.23631	-4.28321	-1.70689	-1.89242	-1.85793	-1.40808	-2.02961	-2.62421	-1.703	-1.50487
	0.63439	-0.687141	P11586	P11586	C-1-tetrahydrofolate synthase, cytoplasmic;Methylenetetrahydrofolate dehydrogenase;Methenyltetrahydrofolate cyclohydrolase;Formyltetrahydrofolate synthetase;C-1-tetrahydrofolate synthase, cytoplasmic, N-terminally processed	MTHFD1	39.5	37.3	35.9	2.8	9.5	14.8	39.5	29	29	28	2	7	12	29	TRUE	57	47	47	2	7	14	57	2.84706	2.18974	1.71369	1.22194	0.79257	3.10008	2.88793	2.7264	2.0391	-0.086422	1.84695	3.49795	3.21419	2.62618	2.38485	3.29356	3.16996	2.34601	3.36259	2.60028	3.4661
	0.720283	0.194142	P11717	P11717	Cation-independent mannose-6-phosphate receptor	IGF2R	13	17.2	19.4	16.7	22.3	23.8	23.8	26	32	37	32	40	41	41	TRUE	38	53	48	40	47	48	53	3.39039	4.14474	4.03549	4.31947	3.80778	4.15876	4.1442	4.24462	4.32545	4.62875	4.35313	4.29951	3.97264	4.39913	4.48464	4.3019	3.74699	3.92551	3.96848	3.17789	3.6776
	0.312699	-0.217608	P11766	P11766	Alcohol dehydrogenase class-3	ADH5	19.3	12.3	19.3	4.3	9.6	9.6	19.3	6	3	6	1	2	2	6	TRUE	9	3	7	2	2	4	9	1.25281	0.486319	1.57279	0.137678	0.207621	0.249186	1.33081	0.252602	0.63484	0.478638	0.437544	0.0652962	0.931643	0.828926	0.281103	0.696093	1.74111	0.0265083	1.00317	1.45467	0.896366
	0.350465	0.431867	P11802	P11802	Cyclin-dependent kinase 4	CDK4	10.9	17.5	9.6	6.9	0	12.5	17.5	2	3	2	1	0	2	3	TRUE	3	5	3	2	0	2	5	-0.652012	-1.16459	-1.83555	-1.52931	-1.67234	-2.21934	-1.61235	-0.511936	-1.10034	-0.785166	-2.2858	-1.87265	-1.91272	-0.587854	-1.87303	-1.49433	-0.9995	-3.89201	-1.42117	-2.32061	-0.177069
	0.227619	-0.120495	P11940;Q9H361;Q4VXU2	P11940	Polyadenylate-binding protein 1	PABPC1	36.8	40.9	40.1	29.6	47.6	40.3	47.6	11	13	13	11	17	13	17	TRUE	37	50	51	19	32	31	51	4.7186	4.10926	4.43289	4.25579	4.85029	4.57702	4.19529	4.57801	4.5399	4.23421	5.00766	5.10246	5.12234	4.5063	4.25464	4.64435	5.23263	4.62024	5.5859	5.38581	5.24718
	0.000997787	-0.00164286	P12004	P12004	Proliferating cell nuclear antigen	PCNA	34.1	26.8	28.4	5.7	8.8	21.5	34.1	7	5	6	1	2	4	7	TRUE	14	9	12	1	3	4	14	1.14916	0.0412388	0.70997	-1.90023	-1.91587	1.14532	1.47998	0.334082	1.40662	-1.38942	0.534151	-0.647192	0.722109	-0.104973	-1.03086	0.922773	0.296244	0.922789	0.883408	1.02594	1.40394
	0.250336	-0.237317	P12081	P12081	Histidine--tRNA ligase, cytoplasmic	HARS	16.9	17.7	19.4	1.8	10.2	4.3	19.4	4	6	6	0	2	1	6	TRUE	11	13	14	1	6	1	14	0.511103	-0.287937	1.20297	0.171797	-2.05859	-0.522728	0.305218	1.1091	0.789202	-0.105381	-0.227486	-0.0343246	-0.106567	0.442533	-0.263876	0.124548	1.40379	1.65981	0.525852	0.173996	1.4094
	0.701064	0.422183	P12235	P12235	ADP/ATP translocase 1	SLC25A4	33.2	32.6	30.2	42.3	49.7	51	51	3	3	3	2	4	4	4	TRUE	6	5	6	3	5	4	6	1.39516	1.5268	2.01791	1.18763	0.0640583	1.08834	1.29504	1.90336	0.998465	1.08927	1.54197	1.55606	-0.369394	1.28183	1.35451	0.991171	1.35776	1.2352	1.62351	0.202091	1.94635
	0.202207	-0.0823282	P12236	P12236	ADP/ATP translocase 3;ADP/ATP translocase 3, N-terminally processed	SLC25A6	48	47.3	45	53	60.4	50	60.4	5	4	5	3	5	2	5	TRUE	63	69	67	71	67	52	71	7.96169	8.31716	8.1941	8.2516	7.77266	8.16662	8.02754	8.29143	7.92761	8.20151	7.7799	7.26504	7.81067	8.01518	8.20737	7.79596	8.0453	8.11252	7.69731	7.50678	7.98707
	0.0410844	0.0790033	P12268	P12268	Inosine-5-monophosphate dehydrogenase 2	IMPDH2	25.5	25.7	25.9	0	7.6	3.9	25.9	9	8	8	0	2	1	9	TRUE	16	11	13	0	2	1	16	0.705524	-1.36223	-0.139654	-1.56714	0.538481	-0.281977	0.269678	-1.02444	-0.298069	-2.20568	1.39265	-1.61201	-0.278776	-0.573307	0.39249	-1.47551	-2.24997	0.233175	1.04499	1.32474	0.519123
	0.257457	0.32356	P12270	P12270	Nucleoprotein TPR	TPR	9.2	9	8.8	0	0	0	9.2	16	17	15	0	0	0	17	TRUE	21	24	18	0	0	0	24	-0.370838	-2.31	-1.0397	-1.10523	1.11477	-2.07811	-0.0473957	-0.231413	-0.286949	-0.864489	-1.85711	-1.45895	0.259148	-0.693602	-0.906641	-1.27814	-2.98027	-1.08815	0.11743	1.38658	0.567154
+	1.52737	1.22475	P30260	P30260	Cell division cycle protein 27 homolog	CDC27	12.3	13.7	14.8	14.8	17.8	20	20	5	6	6	7	8	10	10	TRUE	10	9	12	11	10	10	12	1.17958	2.67673	1.82742	1.84856	1.7464	2.37557	2.17203	1.83886	1.99395	1.86368	0.989708	1.72725	0.141344	0.810122	-1.52744	1.13162	1.47613	1.2052	0.486242	2.47771	0.775181
	0.331625	0.43398	P12429	P12429	Annexin A3	ANXA3	34.7	44.3	43.3	10.2	45.5	20.7	45.5	11	13	13	2	13	6	13	TRUE	18	25	23	2	14	6	25	2.61327	1.15154	2.52206	3.06112	0.843466	2.01136	2.47331	1.64846	2.39426	0.606358	3.45154	0.908813	1.62063	-0.082346	1.51874	1.13267	2.51749	2.17169	2.57449	2.34794	2.6245
	0.620471	0.122236	P12814	P12814	Alpha-actinin-1	ACTN1	59	63.5	62	56.1	49.1	54.9	63.5	25	29	29	25	21	22	29	TRUE	125	119	147	44	52	43	147	6.72975	6.09196	6.29869	6.88762	6.29219	6.21587	6.64235	6.36471	6.47199	6.75084	6.37427	6.5012	6.60017	6.61789	6.44121	6.25106	6.26173	6.19987	6.55163	6.55427	6.55934
	0.765001	-0.246852	P12956	P12956	X-ray repair cross-complementing protein 6	XRCC6	40.4	39.1	41.1	33.7	36.9	37.6	41.1	28	25	26	24	28	26	28	TRUE	83	77	79	26	50	52	83	6.36157	5.89473	6.34156	6.57792	5.87333	6.25404	6.36652	5.7237	6.03299	5.59853	6.20142	5.80589	6.30373	5.7488	6.33962	6.41043	6.45543	5.95215	6.25386	6.18305	6.46518
	0.116462	0.0450214	P13010	P13010	X-ray repair cross-complementing protein 5	XRCC5	38.8	46.4	37.2	24.5	20.9	34.6	46.4	23	27	23	17	14	22	27	TRUE	67	72	64	23	24	31	72	5.63793	5.2451	5.51539	5.30661	5.07442	5.19548	5.45131	5.23405	4.73273	5.17012	5.19595	5.37247	5.19329	5.46417	4.70408	5.17693	5.29418	5.05385	5.20928	5.2401	5.44895
	0.416151	0.274531	P13051	P13051	Uracil-DNA glycosylase	UNG	11.2	11.2	7.7	0	0	0	11.2	2	2	1	0	0	0	2	TRUE	2	4	1	0	0	0	4	-2.40624	-2.01549	-2.18761	-3.35958	-3.2948	-3.42586	-2.27165	-1.56071	-1.97142	-1.93256	-2.97744	-1.94386	-2.32806	-1.76299	-1.808	-2.36854	-2.88139	-3.15584	-2.34832	-1.97371	-1.83776
	0.62945	-0.242945	P13073	P13073	Cytochrome c oxidase subunit 4 isoform 1, mitochondrial	COX4I1	30.8	32	32	26	30.8	25.4	32	5	6	6	4	5	5	6	TRUE	11	12	14	6	7	10	14	4.11877	4.47056	3.71223	4.62528	4.02427	4.4087	4.16093	4.0814	4.16537	4.03137	3.71939	3.09136	4.42869	4.0787	4.30029	4.01185	3.81593	4.07203	3.77297	3.95635	4.08788
	0.0826164	0.0894953	P13473	P13473	Lysosome-associated membrane glycoprotein 2	LAMP2	7.1	7.1	9.3	5.9	3.7	3.7	9.3	3	3	4	3	2	2	4	TRUE	6	6	11	3	2	2	11	1.29854	1.8376	2.20712	1.10992	2.26032	1.86862	0.918671	1.19981	2.44153	3.01728	2.07835	1.03289	1.72348	1.9887	1.96813	2.07959	0.836218	1.55544	0.806112	0.571573	1.94598
	1.41584	-2.45094	P13497;Q9Y6L7;O43897	P13497;Q9Y6L7	Bone morphogenetic protein 1;Tolloid-like protein 2	BMP1;TLL2	1.3	1.3	0	1.3	1.3	1.3	1.3	1	1	0	1	1	1	1	FALSE	1	1	0	1	1	1	1	-1.19928	-4.92113	-1.66047	-2.3081	-2.76515	-3.26401	-4.89587	-5.17451	-4.04177	-3.36805	-4.88228	-2.85308	-1.16611	-0.883501	-4.2003	1.85369	-1.67955	-4.43416	-1.1451	-2.68506	-1.40165
	1.85872	0.330026	P13639	P13639	Elongation factor 2	EEF2	54.7	54.7	48.5	36.5	39.7	44.6	54.7	44	43	41	29	29	36	44	TRUE	157	180	182	47	56	72	182	7.85061	7.93384	7.94102	8.06	7.54706	7.71414	7.92014	7.87005	7.69993	7.56448	7.65918	7.52647	7.33032	7.64048	7.63139	7.25492	7.32036	7.08263	7.71296	6.90677	7.64584
	1.28892	-0.626523	P13667	P13667	Protein disulfide-isomerase A4	PDIA4	44.5	35.8	40	19.4	21.4	32.1	44.5	26	19	24	8	11	18	26	TRUE	58	37	43	11	14	25	58	3.54029	2.95608	3.75984	3.54743	2.89426	3.82439	3.78893	2.3541	3.59789	3.20104	2.55009	3.23939	4.00557	3.42532	3.16599	4.22107	3.99563	3.67699	3.45266	4.16433	3.19933
	0.263066	0.255668	P13674	P13674	Prolyl 4-hydroxylase subunit alpha-1	P4HA1	7.9	5.2	5.2	0	0	0	7.9	3	2	2	0	0	0	3	TRUE	4	3	4	0	0	0	4	-1.93344	-2.45762	-2.46603	-2.7957	-0.85766	-2.53293	-2.49464	-2.17922	-2.32745	-2.39858	-3.7128	-2.47085	-2.50262	-4.05643	-1.71644	-3.55003	-2.54509	-2.74693	-1.23549	-0.498877	-1.68889
	1.25817	1.22654	P13693;Q56UQ5	P13693	Translationally-controlled tumor protein	TPT1	8.1	8.1	8.1	0	8.1	0	8.1	1	1	1	0	1	0	1	TRUE	4	2	1	0	1	0	4	-2.52882	-4.13036	-2.83791	-4.37554	-1.22086	-2.37521	-1.62936	-1.87066	-2.47252	-1.60433	-3.53951	-1.36229	-4.67867	-2.58247	-1.50301	-4.06402	-3.52937	-3.48036	-2.96119	-0.270195	-1.25758
	0.835671	-0.300754	P13726	P13726	Tissue factor	F3	14.6	14.6	20.3	17.6	18.3	19.3	20.3	3	3	4	4	4	5	5	TRUE	8	7	9	6	6	5	9	2.63414	2.17138	2.40591	2.24646	2.23009	2.84034	2.19159	1.63028	1.40977	1.61027	1.59717	2.03711	2.3232	2.57739	1.66563	1.88256	2.11233	1.71959	1.70442	1.18179	1.77035
	0.635124	0.150049	P13797	P13797	Plastin-3	PLS3	53.8	53	53.5	36.8	40.2	37.5	53.8	24	24	24	15	16	17	24	TRUE	90	95	81	36	34	40	95	6.10267	6.02575	6.14411	6.33642	5.69916	5.91997	6.08543	5.83172	6.10472	5.99748	5.86213	5.69545	5.83089	6.17652	5.48869	5.84938	5.74411	5.58704	5.84573	5.55761	5.87561
	0.03234	-0.0750726	P13798	P13798	Acylamino-acid-releasing enzyme	APEH	5.6	3.3	8.2	0	0	0	8.2	3	1	4	0	0	0	4	TRUE	5	1	6	0	0	0	6	-1.69823	-0.718334	1.16244	-2.61864	-1.37201	-1.29902	-1.15174	-3.74682	-0.763065	-1.65021	-3.13023	-2.4016	-0.628063	-3.93774	-1.14932	-0.16625	-3.59262	-2.91923	-0.171391	-0.893225	-1.29469
	0.857046	0.972051	P13807	P13807	Glycogen [starch] synthase, muscle	GYS1	7.7	5.8	6.9	4.6	4.7	4.7	7.7	4	3	4	2	2	2	4	TRUE	4	4	4	2	2	3	4	-6.12278	-1.18707	-1.39647	-1.17716	-0.934397	-2.18627	-3.7385	-0.954	-1.49143	-1.33092	-2.9112	-1.85073	-2.54379	-1.90115	-3.12737	-4.19999	-2.078	-4.25879	-2.3243	-1.34181	-1.99446
	0.547323	0.419278	P13861;P31323	P13861	cAMP-dependent protein kinase type II-alpha regulatory subunit	PRKAR2A	7.9	14.4	17.1	0	0	0	17.1	2	4	5	0	0	0	5	TRUE	3	5	6	0	0	0	6	-1.47605	-1.54693	-2.51744	-2.60616	-1.57823	-2.37585	-1.82914	-1.15785	-1.56386	-1.50456	-3.03947	-1.64794	-1.11967	-2.52507	-2.01322	-2.19141	-3.00095	-2.40816	-1.4883	0.0233459	-0.96681
	1.20039	0.647393	P13987	P13987	CD59 glycoprotein	CD59	25	25	25	25.8	38.3	25.8	38.3	3	4	4	4	5	6	6	TRUE	10	11	13	8	5	13	13	5.75882	6.05403	6.14413	6.97785	5.94704	5.13783	5.97102	5.93471	6.19976	6.03485	5.95321	5.52973	5.16744	5.99067	5.52927	5.90924	4.00102	5.14128	5.14987	4.67286	5.00719
	0.468265	1.14381	P14174	P14174	Macrophage migration inhibitory factor	MIF	9.6	9.6	17.4	0	17.4	17.4	17.4	1	1	2	0	2	2	2	TRUE	3	3	4	0	3	2	4	0.523727	1.00377	0.591887	1.49343	-0.817173	0.129938	0.21974	-0.179117	0.938545	-1.144	-0.206182	-0.189754	-6.44273	-0.983366	1.20887	-0.958286	0.628811	-0.87689	0.900026	0.561867	-0.0757866
	0.485761	1.22162	P14209	P14209	CD99 antigen	CD99	7.6	7.6	7.6	5.4	5.4	13	13	1	1	1	1	1	2	2	TRUE	1	1	1	1	1	2	2	-4.39872	-2.76954	-5.52499	-4.68664	-2.21737	-2.00982	-1.25225	-1.3109	-1.44967	-2.07647	-5.65639	-2.52122	-6.54527	-1.02738	-4.2599	-1.36885	-6.00862	-2.38661	-3.00879	-4.13525	-1.05637
	0.90517	-1.08114	P14314	P14314	Glucosidase 2 subunit beta	PRKCSH	11.9	12.3	21.2	1.9	1.9	0	21.2	6	5	9	1	1	0	9	TRUE	8	10	21	1	1	0	21	0.166405	-0.507545	-0.857719	0.434357	-1.84028	-0.890453	-1.73236	-0.728069	1.42785	-1.23421	-1.76285	-1.33681	-0.515215	-1.25992	0.228392	0.48773	1.78491	0.394499	0.216143	2.37253	0.47364
	0.953897	-0.484605	P14324	P14324	Farnesyl pyrophosphate synthase	FDPS	14.8	17.4	15.3	7.6	10	12.2	17.4	5	7	6	3	4	4	7	TRUE	12	22	15	4	6	5	22	4.09254	3.26982	4.02844	4.45268	3.86229	3.51739	3.37266	3.90712	3.61824	2.41196	3.71903	3.21614	3.72977	3.73117	3.97305	4.18791	4.3667	3.16418	3.51735	2.22542	3.5389
	0.0577809	0.116004	P14384	P14384	Carboxypeptidase M	CPM	0	4.3	0	4.3	4.3	4.3	4.3	0	1	0	1	1	1	1	FALSE	0	1	0	3	3	1	3	-3.21882	-3.31646	-5.3278	-4.02252	-2.08155	-5.00452	-4.19061	-2.44812	-4.44776	-3.52121	-5.43901	-4.6463	-2.85387	-3.08867	-5.90953	-6.1185	-3.39493	-4.02354	-4.17686	-4.57362	-5.30545
	0.462674	-0.803285	P14406	P14406	Cytochrome c oxidase subunit 7A2, mitochondrial	COX7A2	0	15.7	0	15.7	15.7	15.7	15.7	0	1	0	1	1	1	1	TRUE	0	1	0	1	1	1	1	-1.20774	-4.69023	-5.16529	-3.03245	-3.61686	-4.61012	-3.92144	-1.50569	-6.12197	-1.83474	-3.19225	-3.87943	-1.9679	-2.0305	-1.1011	-3.50128	-3.84496	-3.19007	-3.43155	-5.0304	-1.34764
	0.0373925	-0.0231934	P14618	P14618	Pyruvate kinase PKM	PKM	73.3	75.9	73.3	64.6	68.2	71.4	75.9	35	37	35	25	32	28	37	TRUE	162	175	165	53	82	76	175	8.55241	7.92047	8.16641	8.1299	8.57207	8.19242	8.22404	8.41886	8.21754	7.33112	8.7954	8.04037	7.93007	8.12732	8.51756	8.18845	8.39187	8.01121	8.36462	8.78251	8.2018
	0.983198	-0.59896	P14625;Q58FF3	P14625	Endoplasmin	HSP90B1	43.1	45.2	49.6	13.7	19.7	25.8	49.6	29	33	35	7	11	16	35	TRUE	69	77	89	7	12	18	89	4.42579	3.93372	3.9808	4.19393	3.87091	4.01641	4.33743	4.26367	4.75268	3.17432	3.39108	3.3783	4.84233	3.65102	4.23096	4.95835	4.84611	4.36247	4.61493	5.62151	4.37837
	0.239125	-0.47456	P14635	P14635	G2/mitotic-specific cyclin-B1	CCNB1	9.2	16.9	16.9	5.5	16.2	8.1	16.9	2	4	4	2	4	3	4	TRUE	7	5	8	3	7	4	8	0.476673	-0.338364	-0.199389	1.04037	1.79452	1.83496	-0.800251	-1.6592	0.569933	1.01266	0.58884	-2.31243	0.290648	1.06067	0.621773	0.679222	-2.93935	0.533964	0.732735	-0.611845	0.0203381
	0.846221	-0.554268	P14678;P63162	P14678;P63162	Small nuclear ribonucleoprotein-associated proteins B and B;Small nuclear ribonucleoprotein-associated protein N	SNRPB;SNRPN	15	12.9	15.4	9.2	18.3	15	18.3	4	4	5	2	5	3	5	TRUE	8	12	10	2	8	9	12	2.42133	2.41336	2.14092	2.09318	2.5035	2.32864	0.957722	1.83158	1.95121	0.997839	2.94534	2.07983	2.65828	2.11592	3.02023	2.10838	2.2942	1.89211	2.97027	2.22004	2.47785
	0.592529	-0.790283	P14735	P14735	Insulin-degrading enzyme	IDE	3.5	5.5	3.2	0	0	4.2	5.5	3	4	2	0	0	3	4	TRUE	3	4	3	0	0	4	4	-2.50609	-1.74064	-0.826893	-1.63613	-2.55409	-1.94296	-1.53868	-1.5934	-2.50615	-2.44542	-4.93096	-1.25188	-2.06043	-0.978565	-0.949183	-1.26259	-1.12646	-3.14755	-2.14359	-1.08852	-0.959274
	0.995608	-0.478121	P14866	P14866	Heterogeneous nuclear ribonucleoprotein L	HNRNPL	39.2	42.6	40.6	18.2	24.1	26.5	42.6	14	15	14	5	9	11	15	TRUE	40	49	46	9	14	16	49	4.20199	3.66891	3.56492	3.872	3.6279	3.87886	3.91501	3.77444	3.59898	2.87226	2.9754	3.71066	4.48523	3.84285	4.00114	4.36253	3.13749	3.88624	4.5904	4.39873	4.07938
	0.117903	-0.111446	P14868	P14868	Aspartate--tRNA ligase, cytoplasmic	DARS	42.5	32.1	37.7	5.8	17.4	14.6	42.5	17	14	15	3	7	6	17	TRUE	26	19	25	3	9	6	26	1.04128	2.69487	1.11922	2.52552	2.18056	1.67842	3.06071	1.93401	1.4233	1.12342	2.49697	2.17461	1.69948	1.52826	2.68672	2.13288	2.82553	2.00882	1.65795	2.62891	2.85173
	0.0492838	0.0326939	P14923	P14923	Junction plakoglobin	JUP	47.8	45.2	51	39.9	43	43	51	24	22	24	20	20	22	24	TRUE	67	53	57	32	39	37	67	4.92016	5.44036	5.06809	5.43805	5.26855	5.11843	5.73519	4.90015	4.48624	5.12124	4.97985	4.53311	4.75361	5.27429	4.5381	4.58224	5.38175	5.02964	5.03233	4.4422	4.64292
	0.56317	0.538023	P15121;C9JRZ8	P15121	Aldose reductase	AKR1B1	34.8	32.6	29.7	0	3.5	9.5	34.8	8	7	6	0	1	1	8	TRUE	11	12	12	0	1	1	12	0.397757	-0.1297	0.113073	-1.58291	-0.617388	1.31269	0.312878	0.15451	0.280157	-1.12871	0.373667	-1.1193	0.288054	-1.00027	-0.0705948	-0.157942	-1.5848	-1.82938	0.507738	-0.117294	0.478874
	0.890968	0.361457	P15144	P15144	Aminopeptidase N	ANPEP	16	15.4	15.6	12.7	14.3	14.9	16	14	12	14	10	13	13	14	TRUE	24	23	19	11	15	14	24	1.55954	2.08404	2.49726	1.80003	0.752352	1.55822	2.49228	2.00694	2.40162	2.98483	3.0844	2.34748	2.44136	2.70588	1.94559	2.28944	1.83457	1.93195	1.60441	0.91326	1.92048
	0.443307	0.490128	P15151	P15151	Poliovirus receptor	PVR	10.3	11.3	15.3	10.1	10.1	8.2	15.3	3	3	5	4	4	3	5	TRUE	11	14	16	3	4	2	16	1.56608	0.649672	1.74372	0.603937	0.762993	1.06973	0.452019	1.69474	0.976192	1.05868	1.64085	-0.55467	1.02076	0.802029	0.983932	-0.0376053	0.889404	-1.33147	-0.248276	-0.312605	0.0663166
	0.269764	-0.408092	P15153	P15153	Ras-related C3 botulinum toxin substrate 2	RAC2	22.9	15.6	28.6	15.1	24	22.9	28.6	1	0	1	0	0	1	1	TRUE	1	0	1	0	0	1	1	-1.07385	-0.793133	-1.52615	-0.104708	-1.38938	-1.95955	-1.39485	-3.61265	-1.84715	-3.22306	-3.95185	-2.12515	-1.94638	-1.88127	-1.61419	-4.47631	-2.59211	-1.19589	-3.18365	-4.97775	-3.51277
	0.238666	-0.27449	P15170	P15170	Eukaryotic peptide chain release factor GTP-binding subunit ERF3A	GSPT1	22	20.6	11.8	0	2	2	22	5	4	1	0	0	0	5	TRUE	24	16	7	0	1	1	24	-0.00135994	-1.11669	-0.315641	-2.84177	-2.15579	-1.1326	0.740747	-0.640333	-1.34296	-0.505957	0.0637951	0.0764637	0.77714	0.407122	-0.523117	0.502064	-1.63075	0.506235	0.559887	0.973051	0.684309
	0.487633	-0.369982	P15260	P15260	Interferon gamma receptor 1	IFNGR1	8	8	8	7.2	4.5	2.2	8	2	2	2	2	2	1	2	TRUE	3	3	3	2	2	1	3	-1.30585	-1.29831	-1.92809	-3.93321	-2.64301	-2.6745	-2.15219	-2.17123	-2.30361	-1.84496	-1.22429	-2.48822	-1.39502	-0.755104	-1.25301	-1.40271	-2.4692	-2.68955	-2.00154	-1.96846	-1.65441
	1.16876	0.362759	P15291	P15291	Beta-1,4-galactosyltransferase 1;Lactose synthase A protein;N-acetyllactosamine synthase;Beta-N-acetylglucosaminylglycopeptide beta-1,4-galactosyltransferase;Beta-N-acetylglucosaminyl-glycolipid beta-1,4-galactosyltransferase;Processed beta-1,4-galactosyltransferase 1	B4GALT1	16.3	19.1	18.3	23.4	25.1	16.6	25.1	4	5	5	6	7	5	7	TRUE	13	19	17	9	12	7	19	3.03833	2.28035	3.26825	2.78602	3.61994	3.01779	2.63141	3.36614	3.03742	3.07834	3.18055	2.79093	2.60816	2.38507	3.15214	2.99839	2.39577	2.36871	2.36264	0.883587	1.95402
	0.490318	0.288451	P15311	P15311	Ezrin	EZR	36	33.4	36.7	14.5	32.1	35.2	36.7	11	11	13	5	10	12	13	TRUE	40	31	32	5	13	15	40	4.34524	4.03103	4.23942	3.64903	3.80043	4.86937	4.4084	3.86073	4.6412	4.16976	3.98713	4.27575	4.22941	2.77578	4.48495	4.18479	3.73017	4.20716	4.25158	4.72158	4.53214
	0.105554	-0.0830294	P15328	P15328	Folate receptor alpha	FOLR1	7	14.4	14.4	23	27.2	27.2	27.2	2	3	3	5	6	6	6	TRUE	3	4	8	8	9	9	9	1.28935	2.24683	0.944027	1.07284	2.30728	1.67805	1.48765	1.7517	1.7559	1.96957	1.63105	1.44876	2.02091	2.49653	0.52564	2.16298	1.90648	1.43028	1.166	0.225771	1.84954
	0.423484	-0.370095	P15529	P15529	Membrane cofactor protein	CD46	4.8	4.8	5.1	9.7	11.2	8.7	11.2	2	2	2	4	4	4	4	TRUE	3	5	2	5	6	4	6	1.79111	1.33351	-1.04798	1.43996	0.665134	0.308783	-1.38068	0.747684	-0.870056	0.353863	0.465057	-0.20788	-0.57605	0.610092	-0.07514	0.862265	0.0974941	0.409899	0.645079	-0.704979	1.78067
	0.0712681	0.13044	P15531	P15531	Nucleoside diphosphate kinase A	NME1	65.8	53.3	53.3	40.8	34.2	39.5	65.8	4	3	3	2	1	1	4	TRUE	13	12	9	2	1	1	13	0.778666	0.417459	0.327089	1.42476	-2.41904	0.805403	0.971348	-0.140505	0.778746	0.799603	0.326048	-1.69726	-0.668537	0.175341	1.39766	1.14458	-2.11201	0.318312	0.328568	2.27288	0.340899
	0.190697	-0.128371	P15559	P15559	NAD(P)H dehydrogenase [quinone] 1	NQO1	32.8	33.6	30.3	29.6	23.4	32.8	33.6	8	10	8	7	5	7	10	TRUE	18	23	23	9	7	9	23	4.46265	4.17046	4.40204	4.61747	4.27683	4.59184	4.19481	4.28136	3.9056	4.21658	2.82839	3.86514	3.9193	4.38838	4.54202	3.5618	3.85975	3.79085	4.34563	3.86056	4.50399
	0.00610661	0.00293477	P15880	P15880	40S ribosomal protein S2	RPS2	32.8	33.1	34.5	37.2	42.7	35.8	42.7	10	10	12	10	12	10	12	TRUE	24	20	34	22	22	21	34	6.47297	6.33786	5.92235	6.64863	6.67255	6.48993	5.54563	6.02443	6.09548	6.27015	6.12496	5.69014	6.19213	5.47174	6.22638	6.1267	5.87373	5.8425	6.48225	5.70192	6.27691
	0.835321	0.704141	P15924	P15924	Desmoplakin	DSP	14.4	14.1	10.6	3.5	7.9	10.2	14.4	34	32	25	8	18	24	34	TRUE	50	53	35	11	19	26	53	2.67992	1.61254	2.61119	1.4865	2.57837	2.46088	2.94918	1.97322	1.03372	1.25175	3.86248	2.52386	1.33779	1.27997	1.80178	1.5109	1.85061	1.58831	2.48899	2.15459	2.53785
	0.53424	0.692588	P15941	P15941	Mucin-1;Mucin-1 subunit alpha;Mucin-1 subunit beta	MUC1	3.3	4	3.3	0	3.3	4.1	4.1	2	3	2	0	2	3	3	TRUE	3	4	3	0	3	3	4	-2.17607	-2.26256	0.542322	0.798656	-2.22788	-1.07441	-0.204285	0.572617	-0.814072	-2.49051	-0.688696	-0.600628	-2.72973	-2.43597	0.244627	-1.28004	-0.459259	-1.72072	-0.767633	-0.637651	-2.91113
	0.124655	0.281149	P15954	P15954	Cytochrome c oxidase subunit 7C, mitochondrial	COX7C	0	0	0	14.3	14.3	0	14.3	0	0	0	1	1	0	1	TRUE	0	0	0	2	1	0	2	-1.70787	-1.28997	-4.61291	-2.83123	-3.49081	-3.55544	-3.80088	-4.09884	-4.50532	-2.18853	-2.67319	-3.35465	-6.42735	-3.90369	-1.18385	-3.87861	-4.93601	-1.9788	-1.66364	-3.69653	-2.51182
	1.38351	0.394986	P16070	P16070	CD44 antigen	CD44	14.3	10.6	11.1	15.1	13.2	13.2	15.1	9	8	9	10	11	11	11	TRUE	23	21	21	21	26	26	26	6.37951	6.00869	6.21693	6.75842	6.27069	6.03554	6.31631	6.41589	6.01448	6.3909	6.25871	6.04134	6.01107	6.23587	5.83047	6.03032	5.14584	5.81414	5.66367	5.44392	5.75983
	0.500599	0.926048	P16104;Q96QV6	P16104;Q96QV6	Histone H2AX;Histone H2A type 1-A	H2AFX;HIST1H2AA	16.1	16.1	16.1	30.1	16.1	40.6	40.6	0	0	0	2	0	2	2	TRUE	0	0	0	2	0	4	4	-2.43956	-1.25152	-2.40347	-1.33995	0.303148	-2.33371	-2.04519	-3.40643	-2.56716	0.204548	-3.90907	-0.877075	-2.22725	-1.36421	-5.4623	-2.35008	-4.09191	-2.66091	-1.9889	-0.200323	-2.13495
	0.00658879	-0.00396601	P16144	P16144	Integrin beta-4	ITGB4	15.4	18.6	21.6	15.4	17.9	17.7	21.6	20	25	24	24	25	24	25	TRUE	36	47	39	26	26	32	47	3.66305	3.3394	3.08178	4.08588	3.73472	3.47138	3.27328	3.86915	3.27169	4.03443	3.64828	3.30162	3.65311	3.8099	4.06058	3.2557	3.61533	3.02765	2.26381	2.56275	3.115
	0.41568	-0.500707	P16152	P16152	Carbonyl reductase [NADPH] 1	CBR1	35.7	31.4	21.7	21.3	11.9	5.8	35.7	6	4	2	1	1	0	6	TRUE	11	9	5	3	2	1	11	0.332724	0.0443687	0.830336	0.312439	0.521955	-1.0986	0.326206	-0.468742	-1.17808	0.380514	-1.10056	-2.19311	-0.210953	-0.922152	0.91157	0.292755	-1.59246	0.2917	-0.0516987	0.640118	0.0372829
	1.38308	-1.43224	P16278;Q6UWU2	P16278	Beta-galactosidase	GLB1	6.9	6.9	6.9	3.5	0	3.8	6.9	3	3	3	1	0	2	3	TRUE	4	5	3	2	0	2	5	0.243343	-1.32856	-0.769979	1.96853	-4.18363	0.571161	-0.716009	-0.398493	-0.199375	-2.40443	-3.39196	-0.396034	-0.0473042	1.13741	-0.640011	0.566408	-0.534807	0.605433	-0.71254	-1.01232	-0.999971
	0.0401628	0.0259438	P16401	P16401	Histone H1.5	HIST1H1B	37.6	32.3	27	40.7	36.3	37.6	40.7	12	12	12	12	13	12	13	TRUE	24	24	27	28	39	27	39	7.16735	7.63133	7.04995	7.29027	8.14958	7.8645	7.15079	7.32115	7.28386	7.42326	7.65121	6.99162	7.32113	6.92953	8.23735	7.19025	7.20698	6.781	7.67754	7.29307	7.53563
	0.00325083	0.00210317	P16402	P16402	Histone H1.3	HIST1H1D	38.5	33	26.2	46.2	43.9	44.3	46.2	2	2	2	4	4	4	4	TRUE	40	38	29	125	138	79	138	8.38802	9.03146	8.58033	9.04	8.85022	8.56963	8.69858	8.94382	8.41677	9.15559	8.76312	8.40415	8.71999	8.17671	9.55505	8.63182	8.65066	8.63518	9.23024	8.83483	8.81008
	0.316107	0.39516	P16403	P16403	Histone H1.2	HIST1H1C	39.9	34.3	27.2	47.4	45.5	46	47.4	3	3	3	4	4	4	4	TRUE	11	9	9	11	19	18	19	4.75777	7.51986	6.41862	6.61867	6.68291	6.42577	6.32215	6.86123	4.91697	7.0131	6.39357	6.12018	4.94481	6.44216	7.25688	6.29373	4.2227	6.09596	6.77896	6.57983	4.90362
	0.542971	0.240478	P16435	P16435	NADPH--cytochrome P450 reductase	POR	24.4	32.6	31	29.8	34.3	28.2	34.3	14	20	17	21	22	16	22	TRUE	28	42	37	35	32	33	42	4.83275	4.34285	4.88474	5.16121	4.83917	4.94034	4.21256	4.894	4.73861	4.89418	4.81571	4.093	4.3585	4.30664	4.96534	4.61168	3.93728	4.02575	4.04556	4.05614	3.664
	0.0623597	-0.0320775	P16615;O14983	P16615	Sarcoplasmic/endoplasmic reticulum calcium ATPase 2	ATP2A2	37.3	38.9	39.3	40.8	37.3	35.6	40.8	24	28	26	29	29	27	29	TRUE	78	93	90	62	63	68	93	7.16562	7.23981	7.40429	7.68322	7.21886	6.94749	6.67688	7.01321	7.02031	7.3826	6.82755	6.21157	6.69737	7.01112	7.21285	7.01427	6.62914	6.75983	6.13758	5.99432	6.34846
	0.00244511	0.00474008	P16871	P16871	Interleukin-7 receptor subunit alpha	IL7R	4.4	4.4	4.4	4.4	2	5.2	5.2	1	1	1	1	1	1	1	TRUE	1	1	1	1	1	1	1	-2.43228	-1.68872	-4.85378	-2.6296	-3.58601	-2.60508	-2.76024	-2.59036	-2.67517	-5.10698	-1.36115	-3.77102	-3.48199	-2.03377	-2.58578	-3.93286	-4.28819	-1.97077	-2.05132	-5.66703	-4.63269
	0.0269091	0.0264508	P16989	P16989	Y-box-binding protein 3	YBX3	39	33.9	57.3	45.2	53.5	49.7	57.3	5	6	7	7	8	8	8	TRUE	8	11	17	12	11	11	17	1.83646	1.72798	2.00863	1.83945	2.19215	1.75613	0.554913	1.39543	2.55898	2.1226	1.17178	2.15823	0.989731	1.43072	2.07219	1.77408	1.69814	1.83837	2.78067	2.28207	1.33948
	0.272679	-1.12836	P17066;P48741	P17066;P48741	Heat shock 70 kDa protein 6;Putative heat shock 70 kDa protein 7	HSPA6;HSPA7	12.9	11.5	13.2	10.7	14.3	14.3	14.3	1	0	1	1	1	1	1	TRUE	2	0	2	1	2	1	2	1.41814	1.29752	1.35544	2.22708	2.41896	-1.17691	1.56979	-7.46241	1.5042	2.00532	2.63493	-0.412319	1.06274	0.81497	1.53614	3.2173	-2.57724	2.55574	1.67352	2.97899	1.81714
	0.813847	0.765829	P17096	P17096	High mobility group protein HMG-I/HMG-Y	HMGA1	23.4	23.4	23.4	30.8	33.6	23.4	33.6	3	2	3	4	4	3	4	TRUE	5	8	9	4	6	6	9	3.24036	3.07431	3.37393	2.82689	2.01115	1.02828	2.62072	1.22082	2.6551	2.17177	2.05349	2.85443	-0.483879	2.35267	1.6408	1.97125	1.21329	2.28722	2.38847	2.11274	1.99898
	0.370076	-0.42025	P17152	P17152	Transmembrane protein 11, mitochondrial	TMEM11	4.2	12.5	12.5	8.3	8.3	8.3	12.5	1	2	2	1	1	1	2	TRUE	2	2	5	1	1	2	5	-0.0230389	0.191874	0	1.92615	-2.84202	0.326399	-2.49555	-0.203056	0.333824	-0.557188	0.188705	-0.663134	-0.161081	0.353737	-1.00951	-0.561289	0.952868	-0.449621	-0.618551	-0.506077	-0.504702
	1.68676	-1.2547	P17174	P17174	Aspartate aminotransferase, cytoplasmic	GOT1	28.3	34.1	26.2	3.6	4.8	3.1	34.1	8	9	7	1	1	1	9	TRUE	12	18	9	1	1	1	18	0.0582848	-0.397404	-0.821365	-1.66034	-0.40958	-0.679785	-0.273239	-0.68606	-1.10657	-2.98676	-1.99181	-2.21334	0.0994263	-0.307329	-0.701445	-0.31333	0.321075	-0.827982	1.14311	-0.901455	0.225046
	0.484922	0.301174	P17252;P05771;P05129	P17252	Protein kinase C alpha type	PRKCA	11.5	9.4	13.1	12.8	12.5	15.9	15.9	5	5	7	5	6	8	8	TRUE	10	7	9	9	6	10	10	1.94398	1.11665	1.89064	0.903976	1.02614	0.776377	1.77719	0.782745	1.1187	0.999767	1.18702	1.03126	1.05599	0.428093	-0.139997	0.972256	1.70884	1.06446	1.03396	1.23655	1.16705
	0.174544	-0.132157	P17301	P17301	Integrin alpha-2	ITGA2	7.7	6.6	11.9	9.8	13.5	10.2	13.5	6	6	10	8	11	9	11	TRUE	12	11	12	10	12	11	12	0.604187	1.74471	0.59923	0.668377	1.03864	0.780672	0.675329	0.748415	0.414873	1.76289	1.6699	0.665565	0.846884	1.89799	0.806084	1.30878	0.646473	1.22371	0.22888	-1.64101	0.204035
	0.298564	-0.214248	P17302	P17302	Gap junction alpha-1 protein	GJA1	20.2	20.2	20.2	29.8	27.7	26.2	29.8	4	4	4	6	6	5	6	TRUE	9	12	7	6	6	10	12	0.942316	-0.254553	-0.0422649	-3.37665	1.24451	1.20824	0.379171	0.767773	0.271156	1.22463	1.66725	1.06879	1.84041	0.628584	1.73273	0.762167	0.981901	0.71846	-0.646269	-0.0873775	0.801739
	0.808013	0.370327	P17342	P17342	Atrial natriuretic peptide receptor 3	NPR3	12.9	16.6	11.3	12.4	16.6	5.7	16.6	5	7	4	5	8	4	8	TRUE	8	9	4	6	7	5	9	1.99813	1.83858	1.25656	2.03615	1.4273	1.55728	2.02793	2.45156	1.35625	1.4097	1.95465	0.969088	1.16106	1.37691	0.978365	1.65028	1.33359	1.44701	0.150324	-0.14765	1.05597
	1.46914	-0.836874	P17480	P17480	Nucleolar transcription factor 1	UBTF	4.6	4.2	4.6	5.2	7.1	7.2	7.2	3	3	3	3	4	4	4	TRUE	6	5	4	4	4	5	6	0.296516	-1.14936	-0.844175	0.832584	-2.45961	-0.935965	-0.0664501	-1.00903	0.37772	-0.636375	-0.7358	-1.16515	0.228054	0.569555	-0.473207	1.08318	0.662046	-0.283463	-0.296143	0.0394974	0.600851
	0.0324925	-0.0804672	P17568	P17568	NADH dehydrogenase [ubiquinone] 1 beta subcomplex subunit 7	NDUFB7	0	7.3	27	7.3	15.3	15.3	27	0	1	2	1	3	3	3	TRUE	0	7	2	1	3	4	7	-1.35164	-0.393642	-0.596153	-0.688095	-1.28212	-0.82056	-2.81149	-1.67423	-1.32006	-3.40425	-2.4577	-1.18357	-5.38315	-2.43442	0.0396709	-0.707418	-2.70438	-1.1788	-2.44879	-2.32104	-3.0429
	0.00856139	0.00692368	P17612	P17612	cAMP-dependent protein kinase catalytic subunit alpha	PRKACA	19.4	19.4	20.8	23.4	20.8	18.2	23.4	3	4	4	3	3	4	4	TRUE	4	7	7	6	6	5	7	2.16982	2.40118	2.69035	2.2833	2.4524	2.32374	2.06586	2.63748	2.56127	2.52704	2.15715	2.15527	1.37318	2.52478	3.03624	2.46359	2.83327	1.83148	2.02296	1.50558	1.81047
	0.121927	0.102524	P17655	P17655	Calpain-2 catalytic subunit	CAPN2	22.3	24.9	27.6	11.1	11.7	15.7	27.6	12	11	14	6	7	9	14	TRUE	33	30	43	6	10	10	43	2.54677	2.30944	2.37756	2.31203	1.84493	2.56476	2.8064	2.31047	2.50355	2.17111	2.29216	2.35565	1.60648	3.0736	2.00455	1.40985	3.19946	2.53026	1.79481	1.0168	2.4543
	0.336522	0.687435	P17693	P17693	HLA class I histocompatibility antigen, alpha chain G	HLA-G	6.8	6.8	3.8	9.5	9.5	6.8	9.5	1	1	0	1	1	1	1	TRUE	3	3	0	1	1	1	3	0.656517	1.22054	0.40406	0.237951	0.25828	-0.557549	0.895838	0.793365	-3.38811	-0.977304	0.581419	-1.10074	-0.000362396	-0.00981903	-3.89433	-1.55154	-0.929113	-0.93499	0.770773	-4.40687	0.747118
	0.440285	-0.619528	P17706	P17706	Tyrosine-protein phosphatase non-receptor type 2	PTPN2	0	6.7	3.1	5.3	6.3	2.2	6.7	0	2	1	2	2	1	2	TRUE	0	2	1	2	2	1	2	-0.654402	-1.23604	-1.01208	-3.88326	-2.22649	-4.00158	-4.31649	-1.05055	-2.02575	-0.432724	-1.10516	-3.28634	-0.489027	-1.58497	-1.58894	-1.18077	-2.12924	-1.52689	-4.10508	-1.68504	-6.64896
	0.358931	-0.598904	P17812	P17812	CTP synthase 1	CTPS1	21	19.3	27.6	0	2	5.8	27.6	8	6	10	0	0	2	10	TRUE	14	11	14	0	1	2	14	-0.215759	-1.06289	-0.554499	-0.400627	-2.02241	1.37787	0.486406	-1.4247	0.201664	-2.27547	-3.46504	-0.915874	0.303761	-1.23537	-0.861378	-1.10545	-1.80281	0.901665	-0.809694	0.305841	0.514215
	0.16923	0.131433	P17813	P17813	Endoglin	ENG	8.5	8.5	10.9	9.9	9.6	12.6	12.6	4	5	6	5	6	7	7	TRUE	12	14	12	6	9	8	14	2.09883	1.20381	2.13978	2.48984	1.92337	0.978018	1.15908	1.43843	1.23421	2.00247	2.25462	2.80887	1.633	2.16038	1.43324	2.13426	1.43762	1.31058	0.760416	0.380445	0.737461
	0.430438	-0.150261	P17844	P17844	Probable ATP-dependent RNA helicase DDX5	DDX5	44.8	46.9	49.7	45.1	44.6	45.1	49.7	17	20	18	23	18	22	23	TRUE	56	64	54	48	40	53	64	5.7065	5.62136	6.08425	6.22555	6.39285	6.12797	5.53671	5.84892	5.9683	6.23811	5.94975	6.01179	6.4844	5.57828	6.08197	6.03445	6.34297	5.93308	6.50761	6.28253	6.12575
	0.998548	0.621385	P17858	P17858	ATP-dependent 6-phosphofructokinase, liver type	PFKL	9.6	9.2	13.5	6.7	7.9	9.4	13.5	4	3	5	4	4	5	5	TRUE	5	5	7	4	5	5	7	0.785006	-0.281294	0.64567	0.814375	0.484695	0.807274	0.766756	0.23494	1.27698	0.920992	0.990789	0.548052	0.383329	1.29116	0.277441	0.419905	-0.835934	-0.525698	-0.519651	-1.07705	-2.23145
	0.192605	-0.130554	P17987	P17987	T-complex protein 1 subunit alpha	TCP1	45	44.6	42.8	22.5	25.2	27.7	45	22	22	21	10	11	13	22	TRUE	44	43	46	13	14	16	46	3.07581	3.1633	3.37649	2.92458	2.99651	3.24826	3.605	3.18429	3.08579	1.89948	2.4384	2.59417	3.29905	2.89854	2.78768	2.51058	3.05882	3.03579	3.33071	3.69135	3.03309
	0.139208	-0.112233	P18031	P18031	Tyrosine-protein phosphatase non-receptor type 1	PTPN1	27.1	28.3	33.8	26	18.2	25.5	33.8	10	9	11	9	6	9	11	TRUE	19	17	27	10	7	12	27	1.00787	2.01335	1.34149	1.90061	0.562983	1.47815	2.47751	1.78888	2.16192	2.07109	1.38147	1.57705	2.7961	1.44383	1.25766	2.62478	2.32459	1.68437	2.2424	1.63677	1.07833
	0.182912	-0.187276	P18074	P18074	TFIIH basal transcription factor complex helicase XPD subunit	ERCC2	5.3	5.3	5.3	1.2	1.3	1.7	5.3	2	2	2	1	1	1	2	TRUE	4	4	2	0	1	1	4	-1.25625	-1.91242	-0.959137	-0.64024	-1.9345	-2.694	-1.15402	-1.40911	-1.82281	-2.39937	-2.16033	-2.23615	-2.07137	-0.906986	-1.96348	-2.8543	-0.43714	-1.82487	-1.37958	-1.47167	-3.53534
	0.368993	0.284065	P18077	P18077	60S ribosomal protein L35a	RPL35A	28.2	21.8	28.2	39.1	40.9	47.3	47.3	4	4	5	6	7	8	8	TRUE	5	11	8	13	13	14	14	5.36427	5.11573	4.31079	5.63337	5.45082	5.21196	4.53862	4.94096	5.22341	5.51511	5.34395	5.57713	4.54787	5.34694	5.66491	5.08826	3.5822	5.20461	5.9233	5.54527	5.96763
	1.22233	-1.70924	P18084	P18084	Integrin beta-5	ITGB5	2.5	1.3	5.9	10.8	9.6	9.5	10.8	2	1	4	5	6	5	6	TRUE	2	1	5	5	7	7	7	0.108561	0.509319	-1.1411	0.131733	0.461639	0.446224	-2.45112	-4.63507	-0.236073	0.407288	-0.0404224	-0.459293	0.0446892	1.14602	0.582226	0.21006	0.428509	0.429249	0.875996	0.187544	0.636936
	0.417766	0.144315	P18085	P18085	ADP-ribosylation factor 4	ARF4	55.6	59.4	55.6	39.4	39.4	51.7	59.4	5	5	5	4	4	6	6	TRUE	32	34	39	12	16	20	39	3.82393	4.56404	3.51478	4.07982	4.75681	5.07303	5.14324	4.49755	4.79	4.43559	4.73316	4.51419	4.50378	4.98247	4.48725	4.40529	4.7152	4.15385	4.44308	3.93182	4.95679
	0.330634	0.112416	P18124	P18124	60S ribosomal protein L7	RPL7	54	54	53.6	48.8	49.2	50.4	54	20	19	21	15	16	17	21	TRUE	45	52	56	32	27	29	56	6.77897	6.57084	6.61248	6.88353	6.18338	6.60621	6.9032	6.15525	6.49981	6.63406	6.50087	6.23565	6.49501	6.50579	6.4347	6.61315	5.93719	6.26849	6.78429	6.15553	6.81402
	0.0135139	-0.0107915	P18206	P18206	Vinculin	VCL	43.3	39.3	40.7	25.9	28.7	30.9	43.3	38	38	37	25	29	32	38	TRUE	105	117	110	30	33	38	117	5.20999	4.53663	4.60268	5.43935	5.78395	5.48704	5.8543	4.79951	4.46742	4.53033	4.58537	5.14498	5.39828	5.23426	4.71284	5.05863	4.78838	4.25427	5.34126	5.52236	5.29772
	1.40534	-1.50867	P18583	P18583	Protein SON	SON	5.6	8.9	9.5	0	0	2.4	9.5	9	13	12	0	0	4	13	TRUE	11	18	18	0	0	4	18	-1.17407	-0.360437	-1.56936	-2.72174	-0.351858	0.4618	-2.29479	0.244236	-0.540964	-3.01916	-2.82711	-0.238935	0.368214	-0.237383	-0.226421	-0.866905	0.844879	0.49292	-0.91946	0.0113029	-0.080246
	0.0490218	-0.150908	P18615	P18615	Negative elongation factor E	NELFE	0	5.3	13.2	25.3	17.9	21.8	25.3	0	1	3	6	4	5	6	TRUE	0	1	4	6	5	5	6	-0.139549	-0.564699	-5.98118	-4.64474	-0.34034	-1.81514	-4.45724	-4.44971	-2.17461	0.704615	0.00241089	-0.592695	-1.73832	-0.507587	0.071949	-3.73639	-1.10638	-3.04505	-0.223536	-1.24127	0.261726
	0.263479	0.117659	P18621	P18621	60S ribosomal protein L17	RPL17	44	48.9	44	48.4	48.4	50	50	9	10	9	9	9	10	10	TRUE	20	29	27	16	24	27	29	5.50031	5.19807	5.63071	5.63625	6.08769	5.60715	5.09304	5.48035	5.8913	6.07482	5.57526	5.59188	5.38316	5.44896	5.69992	5.36221	5.99906	5.1074	5.414	5.63934	5.60241
	0.0242335	-0.033933	P18669;P15259;Q8N0Y7	P18669	Phosphoglycerate mutase 1	PGAM1	42.5	45.7	53.5	7.9	22.4	19.3	53.5	10	10	12	2	4	3	12	TRUE	26	21	29	2	7	5	29	3.37007	2.9355	3.17885	1.80526	2.18342	3.03876	3.23556	2.42488	2.91666	1.38168	3.45202	1.40782	2.21081	2.27537	3.86725	2.56752	2.60454	1.49673	3.02358	3.1671	2.93291
	0.956934	-0.777806	P18754	P18754	Regulator of chromosome condensation	RCC1	20.4	22.8	36.8	19.7	23.8	29.7	36.8	7	8	9	5	8	9	9	TRUE	13	17	16	6	11	9	17	2.00977	1.16437	2.41151	1.9306	3.34503	2.33816	1.5726	1.76893	1.90607	0.727419	2.1114	2.38728	2.47765	0.767702	3.29339	3.2348	2.53624	2.83076	2.509	3.21688	2.41448
	0.100367	0.134743	P18858	P18858	DNA ligase 1	LIG1	5.8	4	2.2	0	0	0	5.8	3	2	1	0	0	0	3	TRUE	4	2	1	0	0	0	4	-5.66045	-3.25645	-2.82851	-3.01074	-2.47517	-2.82631	-1.87807	-3.11131	-3.03699	-2.96708	-3.23686	-3.52345	-1.92103	-3.56266	-3.16354	-4.87979	-3.01717	-2.01805	-0.747595	-0.734568	-1.02209
	0.730633	0.323474	P19022;P55283	P19022	Cadherin-2	CDH2	30.1	26.6	26.5	22.4	16.3	18.3	30.1	17	13	15	14	12	12	17	TRUE	39	35	40	15	12	17	40	4.65865	4.13204	4.07311	3.43444	3.66314	4.36543	4.39793	3.98874	3.82256	4.58316	4.1757	4.27503	3.98796	4.05011	4.50439	3.28611	3.31671	4.157	3.64289	3.79564	3.94475
	0.225124	0.468549	P19174	P19174	1-phosphatidylinositol 4,5-bisphosphate phosphodiesterase gamma-1	PLCG1	5	5.9	6	0	1.1	2	6	3	5	5	0	1	2	5	TRUE	7	7	6	0	1	2	7	-2.11912	-1.44879	-0.936508	-3.29519	-1.86349	-3.28746	-1.68039	-0.866804	-1.53078	-3.4844	-3.07861	-2.16908	-6.19882	-2.24243	-1.18526	-2.73139	-1.4914	-1.77205	-1.9968	-3.02466	-1.78291
	0.542625	1.71955	P19256	P19256	Lymphocyte function-associated antigen 3	CD58	4	4	4	7.2	7.2	4	7.2	1	1	1	2	2	1	2	TRUE	2	2	3	2	2	1	3	-5.85261	0.433222	0.507812	-0.620316	-1.10972	-2.07367	0.346184	0.494488	0.172405	-0.261959	0.325972	-3.56435	-6.74833	0.139265	-6.24396	0.62624	-0.338823	-0.238972	0.695946	0.157862	0.207642
	0.680271	-0.513415	P19338	P19338	Nucleolin	NCL	26.1	25.1	24.1	5.8	12.4	16.6	26.1	18	17	17	4	9	11	18	TRUE	42	42	59	5	10	12	59	4.86369	4.67043	3.86278	3.60031	3.02812	3.32599	3.93257	3.61789	4.38418	2.76907	3.47463	3.65455	2.7782	4.53912	3.73129	4.62163	4.82079	4.42234	4.46295	4.66161	4.68045
	0.301096	-0.167992	P19367	P19367	Hexokinase-1	HK1	21.7	19.4	25.4	18.2	21.8	23.9	25.4	15	14	18	12	14	17	18	TRUE	35	29	45	21	24	28	45	3.90071	3.74277	3.54082	3.16431	2.98988	4.00519	3.71929	3.12615	3.91397	3.37667	3.66488	3.50606	3.04208	4.2122	3.13641	3.81304	4.23706	3.8742	3.24597	2.883	3.66551
	0.0554965	0.116516	P19438	P19438	Tumor necrosis factor receptor superfamily member 1A;Tumor necrosis factor receptor superfamily member 1A, membrane form;Tumor necrosis factor-binding protein 1	TNFRSF1A	13	13	13	0	0	6.6	13	2	2	2	0	0	1	2	TRUE	3	2	5	0	0	2	5	-3.40109	-3.62774	-1.49513	-1.27738	-3.18916	-3.39351	-1.27163	-1.40309	-1.58619	-2.27492	-5.34346	-1.87793	-2.00199	-1.63835	-2.98395	-1.00863	-3.65339	-3.17002	-1.38303	-3.31208	-1.68256
	0.495054	0.502651	P19447	P19447	TFIIH basal transcription factor complex helicase XPB subunit	ERCC3	4.7	2.4	4.7	7.7	12.9	6.9	12.9	2	2	2	5	7	5	7	TRUE	2	3	3	6	7	5	7	-1.03925	-2.15205	1.14954	-0.3888	-0.610455	-0.627144	-1.65883	-1.09921	-1.18005	0.524357	0.107191	-1.70612	-0.447741	-2.52355	-1.67281	-0.855589	-1.23376	-1.29512	-1.98815	-1.49557	0.87311
	0.304913	0.548933	P19525	P19525	Interferon-induced, double-stranded RNA-activated protein kinase	EIF2AK2	5.3	12.9	1.5	4.7	9.4	13.2	13.2	3	6	1	2	4	5	6	TRUE	4	8	1	3	5	6	8	0.178123	-0.366226	-1.20194	-0.592968	-0.00695229	-0.181068	-0.266253	0.00476456	-3.61821	-1.74288	-0.20454	0.576775	-2.97008	-2.20541	-1.53539	0.172071	-1.29836	-0.706776	-0.157137	1.90495	0.683159
	0.112314	-0.151823	P19634	P19634	Sodium/hydrogen exchanger 1	SLC9A1	2	2	2	3.6	4	8.7	8.7	1	1	1	2	2	4	4	TRUE	1	1	1	2	2	4	4	-2.15825	-0.496096	-0.496716	-0.344166	-2.21008	0.131618	-1.67814	-2.21641	-2.32916	-2.79382	-1.91358	-1.02548	-0.746498	-0.782743	-3.24358	-1.84937	-1.37396	-3.04951	-2.42714	-2.47604	-1.91407
	0.337743	0.133985	P19784	P19784	Casein kinase II subunit alpha	CSNK2A2	32.6	38.6	40.3	38	24.6	45.1	45.1	8	9	9	9	7	11	11	TRUE	11	18	14	11	8	12	18	2.67323	2.8326	2.46072	2.62005	2.86385	2.63441	2.2544	2.70458	2.73382	2.78275	2.91378	2.899	3.23716	2.46894	2.30938	2.71047	2.42529	2.33319	2.45375	1.39198	2.83073
	0.00111716	0.00085481	P20020;Q01814	P20020	Plasma membrane calcium-transporting ATPase 1	ATP2B1	27.3	27.2	27.2	17.5	18.5	20.5	27.3	16	15	15	9	10	13	16	TRUE	32	39	31	9	11	15	39	3.48271	2.55319	3.24712	3.1234	2.37545	2.31996	3.1327	3.01016	2.37248	3.46223	2.99291	2.92867	2.96344	3.20706	3.10685	2.90786	3.65386	2.05496	2.18433	1.70817	2.24407
	0.00517467	-0.0054067	P20042	P20042	Eukaryotic translation initiation factor 2 subunit 2	EIF2S2	49.8	39.6	42	18.9	35.4	39.9	49.8	15	13	13	5	9	11	15	TRUE	28	24	22	5	12	12	28	3.16805	2.23302	2.25745	0.689671	1.89144	2.22451	3.04094	2.1836	1.90503	1.39644	2.44328	2.34288	2.71549	1.19861	1.72083	2.18638	3.02821	2.49508	2.66215	3.66991	3.42045
	0.316751	-0.210301	P20073	P20073	Annexin A7	ANXA7	11.7	11.7	10.5	4.7	16.4	8	16.4	4	4	4	2	6	3	6	TRUE	8	8	6	2	7	5	8	1.05171	1.30011	1.71604	1.36118	0.964689	0.218279	1.79021	1.03374	0.995205	0.842016	1.03826	0.41123	1.26862	0.787802	2.20473	1.43213	0.814062	0.865116	1.51242	1.27221	1.54482
	0.157356	-0.336058	P20248	P20248	Cyclin-A2	CCNA2	9.5	9.5	9.5	5.8	4.4	5.8	9.5	2	2	2	1	2	2	2	TRUE	5	4	5	1	2	2	5	-0.343102	-0.829029	-0.282965	1.08321	-2.76506	0.830843	-1.7464	-1.1401	-1.52422	-1.62239	-0.801435	-1.66595	-0.814228	-1.00274	0.0877838	-4.6306	-1.50335	1.37899	-0.323874	-3.60123	-3.29225
	0.798855	1.22753	P20290	P20290	Transcription factor BTF3	BTF3	12.1	25.7	28.6	0	29.6	12.1	29.6	1	2	3	0	3	1	3	TRUE	2	4	11	0	2	1	11	-2.58088	-2.63586	-1.47729	-1.29841	-1.3082	-2.64667	-2.84396	-1.41448	0.492147	-1.38645	0.198177	-2.19453	-2.4146	-1.24294	-1.29637	-3.91777	-1.13267	-4.50994	-2.70764	-0.986666	-3.68911
	0.120899	-0.376588	P20336	P20336	Ras-related protein Rab-3A	RAB3A	0	6.8	0	14.1	7.3	6.8	14.1	0	1	0	1	0	1	1	TRUE	0	2	0	1	0	1	2	-0.623316	0.213665	-0.841124	-1.2846	-0.729572	-1.10202	-2.71105	-0.680407	-5.64581	-0.364861	-4.18255	-1.18516	-1.21006	-1.03531	-4.5756	-0.942579	-0.119183	-4.62758	-0.802179	-2.84785	-0.788368
	0.393802	0.516128	P20337	P20337	Ras-related protein Rab-3B	RAB3B	7.3	12.8	11	3.7	3.7	0	12.8	1	2	2	0	0	0	2	TRUE	3	6	7	0	0	0	7	-0.731186	-0.759064	-0.773048	0.210152	-3.67124	-1.69754	-1.93643	-1.05204	-0.791756	-2.15558	-3.86576	-3.31443	-2.19782	-1.93961	-1.96419	-3.88674	-3.183	-3.04139	-5.00227	-3.3891	-4.26028
	0.0488413	-0.0926278	P20338	P20338	Ras-related protein Rab-4A	RAB4A	6	6	6	0	0	5	6	1	1	1	0	0	1	1	TRUE	2	2	3	0	0	1	3	-6.29818	-1.01879	-2.05581	-0.856291	-2.2659	-2.66383	-1.50674	-1.87712	-2.30859	-2.30953	-3.67396	-1.6045	-1.19386	-1.44202	-1.02586	-1.08941	-4.02112	-3.95241	-1.62584	-1.58009	-2.31433
	0.450967	0.211116	P20339	P20339	Ras-related protein Rab-5A	RAB5A	48.4	48.4	36.7	40	51.2	51.2	51.2	4	5	3	4	5	5	5	TRUE	10	12	6	6	7	6	12	2.12603	2.29461	1.64491	1.63673	2.25681	2.08954	2.044	1.92044	1.57101	1.7528	1.9845	0.939926	1.24705	1.77949	1.85559	1.25055	1.07284	1.74046	1.2714	1.86415	1.79249
	0.793094	-0.26237	P20340;Q14964	P20340	Ras-related protein Rab-6A	RAB6A	53.8	45.2	49	39.9	38.5	51.4	53.8	4	4	4	3	3	4	4	TRUE	34	27	28	18	17	20	34	4.61244	4.78302	5.04997	4.75256	5.4252	5.72562	5.18914	4.73326	4.85962	4.99987	4.01902	4.69496	4.96753	5.05846	4.9516	5.01066	5.24928	4.83256	4.38148	4.08163	4.63033
	0.034343	0.0568555	P20585	P20585	DNA mismatch repair protein Msh3	MSH3	2	1.1	3.2	2.9	3.5	5.3	5.3	1	1	2	2	3	5	5	TRUE	3	2	2	2	3	5	5	-0.857464	-3.36778	-4.60551	-2.24248	-1.26029	-2.84383	-1.72521	-2.56108	-0.573446	-3.47082	-2.31821	-1.29637	-3.20992	-1.25419	-3.19203	-2.27196	-0.966616	-1.39155	-2.12551	-0.8964	-3.29126
	0.500324	-0.221806	P20618	P20618	Proteasome subunit beta type-1	PSMB1	40.2	32.4	44	20.3	29.5	31.5	44	7	7	8	4	5	5	8	TRUE	17	18	20	4	5	7	20	2.94813	2.41086	2.85734	3.08182	1.89082	3.19103	2.87241	2.52134	2.52163	2.88313	2.89597	2.64231	3.30286	3.11159	3.03826	2.94116	3.27114	2.00262	2.9231	2.79487	2.83352
	0.181298	0.178995	P20645	P20645	Cation-dependent mannose-6-phosphate receptor	M6PR	25.3	22.7	25.6	17.3	11.6	24.9	25.6	6	6	7	4	2	6	7	TRUE	14	20	14	7	4	8	20	1.45546	3.19052	2.36622	4.10009	2.18959	2.52155	2.44971	3.41556	3.29454	3.15281	1.44202	3.13248	2.765	3.55931	1.81252	2.57738	2.19594	2.90302	3.03983	0.948606	3.31741
	0.844496	1.48886	P20674	P20674	Cytochrome c oxidase subunit 5A, mitochondrial	COX5A	10.7	10.7	11.3	10	10	0	11.3	2	1	2	1	1	0	2	TRUE	3	1	3	1	2	0	3	-1.94871	-1.24293	-2.86045	-3.85218	-2.76783	-1.2961	-1.1768	-3.25154	-1.48631	-3.18585	-3.30471	-2.57795	-7.84446	-3.74872	-1.69365	-3.57322	-2.79704	-4.25925	-2.54055	0.0391502	-5.01029
	0.879023	-0.372639	P20700	P20700	Lamin-B1	LMNB1	51.7	52.7	53.9	16.9	14.2	34.1	53.9	27	29	29	7	6	18	29	TRUE	60	60	70	8	6	22	70	3.42492	3.26342	3.75745	3.17005	1.81917	5.32612	3.45468	3.57105	3.54377	2.80122	2.66651	3.58882	4.14256	3.21867	3.44116	3.8852	3.33312	3.84117	4.03743	4.22814	4.68218
	0.00414796	-0.00680129	P20908	P20908	Collagen alpha-1(V) chain	COL5A1	4	4.2	4.9	0.7	0.7	1.7	4.9	4	4	4	1	1	2	4	TRUE	6	7	7	1	1	2	7	-0.617773	-1.09576	-6.66285	-3.42032	-1.88478	-1.61652	-0.254126	-0.507256	-0.741226	-2.0257	-1.47026	-0.582016	-2.38209	-2.23104	-0.188198	0.370066	-1.14266	0.0341339	0.824932	1.64464	0.101198
	0.0937322	0.205761	P20936	P20936	Ras GTPase-activating protein 1	RASA1	1.1	0	1.1	6.5	3.2	8.5	8.5	1	0	1	5	3	6	6	TRUE	1	0	2	7	3	6	7	-1.01829	-4.05351	-2.58882	-1.91556	-2.19137	-4.30477	-1.57629	-3.92123	-2.39591	-1.13285	-3.16432	-1.61049	-2.26318	-1.15751	-2.39473	-2.45601	-1.06151	-5.70272	-4.49566	-5.13643	-2.13471
	0.644566	-0.708369	P21127;Q9UQ88	P21127;Q9UQ88	Cyclin-dependent kinase 11B;Cyclin-dependent kinase 11A	CDK11B;CDK11A	3.5	1.5	2.4	0	0	0	3.5	3	1	2	0	0	0	3	TRUE	3	1	2	0	0	0	3	-1.68621	-4.4495	-1.55257	-3.73786	1.05766	-3.27855	-1.68893	-3.67358	-3.3623	-2.98445	-2.88925	-2.70593	-0.939636	-1.82022	-0.869078	-2.51659	-3.42393	-3.48476	-2.35826	-1.76863	-2.2459
	0.154105	-0.212936	P21266	P21266	Glutathione S-transferase Mu 3	GSTM3	20	10.2	36.9	16.4	26.7	26.2	36.9	3	2	7	3	6	5	7	TRUE	7	6	13	3	6	5	13	1.58923	2.12686	2.01977	2.12828	1.25212	1.0351	1.44241	-1.45504	1.7025	1.07317	1.14684	1.0308	0.74164	1.41763	1.59093	-0.168016	1.42072	1.21539	1.63581	-0.687201	0.232018
+	1.76791	1.86443	Q00535	Q00535	Cyclin-dependent-like kinase 5	CDK5	5.1	10.6	9.9	2.7	3.8	2.7	10.6	1	2	2	0	1	0	2	TRUE	2	2	3	0	1	0	3	-2.81415	-1.14591	-3.25803	-3.68648	-1.86121	-2.12531	-2.19262	-2.60028	-2.13096	-1.48083	-4.53303	-3.22034	-3.83846	-3.55026	-6.78652	-4.95948	-4.14211	-4.06779	-3.31644	-2.72455	-2.12652
	0.188974	0.517693	P21291	P21291	Cysteine and glycine-rich protein 1	CSRP1	20.7	20.7	24.4	8.8	0	30.6	30.6	3	3	4	1	0	4	4	TRUE	5	6	10	1	0	4	10	1.74121	0.532814	-5.71027	0.625717	1.72725	1.51651	-0.946886	1.10286	-1.56699	1.19933	-3.21037	0.915613	-2.38573	0.125784	1.37971	0.771103	-1.77374	-3.72974	0.907629	2.6477	1.35329
	0.0271578	-0.00853221	P21333	P21333	Filamin-A	FLNA	64.6	64.3	61	58.3	58.9	58.5	64.6	118	120	116	103	111	112	120	TRUE	570	588	564	208	241	268	588	10.6387	10.3988	10.484	10.787	10.5127	10.537	10.6714	10.4078	10.3204	10.3598	10.3019	10.1866	10.5154	10.6573	10.4641	10.2299	10.3708	10.0617	10.4295	10.3917	10.5655
	0.350567	-0.534542	P21359	P21359	Neurofibromin;Neurofibromin truncated	NF1	1.4	0	0.5	0.4	1.3	0	1.4	3	0	1	1	3	0	3	TRUE	4	0	1	1	3	0	4	-1.74525	-4.17486	-4.59057	-2.25464	-3.01489	-4.48457	-1.03361	-4.70658	-2.99552	-3.1411	-2.44058	-4.41436	-2.59974	-1.39251	-2.2553	-2.2251	-2.76045	-4.2914	-3.39755	-2.9249	-1.42101
	0.474092	1.09386	P21397	P21397	Amine oxidase [flavin-containing] A	MAOA	1.5	7.4	2.3	10.2	7.4	4.7	10.2	1	3	0	3	2	2	3	TRUE	1	4	1	4	3	2	4	-4.23441	-1.66176	-1.79914	0.21768	-3.18888	-1.17495	-1.36203	0.555729	-5.39629	-1.65031	-1.12463	-2.84487	-4.00319	-1.87566	-0.561163	-2.36591	-4.88227	-4.69736	-3.58632	-2.4482	-3.91031
	0.102907	-0.0953563	P21399	P21399	Cytoplasmic aconitate hydratase	ACO1	19.3	17.2	16.5	1.7	1.8	7.1	19.3	12	11	11	2	2	5	12	TRUE	18	24	15	2	2	5	24	-0.0689087	-0.596478	-0.104845	-0.85968	0.332846	0.0490246	0.395794	0.45141	0.147602	-0.815062	-0.149961	0.0390644	0.293274	0.490158	0.28871	-1.33071	0.561201	0.338352	0.822134	0.22471	0.640604
	0.502858	0.440828	P21589	P21589	5-nucleotidase	NT5E	17.4	20.4	9.9	9.8	12.7	12.9	20.4	7	8	5	4	5	6	8	TRUE	11	12	8	5	6	7	12	0.124218	-0.477026	0.475533	-1.52422	-1.36926	0.551462	0.334133	0.154242	-0.415331	0.375834	1.92328	-0.307377	0.287325	0.0217133	-0.104233	-1.23293	0.221563	0.22637	-0.423098	-1.59033	-2.38338
	0.280705	-0.160474	P21796	P21796	Voltage-dependent anion-selective channel protein 1	VDAC1	45.9	45.2	39.6	44.5	44.5	39.2	45.9	11	9	9	10	9	10	11	TRUE	32	23	26	16	16	17	32	4.86199	4.59284	4.76107	4.6635	4.55657	4.73413	4.8329	4.346	4.49417	4.48457	3.71203	4.18643	4.07981	4.17454	5.36865	4.37495	4.42872	4.59226	4.70153	5.21305	4.53983
	0.678615	0.961914	P21926	P21926	CD9 antigen	CD9	9.6	20.6	20.6	4.4	8.3	7.5	20.6	3	5	4	2	3	2	5	TRUE	5	11	8	3	4	2	11	1.92056	2.80304	2.79373	3.77028	-2.18975	-1.73685	0.850325	2.29885	2.61106	3.3266	3.44266	4.12462	0.303762	3.0784	2.30482	3.42646	1.36391	0.40527	1.32748	0.654108	0.420906
	0.384578	0.300968	P21964	P21964	Catechol O-methyltransferase	COMT	56.1	63.8	53.5	59.4	48.7	43.2	63.8	11	13	12	11	9	9	13	TRUE	18	19	20	16	13	14	20	4.1689	3.03567	4.08147	4.06532	4.15064	3.77402	3.81187	3.77853	3.66201	4.71052	4.02209	3.07672	2.98838	3.99623	3.20608	3.95703	4.42251	2.6857	2.36401	1.35027	3.24857
+	1.30063	1.54283	P23528	P23528	Cofilin-1	CFL1	69.3	69.3	69.9	19.3	43.4	38.6	69.9	10	10	12	1	5	5	12	TRUE	31	31	36	4	7	6	36	3.57129	2.31814	2.60469	1.86636	3.3708	2.4301	3.25084	2.98274	3.80419	2.61933	3.15884	4.21406	1.99156	2.42462	3.34335	2.41145	-1.28757	1.88964	2.95694	4.4781	2.91074
	0.158119	-0.296794	P22033	P22033	Methylmalonyl-CoA mutase, mitochondrial	MUT	6.4	11.6	10.1	1.5	5.6	4.8	11.6	4	6	6	1	4	3	6	TRUE	6	7	7	1	4	3	7	-6.71441	-1.47467	-1.1538	-1.98341	-1.85818	-1.36025	-1.15243	-0.700735	-1.26237	-3.57566	-0.53513	-0.965292	-0.981791	-1.2433	-1.06146	-3.61452	0.250319	0.239899	-0.4223	0.140636	-0.627155
	0.212585	-0.164549	P22059	P22059	Oxysterol-binding protein 1	OSBP	15.5	12.4	10.4	9.4	9.3	11.3	15.5	9	6	5	6	5	4	9	TRUE	11	11	8	6	6	4	11	0.645063	0.928484	-0.00958443	-0.104046	0.945206	0.941618	1.01058	0.636395	-0.267658	1.27707	0.393501	0.179903	0.510551	1.01683	1.42978	-0.119896	0.864086	0.515736	0.155294	-0.930086	0.486816
	1.07567	-0.407278	P22087	P22087	rRNA 2-O-methyltransferase fibrillarin	FBL	34.9	34.9	34.9	40.5	29	36.1	40.5	6	6	6	11	6	9	11	TRUE	19	17	17	23	14	20	23	4.38595	4.11204	3.88229	4.38954	4.17283	4.31572	3.92466	3.35904	4.01594	4.45661	3.20128	4.02299	4.42052	4.01158	4.25747	4.58164	4.02077	4.13219	4.15993	3.77152	4.0318
	0.614941	0.379186	P22102	P22102	Trifunctional purine biosynthetic protein adenosine-3;Phosphoribosylamine--glycine ligase;Phosphoribosylformylglycinamidine cyclo-ligase;Phosphoribosylglycinamide formyltransferase	GART	17.8	16.6	19.1	1.1	3	6.8	19.1	13	11	13	1	2	4	13	TRUE	20	15	20	1	2	4	20	0.596498	-0.574812	-0.314747	-0.796303	-0.567289	-0.474548	0.609177	-0.154762	0.190317	-0.818275	-0.0817089	0.113546	-0.181206	-0.389446	0.359465	-0.426634	-0.352806	-1.42619	0.462177	0.219591	0.0841198
	0.490586	0.195249	P22234	P22234	Multifunctional protein ADE2;Phosphoribosylaminoimidazole-succinocarboxamide synthase;Phosphoribosylaminoimidazole carboxylase	PAICS	27.5	35.3	34.6	27.3	33.4	33.9	35.3	11	15	15	10	12	14	15	TRUE	34	36	48	12	18	16	48	4.03832	3.80221	4.26158	3.83791	4.33375	3.5914	4.40403	3.93563	3.80425	3.36669	3.91825	3.64927	3.91319	3.39115	4.02041	3.47586	3.81894	3.28708	4.0302	3.61165	3.91807
	0.416867	0.681016	P22307	P22307	Non-specific lipid-transfer protein	SCP2	0	0	5.7	1.5	1.5	1.5	5.7	0	0	3	1	1	1	3	TRUE	0	0	5	1	1	1	5	-2.36806	-2.69263	-4.53702	-3.94068	-4.27795	-3.42027	-3.77708	-3.47499	-1.31444	-4.2451	-3.82286	-4.52771	-6.39165	-3.77654	-2.2581	-4.16578	-3.50509	-5.15113	-3.1882	-5.49882	-3.48472
	0.145909	-0.0669012	P22314	P22314	Ubiquitin-like modifier-activating enzyme 1	UBA1	40	38.2	43.4	16.8	26.1	25.9	43.4	31	31	32	13	21	21	32	TRUE	91	83	95	16	28	27	95	5.44722	4.79237	4.92199	4.91843	4.86914	4.62815	5.15897	5.01217	4.80381	4.63301	4.84547	4.39257	5.24103	4.79852	4.96785	4.82104	5.14149	4.27749	4.97142	4.93085	5.16568
	0.121818	0.0736812	P22392;O60361	P22392;O60361	Nucleoside diphosphate kinase B;Putative nucleoside diphosphate kinase	NME2;NME2P1	59.9	48	47.4	44.1	44.1	52.6	59.9	4	3	3	2	2	3	4	TRUE	21	15	16	8	10	9	21	3.47357	3.82691	3.89231	3.20396	3.48005	3.69104	3.92692	3.34366	3.91899	3.80649	3.57067	3.38724	3.23982	3.31489	4.56755	3.60372	3.47869	3.30721	3.98817	4.27154	4.07527
	0.0458368	0.0366859	P22626	P22626	Heterogeneous nuclear ribonucleoproteins A2/B1	HNRNPA2B1	44.8	46.7	58.4	29.7	44.2	43.9	58.4	14	13	15	8	10	13	15	TRUE	66	47	60	9	14	19	66	4.66131	3.82569	3.99126	2.93184	4.40758	3.19048	4.01036	3.87298	4.63209	3.51701	4.12622	3.74035	3.49513	3.75103	4.88179	4.35587	3.31132	3.88376	4.66722	5.38964	4.10056
	0.412056	0.127835	P22670	P22670	MHC class II regulatory factor RFX1	RFX1	5.2	5.2	5.2	8.5	10.5	12.2	12.2	2	2	2	4	5	4	5	TRUE	4	3	3	7	7	8	8	-0.0416622	-3.20245	-0.174698	-0.146141	-0.711739	-1.2988	-0.305117	-0.210926	-0.589979	0.0388145	0.114428	0.185091	-0.369133	-0.0163746	-0.423223	-0.444935	-0.102182	-0.178852	-1.66683	-1.40617	0.272043
	0.0962326	0.0963036	P22694	P22694	cAMP-dependent protein kinase catalytic subunit beta	PRKACB	24.8	22.2	33	25.4	20.5	13.4	33	5	4	6	4	4	3	6	TRUE	19	16	14	10	11	5	19	2.27345	2.32009	3.18925	2.75837	2.60992	3.08589	2.41099	1.98525	1.62311	2.96199	2.70159	0.857182	1.82668	2.65221	1.89668	2.43465	1.86116	1.2909	1.85466	1.49151	1.76485
	1.05612	-0.685072	P22695	P22695	Cytochrome b-c1 complex subunit 2, mitochondrial	UQCRC2	33.3	38	34	18.5	14.3	16.8	38	11	12	11	5	4	5	12	TRUE	24	23	17	4	4	5	24	2.19859	2.09093	1.20505	2.5826	1.20876	1.17802	1.60779	1.37202	2.07151	1.45461	0.938475	0.928959	1.68925	1.22926	3.29983	2.02565	2.68252	1.55729	2.48935	2.69192	2.08484
	0.585773	-1.34101	P22830	P22830	Ferrochelatase, mitochondrial	FECH	0	0	0	3.8	3.5	11.1	11.1	0	0	0	1	1	3	3	TRUE	0	0	0	1	1	3	3	-1.00523	0.305643	-5.14785	-2.95349	-2.26774	-2.54011	-4.47454	-4.2115	-3.65937	-4.87331	-3.7638	-1.17941	-0.626183	-5.34834	-5.50421	-0.534834	-1.59189	-0.510397	0.379622	0.0428181	-0.558691
	0.581586	-0.875829	P23142	P23142	Fibulin-1	FBLN1	0	0	0	0	0	1.4	1.4	0	0	0	0	0	0	0	FALSE	0	0	0	0	0	1	1	-6.07013	-2.96549	-2.02705	-3.86957	-3.52121	-2.98554	-5.03146	-3.71734	-4.43289	-2.73782	-5.3672	-2.68644	-2.52147	-3.71389	-1.24311	-3.51575	-2.3992	-5.32474	-3.9138	-2.51378	-4.0108
	0.272574	0.269499	P23229	P23229	Integrin alpha-6;Integrin alpha-6 heavy chain;Integrin alpha-6 light chain;Processed integrin alpha-6	ITGA6	7.3	7.8	7.1	2.7	2.1	8.1	8.1	6	7	6	3	2	7	7	TRUE	9	9	7	3	2	10	10	0.465837	-0.219873	-0.0888519	2.11924	0.255327	0.558167	0.168468	1.39943	-0.159697	0.0237007	-0.990488	1.10646	0.330086	0.17762	-0.153561	-0.0759163	-0.948267	0.600924	-0.0735626	1.18256	-0.113405
	0.673271	0.422	P23246	P23246	Splicing factor, proline- and glutamine-rich	SFPQ	23.3	25.3	31.8	11	19.9	19.2	31.8	13	13	17	5	11	9	17	TRUE	30	24	34	6	16	15	34	2.75515	2.83576	2.63449	2.15014	4.0755	1.93386	2.95953	2.93263	3.35599	3.18886	4.3132	3.08862	3.86129	2.83867	3.10242	2.88627	2.3573	2.26089	4.21815	5.2331	3.76082
	0.226755	-0.244853	P23258;Q9NRH3	P23258;Q9NRH3	Tubulin gamma-1 chain;Tubulin gamma-2 chain	TUBG1;TUBG2	29.3	22.8	25.1	13.7	12.2	14.9	29.3	7	6	6	3	3	4	7	TRUE	10	10	14	4	3	6	14	1.62658	0.937515	1.55531	1.09709	0.930149	3.03827	1.79501	0.8001	0.489826	0.907156	0.848967	0.421894	1.27982	1.02542	2.62212	0.0487919	1.63495	0.120964	1.25744	1.65416	1.22279
	0.346421	-0.150256	P23284	P23284	Peptidyl-prolyl cis-trans isomerase B	PPIB	56.5	53.7	55.1	43.5	47.2	47.2	56.5	15	14	14	10	11	11	15	TRUE	56	51	51	24	24	21	56	6.30625	6.45701	6.18022	5.63071	5.67466	5.84932	6.19837	5.87724	5.80459	6.22792	6.01157	5.57273	5.89927	5.81481	6.88707	6.0448	6.04611	5.90191	6.34919	6.23053	6.18205
	0.0944193	-0.264258	P23368	P23368	NAD-dependent malic enzyme, mitochondrial	ME2	9.9	8.2	7.4	5.3	2.6	14.7	14.7	5	4	3	2	1	6	6	TRUE	9	8	4	2	1	7	9	-1.00881	0.539879	0.506544	0.807219	-0.0318356	-1.79866	-0.0253582	-1.04163	-1.5188	-0.102823	-2.5083	2.96103	0.265873	-0.0291958	0.48164	-3.49103	1.34109	0.781298	0.829334	0.639454	0.119047
	0.0480266	0.075003	P23381	P23381	Tryptophan--tRNA ligase, cytoplasmic;T1-TrpRS;T2-TrpRS	WARS	11.7	6.6	8.9	0	7	10.4	11.7	5	3	3	0	2	3	5	TRUE	5	5	2	0	3	4	5	-0.859329	-1.83008	-2.81882	-1.99534	-2.00529	-0.446024	-0.583494	-1.29148	-1.42209	-3.10457	-2.78419	-0.888174	-0.433565	-2.2594	-1.33135	-1.24396	-2.66646	-2.58928	-0.837706	-0.338329	-0.390034
	0.388454	0.131843	P23396	P23396	40S ribosomal protein S3	RPS3	71.6	77	74.9	80.2	62.6	73.3	80.2	18	19	20	19	15	20	20	TRUE	41	48	49	34	31	44	49	7.13226	6.73438	6.81053	6.8597	7.22824	7.07377	6.65954	6.56686	6.63415	7.30262	6.53462	6.47238	6.69727	6.80021	6.69894	6.45387	6.52603	6.20281	6.70666	5.77628	7.01745
	0.443489	1.02354	P23443	P23443	Ribosomal protein S6 kinase beta-1	RPS6KB1	3.4	3.4	0	3.4	3.4	5.3	5.3	1	1	0	1	1	2	2	TRUE	1	1	0	1	1	2	2	-1.08244	-1.42179	-5.54996	-0.631727	-2.09059	-3.1575	-0.719978	-1.32813	-4.94782	-1.67871	-1.52798	-1.82952	-1.52797	-6.16841	-1.90356	-5.32313	-1.14598	-2.10431	-1.13838	-3.73606	0.109329
	0.04364	-0.0806189	P23458	P23458	Tyrosine-protein kinase JAK1	JAK1	4.3	1.7	4.2	6	9.8	8.9	9.8	3	2	4	5	9	9	9	TRUE	7	2	4	8	10	11	11	-1.30394	2.1068	-1.68871	0.672897	0.83005	0.272558	-0.433184	-0.49161	-1.80314	0.332952	0.685621	0.267727	0.0474396	1.56147	-0.503479	0.827005	-2.29951	-0.590837	-0.87026	0.969425	-3.21852
	1.32203	-0.386293	P23526	P23526	Adenosylhomocysteinase	AHCY	27.8	29.9	31.9	10	15.3	18.1	31.9	11	11	11	4	6	7	11	TRUE	25	28	26	4	6	10	28	2.63035	1.78178	2.49919	1.55249	2.17465	3.41427	2.69093	2.3149	2.1453	1.8043	2.15795	2.44256	2.6339	2.51077	2.54354	2.72148	3.16582	2.29818	2.03078	2.46233	1.90423
	0.46598	0.169012	P23527;P33778	P23527;P33778	Histone H2B type 1-O;Histone H2B type 1-B	HIST1H2BO;HIST1H2BB	61.9	61.9	61.9	57.1	53.2	57.9	61.9	0	0	0	0	0	0	0	TRUE	8	10	8	4	7	6	10	4.70651	5.22517	4.775	4.90834	4.57712	5.09145	4.8563	5.07852	5.40179	4.57273	4.60471	4.76682	4.54874	4.886	4.96884	4.65674	4.93202	4.27445	4.53704	4.71942	5.12675
+	1.99212	1.99586	P12277	P12277	Creatine kinase B-type	CKB	15	17.8	17.8	0	0	3.4	17.8	3	3	3	0	0	1	3	TRUE	3	4	5	0	0	1	5	-1.24434	-1.58625	-2.89591	-3.29841	-2.42279	-2.327	-2.19602	-1.29057	-1.68642	-2.74033	-2.5339	0.569672	-4.44978	-4.06083	-1.7716	-3.54593	-4.15862	-3.86594	-1.7192	0.800249	-2.68353
	0.0855596	0.193215	P23588	P23588	Eukaryotic translation initiation factor 4B	EIF4B	4.7	2.3	5.6	0	0	0	5.6	2	2	2	0	0	0	2	TRUE	4	2	2	0	0	0	4	-1.86962	-1.59989	-4.61318	-2.69406	-2.66096	-2.20322	-1.43182	-3.56873	-2.21535	-2.5194	-3.52342	-3.82534	-3.51308	-5.91512	-1.28945	-3.81479	-1.02051	-2.6904	-0.721489	-0.518967	-1.17545
	0.0661155	0.0449441	P23634	P23634	Plasma membrane calcium-transporting ATPase 4	ATP2B4	21	24.8	22.9	19.4	19.7	20.4	24.8	10	13	13	10	12	11	13	TRUE	50	47	45	26	25	28	50	4.60909	4.30169	4.4036	4.23309	4.26143	4.09211	4.2756	4.01074	3.94282	4.89014	4.51269	3.73956	4.24717	4.66931	4.47558	4.2997	3.44761	3.96253	3.53444	3.41552	4.02614
	0.923959	-1.01702	P23786	P23786	Carnitine O-palmitoyltransferase 2, mitochondrial	CPT2	7.4	15.8	9	4.1	0	1.7	15.8	4	7	4	2	0	1	7	TRUE	4	7	6	2	0	2	7	-1.91983	-0.211596	-2.03953	-1.16956	-2.31508	-0.966434	-2.336	-0.766695	-2.16956	-1.87241	-2.91775	-2.93545	-0.292139	-1.35843	-0.495314	-3.11188	-1.86205	0.224052	-1.07753	-0.977278	-1.808
	0.516095	0.29419	P23921	P23921	Ribonucleoside-diphosphate reductase large subunit	RRM1	32.8	30.1	34.8	22.2	29.7	23.1	34.8	19	18	19	13	16	13	19	TRUE	37	31	35	15	24	17	37	3.2628	2.82779	2.5704	2.65137	3.30628	2.8794	3.24717	2.57886	2.77379	2.99921	2.87078	3.55838	3.01423	3.28004	2.75595	2.28638	3.12641	1.80004	3.4062	2.59555	2.98277
	0.374837	0.68159	P24534	P24534	Elongation factor 1-beta	EEF1B2	43.6	45.8	43.6	8	12.9	9.3	45.8	6	5	6	1	1	2	6	TRUE	12	9	18	1	2	2	18	0.309626	-1.81356	-0.729795	-2.21379	-0.536623	-1.02378	0.0274391	-0.779259	0.892879	-1.01251	-1.01914	-2.42686	-2.45364	-1.90906	-0.614468	1.12074	-3.64339	-0.907187	-0.637074	1.90787	-0.895632
	0.114607	-0.078413	P24539	P24539	ATP synthase F(0) complex subunit B1, mitochondrial	ATP5F1	23	25.8	25.8	36.7	34.8	38.3	38.3	6	6	6	10	8	10	10	TRUE	19	19	19	11	10	14	19	5.01463	5.59506	4.25005	5.67202	5.03331	4.74253	4.48113	5.12962	4.73586	4.96418	4.74543	4.3088	5.30586	4.60034	5.12482	5.21071	3.80787	4.7859	5.26708	4.73694	4.25315
	0.0375194	-0.0710789	P24844	P24844	Myosin regulatory light polypeptide 9	MYL9	12.2	22.7	39.5	0	6.4	11.6	39.5	2	2	1	0	1	1	2	TRUE	4	4	12	0	1	2	12	-1.49195	-3.71821	-1.60581	-2.45596	-2.58529	-2.40457	-1.51723	-0.944641	0.619442	-1.36185	-1.27439	-0.140532	-1.34112	-1.13624	-0.227577	-2.92747	0.664179	0.775501	-2.3488	0.972153	-0.730696
	0.799422	-0.524037	P24928	P24928	DNA-directed RNA polymerase II subunit RPB1	POLR2A	12.8	9.4	7.2	8.2	8.5	12.5	12.8	15	11	9	10	11	18	18	TRUE	25	18	13	11	11	19	25	0.733454	0.823179	1.66799	0.803787	1.6827	1.16629	2.3683	0.792854	0.637035	1.22325	1.43646	1.73866	2.4088	1.1377	1.30549	2.18829	2.39645	1.90404	2.37111	2.29003	1.86085
	0.620179	0.730124	P24941;Q00526	P24941	Cyclin-dependent kinase 2	CDK2	36.6	33.9	23.2	19.5	32.6	19.5	36.6	6	5	3	2	6	3	6	TRUE	13	12	7	4	8	4	13	0.421482	0.28533	0.0979156	0.614359	0.875668	0.675856	0.944115	0.676056	-0.982759	0.349295	1.21765	0.190279	0.258295	0.421524	-0.43832	0.498657	-0.0416012	-2.68466	-0.264082	-0.399158	0.827169
	0.521955	-0.393613	P25106	P25106	Atypical chemokine receptor 3	ACKR3	7.5	7.5	7.5	7.5	3.6	3.6	7.5	2	2	2	2	1	1	2	TRUE	3	4	3	2	1	1	4	-0.220148	-0.272593	-0.0869236	-2.16647	0.219395	-0.471815	-0.686375	-0.615084	-0.663933	0.551937	-0.482298	-1.42492	-0.771751	-0.791775	0.836464	-0.327583	0.0367699	0.0588837	-0.390358	-1.13918	-0.173491
	1.07709	-0.629288	P25205	P25205	DNA replication licensing factor MCM3	MCM3	20.7	27.2	19.4	10.8	23.3	17.6	27.2	13	21	13	5	12	12	21	TRUE	27	34	32	5	15	15	34	3.3287	2.14955	2.06539	2.49134	2.46969	2.44201	2.35229	2.819	1.81995	0.721991	2.48557	2.41965	2.52764	2.39833	2.49623	3.01162	2.94746	3.01289	2.87965	3.41131	2.90894
	0.163495	0.232579	P25398	P25398	40S ribosomal protein S12	RPS12	12.9	31.8	31.8	7.6	0	6.1	31.8	2	4	4	1	0	1	4	TRUE	3	5	6	1	0	1	6	-2.73307	-1.618	-1.5009	-1.24092	-2.01412	-2.33039	-1.36619	-0.594023	-0.301451	-2.61731	-3.08615	-2.32296	-2.92696	-2.33255	-0.609705	-1.96176	-2.07515	-1.77744	-1.71466	0.537212	-1.76729
	0.899847	0.756166	P25685	P25685	DnaJ homolog subfamily B member 1	DNAJB1	13.8	14.4	17.4	0	4.1	0	17.4	4	3	4	0	1	0	4	TRUE	5	5	8	0	1	0	8	-0.576296	-2.95576	-1.77572	-2.59945	-2.88386	-2.15152	-0.542118	-2.06718	-0.733454	-1.75097	-1.22128	-2.61208	-2.62483	-2.8279	-1.76277	-0.884539	-2.67232	-2.69172	-2.24047	0.0831375	-1.99111
	0.453147	0.420418	P25686	P25686	DnaJ homolog subfamily B member 2	DNAJB2	9.6	8.6	9.6	0	0	3.7	9.6	2	2	2	0	0	1	2	TRUE	4	2	2	0	0	1	4	-2.07898	-1.28701	-4.41327	-3.02596	-2.11197	-2.37833	-1.55445	-2.31142	-2.27307	-2.19658	-3.44926	-2.8949	-1.44314	-3.6307	-2.5561	-2.68058	-3.29526	-3.59641	-1.89911	-1.28267	-1.49846
	0.902519	-0.361707	P25705	P25705	ATP synthase subunit alpha, mitochondrial	ATP5A1	45.6	49.5	47.9	24.4	36.9	34.2	49.5	22	25	23	12	18	16	25	TRUE	71	64	70	16	30	31	71	6.0633	5.49778	5.54398	6.0152	5.85326	7.28905	6.00916	5.42694	6.12719	4.92175	6.04017	5.58757	6.14647	6.1135	6.32507	6.20963	5.8294	5.65896	6.17031	6.18754	6.57247
	0.775845	1.42795	P25786	P25786	Proteasome subunit alpha type-1	PSMA1	25.5	19.4	22.8	0	0	4.9	25.5	6	4	5	0	0	1	6	TRUE	8	6	8	0	0	1	8	-1.06275	2.80101	-0.769136	-1.49092	1.28543	0.407557	-0.926817	-2.2916	2.70995	-0.429075	-1.28433	-0.642416	-2.50246	-1.67749	-0.337849	-3.36959	-3.80257	0.25798	1.07594	0.385269	1.03463
	0.94988	0.898513	P25787	P25787	Proteasome subunit alpha type-2	PSMA2	27.4	21.4	27.4	9	9	9	27.4	5	4	5	1	1	1	5	TRUE	10	4	7	1	2	1	10	0.662109	-0.523523	-1.57063	-1.59094	-0.894232	-0.28154	0.889587	0.301157	0.356962	-1.4259	-1.01731	-0.380928	-1.72745	-1.26167	-0.231651	-0.55308	-0.36911	-2.52455	0.735178	1.08327	0.685259
+	1.64204	1.66755	P51790	P51790	H(+)/Cl(-) exchange transporter 3	CLCN3	2.8	0	1.1	2.4	0.9	3.3	3.3	2	0	1	2	1	2	2	TRUE	2	0	1	2	1	2	2	-5.31919	-0.362411	-1.32629	-4.84249	-4.18458	-1.21417	-0.845331	-3.96555	-2.85421	-1.29359	-1.16411	-1.41115	-2.79188	-2.63616	-3.21359	-5.03646	-4.15808	-3.70303	-2.62504	-3.13863	-3.22054
	0.2393	-0.20915	P25789	P25789	Proteasome subunit alpha type-4	PSMA4	25.3	22.6	22.6	3.8	3.8	3.8	25.3	5	4	4	1	1	1	5	TRUE	13	8	6	1	1	2	13	0.446848	-0.0360241	-0.457705	0.40094	-0.0456104	-0.867435	0.322636	-0.852533	-0.917444	-0.870995	-0.839857	-1.74635	0.136007	-0.141975	-1.57093	-0.717873	-0.539797	-0.815075	-0.0723114	0.827915	0.292524
	0.561434	0.207609	P26006	P26006	Integrin alpha-3;Integrin alpha-3 heavy chain;Integrin alpha-3 light chain	ITGA3	10.4	12.7	11.8	12.4	13.5	16.8	16.8	10	12	11	11	11	14	14	TRUE	21	28	30	12	12	18	30	3.73629	4.05075	3.1616	3.98174	3.53794	3.95246	3.76003	3.67933	3.5864	3.88663	3.39243	3.71845	3.84302	3.91862	2.99296	3.50807	2.96896	3.54599	3.71688	3.48368	3.54308
	0.567716	0.171172	P26038	P26038	Moesin	MSN	57	58.6	57.2	47.3	53	52.3	58.6	26	25	29	25	24	26	29	TRUE	124	123	144	52	73	92	144	7.73341	7.47357	7.65159	7.76759	7.44653	7.83943	7.81447	7.48136	7.59629	7.03768	7.60664	7.90333	7.50268	7.6106	7.08307	7.49593	7.27508	7.44536	7.43153	7.48565	7.7369
	0.718866	0.535503	P26196	P26196	Probable ATP-dependent RNA helicase DDX6	DDX6	41.2	40	42.2	21.1	21.5	29.4	42.2	14	12	13	7	7	9	14	TRUE	25	22	25	8	9	16	25	2.64156	2.32197	2.38593	3.0361	2.67728	2.74352	2.71535	2.47578	2.73353	2.41406	1.70307	3.43138	2.66013	2.74465	2.26692	1.68041	0.729105	2.17893	2.17082	1.70101	2.41818
	0.309399	0.2545	P26358	P26358	DNA (cytosine-5)-methyltransferase 1	DNMT1	11	14.7	13.2	23.1	28.5	23.8	28.5	15	19	17	30	40	32	40	TRUE	20	28	28	38	51	45	51	3.3901	3.87388	4.58477	6.74201	4.0408	3.64999	3.51967	4.34844	3.97679	3.9297	3.95693	3.33088	2.26211	4.07249	4.63083	3.67641	3.4867	3.40686	3.61409	1.72409	2.42228
	0.0837938	-0.0980301	P26368	P26368	Splicing factor U2AF 65 kDa subunit	U2AF2	30.3	28.6	36	11.6	11.2	22.3	36	9	8	11	4	4	6	11	TRUE	18	19	23	5	5	9	23	2.26076	2.02532	1.77466	2.63763	2.67677	1.92725	1.70557	1.98165	3.42177	2.05747	2.48965	3.13851	1.34806	2.27543	3.5126	3.24468	2.87888	2.12315	2.35031	3.10129	2.48022
	1.07622	0.208786	P26373	P26373	60S ribosomal protein L13	RPL13	35.5	35.5	35.5	46.9	52.1	49.3	52.1	9	9	9	14	16	13	16	TRUE	19	21	19	17	24	19	24	5.88423	5.88414	5.20075	6.06768	5.56902	5.67145	5.73931	5.59151	5.84768	5.74348	5.8575	5.65359	5.88116	5.54714	5.45829	5.58406	5.5862	5.1235	5.79242	5.79169	6.32328
	0.136895	-0.251909	P26447	P26447	Protein S100-A4	S100A4	27.7	10.9	18.8	0	7.9	8.9	27.7	3	1	2	0	1	1	3	TRUE	5	2	2	0	1	1	5	0.433321	-0.481506	-0.352091	-2.43279	-2.81296	-0.029995	0.788177	-1.50353	-0.785322	-1.64762	-1.07939	-0.636021	-2.45281	-1.27009	1.30505	-1.82323	0.600401	0.288427	0.366314	0.842148	0.218342
	0.193912	0.493324	P26572	P26572	Alpha-1,3-mannosyl-glycoprotein 2-beta-N-acetylglucosaminyltransferase	MGAT1	0	8.5	3.1	7.6	4	6.5	8.5	0	3	1	2	1	2	3	TRUE	0	3	1	2	1	3	3	-2.29724	-2.1538	-4.72842	-4.47707	-3.81713	-4.33945	-2.52303	0.525778	-6.0629	-2.15945	-3.84759	-0.455114	-3.29497	-4.07112	-1.57144	-3.01123	-2.54185	-2.99165	-3.25565	-2.38394	-3.8425
	0.679974	1.81503	P26583	P26583	High mobility group protein B2	HMGB2	18.7	24.4	31.6	6.2	9.6	21.1	31.6	4	4	4	1	1	3	4	TRUE	7	7	10	1	1	4	10	1.88305	0.524456	2.2398	-2.23721	3.57722	3.30294	0.946388	1.08191	2.34023	-2.00382	2.85599	2.95997	-2.61505	1.81632	-3.06395	-2.87428	0.831732	3.19573	0.318476	2.11929	2.52681
	0.68245	0.284641	P26599	P26599	Polypyrimidine tract-binding protein 1	PTBP1	43.5	43.5	43.5	33.5	33.7	37.3	43.5	14	15	14	9	11	12	15	TRUE	50	62	56	16	21	28	62	5.48837	5.25535	5.05213	5.62953	5.61856	5.23266	4.93003	5.083	5.43484	5.79	5.81037	5.21776	5.50375	5.4918	5.1044	4.98813	4.92405	4.54603	5.25596	5.29002	5.24512
	0.633048	0.147631	P26639	P26639	Threonine--tRNA ligase, cytoplasmic	TARS	41.2	44.1	44.8	33.1	40.1	36.4	44.8	25	27	27	18	24	24	27	TRUE	74	76	73	31	43	39	76	6.00607	6.15869	6.54334	6.47104	6.37961	6.52449	6.44263	6.22564	6.45972	6.11054	6.43183	6.07478	6.00449	6.41355	5.96358	6.14769	6.41485	5.91519	6.1165	5.74683	6.4139
	0.277354	0.0905981	P26640	P26640	Valine--tRNA ligase	VARS	24.9	30.1	27.4	24.1	27.8	31.2	31.2	24	28	26	25	30	34	34	TRUE	46	72	49	28	45	50	72	5.31878	5.13402	5.23381	5.43974	5.29147	5.17029	4.96165	5.1634	5.09863	5.22774	5.13181	5.00546	4.68562	5.39132	5.2765	4.85991	5.203	4.62877	4.86392	4.38969	4.7883
	0.526569	0.097201	P26641	P26641	Elongation factor 1-gamma	EEF1G	40.5	35.9	40.7	35.5	35.5	36.8	40.7	18	17	19	15	17	16	19	TRUE	70	74	83	31	37	30	83	6.85452	6.60184	6.73193	6.9428	6.49137	6.37817	6.73119	6.61451	6.50238	6.44691	6.47401	6.19189	6.34341	6.59846	6.36424	6.46703	6.33759	6.26696	6.38026	5.92387	6.52267
	0.335786	-0.109612	P27105	P27105	Erythrocyte band 7 integral membrane protein	STOM	47.9	42	42	45.5	47.6	44.4	47.9	13	11	10	12	11	11	13	TRUE	39	48	49	25	27	27	49	5.85663	5.6496	5.77949	6.22532	5.90507	5.65626	5.48922	5.51598	5.11781	5.92661	5.3488	5.32215	5.60501	5.71363	5.90155	5.29769	5.42254	5.43781	5.41421	4.97445	5.66024
	0.643278	0.705024	P27144	P27144	Adenylate kinase 4, mitochondrial	AK4	15.2	39	15.2	0	0	9.9	39	3	5	3	0	0	2	5	TRUE	3	5	5	0	0	2	5	-0.839525	-1.42282	-2.37372	-1.6423	-2.47427	-1.87	-2.43986	-0.682198	-2.54361	-0.849546	-2.9207	-2.04837	-2.76519	-3.67447	-0.826334	-2.80334	-2.51142	-3.13367	-0.148489	-0.574318	-1.4207
	0.255768	-0.177135	P27348	P27348	14-3-3 protein theta	YWHAQ	42.4	46.9	46.9	24.9	22	31.8	46.9	8	9	9	4	2	5	9	TRUE	28	23	25	4	2	5	28	3.10399	3.03126	3.05355	1.96233	2.40223	2.84678	3.3365	2.41628	2.57288	2.10741	1.51167	2.79873	2.63025	2.85793	2.51863	2.29416	2.30867	3.19663	3.0057	2.80322	3.0086
	0.558907	0.995414	P27361	P27361	Mitogen-activated protein kinase 3	MAPK3	1.8	7.9	7.9	0	7.4	10	10	1	2	2	0	1	1	2	TRUE	1	2	3	0	1	1	3	-1.84113	-2.26591	-2.99888	-4.20713	-3.4483	-3.70581	-2.28987	-2.6726	-1.75817	-4.04877	-3.39234	-3.51824	-1.96584	-5.81267	-6.69619	-2.63914	-4.02665	-2.51199	-0.425247	-3.55744	-2.81393
	0.274376	0.137625	P27635;Q96L21	P27635	60S ribosomal protein L10	RPL10	42.5	42.1	42.5	42.1	42.1	42.5	42.5	10	9	10	9	9	10	10	TRUE	28	26	31	18	22	22	31	5.96215	5.47773	5.50403	5.7131	6.06264	5.32112	5.52841	5.30985	5.98312	5.73511	6.20975	5.18825	5.39133	5.62403	5.98925	5.43407	5.70748	4.98256	5.97725	5.61816	6.01209
	0.385785	-0.37624	P27694	P27694	Replication protein A 70 kDa DNA-binding subunit;Replication protein A 70 kDa DNA-binding subunit, N-terminally processed	RPA1	17.5	25.2	26.6	17.2	16.4	27.6	27.6	7	9	10	7	6	11	11	TRUE	13	22	15	8	6	11	22	2.35142	1.88361	1.079	2.04446	2.18805	1.55238	1.19109	1.30508	0.60668	0.767233	1.1245	1.6524	2.31857	2.40225	-0.136496	1.42147	0.779894	2.11873	1.62111	1.28367	1.80987
	0.314267	0.194407	P27695	P27695	DNA-(apurinic or apyrimidinic site) lyase;DNA-(apurinic or apyrimidinic site) lyase, mitochondrial	APEX1	33.6	53.5	51.3	28.6	34.9	33	53.5	10	15	15	8	9	10	15	TRUE	16	31	27	11	13	15	31	4.10777	3.74865	4.264	4.31574	3.9683	4.48273	3.14408	4.05598	4.19222	3.65091	4.21106	4.36754	3.12029	4.18192	4.0245	4.18871	3.69192	3.248	3.67653	2.03104	3.81996
	0.4375	0.198051	P27708	P27708	CAD protein;Glutamine-dependent carbamoyl-phosphate synthase;Aspartate carbamoyltransferase;Dihydroorotase	CAD	23	23.6	25.4	13.9	15.1	16.8	25.4	33	33	37	18	20	25	37	TRUE	54	54	59	24	25	28	59	3.69803	3.43566	3.88156	3.72075	3.64843	3.4658	3.70672	3.64059	3.7296	3.80256	4.01023	3.62268	3.27459	4.26091	3.39948	3.21871	4.08051	3.08987	3.17671	2.96143	3.66543
	0.138504	0.11727	P27797	P27797	Calreticulin	CALR	43.6	41.7	50.6	24.9	27.1	26.4	50.6	13	12	13	6	6	6	13	TRUE	36	33	38	9	9	8	38	3.83931	2.96584	3.19755	2.88632	2.80576	2.75722	3.46741	3.24818	3.99901	3.06498	2.67436	2.13036	2.23099	3.00868	3.54126	3.15099	3.29397	2.65478	3.60068	4.35418	3.89441
	0.0522656	0.0553862	P27816	P27816	Microtubule-associated protein 4	MAP4	27.7	26.6	25.4	5.5	20.9	12.6	27.7	23	26	24	4	18	11	26	TRUE	39	45	38	4	21	13	45	2.50658	1.86676	1.74018	3.50207	3.46081	1.26897	3.22648	3.05812	3.0705	1.91279	3.46095	1.76651	3.5894	2.47619	1.96351	2.97011	2.91275	2.25108	3.73866	5.06444	3.00369
	0.252718	0.0948308	P27824	P27824	Calnexin	CANX	46.3	48.1	50	48.5	46.3	44.3	50	32	33	37	33	32	29	37	TRUE	131	132	154	72	71	60	154	8.57065	8.62344	8.63204	8.45302	8.4992	8.55234	8.37148	8.60424	8.40186	8.83433	8.28505	8.01504	8.34969	8.40071	8.634	8.42229	8.29626	7.84008	7.97196	8.01554	8.1653
	0.511858	1.20048	P28070	P28070	Proteasome subunit beta type-4	PSMB4	19.3	14.8	11.4	3.8	3.8	0	19.3	3	3	2	1	1	0	3	TRUE	5	4	4	1	1	0	5	0.0328712	0.149557	-0.276455	-2.98781	0.134033	-2.46074	-0.809135	-0.526243	-1.83006	-0.406002	-0.604662	-1.70348	-6.96902	-1.62362	0.41592	0.0460186	-2.05095	-2.90085	-0.0312748	-0.532259	-0.586813
	0.329376	0.526524	P28074	P28074	Proteasome subunit beta type-5	PSMB5	31.2	16.7	26.2	28.5	33.1	48.7	48.7	8	5	8	6	6	9	9	TRUE	28	10	24	6	6	10	28	3.26842	3.3479	2.33137	2.62069	3.69137	2.97108	2.8646	0.614317	2.42377	4.13205	2.7983	2.56034	2.95184	2.6596	3.61467	0.0906124	1.60903	1.30846	3.43456	2.73809	3.0441
	1.02949	-0.329414	P28288	P28288	ATP-binding cassette sub-family D member 3	ABCD3	20.3	22.6	20.6	27	26.1	23.8	27	12	12	12	15	15	14	15	TRUE	25	29	21	23	26	22	29	4.42593	4.83253	4.34436	4.35847	3.91646	3.96293	3.82281	4.26325	4.18778	4.18489	4.35593	3.9106	3.90479	4.45412	4.79562	4.38589	4.95145	4.20987	3.36443	2.889	3.4789
	0.144958	0.128019	P28340	P28340	DNA polymerase delta catalytic subunit	POLD1	11.5	9.7	8.9	5.7	8.4	5.5	11.5	8	5	7	5	7	4	8	TRUE	18	14	9	6	9	4	18	0.22574	-1.72989	-0.117752	-1.55246	-0.590122	-0.437746	0.263985	-1.08622	0.136501	-1.16109	0.300184	-0.99065	-0.43969	-0.261133	-1.08971	-0.994473	0.0116272	-0.532032	-0.84959	-2.52007	-0.743198
	1.05739	-0.289619	P28370	P28370	Probable global transcription activator SNF2L1	SMARCA1	15.5	18.7	16.8	22.8	26	28.3	28.3	9	10	8	11	14	14	14	TRUE	18	22	14	13	18	14	22	2.16315	2.32912	2.59679	2.53737	2.12485	2.2608	2.1495	2.31163	1.63323	2.30248	2.06083	1.95755	2.37166	2.07393	2.40167	2.01281	2.72266	2.57019	1.63311	1.08453	1.77767
	2.15293	-0.540656	P28482	P28482	Mitogen-activated protein kinase 1	MAPK1	27.2	30	30.6	17.8	19.4	23.3	30.6	8	9	10	4	5	6	10	TRUE	21	17	19	5	6	7	21	1.84865	1.69638	2.38731	2.36859	1.74558	3.47337	1.87705	1.88465	2.01441	2.15737	1.97141	1.91598	2.21827	2.71327	2.34093	3.0525	2.70475	2.03508	1.49171	1.32912	2.28485
	0.576899	-0.749648	P28702	P28702	Retinoic acid receptor RXR-beta	RXRB	0	0	0	1.9	1.9	0	1.9	0	0	0	1	1	0	1	FALSE	0	0	0	1	1	0	1	-3.63855	-2.03888	-2.71339	-4.76736	-3.64761	-4.22034	-3.97211	-5.67506	-5.61692	-4.16631	-3.94256	-4.69202	-3.52235	-6.25858	-2.6038	-4.35572	-2.76243	-4.06421	-2.36836	-2.06104	-4.06375
	0.00621837	0.00965691	P28838	P28838	Cytosol aminopeptidase	LAP3	11.8	11.6	13.9	0	2.9	2.3	13.9	4	4	5	0	1	1	5	TRUE	5	7	6	0	1	1	7	-2.06345	-2.11857	-2.13834	-2.80895	-2.34315	-1.147	-1.46668	-2.45363	-2.37515	-2.87548	-4.37998	-2.12582	-2.29043	-3.16574	-1.04726	-3.13059	-2.89707	-3.2036	-0.916641	-0.676596	-1.68547
	0.148267	-0.184941	P29144	P29144	Tripeptidyl-peptidase 2	TPP2	12.1	13.4	13	1.8	3.2	3.7	13.4	13	12	11	1	3	4	13	TRUE	23	17	16	1	3	4	23	-0.0192986	-0.616354	-0.94968	-2.53413	-0.743658	-0.0520878	0.0725441	-0.364504	-0.755152	-1.39145	-2.06872	-1.16632	-0.169601	-0.0872459	-1.31012	-0.302452	-0.316278	-2.37826	0.481108	-0.244997	-0.0703888
	0.605703	-0.2119	P29317	P29317	Ephrin type-A receptor 2	EPHA2	21.3	20.3	16.1	18.9	18.9	14.7	21.3	16	14	12	18	15	13	18	TRUE	23	26	23	17	19	15	26	3.91009	3.77332	3.78203	4.24641	4.10618	3.69881	3.36979	3.34255	3.15359	3.9117	3.89403	3.15871	4.0579	3.66177	3.36149	3.76946	3.7635	3.48763	2.61797	2.51526	3.24393
	0.556553	-0.533467	P29323;P54762	P29323	Ephrin type-B receptor 2	EPHB2	7.8	7.5	9	4.2	10.3	7.3	10.3	4	4	5	3	6	5	6	TRUE	6	9	9	4	7	6	9	-0.452209	0.263813	0.00428963	0.122078	0.830484	0	-1.14813	-0.0951004	-0.826601	-0.224646	0.354359	-0.601164	-0.328136	1.99892	-0.51351	-0.273567	0.440178	-0.664362	-0.680477	-1.63589	-0.316109
	0.745611	0.883338	P29372	P29372	DNA-3-methyladenine glycosylase	MPG	9.1	11.1	23.5	10.4	13.8	18.1	23.5	2	2	4	1	2	3	4	TRUE	2	2	7	1	4	5	7	-2.10934	-1.29141	0.11521	-3.89018	-0.774406	-0.696934	-2.6949	-0.833735	-0.474045	-1.42645	-1.09662	-0.420111	-0.500177	-2.93297	-2.94138	-1.23741	-3.52319	-1.11076	-1.2539	-1.19408	-1.57151
	0.435248	0.157423	P29401	P29401	Transketolase	TKT	56.7	57	64.4	39.6	40.3	46.4	64.4	31	32	33	20	22	21	33	TRUE	130	133	135	25	30	31	135	7.46919	6.96921	7.12411	7.0959	7.02509	7.04312	7.23213	7.19723	6.79969	6.70473	6.67907	6.53115	7.07768	6.78911	6.74175	6.83971	6.49796	6.25325	7.31813	7.42098	7.388
	1.3207	-1.07203	P29590	P29590	Protein PML	PML	2.9	1.6	2.9	0	0	1.1	2.9	2	1	2	0	0	1	2	TRUE	3	1	3	0	0	1	3	-1.93944	-0.6402	-1.87756	-2.17786	-1.61078	-2.302	-2.41078	-3.04602	-1.73836	-3.40366	-3.54398	-2.74923	-1.42369	-2.55104	-0.362543	-2.86455	-1.0911	-2.16689	-0.998257	-0.791035	-2.38258
	0.296785	-0.72424	P29692	P29692	Elongation factor 1-delta	EEF1D	38.8	34.2	38.1	0	13.2	13.5	38.8	8	7	8	0	2	2	8	TRUE	15	13	17	0	3	3	17	0.399588	0.105873	-1.18857	-2.31138	0.919533	-1.74129	-0.243406	-0.867937	1.83607	-2.03904	-1.13417	-1.94973	-3.44146	0.0816097	0.148184	2.03215	-1.17653	2.30327	0.432283	1.63954	0.426468
	0.375688	0.324301	P29966	P29966	Myristoylated alanine-rich C-kinase substrate	MARCKS	47.3	47.3	47	44.9	45.2	45.2	47.3	11	11	12	9	10	10	12	TRUE	23	20	27	9	9	10	27	4.20371	3.88169	3.60499	4.51494	4.19053	3.48851	4.05209	3.87573	4.60701	4.31436	4.43017	3.71229	4.51816	4.15244	2.87455	4.81895	2.6532	4.02855	4.45925	5.29228	4.19696
	0.656454	-0.251759	P29992;O95837	P29992	Guanine nucleotide-binding protein subunit alpha-11	GNA11	14.2	14.8	20.6	16.2	8.1	22	22	3	3	5	3	1	5	5	TRUE	10	8	10	6	2	5	10	1.57474	1.30569	1.01078	2.04654	1.74165	1.00467	1.03548	1.28071	1.17048	0.83217	1.33684	1.72816	2.00227	1.85344	1.35641	1.33504	1.08521	1.26202	0.697903	0.257011	0.559248
	0.492421	0.673346	P30040	P30040	Endoplasmic reticulum resident protein 29	ERP29	14.9	14.2	18	0	0	0	18	4	3	4	0	0	0	4	TRUE	5	3	7	0	0	0	7	-2.3485	-3.4503	-2.77978	-1.96403	-2.85333	-2.1355	-1.44154	-3.08219	-1.12166	-2.36489	-3.64433	-3.31903	-4.02704	-4.74019	-1.26626	-3.39387	-2.83346	-2.7529	-1.5391	0.556515	-2.22353
	0.0247841	-0.0105867	P30041	P30041	Peroxiredoxin-6	PRDX6	67.4	66.5	73.7	55.8	58.9	54.9	73.7	15	12	14	10	12	11	15	TRUE	43	43	44	13	22	16	44	4.56399	4.33725	4.57909	3.79821	4.48495	4.49364	4.22136	4.25444	4.49608	4.14376	4.57086	4.79373	4.19142	4.44196	4.46621	4.21916	4.91269	4.31232	4.3168	3.9988	4.68947
	0.640398	0.967161	P30044	P30044	Peroxiredoxin-5, mitochondrial	PRDX5	29	29	29	0	6.5	0	29	5	5	5	0	1	0	5	TRUE	9	9	9	0	1	0	9	-0.0388985	-0.543987	-0.589813	-1.80033	0.153288	-1.50982	-0.565212	-1.34879	0.145954	-1.68988	-0.262661	-1.01039	-3.84352	-1.99378	-0.172918	-2.57763	0.742521	-2.6886	-0.613865	0.90703	-0.889732
	0.184104	0.0846319	P30048	P30048	Thioredoxin-dependent peroxide reductase, mitochondrial	PRDX3	37.1	37.1	37.1	12.1	12.1	18.8	37.1	6	6	6	1	1	2	6	TRUE	15	15	9	1	2	3	15	1.70051	1.28471	1.5023	0.837814	0.86175	0.504978	1.64684	1.29214	1.3108	0.921358	0.93601	0.757318	1.52357	0.935011	0.789185	0.804125	1.35058	0.95421	1.80591	2.0851	1.66492
	0.234948	-0.0922594	P30050	P30050	60S ribosomal protein L12	RPL12	58.8	58.8	54.5	44.8	49.7	58.8	58.8	7	7	7	6	7	8	8	TRUE	26	31	34	11	12	13	34	5.35176	4.7267	5.03634	5.06708	5.41241	4.84776	5.07558	4.74464	5.30093	4.77625	5.28121	4.78004	4.95177	5.01859	5.40964	5.06625	5.43159	4.63436	4.93363	4.57953	4.84321
	0.319363	0.474909	P30084	P30084	Enoyl-CoA hydratase, mitochondrial	ECHS1	0	4.5	16.6	0	0	0	16.6	0	1	3	0	0	0	3	TRUE	0	1	7	0	0	0	7	-2.30258	-3.8265	-2.14593	-3.46846	-2.00117	-1.64893	-3.7972	-3.84301	-1.70583	-3.00584	-3.95326	-2.29351	-2.56074	-3.46388	-1.65742	-4.24034	-5.06207	-4.46366	-3.38226	0.638569	-5.59535
	0.213542	0.196856	P30101	P30101	Protein disulfide-isomerase A3	PDIA3	50.9	48.9	57.4	16.8	21.2	14.3	57.4	21	20	25	7	9	6	25	TRUE	37	40	41	8	10	7	41	3.68984	2.92621	3.38082	2.73302	2.96905	2.30818	3.0351	2.91091	3.55938	2.34629	3.09345	2.21036	2.52608	1.79721	3.56339	3.60993	1.98088	2.49686	2.91972	5.23327	2.5472
	0.205699	-0.155856	P30153	P30153	Serine/threonine-protein phosphatase 2A 65 kDa regulatory subunit A alpha isoform	PPP2R1A	29.5	22.9	31.7	9.3	10.2	12.6	31.7	11	9	12	3	4	5	12	TRUE	36	31	28	4	5	7	36	2.94107	2.50076	2.83867	2.29398	2.42894	2.06663	3.46831	2.10088	2.65506	2.07544	1.76369	1.78598	2.41472	2.50195	2.7616	2.31451	2.93044	1.86128	2.92717	3.14377	2.74111
+	2.1724	1.57954	Q7KZN9	Q7KZN9	Cytochrome c oxidase assembly protein COX15 homolog	COX15	9.8	9.8	7.8	12.7	10	9.8	12.7	3	3	2	5	4	3	5	TRUE	4	6	5	6	5	5	6	-6.78989	0.921127	-1.2591	0.577862	-0.376856	0.256603	0.572609	0.752495	0.15748	0.72024	0.588476	-0.353739	-1.50239	-0.652327	-0.908859	-0.688101	-3.12922	-0.15876	-0.091753	-0.102425	-0.53775
	0.743452	0.344823	P30419	P30419	Glycylpeptide N-tetradecanoyltransferase 1	NMT1	24.8	22.6	23.2	17.5	13.9	16.3	24.8	9	7	8	7	6	6	9	TRUE	20	20	23	7	6	10	23	2.2186	1.36405	1.63826	2.11761	1.94838	1.92832	2.65407	2.4574	1.79522	2.28905	1.76471	1.97143	1.59326	0.975885	2.20975	1.99402	2.03279	2.05724	1.88267	1.40343	2.56954
	0.0539684	-0.029987	P30519	P30519	Heme oxygenase 2	HMOX2	45.6	49.4	42.4	35.8	42.4	45.9	49.4	11	12	11	10	11	13	13	TRUE	31	31	30	15	12	18	31	3.69626	2.80715	3.37053	2.936	3.39824	3.93054	3.29732	3.37488	3.35149	4.10935	3.59145	4.25057	3.70276	3.77748	4.09952	3.59947	3.6578	3.31792	2.84811	2.1197	2.56695
	0.8849	-0.447937	P30520	P30520	Adenylosuccinate synthetase isozyme 2	ADSS	25.9	27.4	23.5	5.9	9.2	9.4	27.4	9	10	8	2	3	3	10	TRUE	21	18	18	2	3	4	21	1.51088	0.43339	0.62225	1.35161	0.499136	1.26496	1.09069	1.35881	0.508034	0.332636	-0.107109	0.479391	1.19203	1.18622	0.959406	1.09791	1.56537	0.349138	1.07309	0.55143	1.15602
	0.279892	0.2042	P30530;Q12866	P30530	Tyrosine-protein kinase receptor UFO	AXL	14.5	11.3	11.7	14.3	13.8	13.3	14.5	10	8	8	9	9	9	10	TRUE	14	17	14	10	10	13	17	2.48863	1.86543	2.13393	3.03628	2.6068	2.58711	2.62894	1.99374	1.90174	2.75437	2.65384	2.51879	2.34022	3.23791	2.33698	1.22749	1.81606	2.26756	1.64106	0.540281	1.66658
	0.0377009	-0.137527	P30536	P30536	Translocator protein	TSPO	4.7	0	0	4.7	4.7	0	4.7	1	0	0	1	1	0	1	FALSE	2	0	0	1	1	0	2	-2.76981	-2.9418	-3.2942	0.681288	0.777369	-0.246105	1.48929	-0.76927	-0.888016	1.05641	0.138557	-4.71109	1.51092	1.44995	-4.19769	0.701466	-1.86717	-0.456425	-0.529848	2.12024	-4.04389
	0.685603	0.410298	P30566	P30566	Adenylosuccinate lyase	ADSL	30.6	34.5	27.9	15.5	12.2	24	34.5	10	11	10	6	4	9	11	TRUE	16	18	19	8	6	9	19	2.56973	2.75735	2.47406	2.28773	2.57198	2.79336	2.71073	2.59151	2.3821	2.42222	2.81547	2.42581	1.73507	2.62724	2.91294	2.1018	0.94537	2.56363	2.68986	2.17514	2.86291
	0.0444547	0.108885	P30740	P30740	Leukocyte elastase inhibitor	SERPINB1	14.8	0	8.7	5.5	5.5	2.6	14.8	3	0	2	2	2	1	3	TRUE	5	0	3	2	1	3	5	-2.13142	-3.24834	-1.11246	-3.5076	-1.69841	-1.60083	-0.812443	-4.54018	-3.44548	-2.68364	-3.10414	-2.06377	-2.04387	-3.37961	-0.796165	-4.96285	-1.49659	-4.62389	-0.982689	-4.18522	-3.90186
	0.274205	0.362735	P30825	P30825	High affinity cationic amino acid transporter 1	SLC7A1	3.3	4.8	6.4	4.6	3.8	4.3	6.4	2	2	3	3	1	3	3	TRUE	4	4	6	7	3	5	7	1.65215	0.615017	0.275818	1.42471	1.7654	1.35631	-0.461887	1.46383	1.33414	1.65359	0.644453	0.385313	0.878704	1.26441	0.924635	-0.447208	-1.31616	1.53865	0.921392	-1.09307	-0.0492859
	0.637864	-0.63964	P30837;O94788	P30837	Aldehyde dehydrogenase X, mitochondrial	ALDH1B1	24.4	32.3	31.5	0	0	7	32.3	9	12	12	0	0	2	12	TRUE	20	32	25	0	0	4	32	0.828342	0.56057	-0.451212	-1.454	-0.427216	0.0274506	0.149967	0.169857	0.719791	-1.4106	-0.977016	-0.196995	1.40102	0.142014	0.698294	0.819759	-1.33337	0.565132	1.7215	1.85628	1.51583
	0.642122	0.196248	P30876	P30876	DNA-directed RNA polymerase II subunit RPB2	POLR2B	20.4	21	21.3	19	23.9	27	27	17	17	17	16	20	24	24	TRUE	30	29	25	18	25	28	30	2.79402	2.8616	3.92771	3.06357	3.52231	2.72282	2.98411	2.88169	3.21152	3.04898	2.91403	3.45821	2.64179	2.62675	3.12205	2.75913	3.38956	2.78176	3.13437	2.28566	2.93433
	1.104	-1.0349	P31040	P31040	Succinate dehydrogenase [ubiquinone] flavoprotein subunit, mitochondrial	SDHA	19.7	29.1	26.1	1.7	1.7	2.3	29.1	9	13	12	1	1	1	13	TRUE	17	24	22	1	1	1	24	1.03149	0.891544	0.0635948	1.13868	1.2654	-0.0129871	1.26374	0.675877	0.7708	-0.314594	-1.65714	-0.832899	1.5657	1.03162	1.04103	1.83956	-0.0294628	0.666744	1.63825	1.51871	1.33292
	0.811093	0.662617	P31150	P31150	Rab GDP dissociation inhibitor alpha	GDI1	27.1	25.7	26.2	0	6.7	11.6	27.1	5	6	6	0	0	1	6	TRUE	9	12	10	0	0	1	12	-0.948656	-1.68307	-1.41613	-3.29654	-1.27364	-0.843924	-1.10898	-0.782639	-1.13257	-2.08182	-2.66859	-2.78063	-2.66654	-2.26939	-1.86889	-2.56164	-1.76129	-3.40318	-1.6651	-1.04235	-2.56621
	0.0109664	-0.00689252	P31153;Q00266	P31153	S-adenosylmethionine synthase isoform type-2	MAT2A	24.6	32.7	27.3	23	21.8	15.9	32.7	6	9	7	6	6	4	9	TRUE	10	14	12	8	6	4	14	2.90262	2.3264	2.76214	1.8074	2.43532	2.23952	2.55083	2.64135	2.3526	2.71782	3.31366	3.26191	2.47003	2.78417	3.24611	2.59371	3.24612	2.53938	2.13533	2.17201	2.7909
	2.43424	-1.33137	P31327	P31327	Carbamoyl-phosphate synthase [ammonia], mitochondrial	CPS1	21.5	26.5	23.3	4.7	5.3	5.5	26.5	25	26	26	5	5	7	26	TRUE	45	39	50	5	6	8	50	1.52047	0.353649	1.26283	2.15305	0.794596	-0.660538	1.50235	1.35104	1.51943	-0.272352	0.426073	0.76758	2.55776	1.77118	1.48013	2.74824	2.35154	2.37348	1.50997	2.41457	1.76052
	0.613344	-0.461486	P31350	P31350	Ribonucleoside-diphosphate reductase subunit M2	RRM2	11.6	18.5	11.6	7.2	7.2	15.2	18.5	3	5	3	2	2	4	5	TRUE	4	7	4	2	2	4	7	0.319008	0.459425	-0.467876	-1.17193	-0.013237	-0.918947	-0.709738	0	-0.942873	-0.690237	-0.971495	-0.26536	0.02285	-0.442892	-0.535103	-1.35415	0.953463	0.545046	-0.746502	-0.236986	-0.0251217
	0.0706509	-0.13663	P31431	P31431	Syndecan-4	SDC4	19.7	19.7	19.7	6.6	6.6	30.3	30.3	3	3	3	1	1	6	6	TRUE	5	6	3	1	2	7	7	1.20839	-0.693188	-0.133646	0.698269	0.549301	0.725731	0.0462761	-0.318258	-0.646387	-0.173912	-0.696436	1.41144	1.68863	0.702404	-0.00504303	-0.865141	-2.43572	1.35737	0.318111	-1.17484	0.0645199
	0.629549	1.92256	P31641	P31641	Sodium- and chloride-dependent taurine transporter	SLC6A6	2.7	2.7	0	2.7	2.7	2.7	2.7	1	1	0	1	1	1	1	FALSE	1	2	0	1	1	1	2	-4.45916	-1.12118	-3.44978	0.0918427	-4.16469	0.262917	0.733057	0.868429	-4.94405	0.784113	0.334063	-0.145521	0.713348	0.36656	-6.74431	-3.40936	-4.2303	-0.601189	1.2915	1.06057	0.963953
	0.245599	-0.405172	P31689	P31689	DnaJ homolog subfamily A member 1	DNAJA1	12.3	9.6	20.4	0	6.3	13.4	20.4	3	2	5	0	2	4	5	TRUE	8	3	7	0	2	4	8	1.23629	-1.14979	0.15888	-0.488956	-0.320156	0.502386	-0.490505	-0.169399	0.283321	-2.62411	-1.68405	0.206888	-2.6927	-0.3218	0.299717	0.634157	-0.308037	0.341837	0.0837212	0.526335	-1.12172
	0.134411	0.237299	P31930	P31930	Cytochrome b-c1 complex subunit 1, mitochondrial	UQCRC1	27.1	31	42.9	4	0	9	42.9	9	9	13	1	0	3	13	TRUE	11	17	23	1	0	3	23	-0.416132	-0.485592	-0.576864	-2.38849	-0.491339	-1.27017	-0.310162	-0.60622	0.267649	-0.979679	-2.70883	-0.0155659	-0.194218	-1.86218	0.490761	-2.70257	-1.62392	0.115532	0.627178	0.538284	-0.0190945
	0.00357524	-0.00539494	P31939	P31939	Bifunctional purine biosynthesis protein PURH;Phosphoribosylaminoimidazolecarboxamide formyltransferase;IMP cyclohydrolase	ATIC	27.9	27.4	25.7	0	0	2.9	27.9	14	13	11	0	0	1	14	TRUE	22	27	29	0	0	1	29	0.372587	-0.728271	0.360617	0.943005	-1.24651	-1.25788	-0.350393	-0.283531	-0.426592	-0.446991	-1.60018	-1.25595	0.179371	-0.752335	0.210474	-1.71637	0.162043	-2.41446	0.54357	0.953979	0.243324
+	1.71341	2.9854	P48730	P48730	Casein kinase I isoform delta	CSNK1D	11.1	7.2	7.2	9.9	14.9	8.7	14.9	3	1	1	1	1	1	3	TRUE	3	1	2	2	2	1	3	-4.64611	-1.05219	-3.57366	-2.15867	-1.60097	-3.31533	0.619188	-1.28099	-1.29699	-0.575808	-0.567741	-2.25905	-6.36936	-0.729494	-5.49244	-0.98118	-4.20421	-5.49711	-0.825878	-3.96214	-3.98995
	0.645118	-1.06033	P31943	P31943	Heterogeneous nuclear ribonucleoprotein H;Heterogeneous nuclear ribonucleoprotein H, N-terminally processed	HNRNPH1	20.9	21.6	31.4	0	10.2	3.8	31.4	1	3	5	0	1	0	5	TRUE	11	11	19	0	3	1	19	2.49953	2.25673	0.876478	-0.642675	0.953859	1.93159	1.41134	1.26663	2.75067	-2.25769	2.9338	-0.300886	1.36045	2.26793	2.52016	2.37097	1.75669	1.88967	1.81201	2.62766	2.032
	0.0368258	0.0292857	P31946	P31946	14-3-3 protein beta/alpha;14-3-3 protein beta/alpha, N-terminally processed	YWHAB	41.9	41.9	37.4	17.5	32.1	32.9	41.9	6	6	5	2	3	4	6	TRUE	21	20	23	2	5	5	23	3.14005	2.44914	2.95631	0.532572	2.94735	3.43409	3.34781	2.20105	2.24184	2.40881	2.60359	2.42346	2.64141	1.90826	2.70392	2.93084	1.78086	3.08556	3.09916	3.77082	2.74881
+	1.45595	2.30935	P61073	P61073	C-X-C chemokine receptor type 4	CXCR4	8.8	8.8	8.8	5.4	11.1	11.1	11.1	2	3	2	2	3	3	3	TRUE	3	4	3	2	2	2	4	-0.673512	-0.703859	0.245489	-1.7638	-1.11146	-0.218969	0.347656	0.598265	-2.34634	-0.312052	0.216755	-1.54248	-5.03976	-4.70963	-0.184946	-0.735409	-3.08308	-3.14149	-1.13109	-3.3152	-0.529161
+	1.46111	1.62085	Q3LXA3	Q3LXA3	Bifunctional ATP-dependent dihydroxyacetone kinase/FAD-AMP lyase (cyclizing);ATP-dependent dihydroxyacetone kinase;FAD-AMP lyase (cyclizing)	DAK	5.7	8.5	5.7	0	0	0	8.5	2	3	2	0	0	0	3	TRUE	3	4	4	0	0	0	4	-2.58904	-1.08535	-3.34759	-2.194	-3.15897	-2.889	-2.62328	-0.878147	-2.21726	-2.79276	-2.14376	-2.20165	-6.33246	-3.27625	-1.83595	-3.34548	-3.60765	-4.18415	-1.64098	-2.25061	-1.18948
	0.721013	0.867557	P31949	P31949	Protein S100-A11;Protein S100-A11, N-terminally processed	S100A11	8.6	15.2	23.8	8.6	15.2	18.1	23.8	1	2	3	1	1	2	3	TRUE	1	2	5	1	1	3	5	0.890759	-0.783247	0.437092	-2.50108	-0.0119591	-0.662392	-0.997093	-0.293987	1.34435	0.0954723	-0.147053	0.249786	-2.0287	-0.727791	0.495451	0.650507	-0.765276	-2.57806	0.903008	1.05575	-1.18584
	0.807908	-0.365649	P32004	P32004	Neural cell adhesion molecule L1	L1CAM	28.1	30.2	27.5	24.6	24.9	25.2	30.2	26	29	25	22	24	23	29	TRUE	56	68	58	24	25	24	68	4.71613	4.46284	4.49612	4.62345	4.45632	4.43642	4.55882	4.31433	3.86213	4.91054	4.46216	4.24048	4.65481	4.66746	5.68685	4.62784	4.49973	4.40565	3.71304	3.74668	4.03704
	0.131572	-0.120072	P32119	P32119	Peroxiredoxin-2	PRDX2	53.5	40.9	49.5	26.8	25.3	21.2	53.5	8	5	6	2	3	2	8	TRUE	14	7	11	2	4	3	14	1.24274	-0.142036	-0.316772	-2.3182	0.329266	0.433325	1.643	0.201071	0.72249	0.564222	0.489328	0.100739	0.883848	0.398745	1.06385	1.51416	0.963495	-0.382814	1.37496	1.6288	0.93956
	0.0567714	-0.112072	P32322	P32322	Pyrroline-5-carboxylate reductase 1, mitochondrial	PYCR1	5.6	0	0	0	5	5	5.6	1	0	0	0	1	1	1	TRUE	1	0	0	0	1	1	1	-2.31603	-2.8112	-5.31647	-3.49122	-2.15976	-4.65699	-2.17297	-5.58338	-5.01416	-3.75512	-4.53644	-3.69011	-3.43462	-4.81007	-1.77758	-4.50449	-4.29592	-5.25705	-3.98171	-2.08531	-4.10291
	1.58127	0.217186	P32455;Q9H0R5	P32455	Interferon-induced guanylate-binding protein 1	GBP1	23	21.6	22.3	17.7	22.5	19.6	23	11	10	11	7	10	10	11	TRUE	29	34	25	14	22	13	34	3.88106	3.46513	3.80645	3.26393	3.60061	4.08288	3.73298	3.68645	3.71339	3.59097	3.55802	3.4266	3.44085	3.69035	3.30303	3.45606	3.28301	3.232	2.22115	2.98439	3.01564
	0.122673	-0.26098	P32456	P32456	Interferon-induced guanylate-binding protein 2	GBP2	9.1	8	6.1	7.8	5.8	5.9	9.1	3	2	1	2	1	2	3	TRUE	3	2	1	2	1	2	3	-1.33106	-1.00954	-1.22109	-3.66719	-1.10902	0.401016	0.172268	-1.30381	-3.4771	-2.96492	-4.42287	-1.81204	-3.2383	-0.878683	-3.15076	-1.25081	-1.05608	-2.66797	-1.7587	-1.4541	-1.4657
	0.357166	-0.507716	P32780	P32780	General transcription factor IIH subunit 1	GTF2H1	7.1	7.1	7.1	4.4	2.7	6.6	7.1	2	2	2	2	1	3	3	TRUE	5	4	3	2	1	3	5	-1.87668	-0.83448	-1.90611	-3.48826	-3.09027	-0.120743	-2.00675	-1.82105	-1.87777	-1.04208	-0.613558	-4.0914	-0.747368	-1.40342	-1.07278	-0.509254	-3.24017	-1.43332	-1.17085	-1.53169	-2.25168
	0.290394	0.582512	P32856	P32856	Syntaxin-2	STX2	4.9	4.9	4.9	15.3	19.4	4.5	19.4	1	1	1	2	3	1	3	TRUE	2	2	3	3	3	1	3	-2.37235	-0.622713	-2.3206	-3.91418	-2.42262	-1.58423	-1.72058	-1.92231	-2.74997	-2.61255	-3.94471	-3.75935	-2.69339	-2.13885	-7.03654	-2.20763	-2.39108	-3.73705	-2.83207	-2.62066	-2.775
	0.158038	0.0888446	P32969	P32969	60S ribosomal protein L9	RPL9	33.9	51	51	54.2	30.2	28.6	54.2	6	8	8	9	6	5	9	TRUE	20	27	26	12	9	10	27	4.66286	4.58949	4.3927	5.45135	5.07475	4.17967	4.21973	4.21779	4.60271	4.26566	4.37656	3.93029	4.50702	4.4041	4.77716	4.14562	3.81644	3.42934	4.97969	4.23082	5.15905
	0.0123	-0.0077521	P32970	P32970	CD70 antigen	CD70	20.2	26.9	26.9	40.9	24.9	30.1	40.9	4	5	5	8	4	5	8	TRUE	11	11	11	13	8	10	13	3.02034	3.11504	3.38298	3.66534	3.23576	2.95041	3.10895	2.60152	2.99266	3.67449	2.83774	2.48834	2.79395	3.08865	3.50288	2.73294	3.00093	2.63087	2.10898	1.96002	2.27437
	0.0126143	-0.0309029	P33121	P33121	Long-chain-fatty-acid--CoA ligase 1	ACSL1	2	4.2	4.7	0	0	2	4.7	1	2	3	0	0	1	3	TRUE	1	2	4	0	0	1	4	-5.59368	-1.71826	-2.22478	-3.29547	-2.02444	-3.78858	-3.57705	-1.7777	-0.870672	-4.41185	-3.77328	-2.80612	-4.63448	-3.64813	-0.474432	-1.66142	-4.00629	-2.60649	-3.87451	-2.59355	-4.82862
	0.201982	-0.14455	P33176	P33176	Kinesin-1 heavy chain	KIF5B	35.9	33.4	30.3	16.7	27	36.6	36.6	22	20	19	11	17	21	22	TRUE	51	50	40	14	27	37	51	3.72551	3.75333	3.42764	3.50922	3.18485	3.76966	4.39795	3.69977	3.47588	2.84076	3.54733	3.8296	3.9266	3.38836	3.05925	4.36352	4.20779	3.71306	4.30069	4.4827	3.82896
	0.196604	-0.0853437	P33527	P33527	Multidrug resistance-associated protein 1	ABCC1	16.3	22.1	18.3	18.4	11.9	17	22.1	19	24	20	22	16	21	24	TRUE	33	46	35	25	18	29	46	4.5469	3.79437	3.99463	3.76866	3.35411	3.72852	3.69709	3.80943	3.28467	4.4101	3.43531	3.66961	3.77688	3.92533	3.72815	3.5576	4.07671	3.7536	2.97024	2.21413	3.56414
	0.158991	-0.109532	P33897;Q9UBJ2	P33897	ATP-binding cassette sub-family D member 1	ABCD1	20.3	26.4	16.5	28.3	27.1	22.1	28.3	10	13	9	14	15	14	15	TRUE	16	25	18	19	19	19	25	3.16077	2.92164	3.34831	4.22166	3.25747	3.15198	2.05356	2.77709	2.4884	3.71573	3.03365	3.25424	2.79583	2.90539	3.25231	3.34812	3.14716	2.53105	2.0082	0.654108	1.76048
	0.0905932	-0.0940034	P33991;Q9UJA3	P33991	DNA replication licensing factor MCM4	MCM4	18.7	19.4	24.1	5.6	11.1	19.4	24.1	12	14	17	2	5	12	17	TRUE	21	23	28	2	5	14	28	1.95161	0.990728	2.02411	1.54039	1.76438	2.48452	2.41451	2.31989	2.67532	0.550392	1.46761	2.31292	2.29624	1.14844	2.01801	2.23992	1.99034	2.61173	2.7188	3.36961	2.78987
	0.0113847	-0.00710583	P33992	P33992	DNA replication licensing factor MCM5	MCM5	32	27.8	32.6	34.1	39.8	44.3	44.3	17	16	18	21	23	27	27	TRUE	31	24	29	28	36	40	40	4.97244	4.32388	4.52952	4.99694	4.90512	4.98933	4.97164	4.22483	4.36155	5.20086	4.68263	4.67495	4.71831	4.53045	4.98803	4.08602	5.16427	4.672	4.61376	4.4868	4.52883
	1.34425	-0.316043	P33993	P33993	DNA replication licensing factor MCM7	MCM7	34.2	34.8	34.9	16.8	16.4	25.2	34.9	20	20	20	10	9	15	20	TRUE	35	40	35	11	10	17	40	3.53529	2.8443	3.22894	4.21739	2.69178	3.38248	3.53173	3.05636	2.95206	3.40954	3.20194	3.05762	3.78926	3.42341	3.65143	3.73128	3.12736	3.38277	3.59987	2.97539	3.94371
	0.498057	0.638474	P34741	P34741	Syndecan-2	SDC2	7.5	7.5	7.5	7	4	15.9	15.9	2	2	2	1	1	3	3	TRUE	5	7	6	1	1	4	7	0.444899	-0.847946	-0.525011	-0.56955	1.20007	0.748581	0.336779	0.273264	0.000923157	0.0647545	0.750576	-0.262415	0.307976	0.38159	0.268158	0.865845	-1.74682	-2.74371	-0.609402	-0.899864	0.16651
	0.812308	1.3195	P34896	P34896	Serine hydroxymethyltransferase, cytosolic	SHMT1	4.8	4.8	4.8	0	2.9	4.8	4.8	1	1	1	0	0	1	1	FALSE	1	1	2	0	0	1	2	-1.69508	-1.18176	-5.53312	-3.03651	-2.77826	-2.69834	-1.59982	-1.70161	-1.95897	-2.3618	-2.67503	-2.5326	-6.83068	-2.3051	-1.13703	-2.8084	-2.7931	-4.87255	-1.123	-0.998322	-1.3885
	0.844153	-0.382231	P34897	P34897	Serine hydroxymethyltransferase, mitochondrial	SHMT2	22.4	35.1	37.7	26.4	40.5	31.7	40.5	8	12	13	11	14	13	14	TRUE	19	25	31	14	16	15	31	3.6084	2.96354	2.96539	3.15615	2.66051	2.53881	2.63585	3.15929	3.285	3.34191	3.01818	2.46733	3.57921	2.74555	4.12511	3.06702	3.3515	3.33254	3.92146	3.64056	3.23391
	0.502961	0.350118	P34932	P34932	Heat shock 70 kDa protein 4	HSPA4	35.7	34	41.1	2.7	8.2	10.7	41.1	19	17	22	1	4	4	22	TRUE	49	41	54	2	8	7	54	1.41122	0.861706	1.70043	0.727077	1.07247	0.953144	1.60391	0.857353	1.6624	0.581495	1.7633	0.508034	1.66028	0.543251	0.77215	0.97633	-0.0590401	0.982801	1.28511	2.98022	1.12879
	0.136573	0.0645485	P35052	P35052	Glypican-1;Secreted glypican-1	GPC1	25.4	27.4	28.1	25.4	29	18.3	29	10	10	11	9	11	8	11	TRUE	22	25	24	13	16	10	25	4.03882	3.48409	3.72774	4.26116	3.76259	3.73483	3.56203	3.87865	3.64424	3.92915	3.68554	3.34395	3.94341	3.74992	3.4025	3.34655	4.11723	3.09666	3.1714	2.88092	3.28755
	0.309077	0.103483	P35221	P35221	Catenin alpha-1	CTNNA1	39.7	50.4	56.5	44.2	48.5	41.5	56.5	24	29	32	26	26	23	32	TRUE	76	88	97	48	54	52	97	6.52029	6.04512	6.43195	6.84843	6.31092	6.13945	6.05314	6.03802	6.25419	6.50601	6.30028	5.61094	6.17214	6.17545	6.19902	5.82352	5.93338	5.83818	5.95622	6.04629	5.96416
	0.418763	0.504778	P35222	P35222	Catenin beta-1	CTNNB1	38	37.1	35.6	35.1	38.8	40.2	40.2	18	17	16	17	18	18	18	TRUE	49	53	50	22	32	23	53	3.66898	5.80143	5.87419	4.60465	4.47481	4.15992	5.37465	5.05819	3.4073	4.63798	5.6412	4.23608	3.41878	3.28649	6.2055	4.30528	4.40152	3.70918	5.40391	3.34392	3.09468
	0.282816	-0.203994	P35232	P35232	Prohibitin	PHB	43	32.4	37.5	27.9	31.6	30.5	43	10	7	9	8	8	8	10	TRUE	19	17	20	10	8	10	20	3.68826	3.69353	2.5931	2.93308	2.97376	2.58848	3.49516	2.53617	2.94242	3.28165	2.75913	2.36039	2.8277	2.75796	4.32279	3.10505	2.85303	2.73235	4.00639	3.99063	3.417
	0.432387	-0.59315	P35237	P35237	Serpin B6	SERPINB6	8.2	0	10.4	0	5.3	9.6	10.4	3	0	3	0	1	2	3	TRUE	6	0	3	0	1	2	6	-0.661011	-1.53276	-0.364616	-3.7341	-2.69532	-2.37172	-1.53367	-5.04191	-1.42712	-2.22333	-1.31057	-2.25476	-1.63442	-1.48767	-1.93967	-0.930346	-2.84328	-1.39708	-0.196709	-2.55587	-1.71376
	0.14536	-0.303849	P35240	P35240	Merlin	NF2	0	0	0	0	3.2	1.7	3.2	0	0	0	0	2	1	2	TRUE	0	0	0	0	2	1	2	-4.31168	-2.21498	-1.92303	-2.81246	-1.25834	-3.64252	-4.42352	-2.17735	-4.5855	-4.50454	-2.24117	-4.39239	-4.8115	-0.881559	-4.0483	-4.88313	-3.78903	-2.08787	-2.75728	-3.06821	-3.9166
	0.321147	0.475676	P35241	P35241	Radixin	RDX	28	25	22.8	13.6	27.6	24.5	28	5	4	3	2	6	4	6	TRUE	8	8	6	3	7	4	8	0.777454	-0.169195	0.477148	-0.710691	1.05028	1.52745	0.426306	0.0136223	-0.425983	0.302643	0.4709	0.672192	-0.491377	-0.846569	0.361782	1.81388	-2.71874	0.486643	-1.63407	1.79063	1.0524
	0.337896	0.377226	P35249	P35249	Replication factor C subunit 4	RFC4	12.1	11.6	16.3	0	8	3	16.3	3	3	3	0	2	1	3	TRUE	5	7	4	0	2	2	7	-0.54282	-2.57272	-3.52617	-3.56788	-2.97656	-1.92223	-1.41594	-1.79127	-1.80651	-2.44611	-0.486563	-2.12645	-0.627228	-3.47324	-2.32087	-2.05148	-1.32045	-2.54292	-1.14478	0.369465	-3.56371
	0.0722544	0.0768077	P35250	P35250	Replication factor C subunit 2	RFC2	28.8	15.3	27.7	20.6	20.9	9.6	28.8	7	4	8	6	5	2	8	TRUE	11	9	12	8	6	3	12	-0.316042	0.259752	1.78598	0.434336	0.812893	0.304655	1.07056	0.425701	1.45001	1.05052	0.414972	0.0647717	-0.301003	0.74934	0.757818	-0.204597	1.55494	1.45918	0.547939	0.827316	0.913647
	0.649159	-0.64192	P35251	P35251	Replication factor C subunit 1	RFC1	6.4	6.4	6.4	27.5	26.8	30.1	30.1	5	5	5	25	25	28	28	TRUE	7	9	9	27	27	34	34	1.49283	1.62715	2.42601	2.61287	2.58632	2.86954	0.701506	1.00402	1.47922	2.78116	2.1434	2.02826	1.75643	1.51164	4.04778	1.81848	2.68678	2.16797	2.0439	2.87847	1.63179
	0.299219	-0.162271	P35268	P35268	60S ribosomal protein L22	RPL22	50.8	50.8	51.6	19.5	30.5	31.2	51.6	4	4	5	3	3	4	5	TRUE	11	12	12	3	4	5	12	4.20909	3.52503	3.66078	4.27366	3.66413	4.27599	3.46022	3.496	3.83552	2.69065	3.11818	4.27039	3.76472	3.68459	3.78616	3.50635	3.71111	3.39164	4.32353	4.178	4.32027
	0.712604	-0.808534	P35270;REV__Q16649	P35270	Sepiapterin reductase	SPR	15.3	8.4	5.7	5.7	5.7	9.6	15.3	3	2	1	1	1	2	3	TRUE	5	4	2	1	2	2	5	-0.0919647	-0.51293	-0.297764	-0.160503	-2.95981	-0.869925	-0.0956764	-0.99473	-2.63034	-1.09618	-0.172869	-2.67595	-1.14485	-0.272194	1.04029	-0.656574	-1.35295	-0.428253	0.0662956	-1.34679	-1.83875
	0.757095	1.11095	P35520	P35520	Cystathionine beta-synthase	CBS	4.4	4.4	6.2	1.8	3.8	6	6.2	2	2	2	1	2	2	2	TRUE	2	3	3	1	2	2	3	-2.50796	-4.74512	-1.1195	-1.97791	-4.2925	-3.01747	-1.16594	-1.71929	-2.55217	-1.56337	-2.71481	-2.40859	-2.76167	-3.14639	-6.35977	-2.68913	-2.84246	-0.990473	-0.358154	-1.79971	-0.983866
	1.46133	0.982826	P35573	P35573	Glycogen debranching enzyme;4-alpha-glucanotransferase;Amylo-alpha-1,6-glucosidase	AGL	5.2	5.5	7.4	4.6	4.4	4	7.4	7	7	9	5	6	6	9	TRUE	6	9	10	5	7	6	10	-0.599567	1.28385	0.774263	0.365807	0.991385	0.678585	1.10439	0.725834	1.22503	1.0634	0.422771	0.495626	-1.28131	0.0601864	-0.91201	-0.288534	1.3368	0.224955	1.40601	0.560213	-2.95696
	1.263	0.269454	P35579;REV__Q9UKV3	P35579	Myosin-9	MYH9	59	57.2	56.8	58	55.5	55.9	59	111	107	111	109	105	102	111	TRUE	723	746	752	243	288	333	752	10.638	10.4566	10.6654	10.7903	10.6988	10.7127	10.4724	10.4522	10.4199	10.6297	10.4916	10.4092	10.1353	10.6151	10.5006	10.0305	10.1356	9.84126	10.1396	10.0586	10.3169
	0.202536	0.157021	P35580	P35580	Myosin-10	MYH10	22.8	23.4	21.1	19.9	23.8	23.2	23.8	22	20	20	18	22	24	24	TRUE	36	32	38	22	26	25	38	2.64935	2.60902	2.59631	2.45324	2.38742	3.48974	2.57448	2.04663	1.81856	2.31196	3.04898	3.25689	2.43769	3.12005	2.28363	1.482	2.41693	2.37506	2.24418	2.29239	2.19466
	0.514758	-0.166936	P35606	P35606	Coatomer subunit beta	COPB2	20.6	21.7	22.4	11	13.1	17.1	22.4	13	13	13	6	7	9	13	TRUE	19	25	20	7	8	9	25	2.47809	2.15205	2.42948	2.64964	1.96232	1.92123	2.42359	2.16449	2.53416	1.97589	1.82884	2.44145	2.41479	2.80073	2.0711	2.51979	2.25284	2.31079	2.15924	2.88867	2.43519
	0.254191	0.247955	P35610	P35610	Sterol O-acyltransferase 1	SOAT1	12	14.5	8.4	10.2	14.5	14.5	14.5	5	7	4	6	7	8	8	TRUE	9	11	10	10	9	11	11	3.76112	3.04388	2.51117	2.76794	2.89287	3.25988	1.58957	3.71423	2.55894	3.39445	2.37328	2.04542	1.68508	2.14234	3.35828	2.71518	2.03831	2.24896	1.94861	1.44905	2.25616
	0.29817	-0.377893	P35611;P35612	P35611	Alpha-adducin	ADD1	1.8	2	1.6	0	0	1.1	2	1	1	1	0	0	1	1	FALSE	1	1	1	0	0	2	2	-5.14976	-3.16695	-4.49677	-4.14022	-3.71726	-2.3738	-4.09923	-3.41133	-2.70718	-3.68615	-4.0673	-2.8205	-3.35739	-3.36669	-1.43329	-4.51987	-1.90177	-3.94533	-2.1214	-1.72628	-2.46469
	0.234531	0.131309	P35613	P35613	Basigin	BSG	33.5	30.9	30.9	26.5	32.2	32.2	33.5	9	8	7	7	9	9	9	TRUE	37	45	28	13	18	18	45	5.87437	5.90654	6.02241	6.06249	5.85121	6.10658	6.08541	5.64562	5.74435	5.09949	6.15775	5.68946	5.73054	5.75573	6.12226	5.12794	5.84058	5.05716	5.60133	5.31803	5.50609
	0.0522013	0.0852769	P35637	P35637	RNA-binding protein FUS	FUS	6.7	6.7	11.4	8.9	8.9	8.9	11.4	1	1	3	1	1	1	3	TRUE	5	5	9	6	5	4	9	1.88648	0.786098	1.00735	1.35369	1.93117	-0.0888786	0.451233	0.628355	2.34562	2.52101	1.36368	-0.471722	1.63386	1.01773	1.53802	1.51682	1.19974	-0.579649	2.01759	0.958046	0.672167
	1.51904	-0.718819	P35658	P35658	Nuclear pore complex protein Nup214	NUP214	12.9	13	13.5	0.8	3.2	6.3	13.5	17	17	17	1	4	9	17	TRUE	27	24	27	1	5	9	27	1.04967	0.992422	0.300825	-2.02484	0.941841	1.31399	1.0608	1.17585	0.935173	0.468096	1.58364	1.78197	2.2374	2.06524	1.69108	1.09532	2.56622	1.6632	1.29526	1.20659	2.13044
	0.497589	-0.338914	P35659	P35659	Protein DEK	DEK	28.8	28.8	30.7	17.9	23.5	35.7	35.7	9	8	10	6	8	13	13	TRUE	13	14	16	6	10	19	19	3.38733	2.56879	3.21719	3.31044	2.6839	2.82528	2.50926	2.92023	3.26413	2.41003	2.42806	3.19311	1.99437	2.69338	3.90098	3.38591	3.59662	3.18704	3.4713	2.93089	3.33262
	0.73084	-0.752091	P35998	P35998	26S protease regulatory subunit 7	PSMC2	27.5	31.6	42.7	0	8.3	0	42.7	9	10	13	0	2	0	13	TRUE	15	18	21	0	2	0	21	0.245413	-0.750851	0.152697	-0.740772	-2.01642	-0.980387	-0.370853	-0.999615	0.144281	-0.974541	0.366148	-1.58997	0.300913	-0.118843	0.667688	0.702534	1.29084	-1.75513	-0.283026	0.196808	0.0397892
+	1.59801	1.82734	Q9Y315	Q9Y315	Deoxyribose-phosphate aldolase	DERA	6.9	3.8	6.9	3.1	10.4	14.2	14.2	2	1	2	1	2	3	3	TRUE	3	1	2	1	2	4	4	-0.536694	-3.4461	-3.25616	-1.02821	-3.39291	-2.55738	-0.95792	-2.4234	-1.63547	-2.93318	-1.99122	-1.67305	-2.90328	-4.77122	-5.25023	-4.72497	-3.85783	-1.07076	-2.01353	-2.5694	-1.18476
	0.530618	0.930108	P36507	P36507	Dual specificity mitogen-activated protein kinase kinase 2	MAP2K2	12.2	8.8	12.2	0	8.8	0	12.2	2	1	2	0	1	0	2	TRUE	5	1	4	0	1	0	5	-0.879667	-2.57673	0.168058	-3.32573	-2.33853	-3.12777	-1.46472	-1.81996	-1.46214	-2.44345	-2.52629	-2.7352	-3.16318	-6.67606	-1.23628	-1.48199	-2.21648	-3.25842	-3.86831	-1.4852	-1.71795
	1.04361	-0.56619	P36542	P36542	ATP synthase subunit gamma, mitochondrial	ATP5C1	20.8	24.8	18.1	17.1	14.4	26.5	26.5	6	7	5	5	4	8	8	TRUE	8	13	7	6	4	15	15	2.73847	2.57467	1.90114	2.96192	2.6885	2.23922	1.50491	2.32592	1.70773	2.47719	0.947733	2.36398	1.69429	2.36539	2.7799	2.79097	2.33701	2.75704	3.04148	2.73594	2.3222
	0.101959	-0.0661335	P36578	P36578	60S ribosomal protein L4	RPL4	43.3	43.1	43.8	29	37.5	44.5	44.5	21	22	23	12	17	22	23	TRUE	58	60	73	12	27	28	73	5.99775	5.71046	5.81954	6.36744	5.01202	5.85797	5.83402	5.60701	6.21462	4.91897	5.85451	6.38327	6.3537	5.80775	5.66422	6.0099	5.87385	5.49979	6.1565	6.04723	6.10695
	0.906071	-0.821851	P36776	P36776	Lon protease homolog, mitochondrial	LONP1	19.8	14	21.5	1.4	5.9	6	21.5	13	9	13	1	5	5	13	TRUE	20	15	19	1	8	5	20	0.432999	0.218224	1.25378	0.631172	-0.306206	0.713657	1.23893	0.480429	1.24478	-0.982584	1.62166	-0.00365067	1.66733	0.322651	0.956188	1.97013	1.3847	2.22967	1.79062	2.18398	1.12634
	0.258643	0.180276	P36871	P36871	Phosphoglucomutase-1	PGM1	26.5	37.2	29.2	22.4	18.3	31.1	37.2	13	17	14	10	8	15	17	TRUE	25	26	27	10	11	17	27	2.79503	3.4668	2.99195	1.74813	2.99623	3.17732	2.72988	3.11705	2.71289	3.10232	2.16958	3.29682	2.35686	2.96214	2.92916	1.62861	2.92064	3.24948	2.77021	2.0031	3.20768
	1.13153	1.00705	P36873	P36873	Serine/threonine-protein phosphatase PP1-gamma catalytic subunit	PPP1CC	22.3	15.2	25.1	7.1	23.2	7.7	25.1	3	3	2	1	1	0	3	TRUE	5	6	4	1	1	0	6	-1.67568	-0.991001	-2.09082	-1.5108	-1.69186	-2.21891	-0.478455	-0.705566	-1.44412	-2.03539	-2.64887	-0.719465	-2.67238	-3.05295	-1.09297	-3.37121	-1.52678	-2.35787	-0.490376	-0.781664	-0.89329
	0.048559	-0.0844183	P36897	P36897	TGF-beta receptor type-1	TGFBR1	2.8	3	3	3	3	6.4	6.4	1	1	1	1	1	2	2	TRUE	1	1	1	1	1	2	2	-0.777033	-1.29011	-1.47163	-1.58672	-0.67951	-1.22398	-3.69327	-1.13176	-1.64147	-0.634863	-3.47362	-1.2501	-1.84763	-1.55744	-0.844593	-1.48307	-3.06514	-2.52071	-1.16306	-1.07317	-3.88141
	0.862378	1.18425	P36915	P36915	Guanine nucleotide-binding protein-like 1	GNL1	6.1	8.1	3.5	2.1	1.6	6.8	8.1	3	4	2	1	1	4	4	TRUE	4	5	3	2	1	4	5	-5.64159	-1.78554	-1.794	-1.51024	-2.84865	-3.50748	-0.972776	-0.928333	-1.82305	-1.33593	-3.66319	-1.28519	-2.96196	-1.88126	-5.13978	-2.20522	-1.06281	-3.86292	0.0518532	-1.88238	-0.656237
	0.181929	-0.186603	P36952	P36952	Serpin B5	SERPINB5	28.8	33.1	33.1	0	0	0	33.1	8	10	10	0	0	0	10	TRUE	13	14	15	0	0	0	15	-0.291803	-1.30535	-0.118134	-2.13894	-1.66502	-0.562656	-0.263783	-0.594976	-0.38562	-0.664087	-2.38748	-1.63282	-1.49541	-1.0783	-0.359295	-0.450647	-0.165695	-1.2598	-0.697577	0.622963	0.0975685
	0.189502	0.395491	P36957	P36957	Dihydrolipoyllysine-residue succinyltransferase component of 2-oxoglutarate dehydrogenase complex, mitochondrial	DLST	5.5	11.9	7.9	0	12.4	9.3	12.4	2	4	3	0	4	3	4	TRUE	4	6	6	0	4	4	6	-1.04836	-6.36064	-0.794703	-2.69488	-1.11298	-1.02474	-0.678192	0.353708	0.637465	-2.89572	0.956394	-0.21887	-2.80581	-0.894033	-1.3309	1.07034	-1.25774	0.999985	0.559046	1.67084	0.162954
	0.847242	0.617528	P37108	P37108	Signal recognition particle 14 kDa protein	SRP14	54.4	54.4	54.4	48.5	55.9	44.1	55.9	5	5	5	4	5	4	5	TRUE	16	11	22	4	6	7	22	3.25887	3.08589	3.05442	3.36203	3.52206	1.96705	2.11603	3.09949	3.47583	3.50315	3.98132	3.47124	3.19766	3.05882	3.3336	1.43399	2.54917	2.36865	2.97329	2.95187	3.24272
	0.139134	0.263336	P37235;P84074;P61601	P37235;P84074;P61601	Hippocalcin-like protein 1;Neuron-specific calcium-binding protein hippocalcin;Neurocalcin-delta	HPCAL1;HPCA;NCALD	16.6	21.8	10.9	5.2	5.2	9.3	21.8	3	5	2	1	1	2	5	TRUE	6	7	2	1	1	2	7	-1.46673	-1.35792	-0.822376	-2.43437	-1.61566	-1.62426	-1.56714	-0.0585308	-2.04446	-1.55622	-2.96176	0.372643	-1.42397	-0.423597	-1.48372	-0.171774	-2.19809	-3.69434	-1.72607	-1.78807	-1.80412
	0.219877	-0.150718	P37268	P37268	Squalene synthase	FDFT1	19.2	17.5	19.4	19.9	23	19.4	23	6	5	6	8	9	7	9	TRUE	11	10	12	9	9	10	12	2.76165	2.8225	0.725569	2.62476	2.39585	2.46506	2.26826	1.62482	2.00878	2.89691	2.71579	2.6576	2.08326	2.6414	3.34695	2.2585	2.67597	2.07039	1.48013	1.87126	2.55717
	0.5751	0.525632	P37802;Q9UI15	P37802	Transgelin-2	TAGLN2	48.7	48.7	48.7	19.6	43.7	22.6	48.7	9	10	10	3	8	4	10	TRUE	28	34	33	4	11	5	34	3.52147	1.92821	2.64475	1.68127	2.81515	2.34162	3.19484	2.64581	2.67789	2.28853	3.07234	1.98508	2.43033	1.46046	2.83586	1.49644	0.928579	3.55904	3.41257	4.18301	3.33994
	0.337108	0.11573	P37837	P37837	Transaldolase	TALDO1	28.8	25.8	29.1	13.1	23.1	23.7	29.1	9	9	10	4	7	9	10	TRUE	25	22	23	4	7	12	25	3.81355	3.64223	3.7989	4.0782	3.81609	3.38545	4.08478	3.12996	3.5913	3.37677	3.50925	3.36188	3.18415	3.64266	3.5298	3.21747	3.43945	3.34604	4.05341	3.39284	3.61279
	0.191865	-0.238986	P38117	P38117	Electron transfer flavoprotein subunit beta	ETFB	16.1	27.1	26.3	3.9	11	16.5	27.1	4	7	5	1	2	4	7	TRUE	6	13	8	1	2	5	13	-0.416487	0.446001	-0.880953	-2.53116	-1.60014	1.11289	-0.304432	1.1039	-1.54641	-1.45153	-0.750111	0.757746	-0.221329	-0.648096	0.742916	-0.633108	-0.109514	0.112217	0.281828	1.95391	0.183186
	0.447753	0.4953	P38159;O75526;Q8N7X1	P38159	RNA-binding motif protein, X chromosome;RNA-binding motif protein, X chromosome, N-terminally processed	RBMX	16.9	29.4	29.7	31.7	34.8	49.9	49.9	2	3	4	2	4	6	6	TRUE	11	17	19	15	15	31	31	4.84976	4.05777	4.34087	5.15985	5.15688	3.51417	2.78922	4.78679	4.81407	5.15982	4.57052	5.51829	4.96497	4.54338	3.49318	4.77787	2.83917	4.04836	5.0961	5.27596	5.3228
	0.905881	1.96192	P38398	P38398	Breast cancer type 1 susceptibility protein	BRCA1	0	0	0.9	0.9	2	1.3	2	0	0	1	1	2	1	2	TRUE	0	0	2	1	3	1	3	2.20475	-4.15911	-5.75836	-3.38833	-4.39019	-2.90074	-4.4638	-3.39368	2.02101	-2.65278	-4.42643	-3.94102	-4.97148	-6.27312	-6.67924	-3.69446	-3.92852	-3.08142	-3.73718	-3.06446	-4.98903
	0.0682037	0.142383	P38432	P38432	Coilin	COIL	9.5	5.6	7.1	5.6	8.3	6.2	9.5	4	2	3	3	4	3	4	TRUE	6	4	4	4	4	3	6	-0.945738	-0.898466	-1.0801	0.149954	-0.88336	-0.410286	-0.371502	-0.982983	3.17718	-0.757687	-1.40505	-1.25697	-0.404331	-0.719687	-1.61267	0.0619946	0.0710297	0.152349	-1.90492	-2.2586	-1.04428
	0.502444	-0.341271	P38435	P38435	Vitamin K-dependent gamma-carboxylase	GGCX	4.9	6.7	4.9	9	7	4.2	9	3	4	3	6	5	3	6	TRUE	5	6	4	6	5	3	6	0.924988	1.02595	0.86726	2.13701	-0.436947	0.44944	0.224382	0.933399	0.265749	1.64726	0.132082	0.339916	1.63154	0.930046	1.101	0.98119	0.935307	0.0113316	0.2054	-0.174868	0.587168
	0.355648	0.313832	P38571	P38571	Lysosomal acid lipase/cholesteryl ester hydrolase	LIPA	9	2.8	2.8	2.8	9	2.8	9	2	1	1	1	2	1	2	TRUE	2	1	2	2	2	1	2	-5.51194	-2.10941	-1.64777	-2.75742	-3.21137	-2.09946	-1.05134	-2.40242	-2.82076	-2.25972	-1.87152	-2.99119	-1.72941	-2.00482	-2.95124	-2.40263	-3.52129	-2.67055	-2.47191	-1.30695	-2.49044
	0.606234	-0.521757	P38606	P38606	V-type proton ATPase catalytic subunit A	ATP6V1A	18.2	14.6	19.4	1.9	3.7	2.3	19.4	10	8	10	1	2	2	10	TRUE	21	12	17	1	2	2	21	0.488699	0.236393	-0.746641	0.640028	-0.3766	-0.927853	0.884212	-0.947857	-0.0826416	-0.0944519	-1.47201	-1.2958	0.020483	-0.483112	-0.104448	-0.348289	1.00952	0.0278397	1.17419	0.406273	1.10575
	0.150433	-0.181451	P38646	P38646	Stress-70 protein, mitochondrial	HSPA9	24.9	28.6	27.4	7.7	6.6	5.6	28.6	14	16	14	4	3	3	16	TRUE	30	32	36	5	3	3	36	2.10124	1.60315	1.33619	2.00918	1.47105	1.19297	1.922	1.8933	1.97531	1.71846	1.01933	-0.268866	2.26568	0.733456	2.18211	2.1983	0.761105	1.20759	2.4073	4.68402	2.04149
	1.37022	-0.961508	P38919	P38919	Eukaryotic initiation factor 4A-III;Eukaryotic initiation factor 4A-III, N-terminally processed	EIF4A3	28.7	31.9	36.3	9.5	8.8	19.7	36.3	8	9	10	2	2	5	10	TRUE	15	20	17	2	2	6	20	1.74572	1.24449	1.31473	1.71524	-0.25013	2.0287	1.1358	1.57696	2.07499	0.210321	-0.0880489	2.19722	1.59221	1.96341	2.49193	2.04528	2.46457	2.31887	2.38086	2.80884	2.12917
	0.716395	-0.587241	P38935	P38935	DNA-binding protein SMUBP-2	IGHMBP2	0	3.3	3	3.7	3.6	8.2	8.2	0	2	1	1	3	6	6	TRUE	0	2	1	1	3	8	8	-1.9142	-4.50101	-2.08159	-0.928848	-0.877905	-0.683758	-1.70662	-2.25034	-1.9445	-2.10834	-2.71636	-1.39195	-0.360157	-0.734417	-3.02506	-1.47274	-1.32902	-1.67327	-1.51608	-1.48584	-3.02256
	0.542993	0.465604	P39019	P39019	40S ribosomal protein S19	RPS19	40.7	42.1	42.1	49	40.7	51	51	7	9	9	7	7	10	10	TRUE	14	21	24	9	10	15	24	4.33774	3.71074	3.96003	3.61606	5.06588	4.39866	3.6815	4.67047	4.74909	3.12858	4.71883	5.04421	4.59925	4.37158	3.96746	4.06734	2.71976	3.47368	4.97083	4.55026	4.88036
	0.00472754	-0.00112693	P39023	P39023	60S ribosomal protein L3	RPL3	41.4	40.2	38	34.7	36.5	32.8	41.4	13	13	13	11	12	10	13	TRUE	55	42	68	20	18	29	68	6.08122	5.65213	5.58177	5.331	5.43329	5.57389	5.54631	5.53478	5.5192	5.6561	5.2002	5.49308	5.71482	5.43465	5.52205	5.50746	5.34493	5.43253	5.84417	5.85798	5.97419
	0.23892	0.16888	P39656	P39656	Dolichyl-diphosphooligosaccharide--protein glycosyltransferase 48 kDa subunit	DDOST	26.8	37.9	30.9	26.1	29.2	27.6	37.9	9	11	10	10	11	10	11	TRUE	27	30	26	23	21	22	30	5.39046	5.25041	5.40445	6.23758	5.61933	4.62349	5.35785	6.22369	5.21176	5.60986	4.53894	4.70591	4.9362	5.38525	5.29514	4.9448	5.53944	4.53391	4.69293	4.92823	4.31199
	0.471564	1.18574	P39687	P39687	Acidic leucine-rich nuclear phosphoprotein 32 family member A	ANP32A	12.4	18.9	20.9	6.4	11.6	13.7	20.9	2	2	3	0	0	2	3	TRUE	7	8	9	2	2	3	9	-0.139013	0.0698795	-0.621208	-1.03566	-0.0203838	-1.01729	0.117971	-0.623848	-0.324173	-1.90351	-1.78131	0.123867	-7.14344	-0.916616	-0.379869	-1.19096	0.538002	-2.41255	0.317772	0.431368	0.302011
	0.256954	0.100509	P39748	P39748	Flap endonuclease 1	FEN1	33.2	36.3	33.2	43.4	45.5	43.4	45.5	10	9	10	12	12	12	12	TRUE	16	22	26	18	26	22	26	4.67324	3.0339	3.77233	4.17433	4.60039	4.26028	4.49766	3.93464	4.44853	4.04579	4.04353	4.05827	3.93332	4.10972	3.7373	4.45795	4.43929	3.74778	4.5411	4.33847	4.44193
	0.0392645	0.0815837	P40189	P40189	Interleukin-6 receptor subunit beta	IL6ST	3.2	11.2	3.2	4.9	10.5	10.8	11.2	2	6	2	3	6	7	7	TRUE	3	8	2	4	7	8	8	-2.64195	0.173008	-0.452417	0.972496	0.0798225	0.429789	-1.71743	0.725658	-1.8555	0.0957279	0.726837	0.397251	0.929632	0.111313	1.0721	-1.702	-0.379194	-2.14882	-0.750355	-0.588804	0.0403519
	0.437374	-0.625878	P40227;Q92526	P40227	T-complex protein 1 subunit zeta	CCT6A	17.5	17.5	22	0	10.5	11.7	22	9	8	10	0	4	6	10	TRUE	15	18	21	0	4	7	21	2.52843	0.825607	1.80113	1.48413	0.903793	2.34462	1.4462	1.59078	1.84324	-2.29407	1.10949	1.47387	2.04654	1.1985	1.13075	1.07038	1.67073	1.80789	1.70683	3.15018	1.20967
	0.0329683	0.0485411	P40261	P40261	Nicotinamide N-methyltransferase	NNMT	15.2	15.2	18.2	0	10.2	10.2	18.2	3	3	4	0	2	2	4	TRUE	5	5	5	0	2	2	5	-0.62389	0.343328	-0.265223	-2.13705	-1.75258	-0.917583	-0.505817	-0.651529	0.237623	-2.31348	-0.770901	-0.440184	-1.34929	-1.04663	-0.653595	0.00477791	0.451649	-2.14245	-3.02269	-1.3325	-0.0262794
	0.309397	-0.0871226	P40429;Q6NVV1	P40429	60S ribosomal protein L13a	RPL13A	20.7	20.7	26.1	30	30	34	34	5	5	7	6	6	8	8	TRUE	17	22	27	14	13	13	27	4.14052	3.90909	3.51839	4.6282	3.27792	3.61782	3.79218	3.76864	4.06316	3.95327	3.90476	3.62122	4.10475	3.92636	4.20281	3.86884	4.04258	3.48064	4.08645	4.03672	3.67355
	0.639851	-0.540465	P40616	P40616	ADP-ribosylation factor-like protein 1	ARL1	7.7	7.7	7.7	18.8	12.7	18.8	18.8	1	1	1	3	2	3	3	TRUE	1	1	1	4	7	5	7	0.124327	-0.153584	-0.0299568	0.0374413	0.267082	1.21194	0.0994968	0.0522442	-0.855558	0.118761	-0.397881	-0.794956	0.536118	1.01289	-1.01532	-0.34701	-0.196255	1.47447	-0.759481	-0.486216	-0.188763
	0.751519	0.31043	P40763	P40763	Signal transducer and activator of transcription 3	STAT3	30.9	32.6	26.1	32.1	27.9	32.9	32.9	16	17	13	16	15	17	17	TRUE	30	36	29	22	21	22	36	2.974	3.1241	2.98317	2.95073	3.30262	3.48647	3.27787	3.33951	3.10531	3.24744	3.45368	3.34052	2.61584	3.86604	2.66673	2.89837	3.29886	2.55592	2.30672	2.1397	3.00509
	0.0553646	0.0845572	P40818	P40818	Ubiquitin carboxyl-terminal hydrolase 8	USP8	6.4	2.1	3.7	0	1.5	1.7	6.4	4	2	3	0	1	2	4	TRUE	7	2	4	0	1	2	7	-1.28472	-1.3642	-1.89525	-1.73369	-2.35484	-1.24167	-0.585926	-1.877	-1.67581	-3.02207	-2.8585	-2.25686	-1.52007	-3.7438	-2.27502	-2.69452	-1.63306	-0.917032	-1.64356	-3.70965	-0.619862
	0.772184	-0.372768	P40925	P40925	Malate dehydrogenase, cytoplasmic	MDH1	26.9	31.4	34.7	16.8	20.4	22.8	34.7	7	8	9	4	6	6	9	TRUE	17	17	16	5	6	6	17	3.50366	3.06999	3.03269	2.48118	3.53516	3.20267	3.18458	2.94494	3.1611	2.43368	3.34475	3.23927	3.49655	3.2172	3.64578	4.29028	3.10661	2.78851	3.37431	2.91217	3.34124
	0.510878	0.413559	P40926	P40926	Malate dehydrogenase, mitochondrial	MDH2	38.2	46.2	55.3	18	17.2	16.3	55.3	11	12	14	5	4	4	14	TRUE	27	25	34	5	4	4	34	2.10737	2.75912	2.17405	-0.372728	2.11987	1.04651	2.40297	2.76118	3.61331	2.91054	1.52392	2.59503	1.98304	1.30063	3.00437	2.90965	2.25793	1.86998	3.51103	4.71542	3.34129
	0.288619	0.358495	P40937	P40937	Replication factor C subunit 5	RFC5	23.5	27.4	32.4	14.4	16.5	8.8	32.4	5	7	8	4	5	2	8	TRUE	6	14	9	6	5	2	14	-0.259815	0.561783	1.40686	-0.19948	2.01475	0.286463	-0.2404	2.55044	0.599115	0.502102	1.08857	-0.340431	-0.775475	0.707201	0.375145	-0.26685	0.614876	1.35352	0.237015	-0.46702	0.615578
	0.366563	0.512948	P40938	P40938	Replication factor C subunit 3	RFC3	29.8	26.7	26.7	10.7	34.3	32.6	34.3	8	7	7	3	8	8	8	TRUE	13	12	15	4	9	8	15	1.53489	1.45482	1.15495	1.59543	0.114687	2.06586	1.28885	1.21263	3.83736	0.534369	2.79859	1.59268	0.475019	1.47212	1.72729	2.03218	2.44295	0.037241	1.35554	0.428661	1.2261
	0.0828834	-0.0555547	P40939	P40939	Trifunctional enzyme subunit alpha, mitochondrial;Long-chain enoyl-CoA hydratase;Long chain 3-hydroxyacyl-CoA dehydrogenase	HADHA	32.5	32.6	36.6	16.9	31.5	36.3	36.6	17	18	20	11	19	23	23	TRUE	34	37	41	13	30	36	41	3.82157	3.65015	3.73123	3.49462	4.94886	3.9446	3.54679	3.75346	3.68996	3.43014	4.32965	4.58463	4.15675	3.36561	3.61531	4.39977	4.1973	3.93321	4.4428	5.1625	3.95677
	0.130304	0.0726859	P41091;Q2VIR3	P41091;Q2VIR3	Eukaryotic translation initiation factor 2 subunit 3;Putative eukaryotic translation initiation factor 2 subunit 3-like protein	EIF2S3;EIF2S3L	35.8	35.6	39.8	24.4	33.3	38.8	39.8	13	14	15	7	12	13	15	TRUE	29	30	32	9	14	15	32	4.39635	4.30716	3.99	3.97572	4.41919	4.40468	4.30805	3.86105	3.90502	3.85338	4.34183	4.72954	4.31465	4.35642	4.39178	3.84194	4.23658	3.42139	3.90259	3.68885	3.98496
	0.615514	-1.17797	P41221;Q9H1J7	P41221	Protein Wnt-5a	WNT5A	0	0	7.4	7.4	9.2	3.2	9.2	0	0	2	2	3	1	3	TRUE	0	0	2	2	3	1	3	-1.07166	-3.36367	-0.535116	-5.27347	-2.92037	-2.57022	-3.96281	-5.31819	-0.795942	-2.3348	-1.40302	-2.40751	-1.08693	-0.895039	-0.516275	-4.399	-2.31294	0.0557671	-5.25802	-4.24969	-4.50965
	0.167092	0.365581	P41223	P41223	Protein BUD31 homolog	BUD31	25	18.8	18.8	20.8	34	19.4	34	3	2	2	2	4	2	4	TRUE	3	2	3	3	5	2	5	-1.37828	-0.211905	-1.49074	-1.89428	-0.77018	-0.293146	-1.38664	-2.68647	-3.71308	-1.38404	0.256565	0.768486	-1.45588	-1.61071	-1.24248	-0.820625	-4.21546	-0.993502	1.432	0.697308	-1.66671
	2.16588	-1.21855	P41250	P41250	Glycine--tRNA ligase	GARS	20	27.9	25.4	1.8	8.7	10	27.9	12	15	16	1	4	5	16	TRUE	21	31	38	1	6	4	38	2.39122	1.24511	1.81827	1.70562	1.42823	2.0138	1.52368	1.71581	1.36974	0.204105	-0.267622	0.960123	2.13531	1.88574	1.74378	2.01265	2.84646	2.1932	1.90157	1.41892	1.78722
	0.0112939	-0.00536887	P41252	P41252	Isoleucine--tRNA ligase, cytoplasmic	IARS	33.9	32	32.9	36.4	30.5	33	36.4	32	32	33	37	30	36	37	TRUE	68	73	69	51	43	58	73	5.36098	5.07651	5.0992	5.03957	5.50599	5.5334	5.17893	4.58289	4.96382	5.41674	4.7605	5.24999	5.10022	5.43795	5.02854	4.96465	4.96712	4.6866	4.74801	4.40984	5.1357
	0.0802927	-0.196723	P41273	P41273	Tumor necrosis factor ligand superfamily member 9	TNFSF9	5.1	8.7	13	16.5	16.9	15.7	16.9	1	2	2	3	3	3	3	TRUE	1	3	3	3	4	3	4	-1.7198	-5.14602	-1.82115	-4.60753	0.0408821	-1.09456	-2.17245	0.110382	-2.30099	-1.63063	0.217575	-2.89732	-0.727928	-0.313383	-0.24103	0.593754	-2.75812	-4.04639	-0.98822	-4.61973	-1.31163
	0.688905	0.99956	P41440	P41440	Folate transporter 1	SLC19A1	5.1	5.1	5.1	7.8	7.8	7.8	7.8	1	1	1	2	2	2	2	TRUE	2	3	2	4	3	2	4	-0.205177	-3.70303	-1.35549	-0.613987	-2.76893	-1.16609	-0.888468	-1.3544	-1.41192	-0.368086	-0.752241	-1.67861	-0.618174	-0.749916	-5.30453	-1.54844	-1.61526	-2.61476	-1.434	-1.54931	-0.328947
	0.799693	1.19778	P41743	P41743	Protein kinase C iota type	PRKCI	3.7	3.7	3.7	5.7	11.2	0	11.2	1	1	1	2	4	0	4	TRUE	2	2	1	2	5	0	5	-4.15803	-0.920847	-5.67606	-1.79086	-0.208685	-0.505594	-0.077343	-0.451742	-0.590378	-2.22211	-0.790537	-3.60774	-1.12889	-0.921118	-3.41723	-1.80532	-4.12016	-3.5338	-3.63229	-3.56673	-3.09708
	0.0824849	-0.261072	P42126	P42126	Enoyl-CoA delta isomerase 1, mitochondrial	ECI1	9.3	11.9	12.9	5	5	8.3	12.9	2	3	2	1	1	2	3	TRUE	6	7	4	1	1	2	7	-0.0136185	0.55121	-1.17956	-2.30142	-0.125841	-0.623768	-1.46269	-0.746027	-2.08871	-2.99836	-2.68418	3.93398	0.660048	-0.490496	-2.23738	-1.46668	0.764244	-1.70929	-0.167555	-0.013052	0.123487
	0.0242834	-0.0176786	P42166	P42166	Lamina-associated polypeptide 2, isoform alpha;Thymopoietin;Thymopentin	TMPO	22.9	26.1	31.8	20.5	29	27.1	31.8	4	4	7	2	7	7	7	TRUE	27	32	33	10	20	19	33	5.16684	5.1674	5.35757	5.99936	5.99436	5.78878	4.61019	5.69979	5.08008	5.7221	5.55277	5.20994	5.33053	5.19781	6.18764	4.89672	5.19222	5.17602	4.22413	5.17823	4.67493
	0.404575	0.183128	P42167	P42167	Lamina-associated polypeptide 2, isoforms beta/gamma;Thymopoietin;Thymopentin	TMPO	51.8	58.8	54.2	53.5	50.7	49.8	58.8	10	10	7	12	11	12	12	TRUE	25	26	23	17	16	20	26	5.62279	5.03335	5.06345	5.6629	5.26725	5.69389	5.03395	4.88227	4.53137	5.80976	5.28284	5.01242	5.15527	4.9239	5.10385	4.97777	4.8776	4.41548	4.11886	4.60697	4.19425
	0.084682	-0.0609697	P42224	P42224	Signal transducer and activator of transcription 1-alpha/beta	STAT1	24.9	25.9	25.5	16.3	16.4	20.7	25.9	15	15	15	9	10	13	15	TRUE	27	29	28	12	11	14	29	3.15329	2.05502	2.98288	3.38272	2.88	2.69965	2.82584	2.19768	1.92126	2.95296	2.55966	2.90394	2.3154	3.35194	2.5831	2.32196	3.08035	2.0744	2.80524	2.42412	2.12405
	0.0660152	0.0471204	P42285	P42285	Superkiller viralicidic activity 2-like 2	SKIV2L2	20.2	19.6	20.4	17.9	13.5	21.3	21.3	18	17	18	13	14	17	18	TRUE	31	32	29	15	15	22	32	2.85569	3.13205	2.9497	3.58236	2.05297	3.96278	3.154	2.72856	3.39436	3.4072	2.24187	3.25473	2.82424	3.42892	2.81766	3.53332	2.93937	2.35447	3.1633	2.2723	2.83304
	0.22898	0.34879	P42330	P42330	Aldo-keto reductase family 1 member C3	AKR1C3	40.6	46.7	43.3	9.6	29.7	24.1	46.7	5	6	5	1	3	3	6	TRUE	18	14	14	2	5	4	18	2.15779	0.975853	1.96254	2.69982	2.18634	1.91395	2.02579	3.23172	2.2144	2.03257	2.46466	2.53229	1.61521	1.6268	3.30574	3.30823	3.01535	-0.462645	2.20675	3.77763	3.73727
	1.09259	0.459578	P42345	P42345	Serine/threonine-protein kinase mTOR	MTOR	7.3	6.6	7.3	5.4	5.3	3.9	7.3	13	13	14	11	10	7	14	TRUE	19	15	21	13	12	7	21	1.838	0.681469	0.361336	1.40662	1.57077	0.702925	1.5769	1.38726	1.64004	1.79091	1.54154	0.967148	1.73505	1.18374	0.292913	0.909033	0.701424	1.32417	0.0193005	0.0833874	1.50019
	0.118705	0.267419	P42356;A4QPH2;Q8N8J0	P42356	Phosphatidylinositol 4-kinase alpha	PI4KA	0	1	0	1.9	3.7	0.5	3.7	0	2	0	3	6	1	6	TRUE	0	2	0	4	6	1	6	-4.37345	-0.822929	-2.87135	-4.05144	-1.70655	-1.8515	-3.43557	0.0278492	-3.86541	-3.1804	-1.65401	-4.23425	-5.47679	-2.23392	-3.48631	-2.32967	-2.56511	-1.8545	-1.75827	-2.30313	-2.28293
	0.219046	0.0921125	P42677	P42677	40S ribosomal protein S27	RPS27	38.1	39.3	40.5	41.7	40.5	41.7	41.7	1	1	2	2	2	1	2	TRUE	9	8	10	7	7	9	10	5.00818	5.13591	5.14543	5.52171	5.17339	5.02095	4.85071	4.85889	5.13581	4.51298	4.60332	4.55971	4.4952	4.91086	5.08909	4.30797	4.8929	4.27272	4.85321	4.27099	4.7476
	0.0616669	-0.05815	P42695	P42695	Condensin-2 complex subunit D3	NCAPD3	5.3	7.1	7.5	7.4	5.1	6.1	7.5	4	6	6	9	6	8	9	TRUE	5	11	11	8	6	8	11	-0.256216	-1.47985	0.0532894	-2.69029	1.35863	0.138597	0.162155	0.921015	1.23208	1.35579	-0.119081	0.419165	1.1112	0.83696	-0.241899	0.801086	1.41057	0.402105	-0.524382	-0.897533	-0.228548
	0.424729	-0.470826	P42696	P42696	RNA-binding protein 34	RBM34	6	0	6	17.2	17.9	18.6	18.6	2	0	2	6	7	8	8	TRUE	2	0	3	6	7	8	8	-4.15262	1.19322	-1.49869	0.956825	0.364969	0.0920086	0.353333	-1.62883	0.717012	-0.0836353	-0.461195	0.0953102	0.991919	-1.5189	0.384932	0.998775	0.321018	0.639206	1.98464	0.380585	-1.05653
	0.075452	0.0252644	P42704	P42704	Leucine-rich PPR motif-containing protein, mitochondrial	LRPPRC	44.8	46.3	46.1	38.5	35.4	35.2	46.3	53	55	54	48	46	45	55	TRUE	127	122	130	66	62	56	130	5.86707	6.20457	6.30044	6.39033	5.97703	6.15115	5.9819	5.74459	5.99593	6.4643	5.91741	6.16297	6.21557	6.22509	5.9115	6.04832	5.84038	5.87465	5.58539	5.35839	5.47419
	0.302545	0.585357	P42765	P42765	3-ketoacyl-CoA thiolase, mitochondrial	ACAA2	17.9	29	26.7	5	8.3	3.3	29	5	9	5	1	2	1	9	TRUE	8	13	8	1	2	1	13	-0.949352	-3.04282	-0.629053	-1.34798	0.380589	-1.25138	-1.57526	-0.279911	-0.460697	-0.260197	0.432732	-2.45436	-1.10371	-1.00051	0.889887	-4.15823	-2.41774	-0.31954	-0.63765	1.40427	-0.931637
	0.130333	0.0883207	P42766	P42766	60S ribosomal protein L35	RPL35	21.1	21.1	29.3	17.9	25.2	21.1	29.3	3	3	5	3	4	3	5	TRUE	5	4	6	4	5	3	6	3.93968	4.53857	4.51189	5.20715	5.51838	5.13415	4.8315	4.49145	5.08354	5.15704	5.32938	4.31305	5.23511	4.95761	3.82517	5.05288	4.8353	4.76998	5.19905	4.10575	5.4295
	0.414049	0.499787	P42858	P42858	Huntingtin	HTT	2.6	2.5	1.2	2.5	4.8	4	4.8	4	4	2	5	8	9	9	TRUE	7	4	3	4	10	10	10	-1.14583	-1.23655	-1.80132	-2.91203	0.438473	-2.226	-0.590534	-1.00639	-1.75269	-1.15197	0.122173	0.22743	-0.983099	0.199566	-0.43466	-1.69466	-3.01843	-1.21941	-2.04828	-2.91189	-0.770443
	1.20277	-0.420879	P42892	P42892	Endothelin-converting enzyme 1	ECE1	32.6	31.4	27.7	21.7	22.2	12.6	32.6	17	16	15	13	13	7	17	TRUE	43	50	40	15	15	9	50	4.04733	3.46361	4.17183	3.73253	3.88014	4.17308	3.97949	3.82764	2.8669	3.99828	3.50873	3.32442	3.9971	4.13287	3.9365	4.24935	4.09494	3.61998	3.12555	3.20901	3.59588
	0.408133	-0.16666	P43007	P43007	Neutral amino acid transporter A	SLC1A4	19	19	14.7	16.5	14.7	12.2	19	5	5	4	4	3	3	5	TRUE	8	9	7	6	5	4	9	2.32248	1.93219	1.86061	2.00027	1.29279	2.80864	1.77435	1.68479	1.21998	2.45491	1.64732	1.69354	2.11157	2.09135	2.04228	1.59209	1.69576	1.9418	1.15771	0.773605	1.77183
	0.666126	0.499472	P43034	P43034	Platelet-activating factor acetylhydrolase IB subunit alpha	PAFAH1B1	21.7	12.9	18.8	0	0	0	21.7	8	5	6	0	0	0	8	TRUE	11	7	10	0	0	0	11	-0.811708	-1.27448	-1.62794	-2.34664	-3.30919	-0.246363	-0.584517	-1.60665	-1.43221	-1.66332	-1.42532	-1.54912	-0.82535	-1.53077	-1.09387	-2.81507	-2.49021	-2.50271	-0.496571	-0.894899	-0.878965
	0.561575	0.205607	P43121	P43121	Cell surface glycoprotein MUC18	MCAM	31	29.9	31.9	30.5	31.7	31.9	31.9	19	18	21	17	20	21	21	TRUE	44	42	46	25	29	27	46	5.22536	4.72073	5.25219	5.56854	5.59885	4.8266	4.91648	4.77748	5.35073	5.38594	5.43089	4.73066	4.853	4.76704	5.29896	4.9335	5.06702	4.43903	4.21393	4.48605	4.74824
	0.756297	1.25713	P43155	P43155	Carnitine O-acetyltransferase	CRAT	2.4	3.5	2.4	2.4	2.2	6.9	6.9	1	2	1	1	1	3	3	TRUE	1	2	1	1	2	3	3	-4.78152	-1.2742	-1.85574	-4.53889	-3.86516	-3.03856	-1.58689	-3.36155	-1.96355	-1.81978	-3.08934	-1.73678	-5.71997	-2.14948	-5.5503	-4.45184	-1.17034	-2.05871	-1.34364	-1.03607	-1.84711
	0.812867	-0.610051	P43243	P43243	Matrin-3	MATR3	28.3	35.2	34.9	13.8	29.5	31.6	35.2	16	23	22	8	17	18	23	TRUE	31	42	55	8	21	24	55	4.53829	3.47053	3.77623	3.37718	3.90845	3.58675	3.18857	4.21854	4.84475	2.69759	4.33846	4.01109	4.52392	3.94803	3.82663	5.35618	4.61443	4.69012	4.31626	4.65816	4.14014
	1.18502	-1.00985	P43246	P43246	DNA mismatch repair protein Msh2	MSH2	12.6	14.3	7.9	0	1.6	3.2	14.3	10	11	6	0	1	3	11	TRUE	18	13	10	0	1	3	18	-0.448919	-0.103523	0.113602	-0.769388	-1.48092	-0.124907	-0.292038	-0.500004	-1.83077	-1.04573	-2.92268	0.15436	-0.105717	0.280769	0.215118	-0.321167	0.215509	-0.66227	0.396496	-0.274988	0.0395699
	1.36187	-0.427205	P43304	P43304	Glycerol-3-phosphate dehydrogenase, mitochondrial	GPD2	23.1	29.7	33.8	15.3	11.7	28.7	33.8	13	17	18	9	7	15	18	TRUE	24	31	35	11	8	15	35	3.02359	2.88307	2.43147	2.73253	2.54316	2.24239	2.46426	2.40661	2.60297	2.09645	1.79031	2.11152	3.04638	2.62594	2.78733	2.21982	3.00692	2.34897	2.73383	2.74231	2.47787
	1.14881	-0.437513	P43307	P43307	Translocon-associated protein subunit alpha	SSR1	29	29	29	29	29	29	29	5	5	5	6	6	5	6	TRUE	23	29	31	14	12	18	31	3.88664	3.94251	3.45872	3.91259	3.50287	3.61851	3.82488	3.54264	3.03215	4.36401	3.64233	3.51556	3.7864	4.27018	4.53491	4.0696	4.15419	3.73137	3.8056	3.47904	3.67463
	0.422741	-0.294765	P43353;P48448	P43353	Aldehyde dehydrogenase family 3 member B1	ALDH3B1	2.4	7.1	4.9	13.5	8.1	12.2	13.5	1	2	1	3	3	3	3	TRUE	1	2	2	3	3	4	4	-1.19597	-1.29009	-1.58121	-1.10474	-0.930624	0.0189877	-2.01732	-1.20032	-2.08091	-0.683811	-0.974895	-2.21489	-1.43028	-1.52028	-1.07448	-1.55392	-0.431547	-1.39304	-1.89889	-0.589241	-1.15418
	0.144888	-0.235579	P43355;P43361;P43362	P43355;P43361	Melanoma-associated antigen 1;Melanoma-associated antigen 8	MAGEA1;MAGEA8	2.6	0	0	0	0	2.6	2.6	0	0	0	0	0	0	0	FALSE	1	0	0	0	0	1	1	-4.97717	-0.355953	-4.83598	-4.58652	-2.9103	-4.23099	-2.4237	-4.15761	-5.92846	-4.35815	-4.68562	-4.96691	-4.44403	-2.77199	-4.83663	-5.61274	-3.36559	-4.076	-2.23061	-1.98951	-3.04244
	0.361918	-0.484655	P43490	P43490	Nicotinamide phosphoribosyltransferase	NAMPT	25.7	14.5	18.3	2	15.5	10.8	25.7	10	7	8	1	5	4	10	TRUE	12	11	10	1	6	4	12	0.200489	-0.718376	0.63101	-1.20362	-1.84712	-0.528141	0.920708	-0.823868	0.145498	-1.8403	1.30396	0.775404	0.642641	-0.12953	0.924706	-0.715187	1.33665	1.33006	1.05882	0.480501	1.24096
	0.979232	1.33191	P43686	P43686	26S protease regulatory subunit 6B	PSMC4	14.1	13.6	16.7	0	0	0	16.7	3	3	4	0	0	0	4	TRUE	4	5	4	0	0	0	5	-1.94156	-3.04754	-2.15973	-2.27764	-2.33216	-0.947697	-1.06798	-2.06581	-1.23566	-2.15258	-3.15302	-2.26693	-6.16796	-2.72429	-1.40789	-4.24751	-2.90427	-2.48152	-1.71497	-1.12671	-2.11571
	0.0230686	-0.0402107	P43897	P43897	Elongation factor Ts, mitochondrial	TSFM	10.8	16	10.8	3.1	7.7	23.4	23.4	2	3	2	1	2	5	5	TRUE	7	11	6	1	3	7	11	-5.14322	0.191685	0.699148	-0.355101	0.0763035	0.309624	0.723583	0.85128	-0.862003	-1.94726	0.00991249	0.626266	0.634201	-1.49237	-0.000387192	0.930792	-1.01373	0.584538	1.30028	1.77946	1.28584
	0.716441	0.543552	P45877	P45877	Peptidyl-prolyl cis-trans isomerase C	PPIC	9.9	9.9	6.1	6.1	6.1	6.1	9.9	2	2	1	1	1	1	2	TRUE	2	3	2	1	2	2	3	-1.72864	-1.94471	-1.20187	-3.51501	-1.59741	-1.06467	-1.16462	-1.41925	-1.97187	-0.394018	-2.38454	-1.87361	-2.08761	-1.93238	-1.3526	-1.62491	-3.20057	-2.27116	-0.831104	-2.45541	-1.81901
	0.0563031	0.0310485	P45880	P45880	Voltage-dependent anion-selective channel protein 2	VDAC2	36.1	36.1	36.1	46.3	46.3	36.4	46.3	9	9	9	11	12	8	12	TRUE	17	18	20	14	19	11	20	4.30414	4.17004	4.16983	3.5202	3.59125	3.27142	4.22275	4.02635	4.08344	4.09248	3.96798	3.34467	3.70332	3.64196	4.57047	4.17144	3.79601	3.66817	3.96091	4.4309	3.81197
	0.446615	0.709861	P45973	P45973	Chromobox protein homolog 5	CBX5	9.9	5.8	12	0	0	0	12	2	1	1	0	0	0	2	TRUE	3	1	2	0	0	0	3	-0.354412	-1.21115	-0.997692	-1.21197	-3.46042	-1.14904	-1.40056	-2.70494	-2.21377	-0.339876	-3.07502	-2.14611	-3.15798	-3.01881	0.186172	-4.33541	-2.80548	-3.00794	-1.77267	-0.410765	-1.07172
+	1.7267	1.10474	O75821	O75821	Eukaryotic translation initiation factor 3 subunit G	EIF3G	12.2	16.2	6.6	0	10	0	16.2	2	3	2	0	2	0	3	TRUE	3	5	2	0	2	0	5	-2.16278	-2.83991	-2.08617	-2.31634	-2.91448	-1.61119	-1.35639	-1.17311	-2.25812	-1.23335	-0.328354	-2.12581	-1.94866	-1.99964	-2.78407	-2.85459	-1.95751	-3.55912	-0.356441	0.941298	-0.12804
	1.39658	0.581534	P46013	P46013	Antigen KI-67	MKI67	20.6	27.9	29.3	50.6	47.3	52.5	52.5	41	58	59	133	121	137	137	TRUE	68	89	93	168	170	188	188	5.57447	5.72784	6.512	6.63894	6.99135	5.93883	5.47702	6.52644	6.22674	6.55058	6.28756	6.09981	4.92756	5.38041	6.28101	5.49087	5.78592	5.81317	4.5956	6.62568	5.24327
	0.608498	0.919589	P46060	P46060	Ran GTPase-activating protein 1	RANGAP1	29.6	22.7	26.7	7	4.3	2	29.6	12	9	13	3	2	1	13	TRUE	15	16	22	3	3	1	22	-1.05318	-0.757271	0.0304623	-1.57126	-1.05958	-0.68601	-0.126579	-1.09694	0.474285	-1.28687	-1.21443	-1.32123	-0.917509	-2.22662	0.327778	-4.59914	-1.67098	-1.00283	0.0229797	0.83136	-0.184698
	0.911577	0.52335	P46063	P46063	ATP-dependent DNA helicase Q1	RECQL	16.6	18.2	23.1	17.6	26	25	26	10	10	15	8	14	14	15	TRUE	19	21	26	11	16	20	26	1.86288	2.45985	2.62562	3.32021	2.45482	2.89415	2.22074	2.51003	3.43817	1.86627	2.42749	2.59327	1.66729	2.61011	1.21935	1.78759	2.01606	2.61548	2.399	1.8871	3.04674
	0.0228174	0.0151962	P46087	P46087	Probable 28S rRNA (cytosine(4447)-C(5))-methyltransferase	NOP2	28.4	28.3	30.2	30.2	31.3	34	34	19	18	20	21	20	23	23	TRUE	31	33	38	22	20	29	38	4.16023	4.44604	4.03214	4.64143	3.74966	4.69931	4.39887	4.27094	4.57951	3.86451	4.52522	4.14164	4.79794	3.54052	3.78618	4.54401	4.58131	4.43955	3.92152	4.41709	4.13616
	0.221505	-0.222502	P46100	P46100	Transcriptional regulator ATRX	ATRX	6.8	6.3	5.4	3.1	2.4	5.4	6.8	12	12	10	5	4	11	12	TRUE	16	14	13	5	4	13	16	0.883696	0.996597	0.255522	-0.411884	0.135136	0.764229	1.09625	0.153614	0.427326	0.632137	-1.2814	1.26738	0.734333	0.948208	-0.226812	0.844742	0.596952	0.732893	-0.574848	0.778725	0.727554
	0.137242	0.151066	P46379	P46379	Large proline-rich protein BAG6	BAG6	16.5	16.8	16.5	4	4	4.5	16.8	11	12	12	4	3	4	12	TRUE	13	18	19	4	3	5	19	1.86691	0.446745	0.35136	2.10502	1.84323	0.959427	1.26605	0.803804	0.729044	1.20248	1.19096	1.27528	1.63916	1.38925	1.69475	0.993462	-1.01611	0.860723	1.43409	0.256994	1.28144
	0.377171	-0.105927	P46459	P46459	Vesicle-fusing ATPase	NSF	26.9	26.7	25.3	13.8	17.1	16.7	26.9	17	17	16	9	10	12	17	TRUE	28	30	32	9	12	13	32	2.43462	2.25946	2.08271	2.81127	1.27457	2.85017	2.30912	2.46084	2.44098	2.30583	2.44188	2.63757	2.5971	2.99085	2.16538	2.6015	2.31696	2.56	2.19102	1.52884	1.85478
+	1.38739	1.63159	Q15056	Q15056	Eukaryotic translation initiation factor 4H	EIF4H	20.2	14.5	17.3	0	9.3	0	20.2	3	2	3	0	1	0	3	TRUE	3	2	5	0	1	0	5	-0.658995	-1.06299	-1.57506	-0.760498	-3.03719	-1.98313	-0.52879	-1.88079	-0.244188	-3.79707	-0.967129	-1.0834	-3.03577	-1.61791	-5.04605	-2.92315	-2.93272	-2.7353	-0.776779	0.547571	-1.38688
	0.304802	0.184746	P46776	P46776	60S ribosomal protein L27a	RPL27A	28.4	28.4	38.5	39.2	35.1	28.4	39.2	5	5	6	6	6	5	6	TRUE	12	11	12	8	10	10	12	4.34733	4.75085	4.68469	4.35171	5.00111	4.86001	4.83399	4.71057	4.48096	5.46128	5.32659	4.21529	4.66461	4.94322	5.13694	3.99615	4.84596	4.33333	5.0994	5.13179	5.26034
	0.506389	0.184461	P46777	P46777	60S ribosomal protein L5	RPL5	41.1	41.1	38.4	40.7	41.4	42.8	42.8	13	13	13	14	13	14	14	TRUE	65	66	68	23	31	30	68	5.94594	5.64171	5.43547	5.57655	6.00701	5.85207	6.01884	5.38366	6.06694	5.9729	5.94821	5.26394	5.67311	5.67355	5.79878	5.3924	5.78744	5.22245	6.3728	5.9404	6.20339
	1.30398	0.339612	P46778	P46778	60S ribosomal protein L21	RPL21	32.5	32.5	38.1	25.6	36.9	32.5	38.1	5	4	6	4	6	4	6	TRUE	13	14	18	7	11	8	18	4.94841	5.42709	3.96297	3.53044	4.6533	4.6129	4.63397	4.49953	5.03913	4.79054	5.03234	5.09741	4.6248	4.03069	4.72146	4.43982	4.8126	4.42587	5.11736	4.33468	5.20944
	0.823318	0.549545	P46779	P46779	60S ribosomal protein L28	RPL28	34.3	29.9	24.8	35.8	47.4	29.9	47.4	5	5	4	6	9	5	9	TRUE	18	22	10	10	17	12	22	5.39593	5.70543	5.10567	6.39061	5.48429	5.63193	5.49654	5.00657	5.35917	6.04228	5.81354	4.24436	5.35637	5.26772	5.10148	4.42554	3.84975	4.66432	5.71725	5.00176	5.88999
	0.363159	0.165542	P46781	P46781	40S ribosomal protein S9	RPS9	40.2	44.3	41.8	46.4	51.5	50.5	51.5	12	13	13	12	13	13	13	TRUE	22	29	22	32	32	27	32	6.60449	5.95783	5.8519	6.30194	6.55564	5.83104	6.02251	5.96674	5.50521	6.38822	6.33921	5.82935	5.92043	5.87113	6.34706	5.63675	6.03386	5.24876	5.96168	5.3034	6.18253
	0.27026	0.117969	P46782	P46782	40S ribosomal protein S5;40S ribosomal protein S5, N-terminally processed	RPS5	46.6	46.6	46.6	48	43.6	48.5	48.5	10	11	11	11	11	12	12	TRUE	35	36	34	16	15	18	36	6.10018	6.30899	6.27306	6.28713	5.93547	6.42732	6.22006	5.83272	5.94147	5.99055	5.60482	5.35057	5.67411	5.85511	5.68223	6.1305	5.12167	5.76875	5.71013	5.15216	5.84796
	0.472327	0.429728	P46783;Q9NQ39	P46783;Q9NQ39	40S ribosomal protein S10;Putative 40S ribosomal protein S10-like	RPS10;RPS10P5	33.3	33.3	43	27.9	43.6	42.4	43.6	6	6	8	5	8	7	8	TRUE	17	22	24	9	17	19	24	4.0793	3.23503	3.2841	2.46967	3.93027	3.31407	2.80955	3.25147	3.10934	4.1264	4.39507	3.93125	3.73154	3.64154	4.0162	1.9619	2.3369	3.35662	3.64522	2.66346	3.69148
	0.720183	-0.562616	P46821;P78559	P46821	Microtubule-associated protein 1B;MAP1B heavy chain;MAP1 light chain LC1	MAP1B	35.8	37.9	32.7	9.3	26.4	35.3	37.9	60	56	50	14	39	60	60	TRUE	109	97	93	14	48	77	109	5.05414	4.04865	4.61981	4.86022	3.86123	4.95776	4.94152	4.38502	4.36633	2.74507	4.18594	5.25598	4.72921	4.31528	4.40136	5.15331	5.3364	5.31999	4.24059	5.74726	4.65653
	0.588444	0.57142	P46926	P46926	Glucosamine-6-phosphate isomerase 1	GNPDA1	18.7	4.2	14.5	0	5.9	0	18.7	2	1	2	0	0	0	2	TRUE	4	1	3	0	1	0	4	-3.31368	-2.46345	-1.28851	-3.70979	-2.8274	-3.57169	-0.883606	-3.07313	-2.52115	-3.37285	-1.9334	-3.17214	-3.28134	-2.53809	-3.89125	-3.49284	-2.0027	-3.17858	-0.487408	-2.08513	-1.36607
	0.224802	-0.503858	P46934	P46934	E3 ubiquitin-protein ligase NEDD4	NEDD4	1.7	3.5	6.5	2.7	3.7	4.7	6.5	1	3	5	2	4	4	5	TRUE	1	4	5	3	5	4	5	-0.812325	-0.49017	-0.225367	-0.154352	-0.130451	-1.03515	-5.64671	-0.578199	-0.314281	-0.577543	0.325514	-1.51453	-0.742714	-0.123978	-0.382114	-1.37337	-0.911119	-1.74931	0.0707474	-1.24787	-0.879433
	0.0871857	-0.079621	P46939;Q13474	P46939	Utrophin	UTRN	8.8	6.2	6.3	1.5	2.2	3.7	8.8	24	17	19	4	6	10	24	TRUE	33	27	22	5	5	12	33	2.23784	0.476307	0.727524	0.899334	-0.453722	0.288748	0.61598	0.0148315	0.256374	-0.21265	0.0758991	1.64901	0.867149	0.808069	-0.120325	1.03551	0.178343	0.108425	-0.45322	-0.199839	0.746614
	0.56819	0.160489	P46940	P46940	Ras GTPase-activating-like protein IQGAP1	IQGAP1	46.7	53.2	50.3	42	46.3	45	53.2	62	71	68	59	68	65	71	TRUE	221	230	230	127	132	140	230	8.13339	8.03336	8.20013	8.31437	8.31108	8.21149	8.1229	7.91274	7.75346	8.4387	7.92896	7.94981	8.00238	8.10182	7.8134	7.64247	8.06403	7.51954	7.74874	7.51515	8.01883
	1.5905	-0.477326	P46977	P46977	Dolichyl-diphosphooligosaccharide--protein glycosyltransferase subunit STT3A	STT3A	9.5	7.2	10.2	8.9	11.5	13.9	13.9	7	6	8	5	7	11	11	TRUE	26	17	24	5	8	13	26	3.62363	4.45859	3.72729	4.22677	3.88802	3.64614	3.35427	3.16562	3.45301	3.27379	2.98703	4.0288	3.77573	3.94422	4.11933	3.35541	3.97647	3.95531	2.56378	2.43241	2.98958
	0.0200423	-0.0432552	P47712	P47712	Cytosolic phospholipase A2;Phospholipase A2;Lysophospholipase	PLA2G4A	7.2	6.8	7.2	4.3	6.3	5.7	7.2	3	3	3	2	3	3	3	TRUE	2	4	3	1	2	4	4	-2.55542	-0.666361	-2.44912	-0.329082	-2.73959	-1.89442	-0.473446	-0.266775	-0.476856	-1.2455	-3.66195	-3.12355	-1.28846	-3.13567	-1.26371	-2.35855	-0.665245	-0.276909	-2.67825	-1.258	-1.01136
	0.94035	-0.620893	P47755	P47755	F-actin-capping protein subunit alpha-2	CAPZA2	43	38.8	29.7	19.2	27.3	18.9	43	6	6	4	3	4	3	6	TRUE	12	10	10	4	5	3	12	1.9453	1.39791	1.77454	2.34448	0.99819	2.3868	1.82775	1.56157	0.333416	1.44023	-0.125034	0.717869	1.47956	2.02477	1.22192	0.971945	1.9013	1.88166	1.81358	1.93388	2.08639
	0.632498	-0.408192	P47756	P47756	F-actin-capping protein subunit beta	CAPZB	43.3	39.7	45.5	21.3	26.4	29.2	45.5	12	11	12	5	5	6	12	TRUE	24	23	29	5	5	7	29	2.75275	2.59324	2.80648	2.62113	1.24729	2.42955	3.05831	1.96662	2.69589	2.55942	1.68785	1.25171	2.85168	2.26974	2.10409	3.18377	2.54409	2.71557	2.13267	3.18381	2.65496
	0.603343	1.12223	P47813;O14602	P47813;O14602	Eukaryotic translation initiation factor 1A, X-chromosomal;Eukaryotic translation initiation factor 1A, Y-chromosomal	EIF1AX;EIF1AY	6.9	0	7.6	0	0	7.6	7.6	1	0	1	0	0	1	1	TRUE	1	0	1	0	0	1	1	-3.92954	-3.2635	-2.9747	-3.73139	-3.51719	-4.17351	-0.652033	-4.73502	-5.05541	-3.89784	-4.23668	-3.60182	-5.90345	-7.09959	-5.56724	-3.72355	-3.21807	-3.40031	-1.53265	-0.288818	-0.651651
	0.852937	-0.320456	P47897	P47897	Glutamine--tRNA ligase	QARS	32.4	29.7	40.4	29.3	37.3	33.5	40.4	21	19	27	18	22	22	27	TRUE	42	37	48	22	27	25	48	4.45368	4.20987	4.58759	4.88266	4.65521	4.71898	3.75233	3.63928	4.4627	4.5431	3.97148	3.9875	4.08928	4.75691	4.37378	4.39847	4.71023	3.95044	4.0223	3.6947	4.20575
	0.263771	0.372017	P47914	P47914	60S ribosomal protein L29	RPL29	14.5	15.7	20.8	17.6	22.6	20.8	22.6	2	2	3	3	4	3	4	TRUE	4	5	6	3	4	3	6	3.62967	2.67875	3.0617	4.79249	4.33556	3.55844	3.02038	3.057	3.25283	4.33454	5.12867	4.28407	3.94477	4.10363	3.70222	4.32548	1.14666	3.62262	3.04232	3.0931	3.57338
	0.161685	0.279342	P47985;P0C7P4	P47985;P0C7P4	Cytochrome b-c1 complex subunit Rieske, mitochondrial;Cytochrome b-c1 complex subunit 11;Putative cytochrome b-c1 complex subunit Rieske-like protein 1	UQCRFS1;UQCRFS1P1	11.3	11.3	11.3	7.7	2.9	0	11.3	2	2	3	2	1	0	3	TRUE	2	2	5	2	1	0	5	-0.980358	-1.83231	-2.1166	-0.415895	-1.04474	-1.24989	-1.45683	-1.40138	-0.807478	-1.7728	-0.877827	-2.01169	-1.70208	-2.33251	0.226223	-4.39469	-0.801872	-0.999134	0.121065	0.0744267	-1.13058
	0.0062353	-0.00755024	P48047	P48047	ATP synthase subunit O, mitochondrial	ATP5O	41.8	40.4	34.7	34.7	43.7	25.8	43.7	7	7	6	7	8	5	8	TRUE	12	12	13	8	11	4	13	2.75209	2.82106	2.91751	1.50389	2.51569	1.9683	2.25691	2.64185	1.81262	3.45235	4.00777	2.53129	2.23233	3.02736	3.85315	2.75161	2.67117	2.21248	3.01659	3.50369	3.2174
	0.350646	-0.252099	P48060	P48060	Glioma pathogenesis-related protein 1	GLIPR1	13.9	13.9	28.2	38.7	33.5	28.9	38.7	2	2	4	7	6	4	7	TRUE	9	8	12	11	8	4	12	0.562086	2.28164	1.37366	2.22745	2.27122	1.4064	1.8313	2.01669	2.15524	2.38135	2.35971	0.702936	1.56667	2.7097	2.5992	1.73468	2.31986	2.0297	0.247955	0.0592022	0.84446
	0.168315	0.449637	P48067	P48067	Sodium- and chloride-dependent glycine transporter 1	SLC6A9	3.1	3.1	0	4.5	0	4.5	4.5	1	1	0	2	0	2	2	TRUE	2	1	0	2	0	2	2	-1.25443	-1.39425	-1.84228	-2.02018	-1.82311	-2.94478	-1.57944	-1.63758	-5.17293	-2.26208	-4.87876	-2.04127	-2.86144	-6.92385	-4.28856	-2.0453	-1.39321	-2.75751	-1.33864	-1.84759	-1.61895
	0.669131	1.50316	P48147	P48147	Prolyl endopeptidase	PREP	2.4	3.8	0	1.8	6.9	5.6	6.9	1	2	0	1	3	2	3	TRUE	3	2	0	1	4	2	4	-2.42125	-2.23127	-6.38578	-3.23167	-3.00511	-3.52248	-1.66908	0.223543	-5.44169	-4.34608	-2.97803	-1.81347	-6.90241	-2.58167	-4.44067	-5.41979	-1.68179	-4.01746	-2.56604	-2.42049	-2.16144
	0.315772	0.294285	P48163	P48163	NADP-dependent malic enzyme	ME1	6.3	10.1	3.5	0	0	3.7	10.1	2	3	1	0	0	2	3	TRUE	3	4	1	0	0	2	4	-1.16228	-1.7253	-1.75949	-2.44582	-2.26095	-2.73129	-1.3708	-1.72049	-3.01243	-1.9398	-3.36027	-1.70051	-2.38255	-2.07372	-2.0792	-3.61199	-2.45621	-2.26634	-2.1645	-1.59537	-1.20759
	0.777448	1.50951	P48426	P48426	Phosphatidylinositol 5-phosphate 4-kinase type-2 alpha	PIP4K2A	10.8	14.3	21.2	11.8	10.3	7.6	21.2	1	2	3	1	0	1	3	TRUE	1	2	4	1	0	1	4	3.48722	3.70481	3.16722	3.50834	2.72201	2.23827	-2.255	-1.19352	-2.85328	-2.47101	-4.04031	-3.26385	-7.02905	-6.70413	-1.89888	-4.52517	-3.02699	-1.94981	-1.48691	-2.98784	-1.98553
	0.401757	0.575329	P48444	P48444	Coatomer subunit delta	ARCN1	22.3	31.3	27.4	2.2	13.1	14.9	31.3	8	12	10	1	4	6	12	TRUE	11	19	13	1	6	6	19	1.04104	-0.556452	0.414856	-2.68066	0.475191	1.1399	-0.109959	0.365166	0.517944	-0.252607	1.4319	1.5084	1.08426	0.279499	-0.703558	-2.49594	0.632877	1.21173	0.0774841	1.14605	1.1035
	0.0699892	-0.0358362	P48449	P48449	Lanosterol synthase	LSS	25.3	23.5	26.1	26.1	20.8	24.9	26.1	15	14	16	16	12	15	16	TRUE	25	24	28	18	12	15	28	2.66199	2.95185	3.00438	3.13212	3.10276	2.57619	3.06071	2.72199	3.17752	3.97627	3.16994	2.81688	3.15911	3.37364	3.19808	3.15549	3.19315	3.05885	2.87546	2.55613	2.9136
	0.0835432	0.205832	P48506	P48506	Glutamate--cysteine ligase catalytic subunit	GCLC	5.2	2.8	0	6.6	9.1	5	9.1	2	1	0	2	3	2	3	TRUE	3	1	0	3	4	3	4	-2.35599	-1.85967	-0.779493	-2.9842	-1.14377	-2.51298	-1.30702	-2.51775	-5.74585	-1.92243	-1.03572	-2.05042	-1.97881	-0.970268	-2.59533	-1.60309	-4.43783	-4.22885	-2.17404	-3.37689	-1.43267
	0.210543	0.372057	P48507	P48507	Glutamate--cysteine ligase regulatory subunit	GCLM	15.3	23.7	23.7	9.1	20.4	14.6	23.7	3	5	5	2	4	3	5	TRUE	5	7	6	4	5	3	7	0.979345	0.311232	1.92489	1.41159	1.31742	1.72649	0.647778	0.391064	0.737734	-1.66242	1.75332	-0.0507755	-2.76012	0.13735	0.92592	0.231024	0.460974	0.589207	0.145882	-1.75407	-0.0453033
	0.908903	0.817918	P48509	P48509	CD151 antigen	CD151	7.5	7.5	7.5	13.8	10.3	13.8	13.8	2	2	2	4	3	4	4	TRUE	4	5	6	4	3	4	6	2.55302	3.08152	2.98546	3.57974	2.36263	2.85254	2.43107	2.70664	2.98063	3.15196	2.69304	2.76181	1.70601	2.54642	2.50414	2.58892	-0.284931	2.75707	2.00471	0.0415154	1.5776
	1.39787	-0.491483	P48556	P48556	26S proteasome non-ATPase regulatory subunit 8	PSMD8	25.1	27.1	22.9	20.9	23.1	18	27.1	7	8	7	5	7	5	8	TRUE	13	15	13	7	7	7	15	2.55706	0.980957	2.51239	3.1025	2.72556	2.77636	2.01282	2.26909	2.15146	1.9984	1.87461	2.00292	2.51677	2.95377	2.27495	2.32131	3.2705	1.9209	2.53159	1.78553	2.0887
	0.651618	1.61626	P48634	P48634	Protein PRRC2A	PRRC2A	1.1	2.5	0.7	0	1.4	5.3	5.3	1	2	1	0	1	6	6	TRUE	1	3	1	0	1	8	8	-0.961891	-3.98798	-4.0682	-3.51728	-1.68058	-2.14573	-1.68911	-0.82033	-2.82207	-3.3632	-3.84694	-0.10985	-6.32105	-6.30005	-2.19318	-3.65745	0.649036	-4.52635	-1.80735	0.687759	0.399683
	1.31904	0.592898	P48643	P48643	T-complex protein 1 subunit epsilon	CCT5	33.1	36.6	36.4	4.4	3.3	7.2	36.6	13	15	15	2	2	4	15	TRUE	30	30	32	3	3	4	32	1.87737	1.25695	2.238	1.63072	2.01173	2.44891	2.38398	2.33979	2.23645	1.61768	1.46913	1.98807	2.26715	0.913126	0.86237	1.46556	1.61876	1.35072	1.96665	3.1198	2.22108
	0.321196	-0.308381	P48651	P48651	Phosphatidylserine synthase 1	PTDSS1	3.2	3.2	7	15.2	9.7	13.5	15.2	2	2	2	6	4	5	6	TRUE	4	3	2	7	5	5	7	1.22437	1.24829	1.17228	1.11327	0.392893	1.11353	0.623703	0.933319	0.423363	2.00093	0.634001	0.967405	0.0106735	1.09514	2.11084	1.13494	2.30405	0.777367	-0.387392	-0.462339	0.447943
	0.096885	0.058444	P48729;Q8N752	P48729;Q8N752	Casein kinase I isoform alpha;Casein kinase I isoform alpha-like	CSNK1A1;CSNK1A1L	21.4	21.7	24.3	19.3	31.8	23.7	31.8	6	6	7	5	9	7	9	TRUE	12	11	12	7	9	8	12	1.87315	1.19994	1.70082	2.12945	2.67028	2.16661	2.02784	1.39703	2.39745	2.52478	2.12187	1.43535	1.43844	2.0821	2.16727	1.82314	1.88814	2.15456	1.9976	1.74744	1.64495
+	1.43281	1.17355	Q5NDL2	Q5NDL2	EGF domain-specific O-linked N-acetylglucosamine transferase	EOGT	2.7	4.4	2.7	2.7	2.7	2.7	4.4	1	2	1	1	1	1	2	TRUE	1	2	2	1	0	1	2	-2.85858	-2.97335	-3.35903	-3.70041	-3.58922	-3.18971	-3.01985	-2.18529	-1.85732	-3.40673	-1.51254	-3.5295	-3.29251	-3.26018	-3.01781	-3.9975	-3.65817	-5.32635	-1.80198	-4.94306	-4.78162
	0.825912	-0.743446	P48735	P48735	Isocitrate dehydrogenase [NADP], mitochondrial	IDH2	14.2	11.3	15.3	3.8	6.6	5.8	15.3	6	4	6	1	2	2	6	TRUE	8	6	9	1	2	2	9	-0.655285	-0.725693	-2.21095	-3.46301	-1.41546	-1.91003	-0.615601	-1.83373	-0.551886	-1.95772	-1.82447	-1.60621	-0.133137	-0.239363	-0.121017	-0.238482	-2.6119	-0.585035	-1.03652	-0.783968	-0.257002
	0.111796	-0.134422	P48739	P48739	Phosphatidylinositol transfer protein beta isoform	PITPNB	34.3	29.2	24.7	11.8	20.7	22.1	34.3	6	6	5	2	3	3	6	TRUE	9	11	13	2	4	6	13	1.16509	-0.160946	0.944487	1.13953	1.2436	2.08185	1.56565	0.471058	0.934139	-0.561495	1.85094	-0.122972	0.882627	0.514524	1.60494	0.109703	1.40989	0.422159	0.541079	-1.57236	0.989338
	0.00134555	-0.000665983	P48960	P48960	CD97 antigen;CD97 antigen subunit alpha;CD97 antigen subunit beta	CD97	3.1	3.1	4.4	3.2	3.2	3.2	4.4	2	2	2	2	2	2	2	TRUE	5	7	6	2	2	3	7	1.87471	1.56368	1.84116	1.9697	1.64026	1.01872	2.13492	1.592	1.79997	2.04804	1.44204	1.50097	1.93472	1.90354	1.88896	1.44764	2.02051	1.32655	1.22596	1.12631	1.55218
	0.757671	1.03643	P49006	P49006	MARCKS-related protein	MARCKSL1	31.8	33.3	31.8	14.4	7.7	6.7	33.3	3	4	3	2	1	1	4	TRUE	7	11	8	2	1	1	11	-1.45156	-1.05523	0.188974	-3.29617	0.201015	-1.66723	0.0454712	0.211994	-0.137455	1.19715	-1.37624	-0.532789	-1.1255	-1.947	-1.00728	0.672403	-3.55824	0.155149	-0.857132	-0.618515	-0.53743
	0.608948	-0.876928	P49069	P49069	Calcium signal-modulating cyclophilin ligand	CAMLG	9.1	7.4	0	3.7	3.7	12.8	12.8	1	1	0	1	1	2	2	TRUE	1	1	0	1	1	2	2	-1.90305	-3.54107	-1.52067	-0.265381	-1.75805	-2.57031	-0.688231	-4.0895	-4.3738	-3.14633	-1.90363	-3.50174	-1.70621	-0.940998	-3.74142	-1.65029	-1.52885	-2.8739	-2.78407	-1.40876	-2.63703
	0.241142	-0.272158	P49189	P49189	4-trimethylaminobutyraldehyde dehydrogenase	ALDH9A1	8.9	9.3	6.5	0	2	2.2	9.3	5	4	3	0	1	1	5	TRUE	11	5	4	0	1	1	11	-0.967844	-1.03547	-1.93919	-2.40766	-0.925198	-0.774078	-0.852089	-2.49221	-1.05177	-2.6525	-3.23332	-2.07899	-2.41767	-0.942001	-1.68125	-1.81145	-2.65098	-1.22458	0.25045	-1.64923	-1.94285
	0.38002	0.146706	P49207	P49207	60S ribosomal protein L34	RPL34	13.7	13.7	13.7	29.1	37.6	37.6	37.6	3	3	3	5	7	7	7	TRUE	6	10	7	12	11	11	12	5.33197	5.48992	4.98069	5.96163	5.59691	5.44966	5.11094	4.93418	5.18603	5.27289	5.58383	5.21185	5.43277	5.2029	5.29152	5.22908	4.45517	4.80804	5.91613	4.88504	5.57188
	0.304597	0.129028	P49257	P49257	Protein ERGIC-53	LMAN1	35.5	35.5	35.9	35.7	36.9	35.5	36.9	15	15	16	14	14	14	16	TRUE	46	55	47	23	27	27	55	6.21121	5.81413	5.99077	6.19415	5.95981	6.13836	5.97249	5.95815	5.76031	5.93026	5.81671	5.33839	5.75539	5.76046	6.08932	5.75192	5.69275	4.95231	5.55605	4.88207	5.64217
	0.421957	0.380961	P49281	P49281	Natural resistance-associated macrophage protein 2	SLC11A2	4.9	4.9	4.9	2.5	0	1.9	4.9	1	1	1	1	0	1	1	FALSE	3	2	2	1	0	1	3	-2.69142	-3.47595	-2.99621	-4.47885	-3.75232	-1.89372	-2.51991	-2.66224	-2.45607	-2.40157	-4.52187	-3.44853	-2.85327	-3.09585	-3.1432	-4.27667	-3.02803	-3.89894	-2.7949	-4.82986	-3.27049
	0.110589	0.175161	P49321	P49321	Nuclear autoantigenic sperm protein	NASP	9.5	1.6	8	0	1.6	0	9.5	5	1	4	0	1	0	5	TRUE	7	1	4	0	1	0	7	-1.44568	-5.40808	-1.71885	-2.29976	-2.87925	-3.04849	-1.03108	-4.63498	-1.61946	-2.71642	-2.0766	-1.52531	-2.31575	-3.38719	-2.22245	-3.05401	-2.21556	-1.45986	-2.44343	1.38432	-0.818026
	0.078738	-0.0235233	P49327	P49327	Fatty acid synthase;[Acyl-carrier-protein] S-acetyltransferase;[Acyl-carrier-protein] S-malonyltransferase;3-oxoacyl-[acyl-carrier-protein] synthase;3-oxoacyl-[acyl-carrier-protein] reductase;3-hydroxyacyl-[acyl-carrier-protein] dehydratase;Enoyl-[acyl-carrier-protein] reductase;Oleoyl-[acyl-carrier-protein] hydrolase	FASN	44.5	46.7	46	33.9	32.6	36.3	46.7	81	85	84	64	63	68	85	TRUE	205	218	214	84	90	102	218	7.85583	7.49615	7.60654	7.68773	7.80986	7.67723	7.86172	7.48093	7.33222	7.65485	7.50494	7.2491	7.45181	7.80653	7.4735	7.51691	7.60049	7.37567	7.39446	6.66118	7.41634
	0.980643	-0.653422	P49368	P49368	T-complex protein 1 subunit gamma	CCT3	41.1	43.7	50.5	28.4	35.8	35.6	50.5	18	19	23	11	17	17	23	TRUE	49	42	50	12	23	19	50	4.615	3.22885	4.36273	4.20843	3.93917	3.21531	4.06139	4.05147	4.40836	2.58899	3.95901	3.49581	4.46204	3.23218	4.64531	5.08193	4.44179	4.6223	3.90907	4.86697	4.07263
	0.998012	-0.461468	P49406	P49406	39S ribosomal protein L19, mitochondrial	MRPL19	14.4	14.4	14.4	18.5	13.4	15.8	18.5	4	4	4	4	3	4	4	TRUE	5	5	5	6	7	7	7	0.492971	1.11856	1.11647	1.99785	0.768513	1.58081	1.04688	0.652824	0.838076	1.13758	0.912407	1.33994	1.84872	1.47973	2.06892	0.407965	1.57162	1.31956	0.103933	1.32162	-0.108553
	0.132844	-0.0974868	P49411	P49411	Elongation factor Tu, mitochondrial	TUFM	44.5	49.8	54.4	11.1	17	15.7	54.4	15	15	18	4	6	6	18	TRUE	30	26	37	6	9	6	37	3.0318	2.36041	2.53079	2.60264	1.68812	2.26794	2.53901	2.40207	2.76201	1.92253	1.515	2.34648	2.91612	1.47555	2.81604	2.26929	2.44065	2.15435	2.70166	3.65517	2.66511
	0.228874	-0.177338	P49419	P49419	Alpha-aminoadipic semialdehyde dehydrogenase	ALDH7A1	35.3	31.4	24.1	7.6	19.5	14.3	35.3	14	11	9	3	7	6	14	TRUE	32	21	20	3	9	7	32	2.43033	2.01006	1.74691	2.14297	1.5397	2.25334	2.89482	1.92053	1.76787	1.53038	2.53342	1.44922	2.93414	2.14734	2.2443	2.19718	1.29482	2.34247	2.98009	1.84122	2.37687
	0.404038	-0.239826	P49588	P49588	Alanine--tRNA ligase, cytoplasmic	AARS	24.7	21.5	21.3	2.6	8.8	13.7	24.7	18	17	14	2	6	9	18	TRUE	37	31	31	2	7	9	37	1.36844	1.40598	1.70865	2.43754	1.53633	1.57224	2.07258	1.0416	1.07642	1.23833	1.42786	1.60348	1.63278	1.49813	1.98194	2.19283	1.90828	0.685276	1.75317	1.48734	1.53583
	0.0529378	0.0742814	P49589	P49589	Cysteine--tRNA ligase, cytoplasmic	CARS	12.8	19	18	4.8	9.8	12.6	19	8	11	10	3	6	7	11	TRUE	12	15	19	3	7	7	19	0.692904	0.303783	0.831463	1.29594	0.340651	1.07147	0.350573	0.836248	1.19296	-1.00494	1.19892	1.35593	1.49086	-0.178333	-0.22633	0.502945	1.74217	0.152697	0.683403	0.337929	0.55805
	0.491305	1.07855	P49590	P49590	Probable histidine--tRNA ligase, mitochondrial	HARS2	7.7	7.7	9.7	4	14.8	2.6	14.8	1	2	2	1	3	1	3	TRUE	1	2	2	1	3	1	3	-6.21712	-0.638361	-0.702021	-3.91561	-2.91293	-1.52053	-1.5143	-1.04641	-1.48543	-1.24956	-3.04022	-2.81942	-2.13199	-5.51241	-5.84107	-0.0171394	-3.25728	-0.866764	-0.390579	-1.41483	0.101339
	1.00934	-0.512803	P49591	P49591	Serine--tRNA ligase, cytoplasmic	SARS	26.3	32.1	38.3	13.6	13.4	21.4	38.3	10	12	13	5	5	9	13	TRUE	23	25	19	5	7	10	25	2.29861	2.12555	1.94185	2.73813	2.15466	2.41549	1.80253	2.586	1.74939	1.5385	2.4732	2.47655	3.49017	2.22081	2.56196	2.93262	2.37087	2.12656	2.06494	2.00384	2.05967
	0.901586	1.0458	P49642	P49642	DNA primase small subunit	PRIM1	12.4	12.9	12.9	19.5	7.6	17.6	19.5	5	5	4	7	3	7	7	TRUE	5	6	6	7	3	8	8	1.18375	-0.160429	-0.231501	-1.28217	-0.718016	0.0417728	0.191332	0.0448303	1.18341	0.35433	-1.68876	0.0379982	-2.84804	-2.0017	-1.15309	0.187046	0.0399818	-0.375849	-0.801353	-1.30134	-0.589956
	1.42329	0.880029	P49643	P49643	DNA primase large subunit	PRIM2	8.4	12.6	8.1	7.5	7.5	22	22	2	4	3	3	3	8	8	TRUE	3	8	4	5	4	10	10	0.960098	0.225952	0.0586586	0.538139	-0.881681	0.0603409	0.357822	0.312405	-0.353523	-0.524483	-0.0138226	0.964813	-1.06972	-0.0533371	-1.14119	-1.84234	-0.421587	-0.00878716	0.248608	-0.0692787	-5.09601
	0.0589593	-0.113988	P49674	P49674	Casein kinase I isoform epsilon	CSNK1E	7	7	3.4	9.6	14.7	8.9	14.7	2	2	1	1	1	1	2	TRUE	3	2	1	4	5	3	5	-3.40857	-0.570026	-1.47525	-0.981295	-1.47111	-2.56077	-0.119328	-2.92109	-3.84217	-1.40839	-1.72043	-1.81324	-2.10053	-1.14854	-0.668514	-3.87788	-1.93997	-1.40528	-2.92224	-1.53205	-1.94749
	0.11029	0.0747204	P49711;Q8NI51	P49711	Transcriptional repressor CTCF	CTCF	3.3	3.3	3.3	3.3	8.5	5.1	8.5	1	1	1	1	2	2	2	TRUE	1	2	2	3	2	4	4	-0.724415	-2.5886	-0.191208	-0.423695	-1.30904	-1.18907	-0.941652	-0.207172	-0.100164	-0.108358	0.193533	0.373997	-0.0644073	0.0438251	-0.28499	-0.241684	0.287531	-0.978415	-2.45959	0.247593	-2.75496
	0.613624	-0.472508	P49720	P49720	Proteasome subunit beta type-3	PSMB3	26.8	26.8	26.3	6.8	18.5	6.8	26.8	4	4	4	1	3	1	4	TRUE	6	6	7	3	5	3	7	0.946716	-1.3639	0.253023	0.810534	-0.627743	0.0632877	0.835691	0.0443535	-0.568092	-0.530073	0.211742	-1.63754	-0.253668	0.193346	0.894144	0.157703	-0.086525	0.286123	0.31218	0.577454	-1.28092
	0.23111	-0.148468	P49721	P49721	Proteasome subunit beta type-2	PSMB2	14.9	19.4	16.9	22.4	15.9	22.4	22.4	3	5	4	4	3	4	5	TRUE	8	12	10	5	3	5	12	2.92664	3.0256	1.71853	2.26663	2.58019	1.92245	2.35996	2.27095	2.14278	2.55471	1.93852	2.38006	2.03667	2.54394	3.40674	1.95024	2.7955	1.8047	2.25295	1.62932	2.0633
	0.246188	-0.0943305	P49736	P49736	DNA replication licensing factor MCM2	MCM2	33.2	30.2	27.3	12.6	20.6	25.7	33.2	24	21	18	9	14	18	24	TRUE	49	50	46	15	17	18	50	3.40031	2.64581	3.00093	3.60272	2.72118	2.95061	3.46268	2.91191	2.74979	3.03922	2.96933	3.05626	3.08308	3.17408	2.81022	3.07689	3.69795	2.91294	2.81564	2.77796	3.32349
	1.00119	-0.271654	P49748	P49748	Very long-chain specific acyl-CoA dehydrogenase, mitochondrial	ACADVL	43.4	45.6	44.1	25.2	29.6	39.7	45.6	25	25	24	17	19	23	25	TRUE	55	60	51	22	22	29	60	4.35344	4.38997	4.85156	4.80882	4.47859	4.09797	4.53676	4.23516	4.02035	4.48572	4.19496	3.8157	4.64798	4.48769	4.58058	4.78042	4.10015	4.32176	4.12369	3.78763	4.10613
	0.837803	-0.602039	P49750	P49750	YLP motif-containing protein 1	YLPM1	1.7	1	1	0	3.4	1.4	3.4	2	1	1	0	3	1	3	TRUE	2	1	1	0	4	1	4	-2.46033	-4.49891	-5.68836	-3.41957	-2.8451	-2.79403	-2.1153	-2.95574	-2.67152	-2.52707	-1.89253	-3.09703	-1.54209	-2.67294	-2.05184	-1.65825	-2.96948	-0.752361	-0.18232	0.319685	-2.35081
	0.552507	0.20376	P49755	P49755	Transmembrane emp24 domain-containing protein 10	TMED10	31.1	31.1	18.3	18.3	18.3	21.5	31.1	6	6	4	4	4	4	6	TRUE	17	19	18	6	6	6	19	3.60784	3.67204	4.15244	4.21092	2.9862	4.12778	3.99841	4.00266	3.41084	3.5688	3.73783	3.88882	3.52968	3.69634	4.03319	3.0045	3.79815	3.32295	3.32033	2.72432	3.56044
	0.177281	0.378007	P49756	P49756	RNA-binding protein 25	RBM25	19.2	21.5	21.8	7.6	6	4.3	21.8	12	14	15	5	5	4	15	TRUE	16	19	21	5	5	5	21	1.95764	1.57692	1.33481	0.880466	1.80933	1.63661	1.24323	1.37645	1.20296	1.7147	1.1195	0.82081	2.42884	2.15317	1.02904	-2.94097	2.30286	0.23666	1.47426	1.62401	2.1167
	0.0391646	0.0790037	P49768	P49768	Presenilin-1;Presenilin-1 NTF subunit;Presenilin-1 CTF subunit;Presenilin-1 CTF12	PSEN1	4.1	7.9	7.9	5.8	9.6	5.8	9.6	1	2	2	2	3	2	3	TRUE	1	3	3	2	3	2	3	0.597187	-0.0746956	-0.363607	-0.540798	-1.40859	-0.230522	-2.67196	0.383789	0.244278	1.60909	1.09813	0.893753	0.951355	1.04846	-0.318048	0.761665	-1.01908	-0.341293	-0.399103	0.865725	-0.560215
	0.999131	-0.402271	P49790	P49790	Nuclear pore complex protein Nup153	NUP153	14.3	12.3	13.2	10.3	9.1	19.3	19.3	11	11	10	6	6	16	16	TRUE	14	17	12	6	9	19	19	-0.0599709	0.273678	-0.277048	0.398886	1.30274	0.408512	0.424925	1.05036	0.302057	0.910294	0.796164	1.54905	1.6145	1.27484	1.23285	1.2516	0.690153	1.38253	1.46082	2.74444	1.30219
	0.918424	-0.265218	P49792	P49792	E3 SUMO-protein ligase RanBP2	RANBP2	25.3	27.7	28.7	12	14.3	18.3	28.7	39	39	43	13	16	22	43	TRUE	110	116	104	30	32	44	116	4.0879	4.00612	4.25055	4.36358	4.09293	4.2175	3.93141	4.09854	4.06756	4.35667	3.77673	4.20803	4.67738	4.0965	4.62221	4.00492	4.59724	4.032	3.93171	4.0398	3.99573
	0.531382	-0.621261	P49810	P49810	Presenilin-2;Presenilin-2 NTF subunit;Presenilin-2 CTF subunit	PSEN2	0	0	2.9	0	0	6	6	0	0	1	0	0	2	2	TRUE	0	0	1	0	0	2	2	-2.66438	-3.62605	-4.22117	-3.76356	-5.17832	-3.54986	-4.18187	-4.86021	-5.57742	-3.53863	-3.24206	-3.66723	-3.28864	-2.57422	-2.17351	-4.05868	-4.66905	-4.57575	-4.49529	-3.21402	-1.83685
	0.210314	0.402521	P49815	P49815	Tuberin	TSC2	1.4	0	0.6	1.7	2	1.3	2	1	0	1	2	2	2	2	TRUE	1	0	3	2	2	2	3	-3.96775	-3.47824	-2.05413	-2.41037	-2.65976	-2.73712	0.0719547	-4.90203	-3.82974	-3.27413	-2.69068	-3.47391	-4.66718	-3.44045	-3.4648	-1.85957	-3.52679	-3.55487	-2.63203	-3.6586	-3.44808
	1.05797	0.879128	P49840	P49840	Glycogen synthase kinase-3 alpha	GSK3A	13.7	11.6	23.8	3.1	8.5	18.6	23.8	3	3	4	1	2	4	4	TRUE	4	4	5	1	2	4	5	-1.1163	-1.50535	-2.11698	-2.90133	-2.71765	-1.12943	-0.952911	-2.17275	-1.34469	-2.62697	-3.37506	-2.03331	-3.40264	-3.79921	-2.34031	-3.31969	-3.07228	-1.84632	-0.824907	-1.27472	-3.12581
	0.0292539	0.0954577	P49841	P49841	Glycogen synthase kinase-3 beta	GSK3B	18.8	22.1	23.6	17.4	8.1	29	29	4	5	4	4	1	6	6	TRUE	6	8	8	4	2	11	11	0.431313	0.516153	0.542801	1.33435	1.38585	-0.179516	0.475285	0.245314	0.54447	0.445023	-2.89859	1.58223	-4.42429	-0.00912857	2.2084	1.30123	-0.27511	1.01988	-0.77169	-0.00593948	-0.173706
	0.274554	-0.381191	P49848	P49848	Transcription initiation factor TFIID subunit 6	TAF6	0	1.9	6.1	3.8	3.8	7.8	7.8	0	1	3	2	2	4	4	TRUE	0	1	3	3	2	4	4	-0.939503	-2.29447	0.165424	-1.3103	-3.7346	-1.59711	-5.36316	-2.37269	-1.95265	-2.2939	-2.97498	-1.71597	-3.18746	-2.22812	-2.12742	-1.92471	-1.96567	-2.95282	-1.74103	-3.43501	-4.51245
	0.023521	-0.0243088	P49902	P49902	Cytosolic purine 5-nucleotidase	NT5C2	2.3	8.7	7.5	9.6	7.3	4.5	9.6	1	3	2	3	2	2	3	TRUE	2	4	3	4	2	2	4	-2.34831	-0.691956	-0.668455	-2.4699	0.642883	-2.33757	-2.19232	-1.19746	-0.773479	-1.31301	-1.58311	-1.74186	-1.52487	-0.427038	-2.36318	-1.56498	-2.00305	-0.772268	-3.75477	-1.60427	-2.48614
	0.932075	-0.713793	P49916	P49916	DNA ligase 3	LIG3	2.4	4	4	12.9	5.6	8.6	12.9	2	3	3	10	4	7	10	TRUE	2	4	3	10	5	7	10	-2.19473	0.321943	0.134157	-1.61606	0.363447	-0.186466	-2.50607	-1.59519	-0.429184	-0.589207	-1.29115	-0.732119	-0.52759	-1.19814	0.600857	-1.10747	-0.317019	-0.310793	-1.83506	-1.94	-0.673445
	0.648432	1.01339	P49917	P49917	DNA ligase 4	LIG4	0	0	1.4	2.6	2.6	1.1	2.6	0	0	1	1	1	1	1	FALSE	0	0	1	1	1	1	1	-4.86213	-1.82656	-1.49552	-2.55716	-1.8557	-4.13387	-4.35281	-2.40556	-1.29672	-4.25198	-2.73991	-4.89121	-5.27094	-5.89686	-3.42202	-2.32608	-4.07954	-5.0231	-2.10216	-3.32667	-4.91459
	0.150374	-0.274637	P49959	P49959	Double-strand break repair protein MRE11A	MRE11A	4.2	6.2	4.5	0	1.4	3.2	6.2	2	3	2	0	1	2	3	TRUE	2	3	4	0	1	2	4	-1.77258	-3.14641	-7.16309	-3.71754	-3.03072	-3.10533	-1.36076	-0.558376	-2.46195	-4.03548	-0.948685	-2.78155	-2.45172	-2.46229	-3.2159	-1.29855	-0.922815	-0.147705	-1.56647	0.575663	-1.41705
	0.041862	0.051452	P50148	P50148	Guanine nucleotide-binding protein G(q) subunit alpha	GNAQ	19.8	17	16.2	19.8	18.1	21.4	21.4	4	4	3	4	4	5	5	TRUE	9	7	5	4	4	5	9	-0.560703	0.437563	0.297031	0.878801	0.0650558	0.56608	1.23443	0.795538	-0.486198	0.325638	0.501333	-0.199371	-1.08946	0.694387	1.31084	0.239649	0.876081	-0.168837	-0.406662	-1.33313	-1.19865
	0.181619	-0.175339	P50213	P50213	Isocitrate dehydrogenase [NAD] subunit alpha, mitochondrial	IDH3A	14.2	12	9	6.3	0	0	14.2	4	3	2	1	0	0	4	TRUE	7	4	2	1	0	0	7	-0.938351	-1.7292	-1.39531	-3.34152	-3.00514	-1.45493	-1.06832	-2.08775	-3.24825	-2.37149	-2.12633	-2.56616	-1.36559	-1.44178	-1.8989	-2.54389	-2.91338	-2.25271	-0.472179	-0.169281	-1.68987
	0.380566	-0.284088	P50395	P50395	Rab GDP dissociation inhibitor beta	GDI2	44.7	46.3	32.1	21.6	34.6	37.3	46.3	13	14	10	7	10	10	14	TRUE	33	29	26	8	13	19	33	3.62034	2.76251	3.66619	3.16284	4.01475	3.79527	3.80193	3.62201	3.28578	1.91363	3.76386	3.72667	3.32128	3.55369	3.88342	3.70618	4.19353	3.16032	3.61592	2.7733	3.57828
	0.0845451	0.0511268	P50402	P50402	Emerin	EMD	66.5	67.3	74	64.2	63.8	67.7	74	14	16	15	15	15	14	16	TRUE	37	41	41	28	34	26	41	5.94196	6.03415	6.11642	6.04793	6.20087	5.85342	5.5625	5.8286	5.62117	6.33906	5.80085	5.26878	6.08583	5.54605	6.14984	5.86607	5.31596	5.15044	5.50351	5.02342	5.40755
	0.208964	-0.0823434	P50416	P50416	Carnitine O-palmitoyltransferase 1, liver isoform	CPT1A	24.8	25	25.2	33.2	34.7	32.3	34.7	16	16	16	23	24	23	24	TRUE	35	38	37	41	31	33	41	4.81226	5.31817	5.50665	5.01875	5.23065	5.0173	4.63449	4.8456	4.66142	5.27587	5.01053	4.58254	4.84026	4.89705	5.21077	5.12887	5.02115	4.40642	4.4073	3.97634	4.75344
	0.342219	-0.147694	P50443	P50443	Sulfate transporter	SLC26A2	5.1	5.1	5.1	3.9	5.3	5.1	5.3	3	3	3	2	3	3	3	TRUE	4	5	4	3	6	5	6	0.74876	0.728436	0.401367	-0.388252	0.0811176	0.49128	0.254654	0.506901	0.147715	0.211531	1.11688	0.0831528	0.163288	0.791655	0.836012	0.60503	0.449886	0.361128	0.0676003	-0.35652	-0.295092
	0.65409	-0.291392	P50454	P50454	Serpin H1	SERPINH1	43.5	43.5	43.5	30.9	28.9	45.7	45.7	17	17	18	10	11	15	18	TRUE	55	53	55	11	16	18	55	4.91778	4.61137	4.26487	5.03292	5.10399	4.95827	4.89465	4.54171	4.81574	4.75096	4.71925	4.05109	5.07948	4.69138	5.48115	4.87187	5.21739	4.18048	5.74172	5.37827	5.1829
	0.651985	0.70714	P50502;Q8NFI4;Q8IZP2	P50502;Q8NFI4;Q8IZP2	Hsc70-interacting protein;Putative protein FAM10A5;Putative protein FAM10A4	ST13;ST13P5;ST13P4	12.5	16.5	9.2	4.6	0	0	16.5	4	5	3	1	0	0	5	TRUE	5	6	3	1	0	0	6	-0.963921	-0.668909	-2.24548	-3.44789	-0.21356	-1.32904	-0.477001	-0.923086	-1.67864	-3.05401	-2.41421	-1.32699	-3.72554	-2.71038	-2.39311	-2.66986	-1.41321	-1.20467	0.929913	0.878656	-0.155821
	0.952516	0.860441	P50548	P50548	ETS domain-containing transcription factor ERF	ERF	2.6	2.6	2.4	0	0	12.8	12.8	1	1	1	0	0	4	4	TRUE	1	2	1	0	0	4	4	-3.93278	-3.2928	-4.21631	-3.30613	-3.78549	-3.54398	-3.89776	-2.38308	-2.78617	-2.96911	-4.28086	-2.62572	-3.04097	-3.12561	-5.63963	-3.97203	-4.19514	-4.13196	-1.75896	-3.81699	-5.25749
+	2.06265	1.26841	Q01844	Q01844	RNA-binding protein EWS	EWSR1	3.5	1.4	1.4	4.1	2.1	2.1	4.1	2	1	1	2	1	1	2	TRUE	7	2	2	2	2	1	7	-1.69979	-2.44338	-2.61704	-3.01469	-2.39764	-2.20816	-0.549164	-2.47265	-2.08946	-1.38732	-1.89676	-1.80122	-2.29344	-2.89395	-2.47041	-4.02841	-2.56651	-3.55431	-1.05916	0.240396	-1.73829
	0.00263471	-0.00268237	P50570	P50570	Dynamin-2	DNM2	18.2	15.1	21	8.4	10.8	10.8	21	6	6	8	3	3	5	8	TRUE	15	18	23	5	7	9	23	1.90748	2.56726	2.28902	2.03083	2.15086	1.55373	1.74627	1.94782	2.13453	1.60057	2.14604	1.61654	2.15236	2.50445	0.320246	1.77691	2.47367	1.98024	2.46059	1.25586	2.11307
	0.0852489	-0.0892057	P50579	P50579	Methionine aminopeptidase 2	METAP2	12.6	20.5	22.2	0	0	2.5	22.2	3	5	5	0	0	1	5	TRUE	5	6	8	0	0	1	8	-0.980305	-1.95151	-0.718754	-1.93065	-2.46813	-0.861513	-2.29322	-1.7786	-1.03728	-1.93419	-1.67807	-3.09247	-1.29956	-2.34045	-1.43699	-2.75051	-2.25252	-1.19857	-2.07889	-0.987381	-2.30147
	0.261086	0.736163	P50613;Q9C098	P50613	Cyclin-dependent kinase 7	CDK7	7.5	0	2.3	4.6	4.6	4.6	7.5	2	0	1	1	2	1	2	TRUE	2	0	1	1	2	1	2	-0.416639	-3.5302	-1.08814	0.84271	-4.71966	-2.02971	-1.70598	-3.74429	-1.15927	-2.21871	0.0708809	-4.12483	0.135664	-7.19366	-2.77127	-3.26137	-1.61995	-2.58857	-3.65322	-4.7763	-1.12725
	0.118032	0.0822881	P50750	P50750	Cyclin-dependent kinase 9	CDK9	23.9	16.9	17.5	22.3	17.7	18.8	23.9	7	4	4	7	6	5	7	TRUE	9	7	4	7	6	5	9	1.49599	1.31005	1.14955	1.89165	1.21589	0.812859	1.14027	0.626122	-0.0612774	1.29622	1.04981	0.647272	0.119701	0.580725	1.24813	0.911537	0.973543	0.371046	1.12696	-0.114586	-0.0517883
	0.28538	-0.564111	P50851	P50851	Lipopolysaccharide-responsive and beige-like anchor protein	LRBA	1.2	1.5	1.9	3.6	2.3	3.7	3.7	3	3	4	7	5	8	8	TRUE	3	3	6	9	6	10	10	-0.248722	-1.00546	-0.916044	-3.42634	-1.47248	-2.33626	-2.5059	-3.1891	-0.173672	-0.242899	-0.746599	-0.400558	-3.57105	-0.6418	1.17438	-0.304531	-0.789185	0.258118	-1.16356	-2.70793	-0.620501
	0.047838	-0.0964969	P50895	P50895	Basal cell adhesion molecule	BCAM	4.3	4.3	0	4.6	12.9	7	12.9	2	2	0	2	6	3	6	TRUE	2	2	0	2	6	4	6	-5.80493	-3.92441	-2.06066	-5.58632	-3.27767	-2.68391	-1.74132	-1.19322	-5.31006	-2.18425	-1.48499	-1.32797	-1.64892	-1.02368	-2.84797	-2.40187	-1.62089	-3.1195	-3.58493	-3.01462	-2.4429
	0.233434	0.145961	P50914	P50914	60S ribosomal protein L14	RPL14	15.8	20.9	20.9	34.4	32.1	30.7	34.4	3	4	4	8	7	6	8	TRUE	15	19	25	12	15	12	25	5.98826	6.26197	5.94951	6.39911	6.46857	6.06362	4.97589	6.22771	6.06011	6.66673	6.22945	5.82789	5.91877	6.03199	6.15507	5.91778	5.69449	5.39392	6.36258	5.45495	5.67336
	0.0306503	-0.0189943	P50990	P50990	T-complex protein 1 subunit theta	CCT8	53.3	53.3	53.5	29.2	32.5	38.9	53.5	26	27	27	15	15	20	27	TRUE	68	72	68	17	19	26	72	4.69621	4.48126	4.67338	4.5059	4.0651	4.39157	5.04714	4.35674	4.64829	4.23791	3.706	3.90568	4.62148	4.09214	4.20008	4.25488	4.55235	4.29479	4.72293	4.85909	4.62839
	0.120911	-0.0648101	P50991	P50991	T-complex protein 1 subunit delta	CCT4	38.2	41.9	49.9	23.4	19.9	30.1	49.9	17	18	19	11	9	14	19	TRUE	50	60	48	13	10	16	60	5.11443	4.65986	4.89347	4.13262	4.71172	4.33323	4.59936	4.72779	4.47993	4.48711	4.08422	3.59888	4.47363	4.63352	4.43829	4.64227	4.26196	3.91646	4.82634	4.65507	4.55456
	0.223134	-0.674771	P50995	P50995	Annexin A11	ANXA11	2.6	5.7	0	7.5	8.3	5.7	8.3	1	2	0	3	3	2	3	TRUE	1	2	0	3	5	1	5	-1.987	-4.66075	-2.99993	0.236341	-1.92486	-3.40075	-1.62343	-0.804899	-7.4803	-0.634436	-0.891283	-4.624	-2.10261	-1.20717	-1.25355	-1.30503	-1.78371	-4.35766	-1.24924	-0.827135	-3.11988
	0.559861	0.984231	P51003;Q9NRJ5	P51003	Poly(A) polymerase alpha	PAPOLA	7.7	5.1	5.4	2.1	2.6	7.8	7.8	3	2	2	1	1	3	3	TRUE	5	4	3	1	1	5	5	-3.35983	-0.900202	-3.6669	-4.44218	-1.18383	-2.45368	-0.429041	-2.15438	-3.37169	-4.42159	-1.47416	-1.32629	-4.65406	-1.50477	-2.28397	-2.44937	-5.34251	-2.84787	-1.16916	-3.79392	-3.52141
	0.0127725	-0.0276747	P51114	P51114	Fragile X mental retardation syndrome-related protein 1	FXR1	12.1	18.5	18.2	5.8	7.6	14.5	18.5	4	5	6	2	2	5	6	TRUE	8	10	10	2	4	9	10	-0.0723133	-0.217852	-1.04826	-3.0537	0.0737228	0.924383	-1.11891	-0.356377	0.55578	-0.846697	-0.24036	0.735226	-0.929897	-1.99985	-1.9718	1.44683	1.6348	0.714619	1.62761	1.95023	2.44811
	0.287727	0.377169	P51116	P51116	Fragile X mental retardation syndrome-related protein 2	FXR2	14.4	15.8	11.4	2.1	17.1	10.5	17.1	3	4	3	1	4	3	4	TRUE	6	7	5	1	4	4	7	-1.22253	-1.779	-2.46305	-2.59884	-2.05935	-3.06358	-0.997801	-0.978006	-2.22652	-2.04628	0.00326729	-2.10326	-0.737469	-2.61002	-1.31073	-3.34375	-0.758568	-1.85108	0.0276756	-0.650251	-0.582312
	0.479325	0.149366	P51148	P51148	Ras-related protein Rab-5C	RAB5C	48.1	59.3	48.1	51.9	65.7	51.4	65.7	5	7	5	6	8	5	8	TRUE	37	46	39	11	18	14	46	4.39152	4.45765	4.71861	4.58686	4.62063	4.04129	4.43466	4.49035	4.19855	4.96117	4.439	4.42778	4.2605	4.38425	4.6592	4.00707	4.5996	4.14469	3.72706	4.00217	4.13779
	0.189368	0.0736357	P51149	P51149	Ras-related protein Rab-7a	RAB7A	72	72	80.2	67.1	67.1	79.2	80.2	17	16	17	14	15	17	17	TRUE	49	59	49	30	25	31	59	5.94124	6.03864	6.1545	5.75996	6.14058	5.90005	6.06135	5.87933	5.87128	6.32995	5.91532	5.82318	6.0533	5.87445	5.98499	6.00292	6.24529	5.27765	5.58744	5.33018	5.765
	0.539142	-0.316506	P51151;Q9NP90	P51151	Ras-related protein Rab-9A	RAB9A	25.9	39.8	24.9	35.3	38.3	42.8	42.8	4	6	4	7	6	7	7	TRUE	11	10	5	8	8	10	11	1.5196	0.590366	1.68552	1.76351	1.8148	1.16357	0.840721	1.86459	1.20357	2.22789	2.16232	1.92236	1.67373	2.59628	2.38628	1.51953	2.00235	1.94231	1.48465	0.825281	0.865343
	0.0456616	0.0411084	P51153	P51153	Ras-related protein Rab-13	RAB13	21.2	21.2	21.2	25.1	22.7	17.7	25.1	2	2	2	2	2	2	2	TRUE	5	5	4	5	2	2	5	0.0200539	0.554434	0.873039	0.733265	1.1596	0.187017	-0.0851192	0.389908	-0.632713	0.950008	0.692497	-0.259918	0.681431	0.307697	-0.10248	0.0125713	-0.668133	0.576925	-0.326437	-0.646276	-0.0306187
	0.120684	0.129355	P51159	P51159	Ras-related protein Rab-27A	RAB27A	19.9	20.4	9.5	29	21.3	14	29	4	4	2	6	4	3	6	TRUE	7	9	5	7	4	3	9	-1.74394	1.47684	0.877131	0.0991764	1.08107	0.0656052	0.365246	1.77535	-0.385408	1.80983	0.78334	1.14433	1.34491	0.531134	0.830755	0.727276	1.33059	-0.0481014	-0.853489	-0.412653	1.07848
	0.0722431	0.036972	P51398	P51398	28S ribosomal protein S29, mitochondrial	DAP3	21.4	29.1	31.2	22.1	13.8	24.6	31.2	8	8	10	7	5	8	10	TRUE	13	15	16	7	5	9	16	1.34833	1.96195	1.79828	1.58749	2.19224	1.77724	1.4863	1.69524	2.02121	2.27074	1.54689	1.29876	1.52472	2.12383	1.38871	1.63687	1.90651	1.51666	1.04613	1.4118	1.75985
	0.448572	-0.34943	P51531	P51531	Probable global transcription activator SNF2L2	SMARCA2	15.4	12.7	13.1	19	14.8	18.2	19	11	9	9	11	9	9	11	TRUE	14	10	13	17	11	12	17	1.33275	1.14691	1.89468	1.79527	1.4651	1.76781	2.07214	1.15589	1.65823	2.91136	2.62924	1.25944	2.78434	1.34059	2.20717	2.45365	2.65968	2.33745	1.72817	0.960159	1.50521
	0.632815	0.138439	P51532	P51532	Transcription activator BRG1	SMARCA4	14.3	15.5	14.1	21.4	20.5	22	22	13	12	12	17	19	18	19	TRUE	32	47	45	37	33	38	47	4.24216	4.3589	4.08141	4.61669	4.56621	3.84613	4.10094	4.41941	4.1844	4.46162	4.42015	4.0754	4.15258	4.02406	4.38184	4.3703	4.002	3.9005	4.07212	3.15468	3.46638
	2.07191	-2.248	P51553	P51553	Isocitrate dehydrogenase [NAD] subunit gamma, mitochondrial	IDH3G	0	7.9	9.7	0	0	0	9.7	0	1	2	0	0	0	2	TRUE	0	1	4	0	0	0	4	-1.83687	-4.97298	-5.58319	-4.46169	-3.6115	-1.89224	-4.02594	-5.10572	-1.24931	-3.84396	-4.56017	-4.50875	-1.94217	-0.953829	-1.66179	-1.25379	-3.39972	-0.594515	-3.60245	-1.66868	-3.79823
	0.663991	-0.24292	P51571	P51571	Translocon-associated protein subunit delta	SSR4	30.6	30.6	30.6	26	25.4	18.5	30.6	4	4	4	5	4	4	5	TRUE	16	15	14	8	4	6	16	2.82948	2.84941	2.87108	3.46165	3.36582	2.6445	2.8916	2.77748	2.76735	2.21186	3.0439	2.09886	3.11121	3.10877	2.86907	2.78768	2.89996	2.47188	2.92087	2.60602	2.7644
	0.572326	0.285604	P51572	P51572	B-cell receptor-associated protein 31	BCAP31	22.8	22.8	22.4	31.7	31.7	27.6	31.7	8	8	6	11	12	10	12	TRUE	28	35	28	21	20	22	35	6.02296	6.31027	6.25785	6.62595	6.65992	5.97066	6.0758	6.31076	6.14574	6.78113	6.10928	5.35727	6.16638	6.00943	6.1211	5.96424	5.17149	5.63371	5.79435	5.81922	5.49067
	0.341538	0.597937	P51608	P51608	Methyl-CpG-binding protein 2	MECP2	0	3.9	0	23.3	4.9	20	23.3	0	1	0	7	2	6	7	TRUE	0	1	0	8	2	7	8	-5.39835	-1.08633	0.061079	-0.355246	-0.700718	-1.60668	-2.4994	0.186275	-1.58312	-1.13577	-2.26537	-1.26847	-1.21714	-4.81701	-2.84798	-0.144047	-1.80209	-1.3252	-1.15441	-1.21539	-4.82137
	0.49489	-0.258248	P51610	P51610	Host cell factor 1;HCF N-terminal chain 1;HCF N-terminal chain 2;HCF N-terminal chain 3;HCF N-terminal chain 4;HCF N-terminal chain 5;HCF N-terminal chain 6;HCF C-terminal chain 1;HCF C-terminal chain 2;HCF C-terminal chain 3;HCF C-terminal chain 4;HCF C-terminal chain 5;HCF C-terminal chain 6	HCFC1	12.7	9.9	14.5	8.5	8.7	10.9	14.5	16	13	17	11	13	15	17	TRUE	28	21	23	13	16	13	28	1.65667	2.14828	2.08785	2.62518	2.07027	1.99264	2.63382	1.80216	2.82176	2.45432	3.06445	3.06422	3.17883	3.00756	3.2668	2.22104	2.92488	2.7911	3.12877	3.26322	2.67678
	0.0617531	-0.182622	P51636	P51636	Caveolin-2	CAV2	15.4	0	15.4	20.4	22.8	31.5	31.5	1	0	1	2	3	3	3	TRUE	0	0	0	1	2	2	2	-4.25957	-0.178713	0.316156	-1.10072	-1.75981	-3.10188	-2.55145	-2.11765	-4.33496	-0.25749	0.738014	-1.36228	0.0772533	0.36838	-3.18318	-1.5606	-4.27542	-0.216515	-2.05155	-2.30679	-3.23406
	0.801079	-0.289967	P51648;P30838	P51648	Fatty aldehyde dehydrogenase	ALDH3A2	19.4	23.7	25.2	26.4	30.7	28.2	30.7	9	9	11	12	12	14	14	TRUE	14	14	17	12	19	15	19	3.4671	3.04728	3.23633	3.32132	3.29224	2.98212	2.91534	2.88743	3.08572	3.61365	3.01568	2.91541	3.5522	2.84933	3.92989	3.48392	3.19366	3.16403	2.44452	2.66234	2.56752
	0.585909	-0.225554	P51659	P51659	Peroxisomal multifunctional enzyme type 2;(3R)-hydroxyacyl-CoA dehydrogenase;Enoyl-CoA hydratase 2	HSD17B4	35.9	38.5	38.5	32.5	28.1	26.1	38.5	18	18	19	16	14	14	19	TRUE	53	54	50	24	26	15	54	4.1959	4.16305	3.46908	4.20992	3.89236	3.58107	4.03894	3.65808	3.78238	3.79926	4.45582	3.39824	4.48342	4.27056	4.14138	4.07973	3.79924	3.7117	3.88033	3.35295	3.68654
	1.2034	-0.443718	P51665	P51665	26S proteasome non-ATPase regulatory subunit 7	PSMD7	45.7	44.4	41.4	12.3	24.4	28.1	45.7	10	10	11	3	6	8	11	TRUE	28	25	26	4	8	10	28	2.5021	2.05119	1.62655	2.2449	2.38236	2.90332	2.29479	1.8924	2.05566	2.13595	1.57522	2.69294	2.34881	2.4575	2.24327	2.78163	3.1672	2.31086	2.23224	1.79955	1.99243
	0.743715	1.15019	P51692;P42229	P51692;P42229	Signal transducer and activator of transcription 5B;Signal transducer and activator of transcription 5A	STAT5B;STAT5A	1.4	4.4	2.8	1.1	1.4	1.1	4.4	1	3	1	1	1	1	3	TRUE	2	3	1	1	1	1	3	-4.87366	-3.01324	-4.31623	-3.97849	-2.1821	-2.46021	-1.74432	-2.30504	-3.05935	-2.67713	-2.78941	-2.4071	-2.22328	-6.50857	-1.43599	-5.23962	-3.48096	-2.99507	-3.75847	-0.398996	-2.23334
+	1.36212	2.01308	Q9UNN5	Q9UNN5	FAS-associated factor 1	FAF1	3.7	3.7	3.2	0	2	1.7	3.7	2	2	2	0	1	1	2	TRUE	4	3	3	0	1	1	4	-2.63262	-2.18266	-3.07552	-3.59556	-2.23709	-3.17449	-1.7653	-2.08796	-1.69793	-2.32529	-3.00438	-3.02252	-1.95043	-7.05409	-6.52088	-3.39908	-4.24327	-2.81413	-1.09797	-1.72096	-1.63324
	0.393006	-0.309314	P51798	P51798	H(+)/Cl(-) exchange transporter 7	CLCN7	6.3	8.8	5.3	7.7	13.5	13.8	13.8	3	5	3	4	7	8	8	TRUE	4	6	4	5	11	8	11	1.99593	0.899797	0.363476	0.833883	1.26531	-0.260246	0.407598	0.92259	-0.142977	2.24644	1.06404	0.515879	0.777576	1.62044	1.2294	1.09422	1.31459	0.833235	-0.656729	-2.24667	-2.40006
	0.497736	-0.97396	P51805	P51805	Plexin-A3	PLXNA3	1.1	0.6	0	1.2	4	0	4	1	0	0	1	3	0	3	TRUE	3	2	0	2	5	0	5	-2.33362	-2.06795	-3.18909	-2.74795	-1.78065	-1.50627	0.228758	-2.48008	-5.57433	-3.54048	-2.26721	-2.84393	-0.271482	-1.14257	-3.51311	-1.52837	-3.09437	-1.08361	-2.9144	-2.87624	-2.54655
	0.48795	0.267414	P51809	P51809	Vesicle-associated membrane protein 7	VAMP7	26.4	22.3	32.3	35.9	36.8	44.1	44.1	7	7	8	8	8	9	9	TRUE	14	16	12	11	11	14	16	2.86935	2.83346	2.35787	2.77966	3.18892	2.49288	2.11107	2.71813	2.18169	3.11607	3.01161	2.32913	2.00575	2.99502	2.69579	2.30569	2.11808	1.74288	2.2726	1.54415	2.2891
	1.06959	-0.443103	P51812;O15021;O60307	P51812	Ribosomal protein S6 kinase alpha-3	RPS6KA3	10	8.5	10.3	16.2	19.7	21.9	21.9	4	3	4	8	8	7	8	TRUE	7	5	8	10	12	12	12	0.0247688	0.793386	1.62268	1.40164	1.28889	0.933369	1.06178	0.351179	1.2619	1.05171	1.25263	0.825212	1.71815	1.51908	1.30368	1.06023	2.05906	0.802835	-0.842436	-0.137991	0.630705
	0.886654	1.28951	P51858	P51858	Hepatoma-derived growth factor	HDGF	8.3	6.7	15.8	3.3	11.2	11.2	15.8	1	1	3	0	1	1	3	TRUE	1	1	4	0	1	1	4	-1.04664	-3.18129	-2.89873	-3.27156	-3.77571	-3.22534	-2.84865	-2.36279	-1.71463	-4.21561	-2.94348	-0.990097	-5.76248	-5.12406	-1.2913	-3.47959	-3.70555	-3.44932	-2.71828	-0.984135	-2.28023
+	1.41527	2.25245	Q9Y613	Q9Y613	FH1/FH2 domain-containing protein 1	FHOD1	2.3	1.3	4.9	6.6	7.4	6.5	7.4	2	1	4	6	5	5	6	TRUE	3	1	6	9	6	6	9	1.62568	0.101429	-0.936026	-1.55514	-1.09651	-1.04964	-0.6712	-1.82289	-0.0455208	-0.0851364	-0.92893	-1.43319	-4.06637	-7.1592	-1.93058	-2.19925	-1.53035	-1.6158	-1.7735	-3.28859	-2.10205
	0.11389	-0.123926	P51991	P51991	Heterogeneous nuclear ribonucleoprotein A3	HNRNPA3	32.8	28.8	33.1	10.1	25.9	26.2	33.1	10	11	11	3	10	9	11	TRUE	21	22	19	3	14	10	22	3.31078	2.44933	1.97704	3.16437	3.09726	2.6085	2.60221	3.14646	2.81145	1.33051	3.51197	3.37704	2.99276	2.49486	3.41329	3.57933	1.9159	3.12705	3.65678	4.09378	3.58298
	0.64259	0.162607	P52209	P52209	6-phosphogluconate dehydrogenase, decarboxylating	PGD	32.5	36.9	36.9	25.5	37.7	38.5	38.5	14	16	13	10	13	14	16	TRUE	33	35	28	15	17	22	35	4.53503	4.98977	5.20664	4.89435	4.95399	4.86379	4.73863	4.73631	4.67966	5.05836	4.85498	5.02242	4.52667	4.9082	4.42176	4.96249	4.90163	4.39395	4.72171	4.51172	4.55729
	0.366414	-0.261137	P52272	P52272	Heterogeneous nuclear ribonucleoprotein M	HNRNPM	33.2	42.3	46	7.9	20.8	24.9	46	16	21	24	5	12	14	24	TRUE	34	53	48	7	17	20	53	2.58265	1.60765	1.9941	-0.751856	2.99127	1.82241	2.59614	2.9232	2.80089	1.69477	3.75947	2.48864	3.40774	2.56376	3.27877	2.76295	2.53698	3.27973	3.62442	4.58623	3.33767
	0.773065	-0.278322	P52292	P52292	Importin subunit alpha-1	KPNA2	33.3	35	37.1	18.7	18.7	25	37.1	12	13	14	7	7	10	14	TRUE	29	32	33	9	9	10	33	4.53979	4.72436	4.43252	3.88478	4.55155	4.83051	4.05659	3.91167	4.17786	3.36066	4.51362	4.49266	4.48004	4.6285	4.22818	4.33496	4.16904	4.3423	4.7521	3.99613	4.23935
	2.36253	-2.14198	P52294	P52294	Importin subunit alpha-5;Importin subunit alpha-5, N-terminally processed	KPNA1	10.8	14.7	10.2	0	3.3	10.8	14.7	2	3	1	0	1	2	3	TRUE	7	6	4	0	1	2	7	-0.395742	-0.596436	-0.863422	-2.85237	-1.56331	-1.17341	-0.930294	-0.657587	-3.12216	-2.12856	-3.48645	-1.91374	0.0388012	-0.112257	-1.43772	0.272577	0.935486	0.916212	-1.22227	-0.407703	-0.800112
	0.161346	-0.136259	P52306	P52306	Rap1 GTPase-GDP dissociation stimulator 1	RAP1GDS1	13.2	13.2	14.8	4.9	6.4	4.9	14.8	7	7	7	2	3	2	7	TRUE	11	12	7	2	3	2	12	-0.84721	-0.350964	-0.356638	0.0506058	-1.4993	-1.01523	0.33205	-0.729328	0.260189	-0.616964	-0.55842	-0.00433731	-0.404652	-0.2899	-0.751301	-0.466976	1.01901	0.394562	-0.126757	-0.604067	0.00906944
	0.707119	-0.394425	P52565	P52565	Rho GDP-dissociation inhibitor 1	ARHGDIA	26	26	29.4	23	23	28.4	29.4	3	3	5	2	2	3	5	TRUE	9	8	10	3	2	4	10	2.41415	1.42241	2.10697	2.25021	1.21827	1.47137	2.70401	1.12251	1.49277	1.25145	1.28717	1.31644	2.01512	1.8782	1.985	1.38019	2.52997	1.75242	2.43188	1.9357	1.72518
	0.330127	0.323846	P52597	P52597	Heterogeneous nuclear ribonucleoprotein F;Heterogeneous nuclear ribonucleoprotein F, N-terminally processed	HNRNPF	14.5	17.1	17.1	0	3.9	0	17.1	2	4	4	0	1	0	4	TRUE	3	7	9	0	1	0	9	-0.620737	-2.98115	-1.61904	-3.34226	-2.05698	-2.51556	-3.30243	-0.568832	-1.5839	-1.40269	-2.28838	-1.95525	-2.02442	-2.29851	-1.25599	-2.67384	-2.57477	-2.21702	-1.85303	0.434366	-2.85196
	0.177822	-0.144992	P52701	P52701	DNA mismatch repair protein Msh6	MSH6	10	10.1	11.2	9.9	6	12.1	12.1	10	10	10	10	6	15	15	TRUE	15	16	16	10	7	16	16	0.736202	-0.0718365	1.45796	0.823479	0.866402	1.34485	1.11314	0.0744915	1.04708	0.859411	0.0501938	1.17605	1.08416	1.51392	0.0533466	0.272329	1.42589	0.84066	0.55191	0.84539	0.558229
	0.0119607	-0.027963	P52735	P52735	Guanine nucleotide exchange factor VAV2	VAV2	3.5	0	4.1	0	1.6	0	4.1	2	0	2	0	1	0	2	TRUE	3	0	2	0	1	0	3	-3.22018	-2.5319	-0.837627	-3.05582	-3.53779	-2.98289	-2.52521	-4.52299	-1.16624	-1.58949	-3.42321	-2.30501	-3.48623	-1.32637	-4.94488	-3.0796	-1.24183	-1.28547	-0.610857	-1.08808	-2.68992
	0.0760619	-0.160137	P52788	P52788	Spermine synthase	SMS	14.5	19.7	25.1	6.8	8.2	4.4	25.1	3	3	5	2	1	1	5	TRUE	11	10	17	2	1	1	17	-0.30393	-0.330055	-0.579868	0.542746	1.11514	0.102301	0.8034	0.299719	1.06343	0.104753	-1.17324	-2.58683	0.432564	-1.82127	-1.12004	1.07251	1.4331	-0.524794	-0.105053	0.623743	0.161684
	0.360365	0.472503	P52789;P52790	P52789	Hexokinase-2	HK2	10.3	6.3	10.3	9.8	13	16.5	16.5	7	4	6	5	7	10	10	TRUE	9	4	9	8	11	11	11	-1.01486	1.1902	0.817102	0.653637	0.401653	0.524828	1.40922	-0.967794	0.319948	0.0516052	-0.151821	0.320547	0.710211	-1.38881	-2.19273	0.0109234	0.431917	0.575172	0.877316	-0.402981	0.142271
	0.659961	0.771297	P52799	P52799	Ephrin-B2	EFNB2	9.9	4.5	4.5	12.9	11.4	8.4	12.9	2	1	1	1	1	2	2	TRUE	4	1	3	5	3	2	5	-0.237982	-2.01801	-1.66114	-1.21814	-1.96775	-2.32575	-0.600273	-2.65332	-3.12785	-1.52941	-1.35533	-0.622477	-2.44421	-2.60878	-0.810087	-2.13112	-2.63272	-3.88952	-2.54399	-2.50615	-2.60661
	0.998504	1.9441	P52848	P52848	Bifunctional heparan sulfate N-deacetylase/N-sulfotransferase 1;Heparan sulfate N-deacetylase 1;Heparan sulfate N-sulfotransferase 1	NDST1	1.4	0	0	0.9	0.9	2.7	2.7	1	0	0	1	1	2	2	TRUE	1	0	0	1	1	2	2	-4.88978	0.800667	-0.590063	-4.42492	-0.790575	-0.346979	-0.444639	-4.51369	-1.92655	0.0216141	-0.83415	-0.258963	-1.78967	-2.61592	-6.40152	-4.0368	-4.05192	-0.725147	-2.17819	-2.61559	-4.09655
	0.269687	0.505741	P52895	P52895	Aldo-keto reductase family 1 member C2	AKR1C2	20.4	26.3	30.7	6.5	13.9	18.6	30.7	2	2	2	1	2	1	2	TRUE	4	3	4	3	4	2	4	2.34483	0.512453	-0.79829	1.81663	-2.05303	0.631853	1.23459	0.538061	0.600876	-0.935036	1.62521	-0.917883	-1.95132	-2.46747	1.19765	0.698923	0.700037	0.933552	1.32277	1.72077	1.10969
	2.51661	-1.24077	P52907	P52907	F-actin-capping protein subunit alpha-1	CAPZA1	48.6	55.6	60.1	22	10.1	15.4	60.1	7	8	9	3	1	2	9	TRUE	19	16	20	3	2	3	20	2.43125	1.95796	2.10945	2.87893	1.90038	1.09042	1.96186	1.16611	1.86649	0.994406	0.611361	0.00611305	2.13158	2.11005	2.17406	2.42042	2.67266	2.54216	2.21986	2.3106	2.1071
	0.173416	0.184141	P52948	P52948	Nuclear pore complex protein Nup98-Nup96;Nuclear pore complex protein Nup98;Nuclear pore complex protein Nup96	NUP98	3.6	2.4	8.1	4.9	5	5.1	8.1	6	4	11	8	7	7	11	TRUE	8	6	12	8	8	8	12	0.338594	0.906059	-0.660118	-1.10052	0.606649	0.692265	0.714361	-0.309835	1.97668	1.14252	1.13994	1.15668	-0.290897	0.830013	0.832325	0.428207	1.84555	1.0703	0.820152	0.402357	-0.600527
	0.234487	-0.352832	P53004	P53004	Biliverdin reductase A	BLVRA	7.4	15.2	5.7	0	0	10.8	15.2	2	3	1	0	0	3	3	TRUE	3	4	1	0	0	3	4	-1.20738	-2.17265	-2.3658	-1.54759	-2.53945	-2.5131	-1.62641	-1.3697	-4.03531	-2.24999	-4.02753	-1.03589	-1.95135	-1.62133	-1.79531	-3.47084	-1.38192	-2.0071	-1.68454	-2.02107	-0.848438
	0.173893	0.100866	P53007	P53007	Tricarboxylate transport protein, mitochondrial	SLC25A1	20.3	24.1	18	18	17.7	26.4	26.4	6	7	6	6	6	9	9	TRUE	13	19	10	10	8	13	19	2.82127	3.65524	2.92868	3.66313	3.62681	2.63382	3.06968	3.79155	2.98655	2.67247	3.36001	3.87794	3.30171	3.35405	3.34149	2.83619	3.52784	2.79173	2.89496	2.69188	3.2722
	0.410775	0.823784	P53041	P53041	Serine/threonine-protein phosphatase 5	PPP5C	16.6	11	19	2.6	4.2	15	19	6	3	6	1	2	5	6	TRUE	9	6	12	1	2	6	12	0.433989	-0.354279	-2.16857	-0.0895863	0.738628	0.894066	-0.343204	-2.74861	0.249481	-1.87647	-0.0290031	0.661623	-0.44511	-0.482628	-1.23445	-4.98373	-1.69706	-0.185911	0.149738	-0.419188	-1.4174
	0.114302	0.14729	P53350	P53350	Serine/threonine-protein kinase PLK1	PLK1	12.6	17.2	22.4	14.6	21.7	22.7	22.7	4	5	7	8	10	9	10	TRUE	9	10	15	8	14	13	15	0.622181	1.62954	1.724	1.54174	2.62274	2.25755	0.00210953	0.525255	1.53214	2.14904	2.71491	2.02128	1.59388	0.998434	1.63954	0.287165	1.82749	1.71449	1.00726	-0.371645	0.481314
	0.125499	0.0395463	P53396	P53396	ATP-citrate synthase	ACLY	47.6	44.8	45.2	38.6	40.6	42.9	47.6	45	41	43	36	37	40	45	TRUE	150	161	164	51	61	73	164	7.11392	6.69055	6.6844	6.88427	7.3714	6.74967	6.93456	6.80934	6.79474	6.60314	6.77259	6.80028	6.84237	7.04926	6.85767	6.45231	6.91528	6.36047	6.79585	6.2313	6.93202
	1.14352	1.13348	P53597	P53597	Succinyl-CoA ligase [ADP/GDP-forming] subunit alpha, mitochondrial	SUCLG1	4.3	4.3	4.6	0	2.6	0	4.6	1	1	1	0	1	0	1	FALSE	1	1	2	0	2	0	2	-5.92862	-3.49131	-4.61624	-3.79219	-5.08797	-2.61803	-2.01674	-2.69441	-2.74171	-3.693	-3.48871	-2.21181	-2.09413	-5.71054	-4.49904	-3.61952	-4.24954	-3.47449	-1.00888	-2.55375	-1.13641
	0.0308214	0.0166378	P53618	P53618	Coatomer subunit beta	COPB1	17	21.6	18.8	23.8	24.9	23.9	24.9	12	16	13	17	16	17	17	TRUE	26	35	25	18	21	27	35	3.74334	3.74826	3.71392	3.35777	3.67365	3.63017	3.51155	3.62713	3.53862	3.67676	3.90362	3.01384	3.06726	4.01771	3.49737	3.50243	3.84208	3.24484	2.90779	2.57269	3.45302
	0.224323	-0.0766077	P53621	P53621	Coatomer subunit alpha;Xenin;Proxenin	COPA	31.9	38	41.3	41	44	43.1	44	32	37	40	39	41	43	43	TRUE	65	71	99	48	49	54	99	5.56311	5.231	5.67697	5.74617	5.31179	5.36406	4.99884	4.91696	5.49323	5.61046	5.10476	5.14179	5.17043	5.43004	5.37655	5.19379	5.55259	5.00228	4.90424	4.27847	4.87725
	0.0805838	0.263275	P53680	P53680	AP-2 complex subunit sigma	AP2S1	23.9	11.3	18.3	7	12	13.4	23.9	4	2	3	1	2	2	4	TRUE	5	3	6	1	2	3	6	-2.42347	0.524755	-2.05147	0.326694	-2.8138	-0.0340977	0.831333	-0.393852	0.348104	-1.82963	-0.251802	-4.42014	-1.43983	-1.51846	-5.36357	0.210077	0.508533	0.307615	0.507063	-0.255058	0.58882
	0.153025	-0.177229	P53701	P53701	Cytochrome c-type heme lyase	HCCS	29.5	42.2	29.1	17.5	17.5	22.4	42.2	7	9	7	4	4	6	9	TRUE	16	22	10	5	4	6	22	1.66042	2.02113	1.4631	1.57947	0.518717	2.08229	1.42513	1.61631	0.858007	0.35273	0.704174	1.63712	1.44501	1.52258	2.30485	1.34418	-0.573414	1.61363	1.24614	0.701307	1.74961
	0.00697823	-0.0195208	P53801	P53801	Pituitary tumor-transforming gene 1 protein-interacting protein	PTTG1IP	0	0	10	0	0	13.9	13.9	0	0	1	0	0	2	2	TRUE	0	0	3	0	0	3	3	-3.34216	-2.84151	-0.575172	-0.46777	-0.525888	-0.829123	-4.06472	-3.86001	-0.278669	-5.33776	-5.15482	-1.11844	-3.66358	-2.45458	-3.71899	-4.47001	-3.62922	-1.76093	-3.58321	-1.7379	-1.55151
	0.0325869	-0.0616252	P53814	P53814	Smoothelin	SMTN	5.5	2.3	1.9	0	1.9	5.8	5.8	3	1	1	0	1	4	4	TRUE	5	1	1	0	1	4	5	-3.25497	-3.32603	-3.6088	-6.03508	-2.64268	-1.77384	-0.801334	-3.81933	-3.24415	-2.97059	-2.62143	-1.90104	-1.73315	-2.24057	-1.89499	-3.35637	-1.24401	-4.51903	-3.22396	-1.83249	-3.48394
	0.487594	-0.176299	P53985	P53985	Monocarboxylate transporter 1	SLC16A1	6.6	6.6	6.6	6.6	6.6	6.6	6.6	5	5	5	5	4	4	5	TRUE	10	11	11	5	3	3	11	3.57144	3.02959	3.50743	3.14693	3.75469	2.8203	3.14306	2.92044	3.05518	3.69973	2.80178	2.75868	2.92044	3.31275	3.4796	3.05527	3.51029	3.15831	2.2791	1.81014	2.52838
	0.145483	-0.524338	P53990	P53990	IST1 homolog	IST1	7.1	9.9	21.2	7.7	10.4	10.4	21.2	2	3	4	2	3	3	4	TRUE	3	4	5	4	4	4	5	1.39033	0.569571	0.45701	4.59534	0.616587	3.88714	0.501085	0.78318	0.886238	3.54189	3.75274	3.60807	1.19905	7.65547	1.81347	3.24659	-1.40634	3.711	0.563845	1.00303	1.31369
	0.0473595	-0.0381406	P53992	P53992	Protein transport protein Sec24C	SEC24C	13.2	13	15.9	4.2	8.5	11.5	15.9	10	10	11	3	6	8	11	TRUE	24	21	20	4	8	7	24	1.61981	1.35827	1.28246	0.932884	1.05455	2.47048	1.12497	1.06137	1.13789	0.958658	1.31185	2.37362	1.41987	1.95378	1.38937	1.54608	0.52916	1.35895	1.10676	0.462175	1.65195
	0.924466	1.41608	P53999	P53999	Activated RNA polymerase II transcriptional coactivator p15	SUB1	30.7	30.7	29.9	10.2	30.7	18.9	30.7	3	4	3	1	4	2	4	TRUE	6	7	5	2	4	2	7	1.87274	1.29922	0.899017	2.11929	1.19452	0.131374	1.22631	1.05322	1.60251	0.626696	0.883987	-0.418394	-3.05113	-0.903715	0.498154	-2.57791	1.55436	0.958071	1.25354	0.886265	1.46978
	1.10507	-1.47603	P54098	P54098	DNA polymerase subunit gamma-1	POLG	0	2.7	0	4.6	5.3	6.9	6.9	0	2	0	4	5	7	7	TRUE	0	2	0	4	5	7	7	-0.610188	-0.770353	-1.06165	-0.76598	-1.95617	-2.01443	-4.9053	-2.26447	-4.07161	-1.37377	-0.880882	-1.11555	0.16683	-1.65717	-0.392906	-1.5829	-1.59054	-0.698732	-0.668177	-3.76131	-2.27125
	0.359453	-0.346141	P54132	P54132	Bloom syndrome protein	BLM	0.6	0.6	0.6	2.4	1.5	3	3	1	1	1	2	2	3	3	TRUE	1	2	1	2	3	4	4	1.82514	-0.844563	-0.380175	0.0520592	-2.25854	0.0650272	-0.51462	-0.668945	-0.320826	-2.01455	-0.364498	0.833261	-0.722795	-0.586908	-0.55426	0.471006	0.276432	0.143188	-0.762516	-0.546347	-0.344645
	0.0610034	0.0368611	P54136	P54136	Arginine--tRNA ligase, cytoplasmic	RARS	35.5	39.5	41.5	36.5	41.7	42.9	42.9	24	25	24	20	23	24	25	TRUE	57	50	58	30	30	36	58	5.60023	5.43896	5.47462	5.36088	5.35077	5.39029	5.44236	5.01894	4.80511	5.57553	4.67872	4.60236	4.84764	5.43114	4.5232	4.89686	5.35879	4.84426	4.87131	4.55667	4.74463
	0.170498	-0.166212	P54289;Q9NY47	P54289	Voltage-dependent calcium channel subunit alpha-2/delta-1;Voltage-dependent calcium channel subunit alpha-2-1;Voltage-dependent calcium channel subunit delta-1	CACNA2D1	12.2	15.2	12.9	10.9	7.3	19.1	19.1	10	12	9	8	6	17	17	TRUE	14	15	13	10	6	20	20	1.89477	2.23984	2.15425	1.21866	2.3081	1.18044	2.23412	1.77875	1.52664	2.36721	0.399933	2.37954	1.64824	2.18074	1.65989	1.31154	2.91809	1.96497	1.56362	-0.0215435	-1.64638
	0.758168	-0.995262	P54577	P54577	Tyrosine--tRNA ligase, cytoplasmic;Tyrosine--tRNA ligase, cytoplasmic, N-terminally processed	YARS	40	35	39.6	1.9	24.1	27.5	40	18	16	18	1	10	10	18	TRUE	34	31	31	1	10	13	34	2.51951	1.83226	2.25046	3.4667	1.83732	1.43943	2.13511	1.31494	2.21377	-1.66515	2.96159	2.10934	2.2951	2.26098	2.4404	2.38157	3.05464	2.60848	2.19116	2.07381	2.12784
	0.887455	-0.881784	P54578	P54578	Ubiquitin carboxyl-terminal hydrolase 14	USP14	14.2	17.8	28.5	4.9	2.2	12.6	28.5	7	7	11	2	1	5	11	TRUE	13	14	17	2	1	5	17	0.055397	-0.572842	-0.314028	-2.23482	-1.75665	-0.220219	-0.371618	-0.564774	-0.0909309	-2.15658	-0.702435	-1.04956	0.531029	-0.996088	0.0155735	-1.13107	0.103695	1.83167	-0.138603	0.223574	1.51267
	0.459581	-0.874581	P54619	P54619	5-AMP-activated protein kinase subunit gamma-1	PRKAG1	0	0	3	0	6.3	6.3	6.3	0	0	0	0	1	1	1	TRUE	0	0	1	0	2	3	3	-5.76635	-1.75998	-2.44977	-1.96915	-4.86294	-2.10297	-5.34575	-4.83905	-2.85582	-2.92152	-3.52999	-3.08899	-3.03383	0.645546	-3.2268	-3.32802	-5.09928	-3.29124	-3.93246	-2.62984	-2.47555
	0.579516	-0.321796	P54709	P54709	Sodium/potassium-transporting ATPase subunit beta-3	ATP1B3	30.5	32.6	36.6	43.4	41.9	43	43.4	8	10	10	10	10	11	11	TRUE	17	14	23	13	13	16	23	4.77559	4.60095	2.96072	4.31233	4.69729	3.63048	3.80447	2.86172	4.0366	4.75085	4.10524	3.69766	4.21076	4.46728	4.30336	3.82387	3.99335	4.38869	3.9779	2.53455	3.74211
	0.0673742	0.16413	P54760;P54753	P54760	Ephrin type-B receptor 4	EPHB4	5.7	7.8	7.4	1.8	3.4	0	7.8	4	4	4	1	1	0	4	TRUE	7	8	8	1	1	0	8	-0.830118	0.329885	-6.67891	-2.78627	-2.3437	-0.763008	-1.10856	-1.44528	-1.53017	-3.34039	-2.65721	-0.447464	-0.859541	-0.969608	-1.4276	0.231043	-4.01676	-4.47137	-1.12919	-3.21766	-2.77487
	0.256858	0.327833	P54819	P54819	Adenylate kinase 2, mitochondrial;Adenylate kinase 2, mitochondrial, N-terminally processed	AK2	18.4	25.1	28.9	5.4	0	0	28.9	4	5	5	1	0	0	5	TRUE	6	7	6	1	0	0	7	-0.404125	-0.322191	-1.21317	-1.38706	-2.0025	-0.670919	-0.862156	-0.702484	-1.72017	-2.96992	-2.926	-1.23712	-1.99251	-3.19322	-0.583157	-2.33806	-2.13983	-2.1381	-1.08896	0.323612	-0.24209
	0.671026	1.50089	P54826	P54826	Growth arrest-specific protein 1	GAS1	0	9.3	9.3	6.1	6.1	6.1	9.3	0	1	1	1	1	1	1	TRUE	0	2	1	2	1	1	2	-0.920462	-0.765015	-1.01368	-0.253944	-4.03938	-0.351912	-4.45885	-1.16938	-1.62064	-1.83011	-1.78978	0.309538	-5.30065	-1.28442	-0.880947	-4.16351	-6.28719	-1.64782	-3.16281	-3.84167	-4.37501
	0.243091	-0.0843585	P54886	P54886	Delta-1-pyrroline-5-carboxylate synthase;Glutamate 5-kinase;Gamma-glutamyl phosphate reductase	ALDH18A1	25.2	28.6	29.3	10.7	14.7	15.5	29.3	14	16	18	5	9	9	18	TRUE	25	27	31	6	11	10	31	2.86436	1.82047	2.178	1.45487	2.03113	1.22174	2.51746	2.0188	2.30697	2.32243	2.12258	1.73136	2.62764	2.27204	2.13285	2.36479	2.10988	2.01855	2.72006	3.07987	2.15853
	0.643855	0.659425	P54920	P54920	Alpha-soluble NSF attachment protein	NAPA	14.2	7.1	17.6	3.4	0	4.4	17.6	2	1	3	1	0	1	3	TRUE	5	3	7	1	0	1	7	-2.20404	-0.680277	-1.43614	-1.54764	-1.69545	-1.30674	-0.91357	-2.65034	-1.19759	-1.81132	-3.08874	-3.11912	-1.51551	-2.29757	-3.68743	-2.88969	-3.54748	-2.79956	-0.56813	-1.48135	-2.21168
	1.01384	1.70455	P55010	P55010	Eukaryotic translation initiation factor 5	EIF5	4.4	3.9	3.9	2.1	6.3	0	6.3	2	2	2	1	3	0	3	TRUE	3	2	3	1	3	0	3	-2.94554	-3.60125	-2.69683	-3.42365	-3.24566	-2.59111	-1.50641	-1.69517	-1.4437	-4.89497	-1.35432	-2.28521	-6.6049	-5.05159	-2.4461	-4.6756	-1.93192	-2.69697	-1.34382	0.243849	-1.20886
	0.63961	-0.334986	P55011;Q13621	P55011	Solute carrier family 12 member 2	SLC12A2	15.3	19.4	11.8	15	20.5	12.4	20.5	12	14	9	11	16	9	16	TRUE	21	18	14	12	19	12	21	2.39267	2.32329	2.146	2.54491	2.4628	2.26828	1.72433	1.81477	1.45353	2.87143	2.81899	1.95719	2.42524	2.78855	2.62419	2.3759	2.32435	2.11192	1.85121	0.829628	0.602976
	0.0429045	0.0845547	P55036	P55036	26S proteasome non-ATPase regulatory subunit 4	PSMD4	0	0	6.6	0	4	0	6.6	0	0	2	0	1	0	2	TRUE	0	0	2	0	1	0	2	-5.01858	-2.74459	-5.77861	-2.56793	-4.31717	-3.78796	-3.83027	-4.14987	-1.45469	-4.01885	-4.78711	-2.99895	-5.20076	-3.15316	-1.69037	-3.2333	-4.66677	-3.80272	-2.27094	-0.666134	-5.42089
	0.799328	1.70182	P55039	P55039	Developmentally-regulated GTP-binding protein 2	DRG2	9.6	8	4.4	4.9	0	12.4	12.4	3	3	2	1	0	3	3	TRUE	3	3	4	2	0	3	4	-1.58783	-0.778427	-0.559092	-0.691576	-1.43585	-2.22192	-0.23344	-0.154879	-0.466188	-0.408558	-2.87825	-1.19197	-2.38184	-6.92607	-2.39983	-3.58488	-0.214025	-0.0375481	-1.04848	-1.30425	-0.577961
	0.093287	0.140642	P55060	P55060	Exportin-2	CSE1L	27	23.8	26.8	20.4	20.5	22.3	27	25	21	26	17	18	20	26	TRUE	47	50	47	23	28	29	50	7.12022	5.17154	4.50099	5.60957	5.40674	5.54118	7.10368	4.25626	4.35617	4.88962	4.98153	4.99326	6.52696	4.20764	4.14067	4.76781	5.43756	4.65603	4.73766	4.04111	4.48527
	0.184823	-0.276257	P55072	P55072	Transitional endoplasmic reticulum ATPase	VCP	39.1	48.3	52.2	1.7	2.7	9.4	52.2	25	28	32	1	2	5	32	TRUE	53	68	83	1	2	5	83	2.43526	1.19893	1.91391	1.58732	1.12375	2.27582	2.23542	2.41216	2.68908	-0.00082016	0.667002	0.576355	2.40139	1.32411	1.59007	0.944492	0.815832	3.16084	2.633	3.87302	2.25024
	0.448181	-0.204353	P55084	P55084	Trifunctional enzyme subunit beta, mitochondrial;3-ketoacyl-CoA thiolase	HADHB	32.3	44.1	49.2	35.9	43	46.2	49.2	12	14	16	12	15	17	17	TRUE	22	31	30	15	20	22	31	3.14964	2.70785	3.63305	3.38946	3.71772	3.79821	2.57361	3.15863	3.74017	3.00488	3.80121	3.42762	3.28697	3.27456	3.8231	3.61385	3.34439	3.58938	2.93264	4.44849	3.46188
	0.712102	0.870124	P55209	P55209	Nucleosome assembly protein 1-like 1	NAP1L1	11.5	11.5	11.5	4.6	4.6	9	11.5	2	2	2	1	1	2	2	TRUE	7	9	8	1	1	2	9	0.044693	-0.386564	-1.17791	-2.12438	-0.132145	-1.49169	-1.15493	-0.241442	0.778978	-0.293545	-0.801542	-0.962276	-1.54247	-3.18726	0.315958	-1.5331	-2.14918	0.200548	0.176287	1.14827	-0.37413
	0.0294773	0.0139926	P55265	P55265	Double-stranded RNA-specific adenosine deaminase	ADAR	28.5	28.2	33.1	30	29.3	30	33.1	25	25	33	27	25	28	33	TRUE	50	48	68	40	36	43	68	4.53718	4.56368	4.90335	4.61492	4.53417	4.15937	3.85865	4.0918	4.63935	4.87941	4.19173	4.3559	4.37221	4.41539	4.16992	4.32903	4.53938	4.10697	4.06699	3.83109	3.93937
	0.354701	-0.246893	P55290	P55290	Cadherin-13	CDH13	17.1	18.4	15	10.1	2	11.8	18.4	8	9	8	6	2	6	9	TRUE	13	14	16	6	2	7	16	1.37941	1.03473	1.77329	2.04742	1.86605	0.452225	1.42782	1.79436	1.10105	1.30189	0.202322	2.07193	1.3113	1.69967	1.02166	1.75949	1.45395	2.13467	0.373783	1.22968	1.47405
	1.24238	1.96597	P55327	P55327	Tumor protein D52	TPD52	14.3	14.3	18.8	0	23.7	0	23.7	1	1	2	0	3	0	3	TRUE	3	3	4	0	3	0	4	-4.7343	-3.40883	-5.07129	-6.80058	-3.31156	-3.46113	-0.931599	-0.924549	-0.240347	-4.21347	-2.53802	-3.34579	-3.62883	-6.23753	-4.65842	-3.04778	-4.78939	-1.62763	-1.33301	-4.05119	-5.19797
	0.845479	-0.741731	P55735	P55735	Protein SEC13 homolog	SEC13	30.7	21.4	33.5	8.1	23.3	8.1	33.5	5	4	6	1	4	1	6	TRUE	8	7	11	2	5	2	11	1.09251	0.321686	0.828096	1.39325	-0.999786	0.442368	0.572491	-1.36764	0.7153	-0.700876	-0.115797	-1.9836	0.119993	0.0519352	0.459927	-0.263702	0.870708	0.331408	-0.30686	0.143015	-0.316336
	0.553341	0.595735	P55769	P55769	NHP2-like protein 1;NHP2-like protein 1, N-terminally processed	NHP2L1	9.4	18.8	32	9.4	0	9.4	32	1	2	3	1	0	1	3	TRUE	2	3	4	1	0	1	4	-1.30662	-1.04883	-2.01522	-1.99891	-1.81484	-2.4444	-1.73722	-1.78011	-1.48708	-1.66265	-2.32579	-2.26663	-2.73947	-2.66464	-0.357754	-3.89241	-3.27752	-1.90208	-1.23096	-0.229609	-1.10645
	0.207082	0.151881	P55786;A6NEC2	P55786	Puromycin-sensitive aminopeptidase	NPEPPS	35.8	36.5	32.5	19.9	13.3	17.3	36.5	24	23	22	13	9	13	24	TRUE	53	51	44	17	11	14	53	3.63172	3.14826	3.48563	3.16641	3.0878	4.0447	3.57084	3.68282	2.98888	3.3664	3.3473	3.74791	2.29138	3.50568	3.6328	2.72762	4.15923	3.47615	3.35888	2.77463	3.37392
	0.534112	-0.51229	P55795	P55795	Heterogeneous nuclear ribonucleoprotein H2	HNRNPH2	18	12	15.8	0	7.3	3.8	18	1	1	1	0	0	0	1	TRUE	1	4	2	0	0	0	4	-2.19015	-0.971762	-3.64166	-3.27731	-2.96066	-2.44991	-4.2625	-2.59567	-2.15385	-3.25936	-3.68821	-2.32229	-2.94147	-2.34257	-2.68567	-3.67094	-2.14972	-1.41777	-1.73735	-0.375584	-1.39783
	0.348143	0.26979	P55809	P55809	Succinyl-CoA:3-ketoacid coenzyme A transferase 1, mitochondrial	OXCT1	13.3	15	19	7.3	7.3	7.3	19	4	5	8	2	2	2	8	TRUE	12	8	18	4	3	3	18	0.148006	-0.356216	-0.289839	-2.53106	-0.717581	-1.54055	-0.347086	-0.455057	0.252773	0.00824547	-1.70705	-0.799238	-1.05409	-0.821033	-0.347589	-0.103281	-0.960258	-1.3799	-0.16585	2.09074	-0.468737
	0.446402	-0.16009	P55884	P55884	Eukaryotic translation initiation factor 3 subunit B	EIF3B	37.2	38.5	36.4	23.8	30.1	31.2	38.5	22	22	21	12	16	18	22	TRUE	53	51	46	14	19	17	53	4.20405	3.53118	3.86543	3.97439	4.16628	4.10534	3.97174	3.78214	3.60668	3.70073	4.02145	3.55546	4.24049	4.27457	3.4905	3.58525	4.2361	3.77184	3.72159	3.40541	3.76977
	1.17342	0.906107	P55957	P55957	BH3-interacting domain death agonist;BH3-interacting domain death agonist p15;BH3-interacting domain death agonist p13;BH3-interacting domain death agonist p11	BID	21	26.7	21	0	0	0	26.7	2	3	2	0	0	0	3	TRUE	4	3	5	0	0	0	5	-2.84208	-2.86325	-1.59155	-2.52745	-2.75169	-2.85335	-1.26556	-1.3873	-1.47428	-3.01422	-2.76355	-2.3763	-2.72899	-2.05739	-4.35995	-2.93107	-2.96246	-2.67799	-2.18172	-1.76105	-1.61164
	0.0460037	0.0319475	P56134	P56134	ATP synthase subunit f, mitochondrial	ATP5J2	42.6	42.6	42.6	42.6	42.6	42.6	42.6	5	5	5	4	5	5	5	TRUE	11	13	11	11	16	8	16	3.8462	3.55679	3.76738	3.43033	4.2398	3.98107	3.30592	3.87338	3.50893	4.4593	3.94511	2.88654	3.66269	3.7677	3.69364	3.79866	3.73379	3.13102	3.01777	2.52606	3.16676
	0.220542	0.174096	P56182	P56182	Ribosomal RNA processing protein 1 homolog A	RRP1	12.1	12.4	14.5	26	26	19.5	26	4	5	6	10	11	8	11	TRUE	7	9	12	11	13	8	13	2.74527	1.80128	1.94186	2.91022	2.47146	1.75843	1.30904	1.62053	2.07777	2.92157	1.75115	2.25753	2.24368	1.74576	1.72454	2.52553	0.908813	1.7447	1.6594	2.99418	1.81038
	0.603182	-0.261083	P56192	P56192	Methionine--tRNA ligase, cytoplasmic	MARS	20.9	19.3	20.4	22.3	22.8	21.4	22.8	15	14	15	16	16	15	16	TRUE	30	25	30	20	21	20	30	4.10888	3.06154	3.81976	4.44533	3.9443	3.79803	4.17578	3.04438	3.66456	3.94635	4.00436	3.2873	4.24588	3.95451	3.98849	3.76114	4.2227	3.5165	3.60891	3.04366	3.31384
	0.20504	-0.144234	P56199	P56199	Integrin alpha-1	ITGA1	17.6	18.1	9.4	9.8	9	6.2	18.1	15	14	9	9	8	7	15	TRUE	28	23	18	11	9	9	28	1.87505	1.20517	1.32321	0.597486	2.37272	1.55791	2.11653	1.53199	0.470985	2.14259	1.09223	0.938911	1.5366	1.87281	1.29772	1.51417	1.52111	1.41622	-0.398441	1.01934	1.04658
	0.081303	-0.35428	P56378	P56378	6.8 kDa mitochondrial proteolipid	MP68	12.1	0	12.1	20.7	27.6	12.1	27.6	1	0	1	1	2	1	2	TRUE	1	0	1	1	3	1	3	-5.09747	1.54558	-5.48361	-4.44153	-3.33158	-2.85984	1.45977	-4.3768	0.829819	-4.48703	-0.713133	-2.06627	1.02575	-5.24763	-4.77878	0.530689	1.24232	-0.000307083	-4.40949	-3.17649	1.1025
	0.196367	0.544877	P56381;Q5VTU8	P56381;Q5VTU8	ATP synthase subunit epsilon, mitochondrial;ATP synthase subunit epsilon-like protein, mitochondrial	ATP5E;ATP5EP2	0	15.7	31.4	29.4	13.7	13.7	31.4	0	1	2	2	1	1	2	TRUE	0	1	2	2	1	1	2	1.14425	-2.67628	-4.15056	0.146381	-4.05746	0.461924	-2.93032	0.843676	1.38665	1.67095	0.998518	-0.955399	0.957972	0.574913	1.63022	0.00162315	-4.11428	-1.30562	-3.37655	0.936443	-5.59298
	1.31972	-1.55139	P56385	P56385	ATP synthase subunit e, mitochondrial	ATP5I	30.4	30.4	30.4	30.4	30.4	30.4	30.4	2	2	2	2	2	2	2	TRUE	3	3	2	2	2	2	3	-5.6962	1.38012	-3.84966	-1.3593	0.319128	1.54845	1.33052	0.528172	-3.02537	-1.54714	0.696741	-0.752672	0.420097	0.924658	1.67863	1.10976	1.22079	1.18465	1.24314	0.726627	0.906097
	0.465767	-0.581916	P56545	P56545	C-terminal-binding protein 2	CTBP2	9.7	6.7	4.5	0	0	4.3	9.7	3	2	1	0	0	1	3	TRUE	4	2	1	0	0	1	4	-1.95157	-2.00248	-2.71866	-2.43694	-1.56633	-1.94104	-0.164278	-1.43126	-2.94658	-3.10977	-3.62028	-2.16759	-2.30585	-2.2956	-1.00991	-1.09208	-1.11396	-2.13085	-0.865725	-0.844671	-0.33894
	0.0364565	0.0390511	P56556	P56556	NADH dehydrogenase [ubiquinone] 1 alpha subcomplex subunit 6	NDUFA6	18.8	27.3	18.8	27.3	25	27.3	27.3	2	3	2	3	3	3	3	TRUE	3	3	2	3	3	3	3	-0.21249	0.610661	-0.0683994	-0.943953	0.329504	-1.49651	-0.26123	0.288841	-0.497496	-0.265471	0.140688	-0.0571709	-0.110525	0.779276	-1.59544	0.710901	-0.146826	-0.523533	0.0318489	-2.9882	0.175941
	0.440064	0.438994	P56589	P56589	Peroxisomal biogenesis factor 3	PEX3	36.2	36.2	32.7	35.4	30	30	36.2	7	7	8	8	7	8	8	TRUE	11	10	23	9	7	9	23	1.74078	1.58884	1.42152	1.70422	1.42071	1.56179	2.12077	2.20489	1.62429	2.71137	1.94687	2.56706	1.73007	2.67224	1.43905	0.988649	0.438307	3.27297	1.48694	-0.447147	0.884293
[truncated: 2,147 more rows]
[truncated: 3 more columns]
