# Supplementary material for: A proximity-labeling map of PI5P4K phosphoinositide kinases interaction networks
Source: J Biol Chem. 2026 Apr 25;302(6):113071. doi: 10.1016/j.jbc.2026.113071 (PMC13218151; doi:10.1016/j.jbc.2026.113071)
Supplement: Supplementary Table 3 [file mmc12.xlsx]

## Sheet: Gamma_all_replicates
Significant	-LOG(P-value)	Difference	Protein.IDs	Majority.protein.IDs	Protein.names	Gene.names	Sequence.coverage.Gamma_01....	Sequence.coverage.Gamma_02....	Sequence.coverage.Gamma_03....	Sequence.coverage.Gamma_04....	Sequence.coverage.Gamma_05....	Sequence.coverage.Gamma_06....	Sequence.coverage.Gamma_avg	Unique.peptides.Gamma_01	Unique.peptides.Gamma_02	Unique.peptides.Gamma_03	Unique.peptides.Gamma_04	Unique.peptides.Gamma_05	Unique.peptides.Gamma_06	Unique.peptides.Gamma_Avg	Sequence coverage>=5 OR unque peptides >02	MS.MS.count.Gamma_01	MS.MS.count.Gamma_02	MS.MS.count.Gamma_03	MS.MS.count.Gamma_04	MS.MS.count.Gamma_05	MS.MS.count.Gamma_06	MS.MS.count.Gamma_Avg	Alpha_01	Alpha_02	Alpha_03	Alpha_04	Alpha_05	Alpha_06	Beta_01	Beta_02	Beta_03	Beta_04	Beta_05	Beta_06	Control_01	Control_02	Control_03	Control_04	Control_05	Control_06	Gamma_01	Gamma_02	Gamma_03
	1.61571	-0.501695	A0AVT1	A0AVT1	Ubiquitin-like modifier-activating enzyme 6	UBA6	9.6	8.3	7.9	2.2	0.9	5.3	9.6	8	8	8	2	1	4	8	TRUE	11	10	10	2	1	4	11	0.359907	0.377226	2.10539	0.210993	0.808308	0.923672	0.716805	0.0622959	1.05755	0.387211	1.21087	0.824848	0.29925	1.27076	1.14454	1.15219	1.08459	1.02726	0.687689	0.257601	1.01528
+	3.09829	1.3995	Q5JTZ9	Q5JTZ9	Alanine--tRNA ligase, mitochondrial	AARS2	3.7	4.4	6.8	0	0	1.5	6.8	3	3	5	0	0	1	5	TRUE	6	5	6	0	0	1	6	-3.29895	-2.09422	-4.59153	-3.16718	-2.67086	-1.7532	-2.22256	-2.0985	-2.02698	-2.52656	-4.46748	-2.64248	-2.51269	-2.52527	-2.6917	-3.16123	-3.60409	-2.73847	-1.3933	-1.56703	-1.82833
	0.47449	0.525929	A0PJW6	A0PJW6	Transmembrane protein 223	TMEM223	13.4	8.4	8.4	5	0	5	13.4	3	2	2	1	0	1	3	TRUE	5	5	3	1	0	1	5	-1.07528	-0.196331	-0.585991	-0.30549	-0.982349	-0.65661	-0.327837	-0.317764	-0.186531	-0.413897	-0.815792	-0.989254	-0.904961	-1.99534	-1.07948	-0.357946	-3.34181	-0.75239	-0.626575	-1.83332	-1.23665
	1.34198	-0.84626	A1L0T0	A1L0T0	Acetolactate synthase-like protein	ILVBL	24.1	19.1	18.4	18.4	11.1	7.4	24.1	8	6	6	8	5	4	8	TRUE	11	10	15	9	6	4	15	3.6881	3.47538	3.5942	4.00363	3.46231	2.57404	3.16828	2.99513	3.19552	4.38739	2.6954	2.86373	2.97909	3.65686	3.21121	3.41849	3.78834	3.62583	2.88107	1.05634	2.78843
	0.837335	-0.410215	A1X283	A1X283	SH3 and PX domain-containing protein 2B	SH3PXD2B	11	7.6	12.7	8.8	6.4	5.9	12.7	4	4	6	4	2	3	6	TRUE	6	6	7	6	3	4	7	-1.00558	-0.374619	1.22478	0.963112	0.613695	1.40548	1.26849	0.508459	-0.700911	-0.147375	0.864418	1.3681	0.939331	0.583832	1.06462	0.826715	1.37226	0.687815	0.362082	0.762356	1.38939
	0.0292267	-0.0605958	A2RRP1	A2RRP1	Neuroblastoma-amplified sequence	NBAS	0	0	2.4	0	0	0	2.4	0	0	4	0	0	0	4	TRUE	0	0	3	0	0	0	3	-2.5677	-3.15898	-3.38063	-1.60959	-1.45118	-1.60195	-0.188992	-1.69752	-1.51365	-0.119818	-5.27922	-2.80502	-3.40018	-0.434673	-4.88641	-3.21841	-2.00976	-3.47056	-3.48454	-2.92857	-4.20658
	0.578756	0.864347	A2RUS2	A2RUS2	DENN domain-containing protein 3	DENND3	0	0	0	0.9	0	0	0.9	0	0	0	1	0	0	1	FALSE	0	0	0	1	0	0	1	-3.82199	-4.09834	-3.79217	-4.69152	-4.54896	-2.57265	-3.63218	-2.75416	-4.88463	-3.92887	-5.5039	-2.90732	-5.94257	-2.97335	-2.85617	-3.77336	-3.0224	-4.53072	-3.75966	-1.98768	-4.33163
	0.520872	-0.66404	A3KN83;Q9Y2G9	A3KN83	Protein strawberry notch homolog 1	SBNO1	1.2	1.2	0	0.8	0	0.8	1.2	1	1	0	1	0	1	1	FALSE	1	1	0	1	0	1	1	-4.78459	0.238613	-4.31185	-0.638826	-1.69357	-1.15606	-3.1035	-2.68776	-0.658968	-5.00807	-1.24326	-0.736012	-1.47179	-0.106205	-1.24653	-2.91369	-0.71052	-0.91853	-0.667627	-1.60047	-3.90309
	0.731455	1.22773	A4D1E9	A4D1E9	GTP-binding protein 10	GTPBP10	14	2.8	5.7	3.1	0	3.9	14	4	1	2	1	0	1	4	TRUE	5	2	3	1	0	1	5	-4.74896	-1.39361	-1.31546	-0.179274	-0.713778	-1.69925	-1.60371	-2.05016	-2.25963	-1.2178	-1.91812	-1.42067	-0.872358	-1.36649	-4.71236	-1.31443	-1.42017	-4.17455	0.630222	-1.51258	-0.74465
	0.574391	1.44776	A4FU69	A4FU69	EF-hand calcium-binding domain-containing protein 5	EFCAB5	0	0.6	0.6	0.6	0	0.6	0.6	0	1	1	1	0	1	1	FALSE	0	1	1	1	0	1	1	-4.77988	1.29338	0.755085	0.857601	0.163748	0.496733	-3.68279	0.548931	-4.3067	-3.73738	-0.0873718	-2.82719	0.088419	0.155489	-4.74593	-3.66482	-0.0989609	-3.96206	-4.29626	0.503553	0.722536
	1.82368	2.16874	Q9NRN7	Q9NRN7	L-aminoadipate-semialdehyde dehydrogenase-phosphopantetheinyl transferase	AASDHPPT	0	0	0	0	2.9	0	2.9	0	0	0	0	1	0	1	FALSE	0	0	0	0	1	0	1	-4.76887	-3.58674	-3.39344	-5.16957	-4.17146	-3.57573	-4.25731	-4.11033	-3.37861	-3.62968	-4.05574	-4.34091	-4.40658	-7.18396	-2.60333	-4.21836	-5.89633	-4.16685	-2.63034	-2.9702	-3.97857
	1.34403	-0.650113	A5YKK6	A5YKK6	CCR4-NOT transcription complex subunit 1	CNOT1	9	7.7	11.4	7.3	1.2	4.2	11.4	17	13	19	12	3	7	19	TRUE	27	18	28	12	3	8	28	2.70345	2.3868	2.47963	2.97883	2.98466	2.99218	2.57314	2.50455	1.94866	3.04062	2.68372	2.02042	2.36324	3.04054	2.32049	2.18869	2.8808	1.77794	2.3004	1.06074	2.35344
	0.629313	1.30327	A6NCE7;Q9GZQ8;Q9H492	A6NCE7;Q9GZQ8;Q9H492	Microtubule-associated proteins 1A/1B light chain 3 beta 2;Microtubule-associated proteins 1A/1B light chain 3B;Microtubule-associated proteins 1A/1B light chain 3A	MAP1LC3B2;MAP1LC3B;MAP1LC3A	16.8	16.8	16.8	0	0	0	16.8	2	2	2	0	0	0	2	TRUE	2	2	2	0	0	0	2	-1.15409	-0.537033	-0.715105	-0.911083	-1.31921	-0.14254	-1.77875	-0.802402	-0.610962	-1.32914	-0.224928	-2.12402	-0.608122	-0.678883	-6.26492	-3.55201	-0.0244999	-0.79409	-0.179657	-0.306011	-0.841139
	1.14104	1.14402	A6NDU8	A6NDU8	UPF0600 protein C5orf51	C5orf51	12.6	12.6	12.6	0	0	0	12.6	3	3	3	0	0	0	3	TRUE	4	4	4	0	0	0	4	-2.5469	-2.54498	-0.18367	1.21545	-0.746771	0.668844	-0.00743294	-2.28325	-2.47707	0.342308	-1.0103	-2.13411	-2.43643	-1.38533	-1.22803	-1.58545	-3.71095	-3.08159	-0.37809	-1.59265	0.0474815
	0.223307	0.151037	A6NHQ2	A6NHQ2	rRNA/tRNA 2-O-methyltransferase fibrillarin-like protein 1	FBLL1	6.6	6.6	6.9	6.9	3.6	3.6	6.9	1	1	2	2	2	2	2	TRUE	1	1	2	3	2	2	3	1.12755	0.825399	0.878019	1.28819	0.320194	1.04546	1.09592	0.759056	0.760925	1.6187	-0.0186005	0.435757	1.14113	0.813148	1.00585	0.213984	1.50503	0.741375	0.843786	0.325859	1.0336
	0.157795	-0.32056	A6NHR9	A6NHR9	Structural maintenance of chromosomes flexible hinge domain-containing protein 1	SMCHD1	6.4	7	3.7	1.2	0.6	2.1	7	9	10	5	2	1	3	10	TRUE	13	18	9	2	1	4	18	0.677343	2.82664	0.796099	1.24232	0.439352	0.693701	-0.242592	0.580538	-0.298363	0.993994	1.26081	1.62944	0.00100327	0.50976	0.00540924	1.42312	1.21242	0.944927	3.9891	0.521219	-1.0781
	3.11172	-1.84413	Q9NRK6	Q9NRK6	ATP-binding cassette sub-family B member 10, mitochondrial	ABCB10	0	0	1.2	1.6	1.6	2.2	2.2	0	0	1	1	1	1	1	FALSE	0	0	1	1	1	1	1	-1.93634	-3.6123	-0.749229	-1.09572	-1.4058	-1.26296	-0.356791	-1.32043	-2.39776	-1.4189	-2.46961	-2.34274	-1.07995	-1.00544	-1.63748	-1.63828	-0.524427	-1.50333	-4.15367	-4.14132	-2.44383
	0.245011	0.708811	A6NKT7;Q7Z3J3	A6NKT7;Q7Z3J3	RanBP2-like and GRIP domain-containing protein 3;RanBP2-like and GRIP domain-containing protein 4	RGPD3;RGPD4	12.6	14.1	13.5	3.4	2.2	4.7	14.1	1	1	1	0	0	0	1	TRUE	1	2	2	0	0	0	2	0.184307	0.0114346	-0.464184	-4.14753	0.79108	0.564646	0.0719013	-0.486437	-0.287394	0.443985	0.933218	0.021307	-0.327332	-0.0401516	-6.91416	-2.61632	0.490469	-0.0847416	-0.203953	-0.194183	-0.389166
	2.97993	-1.83356	P33897;Q9UBJ2	P33897	ATP-binding cassette sub-family D member 1	ABCD1	18.9	13.7	18.9	7.4	4.6	3.1	18.9	11	7	9	4	2	2	11	TRUE	19	17	13	4	2	2	19	3.16077	2.92164	3.34831	4.22166	3.25747	3.15198	2.05356	2.77709	2.4884	3.71573	3.03365	3.25424	2.79583	2.90539	3.25231	3.34812	3.14716	2.53105	2.0082	0.654108	1.76048
	1.02607	1.22949	A6ZKI3;Q9BWD3	A6ZKI3;Q9BWD3	Protein FAM127A;Protein FAM127B	FAM127A;FAM127B	0	10.6	18.6	0	0	10.6	18.6	0	1	2	0	0	1	2	TRUE	0	1	2	0	0	1	2	-4.76647	-0.83959	-2.57621	-2.57607	-2.10363	-3.26273	-1.47764	-1.64884	-5.07717	-3.46343	-2.44792	-4.20976	-5.23447	-3.91035	-1.14972	-2.01184	-2.66857	-2.49675	-2.79655	-1.69689	-0.828926
	1.12698	-0.934779	A8CG34;A6NF01;Q6PJE2	A8CG34	Nuclear envelope pore membrane protein POM 121C	POM121C	4.6	4	5.4	5.1	2	9	9	1	1	0	0	0	0	1	TRUE	4	3	5	7	2	6	7	0.966927	2.02523	2.27892	1.64111	1.99004	1.72834	0.476063	2.00016	0.831894	2.38248	0.872587	0.869499	1.58272	1.69951	1.79161	1.77	2.03621	0.850742	0.29323	-0.391657	0.923031
+	2.20175	2.00941	Q9NUQ8	Q9NUQ8	ATP-binding cassette sub-family F member 3	ABCF3	2.7	3.5	2.7	1.3	0	1.3	3.5	2	2	2	1	0	1	2	TRUE	3	3	3	1	0	1	3	-3.29158	-1.59828	-3.37277	-5.9403	-2.88586	-3.42362	-1.63902	-2.32305	-6.57787	-3.08404	-2.96418	-2.42703	-3.1634	-7.03338	-4.14823	-3.4467	-4.16036	-4.05586	-2.10621	-2.03487	-2.46382
	0.194581	-0.357081	A8MXV4	A8MXV4	Nucleoside diphosphate-linked moiety X motif 19, mitochondrial	NUDT19	6.4	0	3.7	0	3.7	3.7	6.4	2	0	1	0	1	1	2	TRUE	2	0	1	0	1	1	2	-1.97561	-0.82972	-1.75694	-4.28724	-2.35883	-1.08024	-2.15072	-2.88407	-1.51687	-0.59347	-1.72892	-2.98918	-2.32577	-1.84607	-0.823355	-2.28613	-3.60619	-2.31978	-2.09248	-3.49829	-4.96902
	1.26303	1.42514	B0YJ81	B0YJ81	Very-long-chain (3R)-3-hydroxyacyl-CoA dehydratase 1	HACD1	0	0	6.9	0	4.2	0	6.9	0	0	1	0	1	0	1	TRUE	0	0	1	0	1	0	1	-4.53703	-1.30258	-3.89262	-2.39647	-4.10264	-3.67415	-1.27376	-1.57224	-1.51232	-3.34922	-1.10371	-3.54251	-4.6277	-5.8504	-4.67586	-5.11854	-2.45172	-4.70414	-4.42183	-3.93378	-3.45967
	0.12682	0.252428	P0CG08;B7ZAQ6	P0CG08;B7ZAQ6	Golgi pH regulator B;Golgi pH regulator A	GPR89B;GPR89A	5.3	5.5	0	6.2	0	5.5	6.2	2	2	0	2	0	2	2	TRUE	2	2	0	2	0	3	3	-3.87002	1.26473	-0.631821	-0.50037	0.801939	-1.72976	0.587818	-2.53216	0.226627	0.640278	0.422449	-0.795492	0.289917	0.138634	-3.50919	0.136646	-1.29915	-1.60208	0.615925	-0.595377	-2.77001
	0.553946	1.41785	E9PAV3;Q13765;Q9BZK3	E9PAV3;Q13765	Nascent polypeptide-associated complex subunit alpha, muscle-specific form;Nascent polypeptide-associated complex subunit alpha	NACA	2	2	2	0.6	0.7	0.7	2	3	3	3	1	1	1	3	TRUE	4	5	6	1	1	1	6	0.404085	0.349977	-0.174395	-0.54887	-0.673	-1.26508	-0.40184	-0.190643	0.532965	-1.32705	-0.540113	-1.46528	-7.2463	-0.146103	0.0692787	-0.850632	0.0595779	-0.497017	0.219805	-0.0274792	0.398043
+	2.19084	1.80455	P09110	P09110	3-ketoacyl-CoA thiolase, peroxisomal	ACAA1	9.4	15.6	15.6	0	0	0	15.6	2	4	4	0	0	0	4	TRUE	2	6	4	0	0	0	6	-3.3947	-3.73597	-3.02247	-3.51483	-3.84931	-3.21169	-1.01746	-3.72113	-3.83889	-2.07546	-2.68372	-3.19066	-2.77934	-3.75858	-2.64689	-4.00587	-2.67537	-4.56062	-2.02126	-0.52487	-3.14208
+	2.38526	2.41183	P11310	P11310	Medium-chain specific acyl-CoA dehydrogenase, mitochondrial	ACADM	8.6	16.9	5.5	2.4	2.4	0	16.9	3	6	2	1	1	0	6	TRUE	4	11	3	1	1	0	11	-3.58872	-1.25747	-2.61767	-1.42891	-2.89524	-3.49609	-1.20841	-2.41195	-2.52588	-3.04905	-3.23635	-1.96132	-4.53573	-2.04979	-2.83	-1.3236	-3.78396	-3.78832	-1.03477	0.991077	-2.21534
	0.752556	0.907363	L0R8F8	L0R8F8		SMCR7L	34.3	34.3	34.3	11.4	0	11.4	34.3	3	3	3	1	0	1	3	TRUE	5	6	5	1	0	1	6	-3.2332	-1.07486	-1.27496	-2.66138	-1.65403	-0.533199	-1.08669	-0.945181	-1.52694	-1.64188	0.577984	-1.72579	-2.43988	-2.75703	0.0840492	-3.08753	-2.79765	-1.14489	-0.906412	-1.42603	-0.738632
	1.42784	-0.549349	O00116	O00116	Alkyldihydroxyacetonephosphate synthase, peroxisomal	AGPS	41.6	43.5	43.9	23.3	8.7	12.2	43.9	19	18	19	13	5	6	19	TRUE	35	42	46	15	6	8	46	4.51676	4.27664	4.72542	5.02	5.34747	4.12823	4.15237	4.24729	4.68183	5.07718	4.48268	4.71811	4.39066	4.93473	4.65329	4.57268	4.5276	3.72495	3.91401	3.89721	4.16943
	0.390568	-0.372075	O00139	O00139	Kinesin-like protein KIF2A	KIF2A	7.9	6.8	10.3	5.1	4	10.9	10.9	5	4	6	2	3	7	7	TRUE	9	5	11	3	4	9	11	-0.334093	0.0656681	1.26422	-1.16555	1.32523	0.974369	1.76904	0.451759	1.08787	1.07239	0.332304	1.16241	0.117517	0.747059	-0.601318	1.32503	1.02413	0.761137	-0.424135	-0.215982	1.2932
	0.171942	-0.0830018	O00148	O00148	ATP-dependent RNA helicase DDX39A	DDX39A	37.2	38.9	42.2	28.6	19.9	25.1	42.2	5	5	7	3	2	3	7	TRUE	13	16	18	4	5	4	18	2.20983	2.32082	2.39196	2.21507	2.2128	2.44684	2.37216	2.10929	2.9241	2.44012	1.93636	1.78058	1.76972	2.60237	2.10198	1.77133	2.33566	2.24924	1.98814	1.43389	2.40766
	0.05056	0.0533628	O00154	O00154	Cytosolic acyl coenzyme A thioester hydrolase	ACOT7	10.3	6.1	10.3	0	4.2	0	10.3	3	2	3	0	1	0	3	TRUE	4	2	5	0	1	0	5	-1.67001	-1.08156	-1.16212	-1.18296	-2.51975	-2.69001	-0.65691	-1.6343	-2.05306	-2.45974	-1.16535	-0.839163	-1.52881	-0.892326	-0.121504	-2.09076	-0.301775	-1.16311	-0.717926	-2.0128	-1.06653
	0.242202	0.094202	O00159	O00159	Unconventional myosin-Ic	MYO1C	33.3	35.5	35.9	25.6	17	22	35.9	31	32	32	23	13	20	32	TRUE	72	71	83	31	15	24	83	6.06205	5.79745	6.17968	5.55931	5.699	6.49347	5.84544	5.74258	5.31329	6.49941	5.76412	5.36017	5.752	5.92066	5.70869	5.41709	5.22477	5.71712	5.47549	5.30616	5.744
	0.460819	0.4185	O00161	O00161	Synaptosomal-associated protein 23	SNAP23	60.7	58.3	54	30.3	13.3	19	60.7	8	8	7	6	3	3	8	TRUE	14	16	14	8	3	3	16	2.09482	1.85349	2.23893	1.81381	2.88489	1.97322	3.19802	1.89959	1.31219	2.74736	1.7554	2.12968	0.280771	1.33396	1.80615	1.998	1.49974	1.7417	1.95266	2.14392	1.84199
+	2.57817	1.77996	Q9H3P7	Q9H3P7	Golgi resident protein GCP60	ACBD3	20.8	25.4	16.9	0	0	0	25.4	6	7	5	0	0	0	7	TRUE	10	10	8	0	0	0	10	-1.77602	-1.73133	-2.25432	-1.79403	-2.77289	-1.85821	-0.997942	-2.63306	-4.33982	-3.28153	-3.52548	-2.7438	-1.67013	-2.14883	-2.34062	-4.29042	-2.3297	-2.89368	-1.0547	-0.742983	-1.16501
	0.274646	0.38003	O00186	O00186	Syntaxin-binding protein 3	STXBP3	5.7	5.7	3.2	3.5	0	1.7	5.7	3	3	2	1	0	1	3	TRUE	4	5	3	1	0	1	5	-2.22412	-0.638041	-0.403437	-1.36641	-0.51438	-1.70685	-2.27396	-0.316738	-1.52494	-1.70314	-3.28448	-3.07284	-4.71903	-2.14482	-2.42222	-2.62001	-1.46419	-1.39298	-2.39843	-1.52537	-2.37697
	0.154378	0.21136	O00203;Q13367	O00203	AP-3 complex subunit beta-1	AP3B1	7.5	6.6	6	3.1	0	0.8	7.5	7	6	6	3	0	1	7	TRUE	11	8	9	3	0	2	11	-0.311272	1.18367	1.23032	1.03671	0.440434	-0.235826	0.551664	-0.79059	0.353214	1.90227	0.19569	1.39543	-1.28672	1.08799	1.2256	-1.17348	0.514986	0.0251827	0.3069	-0.0489388	0.729385
	0.72302	-0.403805	O00231	O00231	26S proteasome non-ATPase regulatory subunit 11	PSMD11	45.7	40.5	37.7	26.3	4.7	10	45.7	17	16	14	10	2	4	17	TRUE	36	34	29	10	2	4	36	4.0799	3.86747	3.96504	4.54016	3.78129	4.21086	4.27322	3.60501	3.63594	3.71867	4.24788	3.93499	3.96215	4.29781	3.88213	3.73194	4.20432	3.35791	3.6924	3.37195	3.69524
	1.50383	-0.719445	O00232	O00232	26S proteasome non-ATPase regulatory subunit 12	PSMD12	20.8	21.3	21.3	14	5.5	11.6	21.3	8	9	9	5	2	4	9	TRUE	16	19	22	6	2	5	22	1.34489	1.64077	1.96768	2.9003	2.19386	2.09843	1.62163	1.47092	2.39373	2.28338	2.30613	2.26245	2.59606	2.08897	1.76169	2.09591	2.18995	1.38481	1.65179	1.58702	2.01034
	1.25281	2.15109	O00255	O00255	Menin	MEN1	3.3	2.6	3.3	2.3	0	0	3.3	2	1	2	1	0	0	2	TRUE	3	1	2	1	0	0	3	-6.04608	-1.17012	-4.2062	-1.75878	-3.55607	-3.57974	-3.9081	-1.32124	-1.66763	-5.50384	-2.75301	-2.90216	-6.40991	-6.68817	-3.72254	-2.40657	-2.41701	-3.78909	0.0343571	-4.23375	-0.755131
	1.33929	-1.13327	O00264	O00264	Membrane-associated progesterone receptor component 1	PGRMC1	28.7	28.2	32.3	28.2	12.3	19.5	32.3	5	5	5	5	1	2	5	TRUE	7	7	7	4	0	1	7	3.42522	2.8255	2.69766	3.9677	3.05644	3.04115	3.38858	3.16291	3.13509	3.01781	3.45395	3.40171	3.76474	3.96667	3.52465	3.25434	4.73111	3.54598	2.63977	2.72591	3.32397
	4.42905	-1.27542	Q5T8D3	Q5T8D3	Acyl-CoA-binding domain-containing protein 5	ACBD5	7.7	5.4	7.7	4.5	2.1	2.1	7.7	3	2	3	2	1	1	3	TRUE	3	2	3	2	1	1	3	-1.19935	-0.0740623	-0.287437	-1.11837	-1.64499	0.100445	-1.42792	-1.69084	-0.528065	-3.00563	0.295406	-0.866779	-0.0585918	0.0985985	-0.618797	-0.377583	-0.193336	0.228182	-1.56052	-1.70464	-1.35144
	0.681028	0.619876	O00299	O00299	Chloride intracellular channel protein 1	CLIC1	57.7	61	61	19.9	16.2	7.1	61	8	9	9	4	3	2	9	TRUE	22	28	30	6	2	2	30	2.91748	1.76367	2.4815	3.35709	1.4622	2.60644	3.26549	2.4159	2.70721	1.67922	2.86204	2.69474	2.40482	2.50875	2.83212	2.75789	1.76132	0.0209351	1.99409	2.55052	2.76029
+	1.93178	1.46011	Q99798	Q99798	Aconitate hydratase, mitochondrial	ACO2	30.6	27.6	22.1	2.4	2.4	0	30.6	17	16	13	1	1	0	17	TRUE	27	26	26	1	1	0	27	0.0531349	-0.636284	-0.918032	-1.38055	-1.39246	-1.72575	-0.482328	-0.882607	-1.0506	-0.983263	0.491488	-2.22478	0.640625	-0.882469	-0.564619	-2.71507	-0.554338	-1.15425	0.492653	0.758499	0.165834
	1.41424	-1.96164	O00400	O00400	Acetyl-coenzyme A transporter 1	SLC33A1	0	0	2.6	6	1.6	4	6	0	0	1	3	1	2	3	TRUE	0	0	2	3	1	2	3	-4.32966	-1.41472	-0.717535	-0.249615	0.0924625	-1.76088	-0.902676	-1.915	-1.32729	-0.327448	-0.413902	-0.925425	-1.76097	-0.668455	2.48287	-1.09374	-1.85248	-1.97607	-3.57405	-4.34855	-1.93707
	0.910074	-0.376383	O00410	O00410	Importin-5	IPO5	26.1	20.4	27.3	21.1	10.8	14.8	27.3	17	15	18	15	9	10	18	TRUE	40	25	34	23	10	16	40	4.64562	3.94267	4.2687	4.61516	3.98877	4.17899	4.09218	3.70484	4.73901	4.39229	4.09881	4.20453	3.42192	4.52791	3.73977	3.64162	4.07096	3.86956	3.53473	2.86534	3.51061
	0.866093	-0.637011	O00411	O00411	DNA-directed RNA polymerase, mitochondrial	POLRMT	2.9	4.5	5.5	10.6	3.5	3.3	10.6	2	3	4	9	3	4	9	TRUE	2	4	6	10	3	4	10	0.405182	-0.340565	1.50978	1.79619	1.09188	1.60683	-0.904289	-1.50982	0.778971	1.20162	0.648565	0.625723	0.164463	1.25327	1.60447	0.709589	1.30952	0.460527	-0.209923	0.675175	1.45302
	0.997655	1.79603	O00422	O00422	Histone deacetylase complex subunit SAP18	SAP18	0	5.9	0	0	9.8	13.1	13.1	0	1	0	0	2	2	2	TRUE	0	2	0	0	2	3	3	-1.49743	-3.43113	-2.17681	-3.76052	-2.06931	-3.10802	-4.4009	-4.03467	-1.72219	-3.61843	-5.22077	-2.8398	-4.93254	-2.19934	-6.06083	-4.2627	-5.23517	-2.73962	-2.46304	-2.7239	-4.86627
	0.251464	-0.30336	O00425	O00425	Insulin-like growth factor 2 mRNA-binding protein 3	IGF2BP3	15.5	18.8	13.8	6.7	1.7	7.9	18.8	5	6	5	2	1	3	6	TRUE	14	16	12	4	1	3	16	0.0481892	-1.96393	-0.625557	-1.00278	0.947393	0.567549	-0.396103	0.36298	-1.01269	-2.01587	0.545267	-0.277901	1.1677	-0.57851	0.678116	0.849277	0.202475	1.14109	1.29963	0.905052	0.425512
	0.825997	0.663873	O00429	O00429	Dynamin-1-like protein	DNM1L	18.9	13.9	21.6	9.2	3.4	3.7	21.6	11	8	12	5	2	3	12	TRUE	17	13	19	6	2	3	19	0.889238	0.78171	1.31367	-0.0862389	0.640303	1.75749	0.396132	0.415115	1.14125	-3.23826	-0.70499	0.945633	0.786318	1.19861	0.0616417	-0.240589	1.29546	0.103102	0.401236	0.23073	0.916843
	0.324872	-0.593372	O00443	O00443	Phosphatidylinositol 4-phosphate 3-kinase C2 domain-containing subunit alpha	PIK3C2A	2.6	3	3.1	1.6	0.8	1.5	3.1	3	4	4	2	1	2	4	TRUE	3	5	5	2	1	2	5	0.908424	0.315485	-0.521461	0.451656	0.331423	-0.650513	-1.82781	-0.0886326	-0.351749	2.71315	-0.74292	-1.12285	-0.169996	0.327015	-4.51372	-0.425581	-0.892521	-0.298206	-1.78589	-1.21539	-0.320297
	2.70536	-0.647917	P11117	P11117	Lysosomal acid phosphatase	ACP2	22.2	17.3	19.9	16.1	5.9	13.5	22.2	7	6	7	5	2	4	7	TRUE	11	10	11	6	2	4	11	1.39279	2.08898	1.70255	1.80881	1.46164	1.713	1.03459	1.86052	1.38451	2.0283	1.60907	1.70838	1.19553	1.57223	1.91603	1.62949	1.77638	1.47369	1.20227	0.660116	1.36926
	1.25599	-0.703038	O00461	O00461	Golgi integral membrane protein 4	GOLIM4	23.4	28.7	29.6	34.1	14.1	26.7	34.1	11	11	13	17	8	12	17	TRUE	20	15	27	19	10	14	27	4.1626	4.2471	4.20839	4.48143	4.27151	4.39583	3.94508	3.44714	3.46954	4.49953	4.15768	3.52526	4.48877	3.64183	4.3465	3.92994	3.46787	3.53454	2.91608	2.22777	3.56496
	1.77684	-0.589363	O00469	O00469	Procollagen-lysine,2-oxoglutarate 5-dioxygenase 2	PLOD2	25.6	27	24.4	8.4	6.9	6.9	27	14	15	13	4	3	3	15	TRUE	34	30	38	4	3	3	38	2.65654	1.20197	2.00572	2.45762	0.261356	2.41773	1.89566	2.3309	2.01678	1.15398	1.21835	2.35472	2.71113	2.37481	1.93562	3.06454	2.71515	2.38085	2.18185	2.2328	1.86308
	1.04748	1.00237	O00471	O00471	Exocyst complex component 5	EXOC5	3.2	4.8	4.8	3.8	1.7	0	4.8	2	3	3	2	1	0	3	TRUE	3	4	5	3	1	0	5	-2.09865	-2.68238	-1.13969	-0.967855	-2.58046	-2.75899	-1.10297	-1.83669	-1.36191	-2.65141	-2.75387	-1.98355	-2.4745	-3.99314	-3.42389	-4.59295	-2.20642	-1.387	-2.19454	-1.62442	-2.59798
	0.160948	-0.154905	O00483	O00483	Cytochrome c oxidase subunit NDUFA4	NDUFA4	27.2	32.1	32.1	22.2	9.9	22.2	32.1	2	3	3	2	1	2	3	TRUE	3	7	5	2	2	4	7	2.08954	1.42212	0.940365	1.67621	1.19291	-1.8823	1.60026	1.31222	0.888788	1.93446	1.37521	1.43323	2.0701	1.13395	1.40237	2.0479	1.46109	0.822655	-0.116016	1.09163	1.64164
+	1.46346	1.33081	O96019;O94805	O96019	Actin-like protein 6A	ACTL6A	24.5	18.9	14.5	0	0	0	24.5	6	4	3	0	0	0	6	TRUE	9	7	5	0	0	0	9	-0.752579	-0.824171	-2.73728	-3.26388	-0.587246	-2.30162	-0.991589	-1.46318	-1.42241	-1.29518	-2.11264	-0.140081	-1.75361	-3.70579	0.0625935	-2.50682	-2.27348	-2.0334	-0.832678	0.182802	-0.778091
	0.403597	1.04959	O00522	O00522	Krev interaction trapped protein 1	KRIT1	7.3	2.7	0	2.4	2.4	2.4	7.3	3	1	0	1	1	1	3	TRUE	5	1	0	10	12	9	12	3.80646	5.93649	3.96377	4.3537	5.01064	3.04896	5.1014	4.04935	3.85654	4.4415	3.93874	4.2025	0.230221	3.75969	3.68612	3.70845	3.61583	2.72804	4.85323	3.73005	-0.939932
	0.0748369	0.0407263	O00541	O00541	Pescadillo homolog	PES1	20.4	21.4	23.6	23.3	14.1	13.3	23.6	9	11	11	13	7	6	13	TRUE	21	23	23	16	7	7	23	4.08103	4.36667	4.20923	4.50798	4.49605	3.81002	3.77374	4.71499	4.24183	4.2511	4.16017	3.84147	3.86187	3.83754	3.92829	3.95872	3.85695	3.67637	3.51677	3.38856	3.76302
	0.072486	-0.113767	O00559	O00559	Receptor-binding cancer antigen expressed on SiSo cells	EBAG9	0	0	0	8.5	0	0	8.5	0	0	0	1	0	0	1	TRUE	0	0	0	1	0	0	1	-3.38677	-2.02706	-1.86243	-2.37094	-3.29281	-2.53876	-5.37392	-2.08479	-0.373423	-0.965425	-1.90553	-2.44171	-4.94483	-2.4822	-1.8929	-2.92512	-1.40791	-3.06463	-2.93672	-2.19339	-4.1069
	2.13597	-1.21864	O14672	O14672	Disintegrin and metalloproteinase domain-containing protein 10	ADAM10	10.2	11.8	18.2	16.2	7.5	9.4	18.2	5	6	8	8	4	4	8	TRUE	8	8	13	10	6	6	13	2.20657	2.24663	3.61715	2.39828	2.88174	2.46922	1.80662	1.8456	2.48268	3.15638	2.61023	2.3613	1.85258	2.69243	3.60885	3.10585	2.73474	1.88436	1.1646	1.11661	1.47383
	0.208911	0.0813541	O00567	O00567	Nucleolar protein 56	NOP56	35.9	40.9	42.4	32	31.1	32.3	42.4	20	22	23	18	16	18	23	TRUE	48	49	50	23	16	19	50	5.56042	5.62203	5.72047	5.7951	5.76389	5.68121	5.25518	5.563	5.69653	5.71583	5.12124	5.13432	5.40145	5.19638	5.40504	5.49018	5.46719	5.23475	5.08458	5.05841	5.3977
	0.0794239	0.0584005	O00571;O15523;Q9NQI0	O00571;O15523	ATP-dependent RNA helicase DDX3X;ATP-dependent RNA helicase DDX3Y	DDX3X;DDX3Y	36	42.4	39.9	12.4	13.3	19.3	42.4	18	20	20	6	6	8	20	TRUE	47	44	43	6	6	8	47	3.92216	2.94448	3.11753	4.15448	3.05212	3.83012	3.21757	3.19514	3.34034	2.2402	4.45437	3.17628	3.76535	3.10393	3.70004	4.25778	2.78163	3.655	3.31579	3.91455	4.11622
	0.0724103	-0.0563739	O00592	O00592	Podocalyxin	PODXL	18.6	17	17.4	12.4	5.7	11.1	18.6	7	6	6	5	3	4	7	TRUE	13	10	9	5	3	3	13	4.5797	4.75403	4.25877	4.08447	4.87224	4.39321	4.78844	4.62031	4.47016	4.80605	4.41838	4.14104	4.25867	4.52024	4.40232	4.57803	3.66246	4.18669	4.35871	3.10268	4.15175
	0.518691	1.2361	O00622	O00622	Protein CYR61	CYR61	8.4	3.4	2.6	11.8	8.9	17.1	17.1	3	1	1	4	4	6	6	TRUE	3	1	1	5	4	6	6	-4.25988	0.91114	-4.80745	0.799438	-0.607908	-3.74852	0.283514	-2.18599	-3.51488	-0.376762	-2.4865	-1.12898	1.65934	-1.06166	-5.87606	0.105299	-0.752735	-0.319805	1.30368	0.464666	0.764191
	1.56413	-1.31866	O00712	O00712	Nuclear factor 1 B-type	NFIB	7.9	7.9	10.5	10.5	0	5.5	10.5	1	1	2	2	0	2	2	TRUE	2	2	2	4	0	2	4	-0.0290318	-4.27495	-0.511953	-0.150358	-1.34837	0.218525	-0.556698	-0.685694	-0.557436	-0.639791	-2.32335	-0.562843	-1.38087	-1.46855	0.364265	-0.291637	-0.0220337	-0.453728	-1.64857	-2.62323	-0.797651
	0.87573	0.491926	O00767	O00767	Acyl-CoA desaturase	SCD	22	22	22	22	10.6	18.7	22	5	6	7	7	2	4	7	TRUE	7	10	13	10	4	10	13	4.1495	4.65754	3.45933	3.83881	4.09691	3.57224	4.32422	4.14052	2.80546	4.59132	3.96647	3.9803	4.12564	4.11434	2.67564	3.58843	4.11596	3.79576	3.75508	3.59747	4.28083
	0.276839	0.585516	O14494	O14494	Lipid phosphate phosphohydrolase 1	PPAP2A	0	0	0	8.5	0	0	8.5	0	0	0	1	0	0	1	TRUE	0	0	0	1	0	0	1	-5.5469	-1.25669	-0.257996	-0.959509	-2.18951	-2.07111	-4.43613	-4.37373	-4.41328	-1.61589	-3.4989	-3.63803	-5.19071	-0.802288	-1.0161	-3.47616	-4.01892	-5.49067	-2.31665	-4.1368	-3.43302
	0.518471	0.684297	O14495	O14495	Lipid phosphate phosphohydrolase 3	PPAP2B	7.4	3.5	3.5	7.4	0	0	7.4	2	1	1	2	0	0	2	TRUE	2	2	2	2	0	0	2	-2.40479	-1.73595	-1.87905	-4.71384	-3.87188	-2.01461	-1.76715	-2.78998	-3.69099	-3.13258	-1.47012	-2.65838	-2.58896	-2.63881	-2.74973	-4.20294	-4.41576	-1.78019	-3.34799	-3.50863	-3.36735
	0.549944	-0.309076	O14497	O14497	AT-rich interactive domain-containing protein 1A	ARID1A	6	7.3	4.7	1.8	1	1.5	7.3	7	8	6	3	2	3	8	TRUE	8	10	11	3	2	4	11	0.178644	-1.86496	0.619349	-0.106798	0.0653152	-0.296354	0.416105	-1.55508	0.0169735	0.677801	-1.78288	0	0.593412	0.123259	0.748688	-0.707436	0.740187	-0.476486	0.10092	0.00356483	-0.0410061
	1.19968	1.83469	O14524	O14524	Transmembrane protein 194A	TMEM194A	1.8	0	0	5.2	1.8	6.8	6.8	1	0	0	3	1	3	3	TRUE	1	0	0	3	1	3	3	-4.08045	2.64452	-3.64487	0.332691	-0.73037	-0.200191	-3.26771	-2.70254	-2.27093	-0.156101	-0.520247	-1.44028	-2.30212	-2.01387	-3.54794	-2.48568	-5.59342	-0.666058	1.62451	-1.16231	-2.21836
	3.53973	-1.31649	Q9BRR6	Q9BRR6	ADP-dependent glucokinase	ADPGK	14.5	14.5	14.5	8.9	6	0	14.5	4	4	4	2	1	0	4	TRUE	5	8	6	4	2	0	8	2.22309	1.47312	1.09995	2.74306	1.92628	2.11761	1.50869	1.70902	1.47683	2.29841	2.40356	1.7213	2.30979	1.90261	2.44312	1.78804	1.90082	1.60954	0.656664	1.0918	0.904285
	0.0436582	0.144388	O14569	O14569	Cytochrome b561 domain-containing protein 2	CYB561D2	0	0	0	5.4	0	0	5.4	0	0	0	1	0	0	1	TRUE	0	0	0	1	0	0	1	-0.970577	0.0569324	-4.65299	-4.89911	-2.12947	-1.86267	-0.69738	-4.00096	-0.853088	-1.56187	-2.11329	-3.69933	-0.856794	-6.21731	-6.34761	-1.17818	-5.7111	-1.60265	-4.33467	-3.97643	-4.79501
	0.953637	1.28946	O14578	O14578	Citron Rho-interacting kinase	CIT	1.9	2.2	2.5	0.5	0.4	0.9	2.5	3	5	5	1	1	2	5	TRUE	4	8	5	1	1	2	8	-2.12452	-1.96003	-2.45893	-2.93881	-3.25276	-2.14272	-0.27573	-0.991247	-2.02125	-2.08455	-2.86214	-1.82272	-0.338158	-4.26581	-2.64154	-1.8735	-1.58902	-1.66316	-1.88139	1.06925	-1.60462
	0.251709	-0.206799	O14617	O14617	AP-3 complex subunit delta-1	AP3D1	5.1	4.8	4.4	4.4	1.1	2.5	5.1	5	4	4	4	1	3	5	TRUE	8	6	8	4	1	3	8	1.88486	-0.509855	1.56346	2.35403	2.39213	0.384735	0.912569	-3.37459	1.70669	1.54464	1.64644	1.20055	1.37951	0.966808	1.54709	1.34745	1.26305	0.189606	1.32083	1.55893	1.63027
	0.370162	-0.815144	O14641	O14641	Segment polarity protein dishevelled homolog DVL-2	DVL2	8	2	8.7	12.2	3.7	14	14	3	1	3	5	1	5	5	TRUE	5	1	6	7	2	8	8	-1.80071	-0.321466	-4.45897	-4.02703	-0.563036	-0.619284	-5.35045	-0.92149	-0.952082	-1.18695	0.975145	-2.12007	1.8683	0.636393	2.26322	-0.515751	-0.207571	-0.0610657	0.551615	-3.62675	0.686445
	0.114583	-0.111034	O14646	O14646	Chromodomain-helicase-DNA-binding protein 1	CHD1	4.9	6.6	4.9	6.8	4.8	6.3	6.8	4	6	4	5	5	8	8	TRUE	10	9	10	10	7	11	11	2.46633	1.22392	0.793188	1.83238	1.64703	1.32227	1.35961	0.44537	2.17145	1.69448	1.1723	1.23503	1.49016	1.89394	0.0542717	1.73076	1.29623	1.09127	1.58024	1.13848	0.159855
	0.0571538	0.11736	O14647	O14647	Chromodomain-helicase-DNA-binding protein 2	CHD2	0.9	0.5	1.1	2.7	0	0	2.7	0	0	1	3	0	0	3	TRUE	0	0	1	3	0	0	3	-3.41688	-2.09316	-3.65872	-1.46477	-2.93101	-2.52932	-2.04344	-2.80812	0.145655	-2.90559	-2.20207	-1.72992	-4.2517	-2.01602	-5.30619	-1.94966	-2.5032	-1.34841	-2.56602	-4.14989	-1.48509
	0.10255	-0.233687	O14653	O14653	Golgi SNAP receptor complex member 2	GOSR2	23.6	18.9	28.8	5.2	5.2	5.2	28.8	3	2	4	1	1	1	4	TRUE	4	6	8	1	2	1	8	-0.0238228	-3.73263	1.67681	1.30369	0.859194	0.111971	1.4012	1.84826	0.454777	0.296412	0.32375	0.9909	-1.71713	-0.530977	1.03629	0.510054	0.376133	-0.0609436	-0.695383	-1.04296	1.77211
	0.720284	1.21772	O14656	O14656	Torsin-1A	TOR1A	6.9	3	14.5	8.1	4.2	4.2	14.5	2	1	4	2	1	1	4	TRUE	2	2	6	2	1	1	6	-0.830271	-0.899141	-3.58814	-1.61483	-2.4135	-3.59293	-1.5001	-1.97981	-1.72411	-2.24433	-1.12501	-2.57439	-0.91836	-1.02785	-3.87321	-0.250893	-3.16257	-3.38568	-1.59427	-2.3103	-0.198303
	0.18922	-0.197718	O14657	O14657	Torsin-1B	TOR1B	11.3	11.3	14.3	4.2	6.5	4.2	14.3	3	3	4	1	2	1	4	TRUE	5	5	5	1	2	1	5	-1.11879	-1.72302	-1.17919	-3.99039	0.0985603	0.905571	-0.888163	-1.51579	-2.03497	-2.08032	-3.40942	-0.507116	-0.593744	-0.166235	0.834778	-0.878304	-0.339237	-0.617874	-0.521866	-1.14928	-0.683287
	3.7869	-0.97548	Q8WYP5	Q8WYP5	Protein ELYS	AHCTF1	4.6	9	6	15.5	8	11.5	15.5	8	14	10	25	14	19	25	TRUE	13	19	12	27	16	21	27	1.87796	2.66289	3.69611	3.42702	3.16466	3.02971	2.34509	2.34453	3.93423	3.05405	3.53894	2.57012	2.94657	3.00471	2.88104	3.31255	2.9791	3.0701	1.47594	2.04342	1.78774
+	1.96058	1.78968	Q12904	Q12904	Aminoacyl tRNA synthase complex-interacting multifunctional protein 1;Endothelial monocyte-activating polypeptide 2	AIMP1	25.3	28.8	26.6	6.7	0	0	28.8	4	5	5	1	0	0	5	TRUE	4	10	7	1	0	0	10	-1.90993	-3.99486	-2.78543	-2.99328	-2.99313	-2.64818	-2.47373	-1.47353	-2.47876	-1.4273	-2.18544	-0.325487	-2.85271	-2.86575	-1.61865	-3.25292	-1.56213	-4.48499	-0.584476	0.299885	-1.14968
	0.222848	-0.434372	O14681	O14681	Etoposide-induced protein 2.4 homolog	EI24	0	0	0	3.2	0	3.2	3.2	0	0	0	1	0	1	1	FALSE	0	0	0	1	0	1	1	-3.3592	-2.48586	-4.55197	-2.02101	-2.44421	-3.09161	-4.96505	-1.30823	-3.04611	-0.789938	-2.28128	-1.51855	-4.01182	0.0357227	-3.70119	-2.25438	-1.39201	-1.29921	-1.41258	-0.995958	-3.41341
	1.2805	-0.338088	O14684	O14684	Prostaglandin E synthase	PTGES	6.6	6.6	6.6	11.8	11.8	11.8	11.8	1	1	1	2	2	2	2	TRUE	2	2	3	3	3	3	3	3.01969	3.22796	3.04819	3.21067	2.86139	2.57666	2.70063	2.60768	2.46865	3.55631	3.28513	2.72173	3.11536	2.72794	2.77351	2.66295	2.94966	3.03358	2.66042	1.94295	2.3736
	0.320154	0.59171	O14734	O14734	Acyl-coenzyme A thioesterase 8	ACOT8	9.7	0	7.2	0	0	0	9.7	2	0	1	0	0	0	2	TRUE	4	0	1	0	0	0	4	-1.8371	-2.07079	-2.09128	-3.2786	-1.86502	-0.915428	-1.45495	-2.21838	-2.16702	-3.20921	-2.54298	-2.97119	-1.81089	-2.45678	-2.09155	-3.69553	-1.81452	-3.8319	-1.41592	-5.42222	-1.68683
	0.901077	1.88667	O14735	O14735	CDP-diacylglycerol--inositol 3-phosphatidyltransferase	CDIPT	9.9	5.2	4.7	9.9	5.2	5.2	9.9	2	1	1	2	1	1	2	TRUE	3	1	1	4	1	2	4	-2.32616	1.70557	-3.59722	-2.11337	-1.66933	-0.158522	-2.30267	-3.44662	-2.27227	-1.16879	-0.648829	-1.02331	-2.66704	-3.81658	-4.53814	-1.93952	-1.5371	-0.28628	2.30709	-2.67809	1.53208
	0.323695	-0.195624	O14744	O14744	Protein arginine N-methyltransferase 5;Protein arginine N-methyltransferase 5, N-terminally processed	PRMT5	19.8	19.2	21.5	12.2	6.3	7.1	21.5	10	10	12	6	4	4	12	TRUE	18	17	23	7	4	4	23	2.36312	2.70214	2.72091	2.10976	2.28824	2.5042	1.91415	2.67899	2.57286	2.3685	2.90255	2.14299	2.60091	2.3688	2.41043	2.58525	2.84356	1.88199	2.28869	1.52016	2.58793
	0.176466	-0.391595	O14763	O14763	Tumor necrosis factor receptor superfamily member 10B	TNFRSF10B	0	3.4	3.4	0	0	3.4	3.4	0	1	1	0	0	1	1	FALSE	0	1	1	0	0	1	1	-1.37142	-2.52775	-1.79489	-2.05579	-4.08247	-3.15375	-2.62194	-2.44951	-1.92153	-0.144384	-4.88524	-1.15968	-1.21841	-1.61861	-1.49304	-0.611305	-0.869022	-5.21807	-3.81949	-3.19044	-3.02251
+	2.9371	1.87954	P54819	P54819	Adenylate kinase 2, mitochondrial;Adenylate kinase 2, mitochondrial, N-terminally processed	AK2	15.5	31	25.1	0	0	10	31	3	6	5	0	0	2	6	TRUE	3	8	6	0	0	2	8	-0.404125	-0.322191	-1.21317	-1.38706	-2.0025	-0.670919	-0.862156	-0.702484	-1.72017	-2.96992	-2.926	-1.23712	-1.99251	-3.19322	-0.583157	-2.33806	-2.13983	-2.1381	-1.08896	0.323612	-0.24209
+	2.10498	1.7065	P27144	P27144	Adenylate kinase 4, mitochondrial	AK4	37.2	31.4	31.4	7.6	7.6	4.9	37.2	5	4	4	1	1	1	5	TRUE	10	7	8	1	2	1	10	-0.839525	-1.42282	-2.37372	-1.6423	-2.47427	-1.87	-2.43986	-0.682198	-2.54361	-0.849546	-2.9207	-2.04837	-2.76519	-3.67447	-0.826334	-2.80334	-2.51142	-3.13367	-0.148489	-0.574318	-1.4207
	0.263327	-0.29618	O14786	O14786	Neuropilin-1	NRP1	5.6	5.6	7.2	0	0	0	7.2	2	2	3	0	0	0	3	TRUE	4	4	3	0	0	0	4	-0.600597	-1.60954	-0.638939	-3.41366	-3.78227	-1.94859	-0.355671	-0.784431	-1.51539	-0.170549	-0.00272751	-0.650743	-1.45471	0.165527	-1.71802	-0.660702	0.0763836	-1.28997	-1.70194	-2.07182	-1.26001
	0.438904	-0.653766	O14802	O14802	DNA-directed RNA polymerase III subunit RPC1	POLR3A	0	1.2	0.9	3.8	0	0.6	3.8	0	1	1	3	0	0	3	TRUE	0	1	1	4	0	0	4	-1.58213	0.356909	-1.5791	-0.999674	-1.1808	-0.692795	-1.29894	-3.65672	-2.26808	-0.888391	-1.96681	-2.34849	-3.22829	-1.16368	-1.99434	-1.674	-1.37227	-1.4733	-0.948994	-1.63842	-5.22788
	0.51089	0.222814	O14818;Q8TAA3	O14818	Proteasome subunit alpha type-7	PSMA7	41.9	46	38.3	11.7	14.5	21.8	46	9	9	8	2	2	4	9	TRUE	24	18	17	3	1	4	24	2.80597	2.26011	1.86795	2.24595	2.09328	2.4626	2.49183	2.12465	0.98279	1.30383	1.96584	2.40811	1.94723	2.20012	2.75415	2.28861	2.36605	1.73558	2.89987	2.4755	2.48721
	1.38088	-0.849446	O14828	O14828	Secretory carrier-associated membrane protein 3	SCAMP3	38.9	38.9	38.9	34.9	10.7	19	38.9	9	9	9	7	3	5	9	TRUE	20	22	15	12	3	8	22	3.93436	3.79039	3.94978	3.87574	3.67289	3.45307	3.68364	3.56092	3.41684	3.80926	3.822	3.36815	3.64679	3.85641	4.04284	3.14693	3.91626	3.59198	3.03906	2.48002	2.13788
	0.532215	-0.427834	O14880	O14880	Microsomal glutathione S-transferase 3	MGST3	23.7	25	23.7	25	15.8	25	25	2	3	2	3	2	3	3	TRUE	5	8	5	6	2	3	8	3.62096	4.09982	3.65532	3.34608	3.21201	3.71482	1.68791	3.6	3.74974	3.82757	3.02477	2.99942	2.93329	3.23864	3.54625	3.26025	3.76936	2.80486	1.31091	2.4351	2.92682
	0.352443	-0.511912	O14925;Q5SRD1	O14925	Mitochondrial import inner membrane translocase subunit Tim23	TIMM23	16.7	12.9	18.2	12.9	0	4.8	18.2	3	2	3	2	0	1	3	TRUE	4	2	4	2	0	1	4	1.28517	-1.28932	0.194597	0.444084	0.648348	-0.939133	-1.08822	0.485054	0.513153	0.97101	0.297422	0.551779	1.01817	0.728582	-0.526684	0.331362	1.03429	-2.4399	-1.02117	-1.41381	0.108931
	1.76034	-1.39479	O14929	O14929	Histone acetyltransferase type B catalytic subunit	HAT1	7.4	13.4	13.4	9.3	3.1	2.4	13.4	2	3	3	3	1	1	3	TRUE	6	9	9	5	1	3	9	1.72928	0.97854	2.48178	2.68303	3.828	1.86573	3.50892	1.84481	2.68747	2.00978	1.55973	1.87058	1.48465	2.69186	0.713396	1.43492	3.40085	2.03961	-0.186037	0.831837	1.55725
	1.00335	-0.85512	O14936	O14936	Peripheral plasma membrane protein CASK	CASK	7.6	5	6.5	5.7	1.3	3	7.6	6	4	5	4	1	2	6	TRUE	9	4	9	4	1	2	9	2.29086	0.264343	1.40654	1.60471	2.07665	1.14016	1.29572	2.51027	-0.295248	1.45388	1.66063	1.63188	2.10299	2.16036	-0.0373268	1.66696	1.66181	1.39083	1.6853	-0.181267	0.427919
	0.255469	-0.298513	O14949	O14949	Cytochrome b-c1 complex subunit 8	UQCRQ	34.1	25.6	34.1	56.1	15.9	29.3	56.1	3	2	3	6	1	2	6	TRUE	5	7	8	6	2	2	8	1.26092	2.74436	2.31524	3.06717	2.20226	2.00959	2.62183	2.81075	2.2944	3.39532	2.3379	2.45435	3.34278	1.40274	2.82429	2.44445	2.68392	1.87478	2.32517	1.34303	2.36562
+	1.95927	1.29252	P15121;C9JRZ8	P15121	Aldose reductase	AKR1B1	29.4	24.1	24.1	0	0	0	29.4	7	5	5	0	0	0	7	TRUE	10	9	6	0	0	0	10	0.397757	-0.1297	0.113073	-1.58291	-0.617388	1.31269	0.312878	0.15451	0.280157	-1.12871	0.373667	-1.1193	0.288054	-1.00027	-0.0705948	-0.157942	-1.5848	-1.82938	0.507738	-0.117294	0.478874
	0.345494	-0.552953	O14965	O14965	Aurora kinase A	AURKA	13.2	7.4	17.4	2.2	0	5.2	17.4	3	2	4	1	0	2	4	TRUE	5	2	5	1	0	2	5	0.874403	0.513565	1.10976	0.144821	1.29132	-0.15062	-1.23452	1.59939	0.0410233	1.09184	1.50232	0.260166	-2.49834	0.0732117	1.80742	-0.185598	0.933819	1.08426	0.243059	-1.23549	0.916962
	1.28225	1.24719	O14966	O14966	Ras-related protein Rab-7L1	RAB29	6.4	6.4	11.8	5.4	0	5.4	11.8	1	1	1	0	0	0	1	TRUE	2	2	2	0	0	0	2	-3.01332	-1.83995	-2.06145	-3.60253	-2.76312	-3.25366	-2.72711	-2.06522	-3.51843	-1.82431	-4.23807	-1.5371	-2.75379	-2.23925	-2.39528	-4.1039	-4.23337	-4.00343	-2.926	-2.63648	-3.0897
	0.756597	-1.02188	O14967	O14967	Calmegin	CLGN	5.6	6.1	2.3	10.8	2.1	2.1	10.8	2	1	1	6	1	1	6	TRUE	4	2	2	6	1	2	6	0.319347	0.379902	0.195732	-1.15739	-0.76391	0.670538	0.153074	-2.08565	0.269051	0.372993	-0.208452	1.23456	0.717537	-0.171734	0.711802	-0.211309	-1.53964	0.168844	-0.596205	-1.76673	-2.85901
	0.587201	0.948012	O14972	O14972	Down syndrome critical region protein 3	DSCR3	6.4	4	10.4	4	0	0	10.4	1	1	2	1	0	0	2	TRUE	1	1	4	1	0	0	4	-5.09762	-3.83309	-3.03138	-5.51657	-3.89617	-3.11656	-3.07222	-2.10156	-2.90907	-4.61831	-3.53618	-5.27291	-2.6107	-2.21561	-5.96807	-2.9997	-3.20096	-2.93579	-2.70237	-4.8246	-2.55932
	1.29051	0.985221	O14974	O14974	Protein phosphatase 1 regulatory subunit 12A	PPP1R12A	7.2	7.8	6.1	2.8	1.7	2.8	7.8	6	7	5	2	1	2	7	TRUE	8	8	9	2	1	2	9	-1.51406	-3.51022	-1.65869	-1.76588	-2.25281	-1.45319	-1.20934	-1.34276	-1.31426	-1.83521	-1.0844	-1.99824	-1.96926	-2.21357	-0.797848	-2.4621	-2.61987	-0.489168	-0.508242	0.0525761	-0.35862
	0.30059	-0.336993	O14975	O14975	Very long-chain acyl-CoA synthetase	SLC27A2	11.8	4.4	12.4	12.3	3.9	8.7	12.4	6	2	6	7	2	4	7	TRUE	7	3	8	10	2	5	10	1.66756	1.53526	2.12482	1.48241	1.63903	0.730288	0.898684	0.766388	-0.249756	1.72721	0.908092	1.51126	0.573996	1.25914	-0.125132	1.18218	1.57062	1.22406	0.948902	-0.759056	1.82456
+	2.60503	1.84436	P30837;O94788	P30837	Aldehyde dehydrogenase X, mitochondrial	ALDH1B1	31.3	32.5	31.3	7.4	7.5	11.2	32.5	11	14	11	2	3	4	14	TRUE	27	33	26	2	3	5	33	0.828342	0.56057	-0.451212	-1.454	-0.427216	0.0274506	0.149967	0.169857	0.719791	-1.4106	-0.977016	-0.196995	1.40102	0.142014	0.698294	0.819759	-1.33337	0.565132	1.7215	1.85628	1.51583
+	1.85399	1.91264	P05091	P05091	Aldehyde dehydrogenase, mitochondrial	ALDH2	21.3	12.6	11.2	1.9	1.9	4.6	21.3	7	5	4	1	1	2	7	TRUE	14	8	9	1	1	2	14	-1.4983	-2.70337	-1.54932	-2.25034	-1.66259	-0.789722	-1.91449	-1.17799	-0.834515	-1.17717	-1.77406	-0.807188	-0.576263	-1.02998	-1.40551	-4.17202	-2.29649	-2.9224	0.0121593	-0.0944271	-0.810112
	0.631872	-0.45971	O14980	O14980	Exportin-1	XPO1	17.2	17.8	24.1	15.8	5.9	11	24.1	15	14	19	13	5	9	19	TRUE	36	37	43	21	5	11	43	3.77577	3.74562	4.38068	4.27418	4.02258	4.16116	4.0681	3.12976	4.04508	3.83702	4.34915	4.32841	3.62787	4.34941	2.61202	3.80776	3.73971	3.52118	3.53423	2.81234	3.80874
	0.426695	0.737007	O14981	O14981	TATA-binding protein-associated factor 172	BTAF1	2	2.7	4.4	2.5	1	0	4.4	2	3	5	3	1	0	5	TRUE	2	3	8	3	1	0	8	-4.19982	-1.23413	-1.51222	-3.13874	-0.888672	-3.48228	-1.25239	-0.652153	-3.18558	-0.822626	-0.426083	-0.489935	-2.05318	-0.151186	-1.46448	-3.63339	-4.65261	-3.2164	-2.65987	-2.88099	-2.22471
	0.451291	0.707613	O15013	O15013	Rho guanine nucleotide exchange factor 10	ARHGEF10	3	7.7	6.9	0.9	0	0.9	7.7	3	4	5	1	0	1	5	TRUE	4	6	5	1	0	1	6	-1.08963	-1.14067	-0.293209	-0.143774	-0.468264	-0.904924	-0.0385571	-1.10287	-1.43918	-0.747311	-0.0324173	-0.542696	-1.26373	0.336565	-4.81269	-1.48047	-2.54821	-1.60931	-1.14041	-0.765322	-0.591412
	1.28746	-1.0809	O15020	O15020	Spectrin beta chain, non-erythrocytic 2	SPTBN2	19.2	14.7	17.2	5.5	0.4	5.5	19.2	25	20	22	6	0	7	25	TRUE	35	31	29	5	0	7	35	1.76659	1.62052	1.65566	0.972948	2.10367	1.88187	1.40981	1.93492	1.0803	2.59379	1.75131	2.93027	4.31907	2.39129	1.77916	2.01785	2.22045	2.73991	1.87622	2.08861	1.35209
	0.064145	-0.0768439	O15027	O15027	Protein transport protein Sec16A	SEC16A	13.4	13.3	12	0.5	0	0.5	13.4	17	17	17	1	0	1	17	TRUE	25	26	27	1	0	1	27	-2.24595	-0.392992	-1.46543	-1.70852	-1.89686	0.506872	0.0162868	0.22508	-0.617662	-0.915321	-1.76704	-1.21475	0.551609	-0.00362015	-0.841761	0.528303	1.07797	-1.32368	0.38924	0.194738	0.369707
	0.557364	-0.705721	O15031	O15031	Plexin-B2	PLXNB2	7.6	8.3	5.5	4.7	0	1.2	8.3	10	11	8	7	0	2	11	TRUE	17	20	12	7	0	3	20	1.3008	2.11754	1.83479	2.10899	1.33401	2.2981	2.24687	1.10156	0.649855	2.10161	2.40304	2.2654	1.89479	2.04277	1.912	0.743221	1.67336	0.288168	0.926006	0.727182	0.438473
	0.908818	-0.626893	O15042	O15042	U2 snRNP-associated SURP motif-containing protein	U2SURP	21.4	19.6	15.5	8.5	6.8	6.4	21.4	17	15	11	7	5	6	17	TRUE	27	25	22	9	6	6	27	3.04669	2.47842	3.41422	3.23907	2.50608	3.27164	2.23534	1.75922	3.02303	3.8107	2.9019	3.27278	2.9439	3.17615	3.63857	3.12111	3.51503	2.33248	2.98874	2.7182	2.46893
	0.656949	-1.27829	O15056	O15056	Synaptojanin-2	SYNJ2	6.6	0	0.9	5.9	0	2.6	6.6	4	0	1	4	0	2	4	TRUE	5	0	1	4	0	2	5	-1.77285	-1.45411	-2.65068	-0.27029	-0.876757	-0.356785	0.9862	-0.411964	-1.00071	-2.60964	-0.326492	-1.05599	-1.55122	0.645807	-1.92355	-0.839155	0.0505695	-1.18203	0.348257	-5.23933	-2.72217
	0.095826	-0.120274	O15067	O15067	Phosphoribosylformylglycinamidine synthase	PFAS	19.7	15.2	22.9	2	2.5	2.8	22.9	17	13	18	2	2	3	18	TRUE	34	22	38	2	2	3	38	1.7528	0.65589	0.0400658	-0.325375	-1.2621	0.835129	0.955864	0.64432	0.196207	0.621048	-0.0383663	0.880688	1.63418	0.913548	-0.249002	0.696341	1.70143	1.47304	1.77264	0.334642	1.5239
	0.0671773	-0.0605036	O15091	O15091	Mitochondrial ribonuclease P protein 3	KIAA0391	16	8.4	13.4	9.4	2.7	2.7	16	6	3	5	4	1	1	6	TRUE	7	6	7	5	1	1	7	0.100901	0.360857	-0.304398	0.748381	-1.99738	0.32184	-0.617117	0.367086	-0.201853	0.41577	-0.641521	0.44286	-0.52961	0.193647	0.634129	-0.0948677	-0.627413	0.587601	0.755478	-1.0011	-0.247503
	1.71578	-0.898691	O15118	O15118	Niemann-Pick C1 protein	NPC1	6.2	7.9	6.7	5.1	1.8	0.8	7.9	5	7	6	4	2	1	7	TRUE	8	12	11	4	2	1	12	2.58959	1.18889	1.7872	2.29479	2.27158	1.12279	1.55707	2.31843	1.55856	2.66725	2.12053	2.83819	1.79749	1.9325	2.73687	2.05229	2.57212	1.00068	0.554676	1.33621	1.60831
	0.292628	0.326519	O15120	O15120	1-acyl-sn-glycerol-3-phosphate acyltransferase beta	AGPAT2	6.1	9.4	9.4	6.1	0	3.6	9.4	1	2	2	1	0	1	2	TRUE	1	3	2	1	0	1	3	-5.14884	-0.0868359	-2.18983	-4.3133	-1.12285	-2.92	-0.671799	-2.2839	-0.955965	-1.57927	-3.11678	-0.444639	-2.5725	-2.82279	-1.54472	-1.53633	-1.44398	-2.38933	-3.56293	-1.19304	-0.852329
	0.0696711	0.0560954	O15121	O15121	Sphingolipid delta(4)-desaturase DES1	DEGS1	14.9	15.8	15.2	15.8	10.2	10.2	15.8	3	4	4	4	2	2	4	TRUE	8	10	11	8	2	3	11	2.4613	3.28862	3.15278	0.874023	2.75397	4.15336	3.0292	2.86348	3.09206	4.04991	2.76365	2.30619	2.44919	3.1862	3.33943	2.71674	3.0516	2.6928	2.32062	2.24504	2.88587
	0.325104	-0.242734	O15126	O15126	Secretory carrier-associated membrane protein 1	SCAMP1	34.3	31.1	29.6	17.8	10.7	6.8	34.3	6	5	5	4	2	1	6	TRUE	12	11	8	6	4	3	12	2.21986	1.74406	1.98061	1.08683	1.57489	1.63792	2.00428	2.13162	1.96576	2.16842	1.70064	0.77544	1.58403	0.953484	2.04189	1.51278	1.60648	2.76943	1.29644	0.947094	1.18066
+	1.64924	1.18913	P04075;P05062	P04075	Fructose-bisphosphate aldolase A	ALDOA	69.2	81.9	79.9	39.3	22	34.3	81.9	21	21	21	9	6	9	21	TRUE	57	67	52	11	6	12	67	4.63718	3.96572	3.88363	4.50461	4.71986	3.23761	4.52079	3.44361	4.26591	3.8546	4.57949	2.94086	3.4767	3.59253	4.82498	3.7712	2.02888	3.48684	3.94378	5.73269	4.43112
	0.971554	-0.492157	O15143	O15143	Actin-related protein 2/3 complex subunit 1B	ARPC1B	27.2	25	22.6	27.2	7.5	20.2	27.2	8	6	7	7	2	6	8	TRUE	13	13	14	6	2	7	14	3.81799	3.2267	3.88573	3.76553	3.61411	3.63861	3.34538	3.34404	3.64093	3.547	3.37214	3.24738	3.00062	3.85278	3.78884	4.00353	3.60565	2.99824	3.34153	2.51627	3.34998
	0.383869	0.146381	O15144	O15144	Actin-related protein 2/3 complex subunit 2	ARPC2	42	51.3	46.3	14	14.7	15	51.3	12	16	13	5	4	5	16	TRUE	32	37	32	6	4	5	37	3.58969	3.23741	3.64248	3.69772	3.20355	2.43594	3.5073	2.88596	3.33461	3.05873	3.43851	3.52729	3.41063	3.69116	3.47289	3.64725	2.70071	3.01146	3.41981	3.19884	3.41592
	1.76449	-0.629457	O15145	O15145	Actin-related protein 2/3 complex subunit 3	ARPC3	34.8	34.8	30.9	17.4	7.3	13.5	34.8	6	6	5	3	1	2	6	TRUE	14	14	15	6	1	3	15	3.90816	3.79299	3.8843	3.60718	3.93125	3.81125	3.71187	3.77871	3.75796	4.34293	3.94029	3.49777	3.90191	4.1314	3.93396	3.39859	4.0389	3.69375	2.88037	3.28825	3.66206
	1.18153	-1.02255	O15155	O15155	BET1 homolog	BET1	9.3	24.6	24.6	24.6	0	15.3	24.6	1	2	2	2	0	1	2	TRUE	1	2	2	3	0	1	3	0.440073	0.964079	0.231403	0.214462	0.65873	0.316532	-0.698877	-0.38751	-0.51512	0.432213	0.114639	0.498535	1.23483	1.45092	-0.875671	0.00598526	2.15447	-0.00229073	-0.636246	-0.0791683	-0.629795
	0.89345	-0.276754	O15173	O15173	Membrane-associated progesterone receptor component 2	PGRMC2	48	48	47.5	43.9	23.3	43.5	48	9	10	9	8	4	7	10	TRUE	24	25	23	8	7	11	25	5.6466	6.02644	5.62997	5.50105	5.94604	6.16723	5.65193	5.77964	5.7104	5.8592	5.92032	5.4909	5.72052	5.68277	5.89488	5.63259	5.87627	5.18464	5.04503	5.26639	5.11881
	0.725395	-0.96251	O15213	O15213	WD repeat-containing protein 46	WDR46	1.8	3.6	5.4	17.7	5.6	14.1	17.7	1	1	2	7	3	6	7	TRUE	1	1	2	8	3	6	8	-0.339602	-0.126635	-0.252184	0.0723495	0.518957	0.274532	-2.95842	-0.616381	0.740582	0.66818	0.120728	0.258154	1.04543	0.0481682	1.65986	0.664349	0.54253	0.204165	-0.0910168	-2.25637	-0.525984
	0.202371	0.280782	O15226	O15226	NF-kappa-B-repressing factor	NKRF	23.5	20.3	21.9	20.7	3.6	7.4	23.5	12	12	11	11	2	4	12	TRUE	21	17	19	11	2	4	21	2.43289	3.03138	1.24561	2.13928	2.18537	2.92574	1.5371	2.4091	1.95152	2.66546	1.60845	2.32036	2.65574	1.46714	0.0144558	2.43227	2.21584	2.27513	2.55713	2.42254	2.42362
	0.463767	0.779601	O15228	O15228	Dihydroxyacetone phosphate acyltransferase	GNPAT	1.5	0	1.6	0	0	0	1.6	1	0	1	0	0	0	1	FALSE	1	0	1	0	0	0	1	-5.07815	-0.110464	-5.66617	-4.66476	-2.00878	-2.40271	-3.7216	-3.90847	-3.88755	-1.01628	-3.67496	-1.57015	-2.63466	-1.06015	-2.70093	-5.56277	-3.61439	-2.44561	-1.29926	-4.03015	-2.58986
	0.0650119	0.162123	O15230	O15230	Laminin subunit alpha-5	LAMA5	0.3	0.3	0.6	0.3	0.7	0	0.7	1	1	1	1	2	0	2	TRUE	1	1	1	1	2	0	2	-1.11541	-2.02424	-2.04938	-1.35579	-3.09307	0.433453	-5.68775	-1.48575	-0.717373	-3.17038	-3.37868	-2.01058	-1.22763	-1.66362	-5.6088	-2.31525	-5.23244	-1.28219	-3.66101	-3.64517	-2.45532
	1.05413	-0.658193	O15254	O15254	Peroxisomal acyl-coenzyme A oxidase 3	ACOX3	18.6	16.3	21	14.9	1.3	11.9	21	10	8	10	6	1	5	10	TRUE	24	25	22	7	1	7	25	1.94629	1.63457	2.25351	2.36794	2.56846	2.29553	2.03847	1.50739	2.22994	2.80714	1.63753	2.38013	2.55147	2.04624	1.8897	1.07813	1.86021	1.87618	1.41226	0.859159	1.80168
	1.7996	-1.35145	O15258	O15258	Protein RER1	RER1	28.6	28.6	28.6	14.8	0	5.6	28.6	4	4	5	2	0	1	5	TRUE	8	8	10	2	0	1	10	0.99581	1.42515	1.0585	1.65384	0.64332	1.0495	1.86541	0.0888348	0.781921	1.61289	0.900522	1.2156	2.83985	1.75503	0.871603	2.54773	0.996601	0.355692	0.746161	0	-0.0713482
	1.04956	-0.822848	O15260	O15260	Surfeit locus protein 4	SURF4	18.6	15.2	18.6	3.7	3.7	3.7	18.6	4	3	4	1	1	1	4	TRUE	16	11	15	4	1	2	16	3.87557	3.84427	3.01912	3.6455	4.51718	2.43831	4.39968	4.23142	3.20601	4.47277	4.28809	3.46158	3.36257	4.29428	5.25728	4.04242	4.56605	3.68976	3.33439	1.79509	3.64604
	0.490563	-0.313019	O15269	O15269	Serine palmitoyltransferase 1	SPTLC1	22.6	15.9	20.1	15.9	4.2	14.2	22.6	8	6	7	6	2	5	8	TRUE	12	9	15	6	2	6	15	2.42271	1.93689	3.5274	2.79762	2.81954	3.08209	1.67519	1.59311	3.43949	2.94831	2.57018	2.05794	2.59795	2.70206	1.85297	3.15905	2.46862	2.52273	1.73908	2.30071	2.99234
	0.151267	0.144894	O15270	O15270	Serine palmitoyltransferase 2	SPTLC2	13.9	11.6	18.1	13.9	8.2	12.3	18.1	5	4	6	6	3	5	6	TRUE	10	8	10	7	4	4	10	1.3121	1.80393	0.566034	2.378	2.0147	1.31156	1.62419	1.36174	1.99353	1.3475	1.46898	0.588419	0.861837	1.72525	0.889648	1.11208	1.0252	0.276932	0.713968	0.554508	0.628477
	0.143153	0.187226	O15294	O15294	UDP-N-acetylglucosamine--peptide N-acetylglucosaminyltransferase 110 kDa subunit	OGT	10.3	12.8	11.7	1.9	0	0	12.8	8	10	9	1	0	0	10	TRUE	15	16	12	1	0	0	16	0.694834	-1.0097	-0.936102	0.760292	-1.01364	0.399418	0.888723	-0.856382	-0.0322971	-0.73941	-3.22508	0.618204	0.721382	-1.18255	0.115566	-1.04222	0.76149	1.31778	0.597799	0.106424	0.720789
	0.617301	0.78257	O15305	O15305	Phosphomannomutase 2	PMM2	10.6	10.2	4.9	4.9	4.9	10.6	10.6	2	2	1	1	1	2	2	TRUE	3	2	2	1	1	2	3	-1.58103	-3.15726	-0.642557	-1.33566	-3.48674	-1.99143	-0.89106	-0.730309	-1.3343	-2.68928	-3.46306	-1.24326	-1.183	-3.35754	-1.55661	-0.774006	-2.44375	-3.29822	-1.33828	-2.38296	-2.49347
	1.66921	-1.38141	O15321	O15321	Transmembrane 9 superfamily member 1	TM9SF1	2	0	0	3.8	3.8	5.1	5.1	1	0	0	2	1	3	3	TRUE	2	0	0	2	1	3	3	-3.0898	0.190193	1.43024	0.954626	-0.157328	0.626907	1.39591	-4.67685	1.47935	-0.157848	0.083149	-0.0352211	0.420031	-0.608231	0.929026	0.0119419	0.324842	-0.563324	-0.138002	-2.34569	-2.33832
	1.29162	1.6018	O15344;Q9UJV3	O15344	E3 ubiquitin-protein ligase Midline-1	MID1	1.8	3.6	3.7	0	0	0	3.7	1	2	2	0	0	0	2	TRUE	1	2	2	0	0	0	2	-1.12249	-3.76973	-3.61788	-3.98018	-2.39636	-1.40044	-1.8106	-5.38878	-1.89201	-3.04312	-2.81938	-2.20808	-4.10084	-4.34237	-2.71689	-5.03321	-4.71999	-3.77038	-3.51704	-0.705122	-3.30603
	0.51902	0.670967	O15347	O15347	High mobility group protein B3	HMGB3	20	20	6.5	7	7	13.5	20	3	3	1	1	1	2	3	TRUE	5	10	3	1	1	2	10	0.355387	0.0728226	-0.148685	-1.73674	-0.111916	-1.54635	-0.156761	-3.2343	-0.581345	-0.506052	0.190811	0.143696	0.157324	-0.537064	-0.720562	-1.15924	1.38144	-1.3711	1.00314	1.52987	-1.44403
	1.25682	1.13101	O15355	O15355	Protein phosphatase 1G	PPM1G	27.5	25.3	29.3	0	0	0	29.3	9	9	9	0	0	0	9	TRUE	18	15	16	0	0	0	18	0.0239735	-1.16986	0.0976448	-1.55879	-1.1018	-1.0368	-0.603806	-0.655821	-0.35191	-2.22795	-1.26392	-0.691566	-0.769232	-0.465916	-0.265406	-1.72308	-0.274717	-2.20818	-0.061554	0.345556	-0.348791
	1.3158	-0.839351	O15357;Q92835;Q7Z7G1	O15357	Phosphatidylinositol 3,4,5-trisphosphate 5-phosphatase 2	INPPL1	24.2	20.1	25.8	3.2	1	1.7	25.8	20	17	21	3	1	2	21	TRUE	31	24	36	4	3	1	36	0.80549	0.158884	0.19153	0.135178	1.25537	0.862879	1.0318	0.171101	0.801298	0.543545	1.37824	1.37801	1.3475	1.16542	0.994423	0.773285	1.29325	0.610252	0.831341	0.229891	1.25632
	0.0774906	0.044988	O15371	O15371	Eukaryotic translation initiation factor 3 subunit D	EIF3D	25.7	30.1	29.9	26.8	17.2	26.1	30.1	12	12	12	12	6	9	12	TRUE	27	31	25	18	8	13	31	3.85524	3.58226	3.75119	3.34066	3.7797	3.9438	3.81462	3.24602	3.54953	2.97846	3.22511	3.48445	2.91283	3.87299	2.96281	3.72966	4.06318	3.53391	3.64865	3.21108	3.46326
+	1.39469	1.98475	Q86V81	Q86V81	THO complex subunit 4	ALYREF	35	35	21.4	37.4	31.5	29.2	37.4	5	5	3	7	6	4	7	TRUE	12	9	4	6	6	4	12	1.39304	-0.894035	0.45043	2.9858	3.38049	-2.44044	-0.49193	1.11468	3.3339	0.340052	3.4908	3.0406	3.19865	1.35184	-0.64152	-0.098177	-0.800489	-0.607414	2.62515	2.0287	0.938726
	1.17088	1.38629	O15382	O15382	Branched-chain-amino-acid aminotransferase, mitochondrial	BCAT2	10.2	7.7	4.1	8.4	0	4.3	10.2	3	2	1	2	0	1	3	TRUE	3	2	1	3	0	1	3	-6.03544	-2.57943	-2.52752	-3.57102	-2.47374	-3.46292	-3.37956	-3.05455	-0.721365	0.0983543	-0.38335	-3.57858	-1.11878	-1.88646	-2.96826	-4.73443	-3.87954	-4.27897	-1.75048	-2.02851	-2.99283
	1.23321	-0.661467	O15397	O15397	Importin-8	IPO8	8.7	9.7	11.1	5	1.2	2.4	11.1	6	7	8	4	1	2	8	TRUE	12	9	12	4	1	2	12	1.09305	0.799042	1.38798	2.04061	0.398817	0.915976	-0.0723362	-0.147352	1.62229	1.35987	1.10515	1.86319	1.12026	1.62561	1.21325	1.66588	0.793846	0.57526	0.128035	0.84478	1.29969
	1.44155	-0.683551	O15400	O15400	Syntaxin-7	STX7	39.8	36.4	44.8	21.5	6.9	21.8	44.8	7	6	8	5	2	5	8	TRUE	15	15	18	5	2	4	18	3.17055	2.24546	2.4977	2.98844	2.2519	2.22429	1.96567	2.9687	2.79338	2.82395	2.87761	1.74808	2.46545	2.02849	2.26923	2.79057	2.15301	2.13191	1.57445	0.852964	1.66585
	0.00400099	0.00769965	O15427	O15427	Monocarboxylate transporter 4	SLC16A3	15.9	15.9	15.9	12.5	5.4	12.7	15.9	7	7	7	5	2	5	7	TRUE	15	15	14	7	2	7	15	4.86088	4.68822	3.86832	5.97045	4.50345	4.48441	4.78595	4.15742	2.72331	4.67515	4.9004	4.42861	4.58735	5.28882	4.44481	4.63613	1.12846	4.05435	3.91652	3.61202	4.06761
	0.0613542	-0.203068	O15431	O15431	High affinity copper uptake protein 1	SLC31A1	10	10	10	0	0	0	10	1	1	1	0	0	0	1	TRUE	3	2	1	0	0	0	3	-0.822023	0.0807915	-0.217201	-4.0567	-3.60426	-2.0372	-0.100201	-0.622667	0.0523911	0.623306	-0.967836	-0.273037	0.344084	0.272127	-6.00979	1.48234	0.530884	-0.167921	-0.226225	-1.17186	-2.75237
	0.295491	-0.567286	O15438	O15438	Canalicular multispecific organic anion transporter 2	ABCC3	0	0	0.9	1.2	0.7	0	1.2	0	0	1	1	1	0	1	FALSE	0	0	1	1	1	0	1	-0.603094	-1.61495	-5.04742	-3.36547	-1.95025	-4.41807	-4.32297	-0.245295	-2.25886	-1.54834	-2.10839	-4.44593	-5.49105	-2.90558	-0.683397	-0.261189	-2.79547	-2.56749	-3.52114	-3.17218	-4.04737
	0.210016	-0.215497	O15439	O15439	Multidrug resistance-associated protein 4	ABCC4	4.5	4.3	7.4	4.3	0	3.4	7.4	5	5	9	6	0	4	9	TRUE	5	6	11	6	0	4	11	0.582138	0.86727	0.847141	0.146749	-0.455673	-0.341833	-0.0162506	1.10361	-0.03475	-0.918741	0.82456	-1.07802	-0.657673	0.136322	-0.483095	0.218449	-0.220819	-0.310896	-1.42518	-1.83055	0.0581017
	1.31466	1.26517	O15440	O15440	Multidrug resistance-associated protein 5	ABCC5	0	0	0	0	0	0	0	0	0	0	0	0	0	0	FALSE	0	0	0	0	0	0	0	-4.86604	-1.66934	-4.61461	-4.99955	-3.26159	-2.94656	-3.10381	-4.3617	-2.88539	-3.1592	-4.42419	-4.65767	-3.49895	-3.01712	-3.00988	-4.09729	-3.52607	-3.66189	-2.30302	-2.81622	-4.11617
	1.04408	1.1989	O15446	O15446	DNA-directed RNA polymerase I subunit RPA34	CD3EAP	7.5	4.7	4.7	2.4	0	2.4	7.5	2	1	1	1	0	1	2	TRUE	3	2	2	1	0	1	3	-1.1762	-3.15309	-5.33644	-3.2625	-1.79126	-4.17869	-2.19633	-2.41154	-2.01876	-1.97885	0.310228	-3.59395	-1.21143	-2.81063	-1.67888	-3.45073	-0.749603	-3.79946	-0.718128	-0.975451	-2.08657
	0.28931	-0.350677	O15498	O15498	Synaptobrevin homolog YKT6	YKT6	23.2	23.2	23.2	28.8	4	8.6	28.8	4	4	4	5	1	2	5	TRUE	7	8	8	5	1	2	8	2.09806	1.57936	2.75884	2.27854	2.41083	2.11033	1.9131	1.99959	0.848978	1.05707	2.42492	2.17629	0.83996	1.20301	0.873447	2.08462	0.843672	1.11285	0.873671	0.511864	1.30475
	0.735061	0.793146	O15511	O15511	Actin-related protein 2/3 complex subunit 5	ARPC5	27.8	41.1	35.1	0	6.6	6.6	41.1	3	4	3	0	1	1	4	TRUE	8	8	6	0	1	1	8	-0.40086	-0.531633	-0.975441	-1.06635	0.118963	-1.07989	-0.562881	-2.43851	-0.411789	-0.333551	-0.325603	-1.29388	-1.59776	-0.206148	1.21923	-1.946	-1.4422	0.0939331	-0.0124798	1.31256	-0.254541
	1.73754	-1.5957	O15533	O15533	Tapasin	TAPBP	4.9	7.1	12.5	2.2	2.5	5.4	12.5	2	3	3	1	1	2	3	TRUE	2	3	4	1	1	2	4	1.56502	2.11487	1.80193	2.4578	1.62587	1.32665	1.74087	2.03061	1.63383	1.79795	2.26966	1.732	2.49175	2.23389	0.976866	2.19448	1.21683	1.54817	-0.485718	0.38608	-0.0969372
	0.36153	0.659857	O15554	O15554	Intermediate conductance calcium-activated potassium channel protein 4	KCNN4	2.8	6.8	6.8	0	2.6	0	6.8	1	2	2	0	1	0	2	TRUE	1	2	4	0	1	0	4	-2.44786	-3.1791	-3.23919	-4.58966	-3.02471	-2.59601	-2.00541	-1.69596	-1.70901	-1.66788	-3.26118	-3.38149	-3.31189	-3.87091	-1.05414	-2.71003	-4.81322	-3.1558	-5.15487	-3.40143	-2.12221
	1.8367	-0.525759	O43143	O43143	Pre-mRNA-splicing factor ATP-dependent RNA helicase DHX15	DHX15	27	29.1	28.3	29.3	20.9	19	29.3	21	22	20	22	16	13	22	TRUE	39	35	39	27	20	16	39	4.58898	4.40148	4.47673	4.80677	4.68287	4.7314	4.57917	4.24364	4.84934	4.81768	4.96391	4.60488	5.11119	4.79982	4.32829	4.80898	4.44691	4.57292	4.36765	3.85618	4.12281
	0.725605	0.942506	O43148	O43148	mRNA cap guanine-N7 methyltransferase	RNMT	9	9	9	10.9	0	2.9	10.9	3	3	3	5	0	1	5	TRUE	5	4	3	6	0	1	6	-2.48402	-3.58706	-0.888599	-4.43741	1.12759	-2.66256	-0.357737	-2.24012	-1.12868	-0.383911	-0.171074	-4.16625	-0.498579	-2.75522	-1.04601	-1.25344	-1.23645	-2.82137	-0.261559	-1.51717	-1.5774
	0.148944	0.261441	O43156	O43156	TELO2-interacting protein 1 homolog	TTI1	1.3	1.2	2.5	1.2	0	1.2	2.5	1	1	2	1	0	1	2	TRUE	1	1	2	2	0	2	2	-4.31022	-0.0948257	-1.47937	-3.88744	-2.08102	-1.60015	-1.4464	-0.936317	-4.69717	-1.92384	-2.69599	-1.48203	-2.15625	-1.65643	-3.43202	-4.75012	-1.76302	-1.29198	-4.08729	-1.51676	-2.54017
	0.090078	0.119704	O43159	O43159	Ribosomal RNA-processing protein 8	RRP8	11.4	4.8	14.9	6.1	6.4	6.1	14.9	4	2	4	2	2	2	4	TRUE	5	4	5	2	2	3	5	1.12783	1.32912	0.251146	2.38787	0.361401	1.87553	0.389771	0.923929	0.161247	1.60972	-0.159807	0.299101	1.29818	-0.483524	0.574013	0.25964	-0.0795956	0.910004	1.59337	-0.195177	-0.00209427
	1.06709	-1.03639	O43166;Q9P2F8	O43166	Signal-induced proliferation-associated 1-like protein 1	SIPA1L1	0	1.6	2.2	0	0.6	0.6	2.2	0	1	2	0	1	1	2	TRUE	0	2	6	0	1	1	6	-6.10036	-3.85294	-1.14175	-1.80347	-2.65649	-3.99607	-2.61614	-3.94687	-3.53709	-2.50695	-2.73118	-2.75225	-0.907482	-2.1448	-1.85672	-2.59809	-0.543089	-2.07069	-4.09185	-1.44622	-1.41996
	0.120312	-0.115778	O43169	O43169	Cytochrome b5 type B	CYB5B	59.3	59.3	59.3	59.3	22.7	53.3	59.3	5	5	5	5	2	4	5	TRUE	24	22	25	11	2	6	25	4.06488	3.76283	3.97863	3.67665	3.9912	3.76232	3.6749	3.30453	3.46087	4.88619	5.11842	2.20262	3.75146	4.48593	3.45589	3.85507	3.85063	2.81696	3.27008	3.24821	3.53097
+	1.45595	1.91778	Q9UJX5	Q9UJX5	Anaphase-promoting complex subunit 4	ANAPC4	4.8	1.4	1.4	0	0	0	4.8	2	1	1	0	0	0	2	TRUE	3	1	2	0	0	0	3	-2.57586	-1.85174	-1.72379	-0.793289	-3.07335	-3.33678	-2.77103	-2.27287	-3.11729	-4.59628	-3.95612	-2.94695	-7.51407	-2.92222	-2.99188	-3.48801	-3.95521	-3.2927	-1.88432	-2.83924	-2.52151
	0.154043	0.358245	O43184	O43184	Disintegrin and metalloproteinase domain-containing protein 12	ADAM12	1.8	0	1.8	3.2	0	0	3.2	1	0	1	2	0	0	2	TRUE	1	0	1	2	0	0	2	-0.937056	-3.55592	-2.9448	-3.7727	-1.31971	-3.08983	-4.58292	-2.73428	-1.84124	-0.345659	-1.41908	-3.5505	-1.70985	-1.5274	-0.57361	-4.18208	-4.01427	-0.220388	-1.14828	-4.4757	-1.39457
	0.693321	1.12007	O43237	O43237	Cytoplasmic dynein 1 light intermediate chain 2	DYNC1LI2	9.8	9.8	12.2	0	0	0	12.2	3	3	3	0	0	0	3	TRUE	3	3	5	0	0	0	5	-2.11977	-0.81666	-6.69021	-3.30099	-4.8033	-0.43878	-0.379457	-2.82879	-1.9709	-1.53316	-3.47536	-3.45084	-1.21433	-3.39017	-3.46762	-3.79439	-4.45853	-2.68084	-3.91223	-3.8712	-0.973244
	1.0673	-0.231445	O43242	O43242	26S proteasome non-ATPase regulatory subunit 3	PSMD3	38.2	35	38.4	22.7	17	18.5	38.4	20	16	17	10	6	8	20	TRUE	49	37	42	13	7	8	49	4.65686	3.9933	4.44106	4.6836	4.90915	4.32083	4.04808	3.93921	4.46084	4.49872	4.66851	3.6785	4.10752	3.9361	4.32893	4.08866	4.24776	3.96935	4.05436	3.68915	4.02958
	0.858816	1.37529	O43252	O43252	Bifunctional 3-phosphoadenosine 5-phosphosulfate synthase 1;Sulfate adenylyltransferase;Adenylyl-sulfate kinase	PAPSS1	9.3	17.6	16.2	1.6	3.5	1.6	17.6	5	8	7	1	2	1	8	TRUE	10	15	11	2	2	1	15	-0.772757	-2.9136	-0.396317	-1.37663	-2.64219	-2.6485	-0.28923	-0.900148	-2.05084	-1.40373	-1.90892	-2.38206	-3.01903	-2.88231	-3.0286	-0.282831	-2.73982	1.09946	-0.600342	0.678965	0.697813
+	2.72646	2.07235	O75179	O75179	Ankyrin repeat domain-containing protein 17	ANKRD17	3.3	3.3	3.2	0	0	0	3.3	2	3	3	0	0	0	3	TRUE	9	7	9	0	0	0	9	-1.59233	-2.19841	-4.22313	-3.52417	-1.4855	-3.12248	-1.16435	-2.35934	-2.53918	-2.35218	-3.74891	-2.04329	-2.16107	-3.58743	-2.4765	-3.21297	-2.62113	-3.09707	-0.564865	-1.183	-1.09126
	0.867366	-1.25208	O43286	O43286	Beta-1,4-galactosyltransferase 5	B4GALT5	2.1	2.1	6.4	4.4	0	0	6.4	1	1	2	1	0	0	2	TRUE	2	2	3	1	0	0	3	0.711847	0.967594	1.57424	2.99153	2.72593	1.79861	-0.318285	0.458929	1.09676	2.889	2.11506	-2.76854	0.148199	0.683224	1.26972	1.95383	-2.62054	1.17867	-0.378786	-2.15319	0.2101
	0.990552	1.33175	O43290	O43290	U4/U6.U5 tri-snRNP-associated protein 1	SART1	7.6	14.5	12.6	6.8	4.9	7.8	14.5	4	8	7	4	3	5	8	TRUE	7	13	12	7	3	6	13	-4.0344	-1.54094	-0.479881	-3.8339	-1.68092	-2.87112	0.405502	-1.50389	0.287937	-1.65568	0.820477	0.191141	-1.68858	-3.08505	-1.71241	-0.121565	-0.172272	0.240883	-0.648111	2.26479	0.708017
	0.369422	-0.500303	O43292	O43292	Glycosylphosphatidylinositol anchor attachment 1 protein	GPAA1	3.9	7.7	5.6	6	3.9	3.9	7.7	2	4	3	3	2	2	4	TRUE	2	5	5	4	3	2	5	1.3715	1.44681	1.18985	2.08937	1.66893	1.07126	0.401873	0.608265	1.2442	1.4118	1.74275	0.765928	0.228214	1.91751	2.26202	1.53418	0.76874	1.4249	-0.616346	1.45961	1.26926
	1.22472	1.99401	O43293;Q9UIK4	O43293	Death-associated protein kinase 3	DAPK3	10.8	10.8	4.4	8.1	0	7.5	10.8	4	4	2	3	0	3	4	TRUE	4	6	3	3	0	3	6	-0.265947	-1.47594	-1.52833	-0.00236893	-1.79614	-0.768251	-1.25935	0.47567	-4.72165	-2.38803	-1.48641	-0.380535	-2.02127	-4.68757	-4.87268	-1.35367	-0.859617	-0.49935	0.541111	1.17824	-0.0963039
	0.40004	0.402092	O43314	O43314	Inositol hexakisphosphate and diphosphoinositol-pentakisphosphate kinase 2	PPIP5K2	3.1	3.8	3.3	3.1	0	2.9	3.8	2	3	2	1	0	3	3	TRUE	5	4	4	3	0	3	5	-2.70925	-0.584938	0.616507	-0.835751	-0.154308	-0.529509	0.679901	0.446903	0.228495	-0.447165	-0.140432	0.470325	-0.843107	-0.22006	-2.10611	0.277193	-0.0452785	-1.82113	-0.155228	-1.19928	-0.0971413
	1.70339	2.23799	A6QL64	A6QL64	Ankyrin repeat domain-containing protein 36A	ANKRD36	1.3	0.7	0.7	0.7	0	0	1.3	1	1	1	1	0	0	1	FALSE	2	1	1	1	0	0	2	-1.79003	-3.55994	-1.5259	-3.93879	-3.21668	-2.45825	-1.44757	-4.70214	-5.96195	-3.43768	-3.89846	-1.50717	-4.55393	-5.97392	-0.878727	-3.03589	-2.5913	-5.35819	-1.42709	-1.7473	-1.2972
	1.27416	0.415706	O43390	O43390	Heterogeneous nuclear ribonucleoprotein R	HNRNPR	42	42.2	42.2	42.2	34.9	34.3	42.2	18	19	18	16	12	13	19	TRUE	71	77	60	31	20	28	77	5.96776	5.34288	5.72944	6.42088	6.15242	5.67201	5.3659	6.07127	5.55515	5.94846	6.13609	5.99288	6.2765	5.65603	5.6396	6.06948	6.34823	5.84116	6.48659	6.62893	6.37237
	0.889497	-0.917884	O43395	O43395	U4/U6 small nuclear ribonucleoprotein Prp3	PRPF3	21.1	23.3	20.6	26.4	8.9	9.2	26.4	8	9	7	13	6	5	13	TRUE	12	13	9	14	6	9	14	1.69886	1.67036	2.51926	3.81544	2.62226	2.14603	1.62009	0.903368	1.79315	1.68993	3.63363	2.60447	3.81624	3.78923	0.810949	3.79596	3.24949	2.77643	2.81947	2.90827	2.27326
	0.0164537	-0.0276028	O43432	O43432	Eukaryotic translation initiation factor 4 gamma 3	EIF4G3	4.7	2.7	4.2	4.3	2.4	1.7	4.7	5	2	4	3	2	1	5	TRUE	7	2	7	3	2	1	7	-3.7372	-2.79269	-3.21258	-3.23065	-2.90358	-1.57712	-0.784954	-1.92633	-0.815798	-2.60015	-3.79694	-1.07738	-1.48433	-3.1124	-1.31279	-3.19193	-0.106632	-0.61735	-0.98292	-2.42255	-0.975939
	0.00860815	0.00917466	O43491	O43491	Band 4.1-like protein 2	EPB41L2	22.6	16.4	18.4	10.2	4.6	4.4	22.6	16	11	12	8	3	4	16	TRUE	27	16	20	8	3	4	27	1.79137	0.798042	1.44131	1.73836	1.00344	1.72722	2.60704	0.884497	1.224	1.74588	1.6237	1.53169	1.74814	0.699863	1.13644	1.45697	1.99705	1.54825	2.30371	1.55449	1.77662
	0.413015	0.777518	O43493	O43493	Trans-Golgi network integral membrane protein 2	TGOLN2	13.3	10.8	14	9.2	9.2	9.2	14	4	4	5	3	3	3	5	TRUE	8	8	8	3	3	3	8	1.10812	0.741499	0.223524	0.796972	0.121178	1.27176	0.248751	0.134903	1.17652	0.640949	0.146849	0.636461	0.00818253	0.675022	-1.43196	1.07123	-4.29076	0.321407	-0.74531	-0.443155	0.520586
	0.299263	0.512267	O43505	O43505	Beta-1,4-glucuronyltransferase 1	B4GAT1	0	0	0	0	0	0	0	0	0	0	0	0	0	0	FALSE	0	0	0	0	0	0	0	-2.14213	-3.20746	-1.88226	-3.03977	-4.48225	-2.34579	-5.16538	-3.83569	-3.20169	-2.29688	-5.78856	-3.30709	-5.07612	-2.44724	-2.8503	-3.55008	-1.77712	-3.75549	-1.66774	-3.21999	-5.12855
	3.02948	1.75566	Q9BTT0	Q9BTT0	Acidic leucine-rich nuclear phosphoprotein 32 family member E	ANP32E	4.5	4.5	4.5	0	0	0	4.5	1	1	1	0	0	0	1	FALSE	2	2	2	0	0	0	2	-1.20645	-2.22759	-2.18917	-2.98255	-1.34404	-1.18312	-2.16529	-2.74798	-1.93175	-2.65015	-3.38979	-2.90244	-3.42121	-2.56393	-2.8787	-4.47531	-3.18973	-3.02234	-1.89951	-1.47568	-1.77146
	0.110021	0.167217	O43592	O43592	Exportin-T	XPOT	2.2	3.1	4.1	4.6	1.9	0.9	4.6	2	3	3	4	2	1	4	TRUE	3	3	3	4	2	1	4	-2.16008	1.006	-1.51271	0.124077	-0.708097	-0.524988	-0.663193	-1.446	-0.617607	-0.066267	0.0581055	-0.489607	-2.19578	1.21952	-1.65385	-0.396593	-0.477303	-0.548243	-0.489815	0.510921	-0.340538
	0.646476	-0.206277	O43615	O43615	Mitochondrial import inner membrane translocase subunit TIM44	TIMM44	29.6	25	25.7	24.8	10	17.3	29.6	12	10	10	10	4	6	12	TRUE	18	19	16	10	4	7	19	2.36061	2.68441	2.50088	2.72631	2.49174	2.50217	1.87277	2.38133	2.4823	1.91678	2.85491	2.66349	2.94302	2.96371	2.23588	2.77631	2.85032	2.55363	2.74345	2.45888	2.48069
	0.812416	0.755297	O43617	O43617	Trafficking protein particle complex subunit 3	TRAPPC3	6.1	0	6.1	0	5.6	0	6.1	1	0	1	0	1	0	1	TRUE	1	0	1	0	1	0	1	-2.89048	-3.50809	-3.29512	-3.36687	-2.20406	-2.33354	-2.49293	-4.33985	-2.32945	-4.08591	-4.63317	-3.40272	-3.26343	-3.52455	-2.99653	-4.71187	-3.39222	-2.90383	-1.91351	-4.70128	-2.5402
	0.622655	-0.363604	O43657	O43657	Tetraspanin-6	TSPAN6	4.5	4.5	4.5	17.1	13.5	3.3	17.1	1	1	1	4	2	1	4	TRUE	2	2	1	6	2	1	6	0.954887	1.05833	0.241272	1.63471	0.933271	1.13197	0.238518	0.994209	0.178741	1.38735	1.144	0.843834	1.03047	0.906382	0.417675	1.1907	0.339521	0.592167	-0.0141258	-0.418936	0.809372
	0.963277	0.848941	O43660	O43660	Pleiotropic regulator 1	PLRG1	14	8.8	23.5	0	0	0	23.5	4	2	6	0	0	0	6	TRUE	11	8	12	0	0	0	12	-1.62229	-2.07471	-0.315529	-1.37846	-2.16667	-1.85714	-1.65278	-0.575218	0.478258	-2.13667	-1.16537	-0.12332	0.0102634	-0.436916	-0.67696	-1.43613	-1.66528	-0.453089	-0.613203	-0.502924	0.226522
	0.897971	1.76404	O43663	O43663	Protein regulator of cytokinesis 1	PRC1	0	1.3	1.8	0	2.1	3.9	3.9	0	1	1	0	1	2	2	TRUE	0	1	1	0	2	2	2	-5.0422	-2.33165	-0.639704	-0.59856	-2.14368	-4.28288	-3.73134	-4.59026	-4.0049	-4.45899	-2.45835	-1.72406	-5.25123	-6.53424	-3.6433	-3.0275	-5.20357	-2.1714	-4.92349	0.45928	-0.679569
	0.15394	0.206379	O43674	O43674	NADH dehydrogenase [ubiquinone] 1 beta subcomplex subunit 5, mitochondrial	NDUFB5	11.1	11.1	11.1	12.7	6.9	12.7	12.7	2	2	2	2	1	2	2	TRUE	5	3	4	2	1	2	5	1.05989	0.459215	-1.58545	0.950764	1.01342	-0.770681	0.625504	0.205214	0.849712	1.73788	0.478327	-0.0878792	1.26143	-1.00183	1.23936	-0.854851	1.4122	-0.0139503	0.69363	0.596107	0.227825
	0.367207	-0.2496	O43676	O43676	NADH dehydrogenase [ubiquinone] 1 beta subcomplex subunit 3	NDUFB3	18.4	18.4	19.4	11.2	0	11.2	19.4	2	2	3	1	0	1	3	TRUE	3	4	3	2	0	1	4	0.0374756	-0.144606	-0.231066	-2.23667	-0.365744	-0.162439	0.18663	-0.727642	-0.0876999	-1.49278	0.275558	-0.0796719	0.274452	-0.17267	0.534481	0.8468	0.540859	-0.860329	-0.490112	-0.66486	0.153141
+	1.5277	1.55457	Q92572	Q92572	AP-3 complex subunit sigma-1	AP3S1	23.8	12.4	18.7	0	0	0	23.8	4	2	3	0	0	0	4	TRUE	5	5	6	0	0	0	6	-0.853813	-1.24554	-1.40788	-2.72545	-2.96832	-1.40157	-0.710712	-1.27067	-2.42762	-2.66976	-0.575344	-0.942102	-2.15663	-1.00609	-4.52219	-3.89871	-1.40118	-1.46859	-0.671009	-1.53716	-0.679049
	0.997433	1.0938	O43684	O43684	Mitotic checkpoint protein BUB3	BUB3	32.3	35.4	33.2	10.7	10.7	4	35.4	7	8	7	3	3	1	8	TRUE	16	15	16	3	3	1	16	1.36089	-0.332575	0.919132	-0.0122681	-0.723846	-0.0932274	0.66062	0.193237	0.480637	-1.42866	0.387863	0.395756	-2.70465	0.11828	1.08598	1.19908	-0.22658	0.494976	1.01677	1.68411	0.991632
	0.957331	0.174441	O43707	O43707	Alpha-actinin-4	ACTN4	72.6	73.2	72.9	59.8	53	56.2	73.2	37	40	41	30	29	27	41	TRUE	298	315	305	73	53	59	315	8.83509	8.1248	8.3569	8.67652	8.45725	8.42817	8.95406	8.62468	8.49047	8.68686	8.16067	8.15127	8.72551	8.47454	8.22219	8.55701	8.46976	8.34351	8.70809	8.74955	8.75441
	0.685871	0.531838	O43709	O43709	Probable 18S rRNA (guanine-N(7))-methyltransferase	WBSCR22	16	27.4	20.3	12.1	12.1	12.1	27.4	3	5	4	3	2	3	5	TRUE	5	6	5	3	2	4	6	0.709238	0.157074	-0.019352	1.675	-0.539066	0.171175	1.82647	0.629927	1.5952	0.56391	0.311106	0.726841	-0.241333	-0.697468	0.00526619	1.22092	-0.213308	-0.248293	-0.678133	1.24935	0.507259
	0.610317	1.32131	O43747	O43747	AP-1 complex subunit gamma-1	AP1G1	1.7	2.8	3.9	7.4	0	4.3	7.4	1	2	3	6	0	3	6	TRUE	2	3	3	6	0	2	6	0.0528984	0.838699	0.669319	-0.0298405	0.704372	0.429234	0.637226	-0.386017	0.574234	1.16914	0.447268	-0.218409	-0.865154	-0.315611	-5.70765	-0.123417	-1.99487	0.178747	-1.85951	0.375015	1.09956
+	1.34803	2.15399	P13798	P13798	Acylamino-acid-releasing enzyme	APEH	8.5	7.4	6	3	0	0	8.5	5	4	3	1	0	0	5	TRUE	7	4	5	1	0	0	7	-1.69823	-0.718334	1.16244	-2.61864	-1.37201	-1.29902	-1.15174	-3.74682	-0.763065	-1.65021	-3.13023	-2.4016	-0.628063	-3.93774	-1.14932	-0.16625	-3.59262	-2.91923	-0.171391	-0.893225	-1.29469
	1.46226	-1.23774	O43772	O43772	Mitochondrial carnitine/acylcarnitine carrier protein	SLC25A20	6.3	5.3	11	4.7	4.7	4.7	11	2	2	3	1	1	1	3	TRUE	4	4	4	1	1	1	4	-1.08304	1.5643	0.807671	0.829479	-0.41918	-0.220716	0.868015	0.635571	0.887283	0.70768	-0.0452938	-0.729074	0.826824	-0.560551	-0.0299911	1.72422	0.817787	0.927635	-1.09943	-1.97334	0.481155
	0.351607	-0.206842	O43776	O43776	Asparagine--tRNA ligase, cytoplasmic	NARS	23.7	17.7	23.7	15.9	10.9	13.1	23.7	13	11	12	6	4	6	13	TRUE	23	26	23	6	4	7	26	2.99909	2.8452	3.63376	3.76722	2.89151	2.93327	3.28154	3.31367	3.64604	2.88213	3.44308	3.23276	2.53997	3.7017	2.86033	2.81419	3.77804	2.66553	3.01625	2.39229	2.94939
	1.85546	-0.526001	O43795	O43795	Unconventional myosin-Ib	MYO1B	20.8	16.5	19	23.6	14.5	15.7	23.6	18	13	16	20	12	14	20	TRUE	30	24	31	26	16	16	31	4.07466	4.35518	3.94215	3.70012	4.35101	3.94039	4.1708	3.82886	3.79634	4.55744	3.80284	3.55172	4.03052	3.92871	3.69526	4.21638	4.14745	3.85389	3.52888	2.71366	3.44801
	1.45818	1.53525	O43808	O43808	Peroxisomal membrane protein PMP34	SLC25A17	0	0	0	0	2.9	0	2.9	0	0	0	0	1	0	1	FALSE	0	0	0	0	1	0	1	-6.15384	-1.29141	-1.29142	-2.86205	-5.18221	-1.95749	-4.55734	-3.48717	-3.17289	-2.74121	-6.03333	-4.97194	-4.21496	-5.01484	-3.2669	-2.94315	-2.9051	-4.90922	-2.31436	-2.96014	-4.34587
	1.03337	1.71555	O43809	O43809	Cleavage and polyadenylation specificity factor subunit 5	NUDT21	29.1	23.8	19.4	15.4	19.4	19.4	29.1	6	4	4	3	4	4	6	TRUE	8	8	12	5	5	4	12	-0.296406	0.745594	0.582481	-1.23782	1.87098	-1.68259	-0.239086	1.27351	-1.50165	1.8945	2.03014	-0.785198	1.46606	1.53845	2.36581	0.132618	-2.20191	-0.897247	0.467194	1.55974	0.813953
+	2.01551	1.55077	P84085	P84085	ADP-ribosylation factor 5	ARF5	51.7	51.7	55.6	40	21.7	21.7	55.6	3	3	4	3	2	2	4	TRUE	10	7	14	6	2	4	14	2.34612	2.37064	2.18159	1.12914	2.00375	2.96935	2.41612	2.38585	2.33249	2.18886	1.28996	2.44492	1.41912	2.09495	1.02235	-0.633884	1.22116	2.24491	2.15373	2.02873	2.83459
+	2.37366	2.55164	Q8N6H7	Q8N6H7	ADP-ribosylation factor GTPase-activating protein 2	ARFGAP2	8.1	8.1	6.5	1.9	0	0	8.1	4	4	3	1	0	0	4	TRUE	4	4	6	1	0	0	6	-3.27314	-1.78701	-5.70994	-3.70686	-1.90666	-3.29075	-0.875776	-3.83961	0.252974	-4.27741	-2.96836	-3.53182	-3.94336	-4.04198	-5.83166	-1.96524	-5.2493	-1.96236	-1.3338	-1.25066	-1.25837
	0.426825	-0.633137	O43824	O43824	Putative GTP-binding protein 6	GTPBP6	4.1	4.5	2.3	4.1	2.1	6.2	6.2	1	2	1	2	1	2	2	TRUE	2	4	1	2	1	2	4	-2.39006	-3.18498	-1.19613	-3.25297	-1.93171	-2.48254	-3.50449	-4.67319	-1.22769	-2.62149	-1.6896	-2.8821	-2.91742	-2.47072	-1.16517	-1.6139	-3.2707	-1.90805	-2.24747	-1.98451	-5.56205
	0.0357417	-0.0746644	O43837	O43837	Isocitrate dehydrogenase [NAD] subunit beta, mitochondrial	IDH3B	21.8	28.3	16.1	14	5.5	2.3	28.3	6	9	5	4	2	1	9	TRUE	11	12	6	4	2	1	12	-0.915323	-2.61696	-0.499718	-1.66306	0.640734	-0.230009	-0.128668	-0.428917	-0.307854	-2.27955	1.25992	-0.0433521	0.906204	-1.25208	2.24822	1.82113	-1.30468	1.41129	1.13464	1.45604	0.0704746
	0.808377	-0.807054	O43847	O43847	Nardilysin	NRD1	8.6	5.5	8.7	3.8	2.1	3.7	8.7	9	5	9	4	2	5	9	TRUE	11	10	16	4	2	5	16	1.13638	0.562019	1.6078	0.863071	2.11798	1.417	0.744823	0.815615	1.8243	1.11513	1.45308	1.91026	0.437622	2.21111	0.279987	0.811243	1.76389	0.994076	0.579105	-0.243567	1.52808
+	1.37928	1.2481	Q9NXU5	Q9NXU5	ADP-ribosylation factor-like protein 15	ARL15	0	4.4	0	0	0	8.8	8.8	0	1	0	0	0	1	1	TRUE	0	3	0	0	0	1	3	-4.65368	-0.836658	-4.98211	-2.35307	-3.99558	-3.46379	-5.95182	-1.79606	-4.36643	-2.90004	-3.53481	-4.06024	-3.88611	-5.40644	-3.44772	-3.40489	-3.69294	-2.39459	-1.41415	-1.57873	-3.4403
	1.66264	0.668815	O43854	O43854	EGF-like repeat and discoidin I-like domain-containing protein 3	EDIL3	38.3	41.2	42.7	47.5	42.1	36.2	47.5	15	17	17	20	16	15	20	TRUE	33	41	47	32	27	26	47	5.11712	5.33406	4.949	5.24123	5.05941	5.21685	5.11978	5.09428	4.83336	5.31544	4.87689	5.02243	5.24724	5.00448	5.92947	4.98382	4.6665	4.67816	5.55834	5.25391	5.46128
	0.0693287	0.103512	O43865;Q96HN2	O43865;Q96HN2	Putative adenosylhomocysteinase 2;Putative adenosylhomocysteinase 3	AHCYL1;AHCYL2	4.2	6.2	5.7	0	2.3	0	6.2	2	3	3	0	1	0	3	TRUE	5	6	4	0	1	0	6	-1.0261	-1.47583	-0.889103	-2.3067	-0.652908	-2.18387	-0.337227	-1.67188	-2.50767	-2.17414	-1.4886	-2.24808	-0.946875	-1.03868	-1.03552	-3.16317	-0.0916538	0.409527	-0.782234	-1.40904	-0.374781
	0.388168	0.587157	O43896;Q96L93	O43896	Kinesin-like protein KIF1C	KIF1C	3	2.2	3.2	4.5	1.2	1.2	4.5	2	1	1	1	0	0	2	TRUE	3	3	4	2	1	1	4	-2.88356	-2.0682	-5.7446	-2.21429	-2.88123	-3.60019	-1.76374	-5.94698	-6.22502	-4.76532	-3.9075	-3.54964	-2.10974	-2.94494	-2.00952	-1.07512	-5.47447	-2.1916	-0.738104	-2.14486	-2.51581
	0.990848	1.19618	O43913	O43913	Origin recognition complex subunit 5	ORC5	2.1	3.9	0	1.8	0	0	3.9	1	2	0	1	0	0	2	TRUE	1	4	0	1	0	0	4	-1.83006	-2.65556	-1.1056	-3.02801	-2.06421	-2.22303	-0.107471	-1.33448	-5.10209	-1.83989	-3.09115	-1.92883	-4.58665	-1.902	-4.20682	-2.12991	-1.7704	-1.31049	-1.32201	-0.239407	-2.72507
	0.289697	-0.51388	O43929;Q2YDI2;CON__Q2YDI2	O43929	Origin recognition complex subunit 4	ORC4	7.6	12.2	14.4	2.1	0	3.2	14.4	3	4	5	1	0	1	5	TRUE	3	4	6	1	0	1	6	-1.48979	-0.710726	-0.149069	0.244205	-0.463144	-1.14499	-0.254946	-1.0352	-1.56841	-1.62503	-2.61744	-1.44456	-0.943624	0.439667	-3.52583	-0.715847	0.455194	0.00477219	-0.213419	-2.84911	-0.390488
	0.0727659	0.0405893	O60216;Q9H4I0	O60216	Double-strand-break repair protein rad21 homolog	RAD21	20.4	17.7	17.6	8.9	2.1	4.1	20.4	9	9	8	4	1	2	9	TRUE	14	14	17	4	1	2	17	1.23423	1.32099	1.05691	1.03885	0.97064	1.01019	1.26181	0.656424	0.681389	0.238218	-0.304148	1.39565	1.42301	1.03877	1.5148	1.22303	1.40934	0.68482	1.13932	0.973005	1.03452
	0.0975728	-0.149836	O60231	O60231	Putative pre-mRNA-splicing factor ATP-dependent RNA helicase DHX16	DHX16	7.4	7.7	8.8	3.1	2.1	2.1	8.8	5	5	5	2	2	2	5	TRUE	6	6	7	2	2	3	7	0.230402	-1.15717	1.50263	-0.588936	0.644609	-0.357273	-1.76391	0.357168	-1.23346	1.42002	0.518351	-0.291136	0.798477	-0.119755	-0.534159	0.124346	0.318634	0.959621	-0.360184	1.16372	0.911436
	1.49065	-1.00175	O60244	O60244	Mediator of RNA polymerase II transcription subunit 14	MED14	3.1	2.3	0.8	3.2	0	1.9	3.2	3	2	1	3	0	2	3	TRUE	4	2	1	3	0	2	4	-0.83371	-0.388979	-0.136332	-0.863697	-0.457499	-2.10295	-3.26266	-2.71545	-0.859089	0.128639	-1.55605	-1.57652	-0.385157	-0.230801	-0.180904	-1.13247	-0.279381	-1.40195	-0.945095	-1.91701	-2.89699
	0.75006	-0.541072	O60245	O60245	Protocadherin-7	PCDH7	1.4	1.8	1.5	2.6	0	2.6	2.6	1	1	1	2	0	2	2	TRUE	2	1	1	2	0	2	2	-0.989605	-4.21942	-2.35079	-3.86585	-1.77343	-1.52957	-2.25578	-1.88196	-3.96943	-1.46541	-3.86323	-2.31296	-1.17933	-1.39603	-2.52521	-1.58859	-2.40667	-0.986311	-2.28988	-2.63157	-2.53934
	0.328432	0.164668	O60256	O60256	Phosphoribosyl pyrophosphate synthase-associated protein 2	PRPSAP2	14.9	11.4	20.6	12.2	3.8	4.6	20.6	4	3	5	2	0	2	5	TRUE	6	4	6	4	1	2	6	-0.150652	0.228525	-0.135023	0.449039	0.025322	0.898964	0.702143	1.06446	0.409449	1.1337	-0.248966	0.894985	0.128317	0.200375	-0.280962	0.190525	0.524881	-0.535538	0.350906	-0.0907745	0.437868
	1.49442	-0.216571	O60264	O60264	SWI/SNF-related matrix-associated actin-dependent regulator of chromatin subfamily A member 5	SMARCA5	33.6	38.8	35.6	35.7	24.4	30.8	38.8	23	26	26	23	18	24	26	TRUE	52	61	52	48	26	39	61	5.28093	5.44945	5.74805	6.1651	5.93031	5.61297	5.49946	5.07312	5.68252	5.58423	5.25626	5.16072	5.08831	5.47704	5.38233	5.50246	5.46357	5.29049	5.18191	4.94368	5.02913
	0.100806	0.0777372	O60271;Q9UPT6	O60271	C-Jun-amino-terminal kinase-interacting protein 4	SPAG9	11.7	13.8	8.2	0.8	1.8	0	13.8	11	14	9	1	2	0	14	TRUE	13	18	11	1	2	0	18	0.781158	0.91544	1.11323	0.709312	1.48715	1.38521	0.39727	1.36745	0.753748	1.37053	1.45276	0.460051	0.531963	1.20035	0.623516	0.0097332	-0.340984	-0.196756	0.426575	1.03445	-0.125418
	0.0702608	0.159588	O60287	O60287	Nucleolar pre-ribosomal-associated protein 1	URB1	3.8	3.3	4.1	2.3	0	0.7	4.1	6	5	6	3	0	1	6	TRUE	9	5	7	3	0	1	9	0.133726	1.36726	0.688637	1.28332	1.61843	1.1438	0.144323	0.346479	1.02568	1.76075	1.33245	0.417486	0.847256	0.941652	-0.0730133	1.02384	1.1265	1.19215	0.197447	4.82285	0.212996
	0.670641	-0.479281	O60293	O60293	Zinc finger C3H1 domain-containing protein	ZFC3H1	1.5	1.2	2.7	4	3.4	4.1	4.1	1	1	2	5	5	5	5	TRUE	1	2	4	5	5	7	7	-3.90585	-3.74658	-1.20891	-1.03721	-0.63236	-1.04897	-3.39271	1.33597	-1.77712	-0.847387	-1.16702	-1.3209	-1.5961	-0.540087	-0.0646725	-1.2672	0.226257	-0.161478	-1.46781	-1.14514	-0.0328655
	0.450367	-0.327202	O60306	O60306	Intron-binding protein aquarius	AQR	9.7	8.1	9.6	4.6	0.8	3.5	9.7	10	8	9	6	1	4	10	TRUE	14	18	12	7	1	6	18	0.488159	2.53881	1.44557	0.0978069	1.43829	1.60404	0.977694	0.674456	0.00473595	1.28461	0.0999317	1.13531	0.819931	1.81758	0.82394	1.10396	1.77283	0.43317	1.56312	0.469437	0.287563
	1.21534	0.63851	O60313	O60313	Dynamin-like 120 kDa protein, mitochondrial;Dynamin-like 120 kDa protein, form S1	OPA1	16.2	18.3	19.3	5.3	2.3	8	19.3	13	14	14	4	2	6	14	TRUE	19	18	21	5	2	6	21	0.832174	0.518272	1.10562	-0.0615292	1.40353	0.661673	0.707417	1.28528	0.470058	0.865845	0.746349	0.0524387	1.52529	-0.403656	1.37113	0.544832	0.97143	0.666426	1.64053	1.40031	1.39984
	0.314526	-0.585911	O60318	O60318	Germinal-center associated nuclear protein	MCM3AP	1.1	0	1.1	0	1.1	0	1.1	1	0	1	0	1	0	1	FALSE	1	0	1	0	1	0	1	-0.178188	-1.22982	-4.69151	-2.43513	-2.01408	-2.68573	-1.3057	-1.19419	-1.19912	-0.27471	-2.53907	-3.22009	-1.29068	-0.745592	-4.4429	-0.990656	-0.376274	-0.778013	-1.44624	-4.49847	-1.03556
	0.181709	-0.295068	O60341	O60341	Lysine-specific histone demethylase 1A	KDM1A	12.9	12	11.4	0	3.8	3.4	12.9	8	6	7	0	2	2	8	TRUE	23	10	11	0	2	3	23	-0.154152	-0.453228	-0.638672	-2.81857	0.0847492	-1.16531	-0.671654	-1.18443	-0.645094	-0.672703	-0.570196	-0.374044	0.220592	-0.392368	-0.442345	-0.352158	0.730764	-2.89034	-0.212524	-2.51553	-0.259081
	0.133012	0.246802	O60343	O60343	TBC1 domain family member 4	TBC1D4	5.9	3.7	8.2	0.8	2.3	1.2	8.2	5	4	7	1	2	1	7	TRUE	8	7	10	1	2	1	10	0.456358	-0.98255	-0.878817	1.68114	-0.885201	-0.503323	0.13356	-0.0408096	-1.51804	-0.261143	-1.77803	0.127083	-0.478693	-0.106609	-2.78243	-3.25303	0.845047	-0.321663	-0.573933	-1.31674	0.372381
	1.53201	-0.813926	O60427	O60427	Fatty acid desaturase 1	FADS1	17.1	10.1	17.1	19.1	12.2	17.8	19.1	5	3	5	7	4	5	7	TRUE	8	5	11	7	4	5	11	2.73529	2.7213	3.27529	3.33243	3.15383	2.56779	2.40049	2.9216	2.71013	2.95032	2.74696	2.67648	2.15568	2.83595	3.21829	3.0009	2.88389	2.28663	2.06602	0.830391	1.61901
+	1.42358	2.18386	Q66PJ3	Q66PJ3	ADP-ribosylation factor-like protein 6-interacting protein 4	ARL6IP4	14.8	6.8	14.8	14.8	19.8	5.1	19.8	2	1	2	2	3	1	3	TRUE	3	3	4	4	3	1	4	-1.22255	-4.04057	-3.84425	-0.62912	-3.47853	-4.20748	-1.87728	-1.53036	-4.39488	-1.13343	-1.46894	-4.83641	-6.27885	-3.80616	-1.25576	-1.59695	-0.886637	-3.01682	0.963985	-1.54435	-0.673754
	0.433362	-0.689917	O60476;P33908	O60476	Mannosyl-oligosaccharide 1,2-alpha-mannosidase IB	MAN1A2	4.4	0	0	4.4	1.6	1.6	4.4	2	0	0	2	1	1	2	TRUE	3	0	0	2	1	1	3	-4.56632	-1.80949	-0.21965	-0.491516	-2.2122	-0.79653	0.0272331	-1.6946	-0.799101	-0.56813	-1.46079	-0.674723	-3.12451	-0.257402	-1.01556	-0.057024	-1.23598	-4.12514	-1.90029	-2.45636	-3.77739
	0.963487	-1.00463	O60488	O60488	Long-chain-fatty-acid--CoA ligase 4	ACSL4	26.4	22.5	27.7	33.3	19.7	18.7	33.3	12	10	12	15	9	8	15	TRUE	20	20	19	17	10	10	20	5.78629	3.02567	2.86028	4.18033	4.41171	4.2584	2.88956	6.08397	5.7965	4.23619	4.57388	4.28643	2.33223	5.54019	5.75253	4.13288	3.95511	4.8242	3.31568	2.95958	2.579
	1.01759	-0.74432	O60499	O60499	Syntaxin-10	STX10	24.5	30.9	20.1	15.3	5.6	12	30.9	4	5	3	3	1	2	5	TRUE	5	12	4	4	1	2	12	0.748108	0.270208	0.623425	0.596233	0.832113	0.264099	-0.440863	-0.37645	0.0985317	-0.261534	1.08894	-0.103811	1.10875	1.30783	0.270161	0.993757	0.871519	0.784687	0.0687466	1.11702	-0.657486
	0.0770089	0.067798	O60502	O60502	Protein O-GlcNAcase	MGEA5	7.6	11	10.3	0	0	0	11	6	9	7	0	0	0	9	TRUE	8	12	11	0	0	0	12	-0.842205	-0.588202	0.42984	-2.82514	0.719902	-0.314133	-0.320654	0.416952	-0.573898	-1.85907	0.494165	0.242399	0.109085	0.421165	-0.338488	-0.0313091	0.0123291	-0.557442	-0.339314	-0.0430565	0.100739
	1.02293	-1.06243	O60503	O60503	Adenylate cyclase type 9	ADCY9	1.1	2.4	2.4	2.7	0	0.9	2.7	1	2	2	3	0	1	3	TRUE	1	2	3	3	0	1	3	-2.68734	-1.06931	-0.21073	-0.564245	-3.24194	-1.08663	-1.53674	-1.19143	-0.842094	-0.750673	-0.526182	-1.46714	-3.20649	-0.883589	-0.0167198	-1.24136	-2.00758	-1.58935	-3.64923	-3.49992	-1.77237
+	3.52569	2.11243	O43681	O43681	ATPase ASNA1	ASNA1	18.4	11.5	14.1	0	0	0	18.4	4	3	3	0	0	0	4	TRUE	7	3	4	0	0	0	7	-2.02607	-3.19904	-3.33455	-2.02363	-3.00252	-2.12683	-0.782068	-3.0328	-3.16058	-2.94429	-3.08175	-2.56056	-2.27107	-2.61189	-3.34482	-4.29943	-3.62034	-2.90337	-0.714842	-0.948332	-1.55381
	0.789914	0.986628	O60507	O60507	Protein-tyrosine sulfotransferase 1	TPST1	0	0	5.9	0	0	0	5.9	0	0	2	0	0	0	2	TRUE	0	0	2	0	0	0	2	-4.43808	-2.46439	-1.41663	-4.38786	-3.57713	-2.8712	-3.06653	-5.10342	-2.66725	-3.62804	-2.17685	-4.54307	-5.30285	-2.48949	-2.14178	-3.35717	-3.74213	-4.64293	-3.6099	-4.09209	-2.73997
	0.660806	-0.548724	O60518	O60518	Ran-binding protein 6	RANBP6	4.7	2	2.8	3.8	0	1.1	4.7	2	1	2	2	0	0	2	TRUE	2	1	3	2	0	0	3	2.57489	-2.87424	-1.05648	-0.122885	-2.0346	-0.285847	-0.511644	-0.802221	-1.02186	-0.0736637	-0.419462	-0.256741	-2.45258	-0.678429	-0.946888	-0.305927	-0.343285	0.0120125	-1.3924	-1.59335	-0.371132
	0.76104	0.663125	O60524	O60524	Nuclear export mediator factor NEMF	NEMF	6.1	4.1	4.8	8	7.1	4.1	8	5	3	4	7	6	4	7	TRUE	7	4	6	8	7	5	8	0.584246	-0.517218	0.796167	0.36343	0.243679	1.01337	0.558926	-0.675735	0.34894	0.310686	0.682362	0.644817	-0.589659	1.15981	-0.0195026	0.588755	1.1991	0.928396	1.79136	0.705736	1.57736
	0.0609556	-0.148402	O60563	O60563	Cyclin-T1	CCNT1	5.9	0	0	0	0	0	5.9	2	0	0	0	0	0	2	TRUE	1	0	0	0	0	0	1	-0.887321	-1.39719	-1.11396	-0.213362	-0.346195	-2.20253	-5.19463	-1.32182	-1.15301	-0.181118	-0.21619	-1.65446	-0.598974	-1.57922	-0.57073	-1.33062	-2.96534	-4.21909	0.182184	-4.1236	-3.42312
	0.0145233	0.0292174	O60566	O60566	Mitotic checkpoint serine/threonine-protein kinase BUB1 beta	BUB1B	1.2	1.5	5.1	0.9	0.9	0	5.1	1	1	4	1	1	0	4	TRUE	2	1	5	1	1	0	5	0.0454865	-1.02517	-2.15228	-3.26865	-1.54881	-0.918745	-2.04891	-0.934656	-0.789396	-2.04454	-2.03078	-0.990995	-4.00195	-1.50279	-2.03008	-1.20697	-1.0446	-1.07484	-3.44685	-1.74793	0.0982456
	1.84739	-0.688718	O60568	O60568	Procollagen-lysine,2-oxoglutarate 5-dioxygenase 3	PLOD3	29.4	28.2	22.1	6.8	2.3	6.8	29.4	15	14	11	3	1	3	15	TRUE	25	25	19	3	1	3	25	1.37574	0.219898	-0.0938282	-0.895437	-0.169962	-1.6282	0.733271	0.456526	0.500422	0.0492706	0.428616	-0.0311394	1.63694	0.967709	1.30795	1.60494	1.67449	1.94615	1.12493	0.821201	0.0175476
	0.254141	0.689171	O60573	O60573	Eukaryotic translation initiation factor 4E type 2	EIF4E2	4.1	28.2	26.9	21.6	10.6	14.3	28.2	1	4	4	3	2	2	4	TRUE	1	6	4	3	2	2	6	1.10543	-0.961241	-0.117477	-0.787863	0.0562649	-0.717468	-1.09491	-1.11829	0.800089	1.99468	1.35342	-2.11509	0.0942574	0.0210934	-1.59688	-5.19053	1.29907	-1.25466	-3.44275	0.182356	0.409321
	0.228154	0.130129	O60610	O60610	Protein diaphanous homolog 1	DIAPH1	16.3	14.6	17.8	16	8.6	9	17.8	18	17	21	18	8	9	21	TRUE	35	25	47	20	9	11	47	3.05366	3.81676	3.23469	3.50088	3.39155	5.0176	4.4046	3.9886	3.03076	2.78233	3.20559	3.57226	3.39257	3.65921	2.74645	3.52083	3.4496	3.91775	3.67138	2.82825	4.02631
	0.498851	-0.510471	O60645	O60645	Exocyst complex component 3	EXOC3	10.7	6.8	8.2	9.1	4	3.8	10.7	6	3	4	5	2	2	6	TRUE	6	3	6	5	2	2	6	1.05339	-0.494482	-1.01385	1.27681	0.644262	0.0245724	0.70623	1.30556	-0.948235	-1.2145	0.788532	-0.109758	0.333195	0.327425	-1.1002	0.346876	0.748165	0.778637	1.06756	-0.788874	-0.0987339
	0.655553	1.25854	O60669	O60669	Monocarboxylate transporter 2	SLC16A7	0	0	0	2.3	4	5.4	5.4	0	0	0	1	2	3	3	TRUE	0	0	0	1	3	3	3	-2.01444	-0.258888	-3.10408	-0.0121536	-0.736025	-1.59358	0.568199	0.517403	-3.69597	-1.24321	-0.817776	-1.94918	-4.43761	-4.59318	-0.213778	-1.1417	-5.08239	-1.76752	-3.55415	-2.2971	-1.10047
	0.164335	-0.103477	O60684	O60684	Importin subunit alpha-7	KPNA6	14.6	10.8	12.9	5.4	2.6	2.1	14.6	3	2	2	0	1	0	3	TRUE	5	7	8	2	1	1	8	-0.13353	-0.798195	-0.432901	-1.85075	-2.34017	-2.05638	-0.275496	-0.459484	-0.642242	-1.30702	-1.61551	-0.950006	-0.118645	-0.335272	-0.465879	0.307871	0.354563	-0.00261116	-0.793833	-0.048666	-0.740646
+	1.87099	1.49336	P31939	P31939	Bifunctional purine biosynthesis protein PURH;Phosphoribosylaminoimidazolecarboxamide formyltransferase;IMP cyclohydrolase	ATIC	37.2	35.6	34.1	5.2	0	5.2	37.2	16	17	16	3	0	2	17	TRUE	28	33	32	3	0	2	33	0.372587	-0.728271	0.360617	0.943005	-1.24651	-1.25788	-0.350393	-0.283531	-0.426592	-0.446991	-1.60018	-1.25595	0.179371	-0.752335	0.210474	-1.71637	0.162043	-2.41446	0.54357	0.953979	0.243324
	0.128387	-0.145055	O60716	O60716	Catenin delta-1	CTNND1	34.1	34.8	34.8	8.9	4	6.2	34.8	22	21	21	5	2	4	22	TRUE	39	47	47	7	2	7	47	2.33217	1.42978	1.57124	3.52078	2.01594	1.91455	2.71802	2.32213	2.326	2.38424	3.30508	2.3355	3.2704	2.13864	2.39713	2.7436	2.62774	2.94733	3.20483	3.2328	3.17295
	0.119804	-0.193344	O60749	O60749	Sorting nexin-2	SNX2	10.4	4.2	16.2	0	0	0	16.2	5	2	7	0	0	0	7	TRUE	8	3	9	0	0	0	9	-0.569525	-2.23602	-1.63884	-1.03234	-2.73911	-2.60385	-0.400173	-1.95541	-1.0057	-2.05757	-2.70834	-2.37537	-3.21166	-0.518942	-0.48243	-1.32174	-0.213509	0.000213623	-0.47777	-2.87948	-0.770866
	1.16156	-0.534801	O60762	O60762	Dolichol-phosphate mannosyltransferase subunit 1	DPM1	18.5	28.1	15.8	15.8	15	18.1	28.1	5	7	4	4	3	4	7	TRUE	7	12	8	3	4	4	12	2.01344	1.38879	2.77211	2.40318	1.85164	2.63519	0.497475	2.05671	2.35722	1.68984	1.9177	2.03406	2.24423	2.68	2.42043	1.90986	2.95511	2.21141	1.68601	2.73645	1.44548
	1.09005	-0.468358	O60763	O60763	General vesicular transport factor p115	USO1	20.6	22	19.9	7	2.1	6.3	22	13	15	12	4	1	4	15	TRUE	26	25	25	5	1	7	26	2.81612	2.30169	2.23214	1.74421	2.19254	3.25228	2.22186	1.54675	2.3298	3.02191	2.4202	1.8873	2.64204	2.84509	2.45094	2.74419	2.75421	2.0559	1.82895	2.60851	2.25256
	1.23954	1.132	O60825;P16118	O60825	6-phosphofructo-2-kinase/fructose-2,6-bisphosphatase 2;6-phosphofructo-2-kinase;Fructose-2,6-bisphosphatase	PFKFB2	0	4.6	2.6	2	0	2	4.6	0	2	1	0	0	0	2	TRUE	0	2	1	1	0	1	2	-4.49088	-4.26951	-1.97804	-3.39171	-3.68981	-4.36	-6.53943	-3.80368	-2.65344	-3.78172	-2.61043	-4.59391	-3.94494	-5.8595	-4.68003	-4.14368	-2.73175	-3.75898	-3.46461	-1.96155	-2.47536
	0.463149	-0.327708	O60831	O60831	PRA1 family protein 2	PRAF2	6.2	6.2	6.2	6.2	6.2	6.2	6.2	1	1	1	1	1	1	1	TRUE	2	2	2	2	1	2	2	2.01582	1.60408	1.75276	1.00498	1.85029	1.65416	1.45962	1.64655	1.6194	2.52655	1.9335	1.29424	1.47593	1.11639	2.71683	1.95782	2.04675	1.02828	1.24146	0.703451	1.38699
	1.77868	-0.647848	O60832	O60832	H/ACA ribonucleoprotein complex subunit 4	DKC1	43.4	37.9	33.5	29.4	18.5	12.8	43.4	18	17	13	13	6	7	18	TRUE	28	26	28	13	6	6	28	4.6809	3.85451	4.61824	4.80012	4.54063	4.52102	3.66069	4.31944	4.418	4.83286	4.45677	4.55834	4.60703	4.6394	4.70108	4.64038	4.2924	4.60465	4.14298	3.94041	3.90454
	0.611567	-0.266242	O60841	O60841	Eukaryotic translation initiation factor 5B	EIF5B	24.4	20.2	23.9	12.5	11.8	13.8	24.4	27	18	22	11	11	12	27	TRUE	37	28	36	11	13	12	37	3.94212	3.18488	3.39576	3.84997	3.65307	3.81536	3.78424	3.27179	3.38534	2.26324	3.14549	3.51776	3.67069	3.55334	3.07459	3.3078	4.26625	3.41034	3.38465	2.85954	3.56308
	0.815064	1.16954	O60869	O60869	Endothelial differentiation-related factor 1	EDF1	10.1	18.9	10.1	0	6.8	8.8	18.9	1	2	1	0	1	1	2	TRUE	1	2	1	0	1	2	2	-5.58653	-1.94913	-1.96669	-3.39986	-1.25105	-2.14335	-2.72752	-2.70782	-1.10822	-4.15044	-1.04935	-2.09857	-1.78769	-2.62542	-1.57181	-4.32049	-3.62317	-5.41159	-2.57974	-3.33266	-2.72016
	0.633488	-0.780625	O60879	O60879	Protein diaphanous homolog 2	DIAPH2	0	0	0	1.9	0.8	0.8	1.9	0	0	0	2	1	1	2	TRUE	0	0	0	3	1	1	3	-3.88268	-1.90278	-0.463907	-1.42864	-2.63059	-0.190044	-2.28261	-4.0241	-4.38416	-4.24069	-2.0402	-1.6563	-3.0751	-5.28669	-1.6581	-2.14985	-2.45661	-2.08854	-4.23617	-3.45053	-2.16366
	1.17403	1.65291	O60884	O60884	DnaJ homolog subfamily A member 2	DNAJA2	3.6	2.4	3.6	0	0	2.4	3.6	1	1	1	0	0	1	1	FALSE	2	2	3	0	0	1	3	-1.59702	2.85196	-6.43057	-2.87928	-3.46917	-1.61748	-2.68747	-2.54224	-2.51304	-4.09503	-3.96334	-3.17069	-3.33687	-2.12069	-2.32879	-0.983643	-4.19516	-3.43831	-2.31527	-2.8984	-2.29519
	0.555344	-0.551949	O60885	O60885	Bromodomain-containing protein 4	BRD4	2.7	1.7	5.8	2.5	1	1.8	5.8	1	1	3	3	1	2	3	TRUE	3	2	4	4	1	2	4	-0.208015	-3.33496	-1.14863	0.0119381	-1.50767	-1.53377	-1.33821	-1.94626	-2.47559	-0.0462952	-4.11518	-0.835012	0.418787	-0.361374	-0.176622	-0.0103073	-0.585701	-0.680969	0	-2.17385	-0.225752
	0.568943	0.788911	O60906	O60906	Sphingomyelin phosphodiesterase 2	SMPD2	0	0	0	9.2	4	2.6	9.2	0	0	0	3	1	1	3	TRUE	0	0	0	3	1	1	3	-4.2958	-3.02329	0.326031	-1.77341	-1.3552	-2.1039	-5.10087	-3.94669	-1.94233	-1.71716	-1.42988	-2.62785	-1.66492	-4.98639	-4.223	-1.74916	-4.5059	-3.30871	-2.91478	-1.22223	-2.39171
	0.886651	1.63744	O60934	O60934	Nibrin	NBN	2.3	3.3	0	4.1	0	8.8	8.8	1	2	0	1	0	3	3	TRUE	1	2	0	2	0	4	4	-5.26568	-1.76213	-1.22684	-2.58209	-2.52435	-3.28153	1.38296	-4.71056	-1.29524	-1.76023	-1.17043	-3.20258	-4.90397	-4.52692	-4.55497	-3.83648	-2.24752	-1.7243	-3.1397	1.04823	-4.07241
	1.52552	-0.608611	O75027	O75027	ATP-binding cassette sub-family B member 7, mitochondrial	ABCB7	14.9	9.8	15.2	6.4	0.9	1.9	15.2	9	7	8	5	1	2	9	TRUE	14	13	14	5	1	2	14	0.5445	1.87418	1.38173	1.35484	2.31291	1.48418	1.38972	1.35334	1.85211	2.26815	1.53641	1.16715	2.05165	2.3027	1.19291	1.727	1.55161	2.13615	1.96123	0.84948	1.1967
	0.47616	-0.542563	O75044;P0DJJ0;P0DMP2	O75044	SLIT-ROBO Rho GTPase-activating protein 2	SRGAP2	2.4	1.2	0.9	4.7	0	0	4.7	2	1	1	2	0	0	2	TRUE	3	1	1	3	0	0	3	-0.214199	0.276674	-3.19169	-0.420645	-1.81923	-0.989529	-0.793407	-2.22294	-0.50523	-2.2894	-1.66014	-1.01939	-1.3846	-1.40414	-2.47234	-0.646118	-1.16167	-2.23088	-0.803993	-2.71538	-4.00036
	0.0913728	-0.156192	O75054	O75054	Immunoglobulin superfamily member 3	IGSF3	1	1.8	1	2	0	0	2	1	2	1	2	0	0	2	TRUE	1	2	3	2	0	0	3	-4.51303	-0.381565	-1.52777	-1.14322	-2.21058	-3.15576	-1.46475	-1.08965	-2.16471	-0.531591	-2.58356	-2.16867	-3.35029	-1.12401	-2.14197	-1.84352	-4.01153	-3.58113	-4.01672	-3.95563	-2.74583
	0.605868	-0.764797	O75063	O75063	Glycosaminoglycan xylosylkinase	FAM20B	4.6	13.2	10.3	11.5	3.4	11.5	13.2	1	3	2	3	1	3	3	TRUE	1	4	2	4	1	4	4	-0.354202	-0.23897	-0.651907	0.144142	-0.158777	-1.97521	-1.00771	0.406841	0.28521	0.156271	-0.227587	1.24263	0.728985	0.025074	-2.48086	-0.535469	-0.639652	-1.04804	-3.31535	-0.608643	-1.34404
	0.518014	0.295472	O75083	O75083	WD repeat-containing protein 1	WDR1	43.1	48.3	43.1	10.7	13.2	5.3	48.3	18	20	19	4	5	2	20	TRUE	47	44	44	4	5	3	47	2.36865	1.90174	2.29738	0.40896	2.007	0.962336	3.00481	2.05079	2.30663	1.7592	2.496	1.7532	2.83603	2.34624	2.36211	2.43772	3.24985	1.72483	2.76336	2.87058	2.84133
	0.70569	1.13842	O75110;O43861	O75110	Probable phospholipid-transporting ATPase IIA	ATP9A	1.2	0	0.9	2	0	2.4	2.4	1	0	1	1	0	1	1	FALSE	1	0	1	1	0	2	2	-3.69823	-1.39223	-1.60012	-1.33625	-3.92911	-2.1128	-4.95816	-0.83885	-1.09665	-4.55592	-5.0698	-2.35268	-4.98083	-5.30654	-3.57281	-5.28951	-1.79653	-1.63968	-3.61557	-3.54414	-2.92542
	0.813543	-0.549524	O75116	O75116	Rho-associated protein kinase 2	ROCK2	15.1	14.6	17.1	8.2	1.8	9.4	17.1	14	13	16	7	2	11	16	TRUE	29	26	31	9	2	13	31	2.3237	2.03908	1.94254	2.85064	2.83965	2.87368	2.6055	1.52562	2.58488	1.43254	2.05446	2.98611	2.99162	2.62154	1.29191	2.1095	2.56434	2.43707	2.29045	2.07141	2.05567
	1.14715	-0.59894	O75122	O75122	CLIP-associating protein 2	CLASP2	17.2	16.9	15.3	7.4	3.2	6.6	17.2	13	13	12	6	3	6	13	TRUE	21	19	17	9	6	7	21	1.42329	1.93588	2.53218	2.96245	2.90186	2.354	2.81635	2.15644	1.84013	2.41105	2.50029	1.73969	2.63901	2.62802	1.15867	2.55262	2.34327	2.08204	1.75023	1.53104	2.2602
	3.84981	-1.86593	Q93084	Q93084	Sarcoplasmic/endoplasmic reticulum calcium ATPase 3	ATP2A3	10.3	11.6	12.2	10	9.8	10	12.2	2	3	2	1	1	1	3	TRUE	2	4	5	1	1	1	5	-0.134253	-2.49754	-2.0074	0.587847	0.905418	-3.44307	-0.61025	-0.519552	-1.41253	1.05466	-2.81576	0.08634	-0.998558	0.137787	0.372698	-0.0689907	0.723873	0.702841	-1.88934	-1.49226	-1.00765
	2.6028	-1.96758	Q9Y487	Q9Y487	V-type proton ATPase 116 kDa subunit a isoform 2	ATP6V0A2	3.2	1.9	3.3	0	0	0	3.3	2	1	2	0	0	0	2	TRUE	2	1	3	0	0	0	3	-0.479595	0.138468	-2.24381	-0.549549	-2.94201	-1.70703	-2.68784	-5.25561	-1.09421	-3.30438	-1.14876	-0.23679	0.390329	0.601879	-1.96935	-0.192072	0.370693	0.0910721	-2.29822	-2.72336	-1.15851
	1.73787	-0.953972	O75131	O75131	Copine-3	CPNE3	10.6	5.4	10.8	8.8	5.4	5.4	10.8	4	2	4	4	2	2	4	TRUE	7	4	7	5	3	2	7	1.33115	0.559864	0.930222	1.61923	0.415174	1.09681	1.36201	1.02173	0.745831	1.92421	0.711685	0.733643	0.681873	1.08303	1.2399	1.29559	1.74044	1.01009	1.00742	-0.943628	0.895029
	0.373185	0.461592	O75146	O75146	Huntingtin-interacting protein 1-related protein	HIP1R	0	1.5	0.9	1	0	0	1.5	0	1	1	1	0	0	1	FALSE	0	1	1	1	0	0	1	-3.95539	-2.88059	-5.57661	-4.32687	-1.61775	-3.37535	-2.56056	-3.39877	-4.94851	-4.1925	-2.56342	-3.01164	-2.31018	-2.48372	-3.02282	-4.4607	-3.92846	-3.36499	-2.07995	-3.84956	-2.85607
	0.570605	-1.41714	O75151	O75151	Lysine-specific demethylase PHF2	PHF2	0	2.4	0	2.9	1.3	1.1	2.9	0	1	0	2	1	1	2	TRUE	0	1	0	2	0	2	2	-4.70436	-0.516737	-4.22956	-1.51732	-5.33331	-1.48538	-2.32819	-2.67084	-2.56578	-1.05392	-0.904312	-1.51913	-3.63526	-5.58432	2.39201	-1.23638	-0.359055	-1.06807	-3.87	-0.971922	-2.54545
+	1.91804	2.89411	O75348	O75348	V-type proton ATPase subunit G 1	ATP6V1G1	9.3	9.3	9.3	0	0	0	9.3	1	1	1	0	0	0	1	TRUE	1	1	1	0	0	0	1	-4.38664	-3.77128	-2.36494	-4.24043	-3.59025	-3.82369	-2.35287	-2.25483	-2.59964	-4.14942	-2.83857	-3.9129	-7.74331	-4.94813	-4.62523	-5.93388	-4.95086	-2.11283	-4.51442	-1.4869	-1.84014
	0.754673	-0.651491	O75153	O75153	Clustered mitochondria protein homolog	CLUH	8.5	7.2	6.5	1.7	1.5	1.9	8.5	8	7	6	2	2	3	8	TRUE	10	9	10	3	2	3	10	2.09543	1.77394	1.81861	-0.209368	1.97505	2.37007	0.438038	0.767303	2.05726	1.90231	1.98163	1.64121	1.50779	0.957277	-0.942089	1.36034	1.60291	1.17163	1.14058	0.295347	0.505346
	1.73565	-1.14099	O75165	O75165	DnaJ homolog subfamily C member 13	DNAJC13	8.4	5.4	7.3	5.8	0.7	1.2	8.4	14	10	11	10	1	2	14	TRUE	17	12	16	11	1	2	17	0.2953	1.35665	1.616	1.36883	2.08889	0.620584	1.07313	-0.0743923	1.57638	2.29039	2.16324	1.10997	1.59761	2.19675	1.69505	1.71965	1.52505	1.87584	1.24737	0.831932	0.667711
	0.174927	0.260337	O75175	O75175	CCR4-NOT transcription complex subunit 3	CNOT3	8.6	5.6	9.8	0	0	0	9.8	4	3	5	0	0	0	5	TRUE	7	4	7	0	0	0	7	-0.780298	-0.985287	-1.51389	-0.691294	-2.79428	-2.14699	-0.951122	-1.64458	-1.4579	-2.32432	-2.19682	-2.36477	-0.682102	-0.740471	-1.70797	-2.0172	0.823719	-1.65487	-0.622446	-2.72629	-0.55312
+	1.86632	2.18459	Q9NWT8	Q9NWT8	Aurora kinase A-interacting protein	AURKAIP1	5	5	5	0	5	5	5	1	1	1	0	1	1	1	TRUE	2	2	1	0	1	1	2	-4.18156	-1.42863	-1.95713	-3.57354	-2.9994	-2.12338	-4.02043	-2.05178	-4.8373	-3.16249	-5.06882	-0.676888	-1.92416	-6.22551	-1.67146	-4.77445	-2.83751	-2.92395	-1.20331	-1.44155	-1.63899
	0.222475	0.345719	O75182	O75182	Paired amphipathic helix protein Sin3b	SIN3B	0	0	0	0	1.5	1.5	1.5	0	0	0	0	1	1	1	FALSE	0	0	0	0	1	1	1	-5.36078	2.0684	-4.91545	-1.63877	-2.47377	-1.10391	-1.27645	-2.92905	-4.92383	-2.9826	-6.11341	-3.90086	-3.2879	-5.21829	-3.95433	-1.42867	-2.12557	-3.81365	-3.84217	-2.04498	-3.59569
	0.295457	0.342742	O75251	O75251	NADH dehydrogenase [ubiquinone] iron-sulfur protein 7, mitochondrial	NDUFS7	4.2	4.2	8.5	15	0	10.8	15	1	1	2	3	0	2	3	TRUE	1	1	3	3	0	2	3	0.326786	-2.13892	-1.48544	-2.43162	-0.842913	-0.244951	-3.52574	0.122757	-1.53842	-0.413586	-0.973335	-1.98993	-0.718662	-2.78629	0.293465	-0.526516	-0.287346	-1.31653	-0.253334	-0.515419	-0.68446
	0.700535	-0.847915	O75306	O75306	NADH dehydrogenase [ubiquinone] iron-sulfur protein 2, mitochondrial	NDUFS2	16.4	15.3	24.8	3.9	2.4	2.4	24.8	5	4	8	1	1	1	8	TRUE	6	6	8	1	1	1	8	0.613504	0.924997	0.613335	2.57769	1.11077	-0.547388	0.0992336	0.216473	0.425674	-1.38875	-0.162565	1.74822	1.34517	0.847633	-0.34425	-0.579882	1.03618	-1.53929	-1.72066	-1.56016	0.327356
	0.688624	-0.669226	O75323	O75323	Protein NipSnap homolog 2	GBAS	13.6	4.9	8	2.8	2.8	0	13.6	2	1	2	0	0	0	2	TRUE	2	2	3	0	0	0	3	-0.987427	-1.61812	-6.19975	-1.9043	-4.37227	-1.37851	-2.52648	-2.81989	-5.0531	-2.75307	-2.06471	-3.01447	-1.11231	-0.803881	0.487047	0.159351	-0.602707	-1.42513	-1.19735	-1.89061	6.86646e-05
	0.546127	-0.354971	O75340	O75340	Programmed cell death protein 6	PDCD6	33	27.7	33	15.2	5.8	11	33	6	5	6	3	1	2	6	TRUE	15	11	10	3	1	2	15	2.82837	3.15549	2.72357	3.77769	2.95083	3.89643	2.82462	3.02871	2.82254	2.85981	2.96788	2.52797	3.1568	3.33746	3.21935	2.70547	3.05922	2.63313	3.17127	2.07184	3.32486
+	1.8191	1.84686	O75531	O75531	Barrier-to-autointegration factor;Barrier-to-autointegration factor, N-terminally processed	BANF1	27	29.2	29.2	29.2	0	27	29.2	1	2	2	1	0	1	2	TRUE	2	4	3	1	0	1	4	-1.73228	-1.97865	-1.98372	-2.66505	-1.61697	-1.9199	-0.527889	-0.946989	-0.247509	-2.18751	-2.92464	-1.38787	-2.11597	-2.25306	-0.156197	-2.2833	-2.54134	-2.19806	-1.51771	0.326639	-1.35279
	0.207446	-0.490069	O75352	O75352	Mannose-P-dolichol utilization defect 1 protein	MPDU1	4	4	4	4	0	0	4	1	1	1	1	0	0	1	FALSE	2	2	2	1	0	0	2	0.879824	0.68049	1.25898	-0.361555	3.48272	-1.54912	0.134663	0.64192	1.02476	3.6846	2.99478	-1.61345	0.542639	1.08887	1.75713	3.10961	0.200951	-3.574	-0.630623	-0.600586	0.174658
	2.76422	-0.55232	O75367;Q9P0M6	O75367	Core histone macro-H2A.1	H2AFY	42.7	43.5	46	39.2	23.9	31.2	46	14	15	16	11	7	9	16	TRUE	46	43	43	18	10	13	46	6.1515	6.25486	6.39478	6.40858	6.30499	5.96102	6.03117	6.02159	6.42674	6.61936	5.91513	6.71462	6.20335	6.49401	6.42022	6.41769	6.84335	6.33058	5.77712	5.61412	6.16893
	0.535899	0.135129	O75369	O75369	Filamin-B	FLNB	67.3	65.9	67.7	45.5	36.5	40.8	67.7	119	116	118	82	59	69	119	TRUE	527	544	586	128	91	108	586	9.46423	9.17982	9.17884	9.54335	9.37627	9.44829	9.3976	9.20017	9.25086	9.09092	9.01287	9.34176	9.21544	9.41698	9.08296	8.82535	9.10287	8.68973	9.08867	9.12591	9.42834
	1.2291	-0.966934	O75381	O75381	Peroxisomal membrane protein PEX14	PEX14	37.1	25.2	27.6	25.2	2.4	4.8	37.1	8	5	6	6	1	2	8	TRUE	13	7	11	6	1	2	13	1.1233	0.576736	1.31771	1.6077	-0.952042	1.80516	0.839336	0.805239	0.923323	0.830021	0.499674	1.15222	1.3137	0.324411	1.73794	0.865263	1.14837	0.597988	0.258043	-0.991308	0.605812
	2.23256	0.490907	O75390	O75390	Citrate synthase, mitochondrial	CS	44.6	40.3	40.3	22.7	23.6	25.1	44.6	16	14	14	12	9	12	16	TRUE	33	33	37	12	11	12	37	5.09565	4.89593	5.22097	5.03421	5.23387	5.01362	5.05914	5.0774	6.02349	5.79749	5.38257	5.02191	5.18308	4.84241	5.40291	5.33691	4.80778	5.30846	5.94675	5.41753	5.85365
+	4.44526	2.95734	Q9P287	Q9P287	BRCA2 and CDKN1A-interacting protein	BCCIP	9.9	9.9	15	0	0	0	15	2	2	3	0	0	0	3	TRUE	4	4	3	0	0	0	4	-1.65631	-2.38268	-1.71644	-3.53203	-2.98456	-2.09935	-1.79626	-1.87082	-3.99758	-2.83198	-3.44134	-2.87217	-4.63763	-4.58661	-2.78158	-4.05997	-4.69044	-4.0526	-1.95679	-1.31355	-1.59111
	0.425929	0.226134	O75396	O75396	Vesicle-trafficking protein SEC22b	SEC22B	60	56.7	56.3	57.2	47	40.9	60	12	11	10	12	9	8	12	TRUE	41	40	43	24	10	14	43	6.72206	6.67954	6.74153	7.21287	6.91478	6.56463	6.26609	6.51943	6.27541	6.52701	6.4438	6.06694	6.01914	6.30304	6.82256	6.13941	5.70745	5.98692	6.03159	5.89729	5.9971
	0.994469	0.958798	O75414	O75414	Nucleoside diphosphate kinase 6	NME6	7	7	7	0	0	7.5	7.5	1	1	1	0	0	1	1	TRUE	2	3	1	0	0	1	3	-3.24245	-2.44849	-2.8988	-2.78251	-2.7733	-1.84399	-2.47249	-3.07354	-3.14474	-2.25567	-4.53453	-1.65101	-2.87936	-2.79889	-1.30553	-3.49348	-4.27495	-4.54992	-2.68286	-2.55487	-2.72058
	0.782738	1.39485	O75427	O75427	Leucine-rich repeat and calponin homology domain-containing protein 4	LRCH4	2	4.7	0	0	0	0	4.7	1	2	0	0	0	0	2	TRUE	2	2	0	0	0	0	2	-4.60871	-1.33421	-0.734058	-3.11255	-2.30735	-3.10394	-4.02854	-1.29841	-6.34631	-2.33986	-5.21833	-4.21547	-3.2951	-5.07125	-1.62083	-1.97231	-1.61375	-5.22506	-0.867714	-0.827644	-4.72326
	0.649852	1.3529	O75431	O75431	Metaxin-2	MTX2	8.7	3.8	0	4.2	4.2	4.2	8.7	2	1	0	1	1	1	2	TRUE	2	1	0	1	1	1	2	-4.46251	-1.73335	-4.00847	-3.44709	-2.79608	-4.17665	-2.81295	-2.04767	-5.97288	-2.5307	-3.68534	-4.16257	-6.35321	-5.94858	-0.70882	-1.99953	-3.27154	-4.20245	-0.587555	-1.53195	-4.25866
	0.557823	0.631652	O75436	O75436	Vacuolar protein sorting-associated protein 26A	VPS26A	19.3	29.4	26.6	3.7	4	4	29.4	5	7	7	1	1	1	7	TRUE	5	11	14	1	1	1	14	-0.0501118	0.146727	-0.32445	0.696278	-0.570515	-0.45694	0.607695	-0.217869	0.247847	-0.786043	-0.424015	-0.426767	0.0990505	-0.336935	0.395758	0.264231	-0.335836	-2.70883	-0.922745	-0.128569	0.558409
	0.13749	-0.241824	O75438	O75438	NADH dehydrogenase [ubiquinone] 1 beta subcomplex subunit 1	NDUFB1	20.7	20.7	20.7	0	0	0	20.7	1	1	1	0	0	0	1	TRUE	1	1	1	0	0	0	1	-0.0495853	-2.3226	-2.9779	-3.1713	-3.21622	-2.34427	-2.11532	-3.11106	-3.25447	-3.44492	-2.49004	-3.63322	-2.38136	-1.2236	-0.451124	-0.394436	-3.74947	-0.688271	-2.72791	-1.86237	-2.77985
	1.24985	1.25036	O75439	O75439	Mitochondrial-processing peptidase subunit beta	PMPCB	10	11.9	6.5	2.2	0	0	11.9	4	5	3	1	0	0	5	TRUE	6	7	5	1	0	0	7	-1.66587	-1.9164	-1.09718	-2.19276	-1.56706	-1.7132	-1.65746	-1.93196	-1.43952	-1.67711	-1.26114	-0.566999	-1.2779	-2.57556	-1.04524	-2.01106	-3.15575	-3.46964	-0.847919	-0.142792	-1.55832
	0.465602	0.724434	O75448	O75448	Mediator of RNA polymerase II transcription subunit 24	MED24	0	0	0	1	0	1	1	0	0	0	1	0	1	1	FALSE	0	0	0	1	0	2	2	-4.22678	-2.01355	-0.972403	-1.05016	-2.54882	-3.04201	-2.12938	-1.96894	-4.395	-2.18452	-1.81563	-4.71529	-4.14727	-1.28161	-3.56059	-2.61042	-4.81348	-3.29472	-4.01217	-2.24296	-4.30606
+	1.67165	1.46557	P55957	P55957	BH3-interacting domain death agonist;BH3-interacting domain death agonist p15;BH3-interacting domain death agonist p13;BH3-interacting domain death agonist p11	BID	14.4	14.4	14.4	5.6	0	0	14.4	1	1	1	1	0	0	1	TRUE	1	3	2	1	0	0	3	-2.84208	-2.86325	-1.59155	-2.52745	-2.75169	-2.85335	-1.26556	-1.3873	-1.47428	-3.01422	-2.76355	-2.3763	-2.72899	-2.05739	-4.35995	-2.93107	-2.96246	-2.67799	-2.18172	-1.76105	-1.61164
	0.500457	0.173294	O75477	O75477	Erlin-1	ERLIN1	20.1	24.7	28.2	21.6	8.9	19.3	28.2	4	5	5	6	2	5	6	TRUE	11	12	10	9	3	8	12	2.66719	2.39119	2.64851	1.42305	2.77002	2.40269	2.41927	2.72196	2.42381	3.15616	2.61831	2.56719	2.14816	2.75435	2.48722	2.45571	2.33114	2.78451	2.39716	2.48431	2.48764
	0.0704532	0.077822	O75489	O75489	NADH dehydrogenase [ubiquinone] iron-sulfur protein 3, mitochondrial	NDUFS3	30.3	24.2	23.5	10.2	5.3	5.3	30.3	7	5	5	2	1	1	7	TRUE	14	8	8	2	1	1	14	-0.653425	-0.0197964	-1.83435	-1.5429	-2.32981	-1.41514	-0.0547791	-1.66924	-1.19245	0.352825	-0.119709	-1.07957	0.243961	-1.17285	0.21104	0.546453	0.00518608	-1.38085	0.785557	-0.794493	-0.327276
	0.990731	1.61977	O75494;Q8WXF0	O75494	Serine/arginine-rich splicing factor 10	SRSF10	8.8	8.8	8.8	0	4.6	4.6	8.8	2	2	2	0	1	1	2	TRUE	4	3	7	0	1	1	7	-5.36154	-0.0653343	-1.95113	-2.37667	-1.04294	-1.37495	-1.09869	-0.801905	-2.05363	-3.7232	-2.05518	-2.29037	-6.60494	-3.03333	-0.590918	-2.06655	-1.38052	-2.54713	-0.658182	-0.188574	-0.763184
	0.639509	0.920869	O75521	O75521	Enoyl-CoA delta isomerase 2, mitochondrial	ECI2	0	14.5	11.2	0	0	0	14.5	0	3	2	0	0	0	3	TRUE	0	6	3	0	0	0	6	-1.7212	-1.96712	-1.23839	-3.43582	-3.62251	-2.49802	-1.8207	-4.99549	-1.55421	-2.24455	-2.85422	-1.65584	-1.76711	-2.51534	-0.53091	-2.10124	-3.30968	-1.90914	-3.89697	-0.595842	-1.46902
+	2.12565	2.07728	Q8NFC6	Q8NFC6	Biorientation of chromosomes in cell division protein 1-like 1	BOD1L1	2.9	6.9	2.7	0.4	0.4	0.4	6.9	5	13	5	1	1	1	13	TRUE	6	15	6	1	1	1	15	-2.32875	-3.29133	-3.48457	-0.416653	-2.7335	-3.08945	-1.50846	-1.16364	-5.48848	-3.52741	-1.50184	-0.73535	-1.89705	-2.86028	-4.22224	-3.23642	-2.59045	-1.52819	-0.268993	1.3168	-0.268133
	0.378175	-0.144272	O75533	O75533	Splicing factor 3B subunit 1	SF3B1	42.6	41.2	44.6	34	19.2	22.6	44.6	42	40	43	31	18	24	43	TRUE	102	93	101	42	19	28	102	6.32554	6.09886	6.61294	6.63785	6.50946	6.10519	6.24838	6.21062	6.36011	6.39256	6.26418	6.08184	6.01627	6.58146	6.49392	6.28559	6.16776	5.78895	6.11047	5.62734	6.02906
	0.843712	-0.823764	O75592	O75592	E3 ubiquitin-protein ligase MYCBP2	MYCBP2	1.4	0.6	0.9	2	1.3	1.3	2	5	2	3	8	5	5	8	TRUE	5	3	5	8	5	6	8	0.737806	1.9965	0.119452	0.309845	0.884979	0.638615	0.799864	1.18635	-1.89429	0.948414	1.74412	0.364048	0.969664	0.683401	-0.532572	-0.0310116	0.873558	0.958961	5.14984e-05	-2.5378	0.405243
+	1.42372	1.8073	Q6PJG6	Q6PJG6	BRCA1-associated ATM activator 1	BRAT1	0	0	3.2	1.7	1.7	1.7	3.2	0	0	2	1	1	1	2	TRUE	0	0	2	1	1	3	3	-2.3438	-4.84615	-3.45253	-2.91958	-1.90981	-3.12024	-1.93092	-1.50662	-1.3258	-3.55026	-2.2913	-2.19947	-6.78177	-2.12335	-4.78855	-3.00722	-4.08586	-4.77365	-3.05978	-3.14661	-1.87698
	0.463053	-0.164387	O75643	O75643	U5 small nuclear ribonucleoprotein 200 kDa helicase	SNRNP200	30.1	29.9	30.9	19	8.1	13.5	30.9	53	52	57	33	13	23	57	TRUE	98	101	130	38	15	25	130	5.74539	5.80532	6.06836	5.96288	6.14341	6.35263	5.89833	5.64662	5.78556	6.39161	5.70607	5.25697	5.76326	6.06265	5.32306	5.27837	6.01021	5.28708	5.46755	5.3763	5.4088
	1.55456	-1.85816	O75663	O75663	TIP41-like protein	TIPRL	0	0	9.2	9.9	4.4	9.9	9.9	0	0	1	2	1	2	2	TRUE	0	0	2	2	1	2	2	-2.27036	0.530464	0.444216	-1.21004	-1.88095	-0.955906	-2.94073	-0.166908	-0.972895	-1.24582	-1.64783	-1.88384	-1.18524	-1.50334	0.392208	-0.799837	-0.476255	-2.00182	-4.24255	-4.92768	-2.87621
	0.550402	-0.411199	O75676	O75676	Ribosomal protein S6 kinase alpha-4	RPS6KA4	4.7	8.3	7.8	4.3	2.5	2.7	8.3	2	4	4	3	1	2	4	TRUE	4	5	6	3	1	2	6	-0.374908	-0.424	1.1245	0.199825	-0.306459	-0.894556	-4.13374	0.432854	-0.681074	-0.160049	-0.69705	-0.335464	-1.57404	-0.0683212	-0.0525723	-0.58312	0.00737762	0.564116	-0.475527	-1.20056	0.138657
	1.16498	-0.687941	O75691	O75691	Small subunit processome component 20 homolog	UTP20	4.7	5.2	6.5	9.9	5	9.3	9.9	10	11	15	21	11	19	21	TRUE	13	16	26	22	13	23	26	3.76879	3.19494	3.46433	3.58287	3.74384	3.3352	2.14338	3.22657	3.47635	3.8207	3.60822	2.98595	2.71929	3.44678	3.4397	2.96146	3.17156	3.02022	1.47887	1.93469	3.24898
+	2.30145	1.91477	E9PRG8	E9PRG8	Uncharacterized protein C11orf98	C11orf98	17.1	10.6	21.1	10.6	0	10.6	21.1	2	1	2	1	0	1	2	TRUE	2	1	4	1	0	1	4	-1.35639	-4.07995	-1.602	-3.77426	-2.27046	-2.20552	-3.72283	-4.82766	-1.26494	-0.978815	-3.58445	-1.29572	-1.54924	-2.01815	-2.76533	-4.60641	-2.1041	-4.12855	-1.14105	-1.29226	-1.09413
	0.403922	0.327754	O75695	O75695	Protein XRP2	RP2	9.7	11.4	12	11.7	0	11.7	12	5	4	6	4	0	4	6	TRUE	7	4	8	4	0	3	8	0.72905	-0.709854	1.19095	0.658707	1.30342	0.885305	0.82638	1.04935	1.15961	1.72038	0.911512	0.338541	0.676756	1.15764	0.461903	0.325844	-0.0944729	0.672651	0.958181	0.245543	0.96953
	0.360644	-0.220468	O75718	O75718	Cartilage-associated protein	CRTAP	17.7	16.5	16.5	9.2	0	2	17.7	8	8	8	4	0	1	8	TRUE	12	14	11	4	0	1	14	0.883318	1.84987	1.37611	0.780077	0.855457	-0.0102768	1.99482	1.1165	0.795998	1.05869	1.65038	1.21902	1.55411	0.265669	1.48605	1.6355	1.62548	1.48117	1.56744	0.889454	1.16899
	1.23461	-1.25103	O75746	O75746	Calcium-binding mitochondrial carrier protein Aralar1	SLC25A12	9	2.4	10.8	12.8	6	6.9	12.8	4	1	5	2	1	2	5	TRUE	5	1	9	2	1	2	9	1.28705	0.493067	1.08525	0.0181599	-0.240166	0.859098	-1.0506	1.47582	0.0383053	1.42011	-1.14778	0.999294	0.302494	0.837053	1.62549	0.297405	1.84177	1.66313	0.66597	-2.33056	0.225161
	0.0610998	0.167102	O75751	O75751	Solute carrier family 22 member 3	SLC22A3	2.3	0	2.3	4.1	0	0	4.1	1	0	1	2	0	0	2	TRUE	1	0	1	3	0	0	3	-1.97111	0.071888	-4.67432	-0.782482	-3.96006	-1.51111	-2.29823	-4.15972	-1.44955	-3.21584	-1.3756	-3.85471	-6.66995	-1.1938	-1.17388	-3.27498	-0.964182	-0.83441	-1.91392	-3.39907	-1.31376
	1.74889	-1.92825	Q9UKR5	Q9UKR5	Probable ergosterol biosynthetic protein 28	C14orf1	0	10.7	10.7	0	0	10.7	10.7	0	1	1	0	0	1	1	TRUE	0	1	1	0	0	1	1	0.912535	1.57479	-3.44489	-3.50353	1.44043	-0.492802	1.45351	-3.81413	-4.56322	0.397015	1.40259	0.399223	1.0802	1.3085	0.716764	0.410978	0.286608	0.0335121	-2.64936	0.893742	-2.90724
	1.95582	-0.996916	O75787	O75787	Renin receptor	ATP6AP2	12.9	18.3	12.9	13.4	2.6	6	18.3	3	5	3	4	1	1	5	TRUE	7	8	7	4	1	1	8	0.943638	1.03563	2.97006	1.86691	1.60694	2.24059	0.586365	0.846762	2.46789	2.49117	1.15817	1.86942	1.82438	1.05684	2.37322	1.65475	1.61167	0.92432	0.430813	0.534548	0.517164
+	1.53649	1.7006	Q9H6V9	Q9H6V9	UPF0554 protein C2orf43	C2orf43	4.3	7.4	7.4	4.3	0	0	7.4	1	2	2	1	0	0	2	TRUE	1	3	2	1	0	0	3	-5.66833	-2.39216	-2.3259	-3.97327	-3.28475	-3.30494	-4.10961	-2.81617	-2.4384	-3.38863	-4.06529	-2.94889	-3.02219	-4.47472	-2.8912	-5.02089	-4.44199	-4.23195	-4.75339	-1.94759	-2.50205
	0.193285	0.11274	O75844	O75844	CAAX prenyl protease 1 homolog	ZMPSTE24	19.4	18.7	19.4	19.4	21.1	12.6	21.1	8	7	8	8	8	6	8	TRUE	15	17	21	14	14	10	21	4.53168	4.74852	3.89748	4.59192	5.3088	4.5064	4.38901	4.12007	4.04526	4.37753	3.67453	4.16031	3.88133	4.46011	4.23751	3.75394	4.12119	3.82806	3.95978	3.36716	4.17854
	0.180779	-0.137197	O75845	O75845	Lathosterol oxidase	SC5D	2.7	5	5	2.7	0	0	5	1	2	2	1	0	0	2	TRUE	2	3	3	1	0	0	3	0.290674	-0.10475	-0.00367546	0.709726	0.534357	-0.337288	-0.318935	-0.30855	-0.139193	1.28881	0.917189	-0.410706	1.26635	-0.330917	0.155125	0.38974	-0.0425987	-0.0134106	-0.0359612	0.33993	0.980864
	0.724999	1.01627	O75874	O75874	Isocitrate dehydrogenase [NADP] cytoplasmic	IDH1	4.8	20.8	12.3	5.3	3.1	2.2	20.8	2	8	5	2	1	1	8	TRUE	3	11	6	2	1	1	11	-2.08321	-3.45622	-1.28233	-2.29253	-1.2219	-2.63932	-1.61736	-0.961864	-2.90054	-2.85422	-3.09484	-1.67431	-2.32968	-4.29591	-0.908976	-3.75728	-1.71759	-2.05526	-2.22067	-0.0826454	-1.42443
+	1.58636	2.50806	Q9H7E9	Q9H7E9	UPF0488 protein C8orf33	C8orf33	7	11.8	7	19.7	10	14	19.7	1	2	1	3	1	2	3	TRUE	2	3	1	4	1	2	4	-3.53982	-0.390144	-0.367275	-0.382565	-0.583548	-1.45011	0.278183	0.850525	-3.11007	-1.42286	-1.2859	-1.21587	-4.51805	-5.25838	-4.18546	-1.38495	-0.397121	-1.01678	0.332041	1.37203	-0.0772667
	0.416463	-0.5706	O75907	O75907	Diacylglycerol O-acyltransferase 1	DGAT1	4.3	8.6	4.3	4.3	0	0	8.6	1	2	1	1	0	0	2	TRUE	2	3	2	2	0	0	3	-2.39066	-1.92688	0.608995	-2.63275	-3.57402	-0.295332	-2.18843	-0.484333	-2.61721	-0.638494	0.157135	-1.07052	-0.554525	-0.472311	-0.0599804	-0.929728	-3.19315	-0.822929	-2.49211	-2.01891	-2.53501
	0.572368	-0.354153	O75909	O75909	Cyclin-K	CCNK	2.8	9.5	9.3	8.8	2.8	10.2	10.2	1	3	3	3	1	3	3	TRUE	4	2	4	4	1	3	4	1.08199	0.125593	1.00277	0.243364	-0.0611382	-0.0465355	-0.629972	0.0267982	0.0401249	1.57904	-0.644491	-0.360991	-0.252762	-0.577309	0.412313	-0.426586	0.372871	-0.68432	-0.564478	-0.777527	-1.22012
	1.24729	1.88781	O75911	O75911	Short-chain dehydrogenase/reductase 3	DHRS3	0	0	0	0	0	4.6	4.6	0	0	0	0	0	1	1	FALSE	0	0	0	0	0	1	1	-5.56253	-2.4478	-4.69988	-4.88605	-4.58899	-5.14403	-3.17485	-2.33854	0.228907	-3.95269	-4.76975	-3.45678	-7.26824	-5.3811	-5.05299	-1.99391	-5.24311	-3.94699	-2.90397	-3.30751	-4.77373
	0.392882	-0.275737	O75915	O75915	PRA1 family protein 3	ARL6IP5	25	21.3	25	25	25	25	25	5	4	5	4	5	4	5	TRUE	25	22	27	8	8	5	27	5.34046	5.28108	5.23118	4.01796	5.56838	5.90131	4.56682	5.23068	4.91873	5.6328	5.36056	4.52385	4.86509	4.86783	5.48396	4.51517	5.5778	4.56	4.66384	3.59205	4.78151
	0.105819	0.252773	O75947	O75947	ATP synthase subunit d, mitochondrial	ATP5H	18.6	30.4	16.1	10.6	0	0	30.4	2	4	2	1	0	0	4	TRUE	3	9	3	1	0	0	9	-5.66114	-2.56498	-3.20311	-1.54684	-4.28388	-3.41371	-2.54641	-2.41235	-1.14593	-3.68164	-4.14548	-0.954865	-3.41385	2.02512	-1.35633	-0.407263	-2.31609	-0.355204	-1.11973	0.435051	-1.96576
	0.522274	-0.376621	O75955	O75955	Flotillin-1	FLOT1	23.7	27.4	19	20.1	13.8	16.9	27.4	8	9	6	6	4	5	9	TRUE	10	12	8	7	5	7	12	1.85666	0.59165	0.789858	1.94287	2.15826	1.6071	1.07072	0.908861	0.79833	2.41912	1.89294	1.18393	2.36933	1.86609	1.94755	1.72984	1.5979	1.37606	1.56074	2.03361	1.76449
+	1.63972	2.04425	O43570	O43570	Carbonic anhydrase 12	CA12	4	9.6	4	2.5	0	0	9.6	1	2	1	1	0	0	2	TRUE	4	4	2	1	0	0	4	-4.97226	-1.24719	-5.06234	-4.93181	-2.69782	-3.25895	-1.65305	-0.11031	-2.16957	-2.27429	-2.93344	-1.91674	-2.23357	-6.43834	-4.64699	-2.63552	-2.39322	-3.37691	-1.6861	-0.950884	-2.08512
	0.0310291	0.0146561	O75964	O75964	ATP synthase subunit g, mitochondrial	ATP5L	37.9	47.6	46.6	46.6	46.6	46.6	47.6	3	5	5	4	4	4	5	TRUE	5	8	10	5	4	5	10	4.13665	4.10182	3.70877	4.76911	4.32625	3.84883	4.36653	3.93249	3.6613	3.89691	3.91742	3.39247	4.49145	3.81845	4.56663	4.35011	3.67182	4.276	4.12344	3.91851	4.19572
	1.90689	-0.922312	O75976	O75976	Carboxypeptidase D	CPD	6.7	5.4	6.8	8.2	0	2	8.2	6	4	6	7	0	3	7	TRUE	9	6	6	7	0	3	9	0.227413	0.172844	0.472212	0.418179	0.253609	-0.0149937	0.381519	1.16833	0.613768	0.990215	-0.00827408	0.743624	0.175879	0.546957	1.44121	1.0444	0.164236	0.245657	-0.780357	-0.903961	-0.293024
	0.348839	-0.143468	O76021	O76021	Ribosomal L1 domain-containing protein 1	RSL1D1	38.4	34.5	39.4	26.1	13.7	17.8	39.4	15	15	17	14	7	10	17	TRUE	24	26	22	15	7	12	26	4.76633	4.31848	4.76658	5.01904	5.19918	4.24275	4.20889	4.52543	5.76422	5.41823	5.27552	4.24026	5.24349	4.65794	4.81582	5.0192	4.22443	5.22552	4.90731	4.80442	4.40054
	0.814683	0.41083	O76024	O76024	Wolframin	WFS1	12.4	10.9	13.7	6.9	2.9	4.8	13.7	7	6	9	5	2	3	9	TRUE	11	9	12	5	2	4	12	1.77139	1.79257	0.77499	2.35473	1.83557	0.751455	1.20564	0.290873	2.01769	2.19853	1.30126	1.11021	1.492	1.93214	0.860699	0.414454	0.590256	1.15333	1.56804	1.30856	0.995003
	0.401294	0.709991	O76031	O76031	ATP-dependent Clp protease ATP-binding subunit clpX-like, mitochondrial	CLPX	2.1	2.1	0	0	4.1	0	4.1	1	1	0	0	2	0	2	TRUE	1	1	0	0	2	0	2	-2.24499	-2.35822	-4.84323	-2.53549	-2.78721	-4.4475	-5.61828	-4.0069	-4.07395	-5.15816	-3.04601	-2.16368	-2.48825	-1.96029	-2.00888	-5.39871	-3.96453	-1.21504	-1.99607	-1.54765	-4.47785
	1.78016	0.90884	O76094	O76094	Signal recognition particle subunit SRP72	SRP72	17.7	14	17.7	1.6	4.3	0	17.7	7	6	7	1	3	0	7	TRUE	10	15	14	1	3	0	15	-1.7053	-1.2406	-1.90945	-2.35208	-1.02477	0.117481	-1.15817	-0.558083	0.555016	-3.04232	-1.20345	-0.329859	-1.34227	-1.59331	-2.00434	-1.98583	-0.833967	-0.69986	-0.37875	-0.159328	-0.0261192
	0.406019	0.660942	O76095	O76095	Protein JTB	JTB	0	0	0	8.9	0	8.9	8.9	0	0	0	1	0	1	1	TRUE	0	0	0	2	0	1	2	-2.78742	-4.62236	0.415367	-2.4005	-2.70772	-3.42882	-3.58136	-2.25481	-2.04214	-2.47629	-2.6234	-2.47458	-3.16809	-6.2164	-2.33379	-2.42482	-4.13478	-3.1929	-2.82224	-3.84281	-3.51982
	0.0374707	0.0878773	O94766;REV__Q9BRK4;REV__Q9Y2Y4	O94766	Galactosylgalactosylxylosylprotein 3-beta-glucuronosyltransferase 3	B3GAT3	0	8.1	15.2	9.6	4.5	3	15.2	0	1	3	3	1	1	3	TRUE	0	2	4	4	1	1	4	-1.36297	-0.725687	-0.750519	-2.30354	-3.02131	-0.750397	-1.35976	-1.49388	-1.54888	-0.895323	-3.23246	-0.499283	-0.842989	-1.94157	-1.70467	-4.38374	-1.53163	-1.62643	-4.86712	-2.50955	-1.446
	0.3759	0.120118	O94776	O94776	Metastasis-associated protein MTA2	MTA2	41	40.3	41.2	37.3	22	26.2	41.2	17	18	16	15	11	12	18	TRUE	34	33	28	22	13	20	34	4.17714	3.87824	4.09153	4.18461	4.53286	4.46566	3.96964	3.61041	4.21017	4.38299	4.16889	3.62569	4.37924	4.19392	4.18706	3.98317	4.38196	3.63655	4.47441	4.08086	3.91986
	0.116822	-0.235942	O94804	O94804	Serine/threonine-protein kinase 10	STK10	0	1.5	1.5	1.9	0	0	1.9	0	1	1	1	0	0	1	FALSE	0	1	1	1	0	0	1	-5.24926	-2.55531	-0.0253601	-3.59154	-4.20541	-0.997751	-0.34156	-5.07146	-1.29769	-4.5697	-4.69811	-1.02689	-4.96623	-2.31544	-4.61447	-1.71563	-0.884867	-1.91127	-2.73848	-3.59395	-3.68367
	0.0491466	0.128847	O94822	O94822	E3 ubiquitin-protein ligase listerin	LTN1	0.7	0	0.7	0.7	0	3.5	3.5	1	0	1	1	0	4	4	TRUE	1	0	1	1	0	4	4	-0.254078	-2.88622	-0.878124	-1.07258	-1.33259	-2.2576	-0.468256	-2.05818	-1.36574	-4.33133	-0.599571	-1.99375	-6.23209	-0.293217	-4.35583	-2.49661	-1.01535	-1.90779	-2.41723	-3.39562	-2.70525
	2.25582	-0.770754	O94826	O94826	Mitochondrial import receptor subunit TOM70	TOMM70A	34.5	36	36.2	45.4	16.4	21.5	45.4	14	15	15	20	8	7	20	TRUE	38	34	40	22	7	9	40	3.74368	4.71828	4.23421	4.26748	4.571	4.75583	4.59315	4.26321	4.93762	4.44305	4.54427	4.32279	4.17209	4.53909	4.98403	4.52012	4.67037	4.43969	3.72004	3.43606	3.8007
	1.28836	-0.841047	O94851	O94851	Protein-methionine sulfoxide oxidase MICAL2	MICAL2	2.7	2.7	3.3	1.8	1.1	2.7	3.3	4	4	5	3	2	4	5	TRUE	9	10	9	3	2	4	10	0.583055	0.753578	1.02303	0.831598	0.930605	2.02563	0.211891	0.840847	1.54862	1.99464	1.20222	0.843725	1.44407	1.03088	1.00142	0.988297	0.0336037	0.568493	0.00235748	-0.0882244	-0.0287018
	0.238927	-0.351924	O94855	O94855	Protein transport protein Sec24D	SEC24D	4.1	0	3.9	4	0	2.5	4.1	3	0	3	3	0	2	3	TRUE	5	0	5	3	0	3	5	0.51708	0.324739	-2.01264	0.156816	-0.200165	-1.50593	-0.471228	-1.64354	-0.788475	-1.18896	-0.165604	-0.28759	-0.758307	0.238249	-0.607887	-1.75372	-0.695225	-0.140522	-0.468964	-3.4877	-0.180605
	1.81484	-1.36273	O94874	O94874	E3 UFM1-protein ligase 1	UFL1	14.6	10.7	15.4	9.6	3.5	4.5	15.4	8	6	9	7	3	3	9	TRUE	12	8	13	8	3	3	13	1.61398	0.890203	1.55093	1.32225	1.7286	1.36128	0.884718	0.0854816	0.450983	1.91663	1.26506	1.28732	2.21499	1.99996	2.34447	1.61227	2.3495	1.38256	0.146267	-0.105721	1.84663
	2.46729	-0.660863	O94901	O94901	SUN domain-containing protein 1	SUN1	21	23.3	20.3	23.6	15	18.6	23.6	12	13	12	14	7	10	14	TRUE	23	25	23	16	8	12	25	3.44512	3.67869	3.57979	3.82417	4.27754	3.47233	3.10234	3.8067	3.55145	4.54299	3.71969	3.10999	3.47192	3.97106	3.16491	3.13637	3.53122	3.16286	2.80435	2.36306	2.63519
	0.330452	-0.141498	O94906	O94906	Pre-mRNA-processing factor 6	PRPF6	37.7	38.2	34.4	29.8	17.9	29.3	38.2	27	28	28	26	15	23	28	TRUE	54	59	55	34	21	30	59	4.69563	5.07165	5.07838	5.04629	5.05628	4.74736	4.53294	4.90073	4.98007	5.05662	4.79804	4.43665	4.52323	4.55467	4.84972	4.81835	4.48414	4.13978	3.75499	4.3156	4.38988
	0.0534563	0.085158	O94915	O94915	Protein furry homolog-like	FRYL	0.8	0.8	2	0.4	0	0.4	2	2	2	5	1	0	1	5	TRUE	3	2	5	1	0	1	5	-2.09554	-5.26639	-0.763935	-1.08061	-1.46807	-2.70366	0.0577869	-1.53795	-3.22339	-0.788849	-1.99807	-3.13819	-3.00071	-2.84453	-3.2612	-2.75892	-2.79077	-0.66753	-3.22216	-2.63545	-0.555593
	0.30863	-0.526212	O94919	O94919	Endonuclease domain-containing 1 protein	ENDOD1	0	2.6	2.6	4.8	0	2.6	4.8	0	1	1	1	0	1	1	FALSE	0	1	1	2	0	1	2	-1.3832	-1.03637	-0.251707	-0.887085	-1.61166	-0.780823	-3.9699	-2.32107	-0.94302	-0.650116	-2.21007	-1.80862	-2.91777	-1.6569	-2.19745	-2.00717	-4.48108	-4.12255	-3.53609	-4.43062	-5.19816
	0.206677	-0.316157	O94923	O94923	D-glucuronyl C5-epimerase	GLCE	2.4	4.5	0	6.8	0	3.9	6.8	1	2	0	4	0	2	4	TRUE	1	2	0	4	0	2	4	-4.87856	-0.382164	-0.910385	-1.35294	-0.586136	-0.687819	-1.09243	-1.17596	0.333094	0.086256	-0.718121	-3.79869	-1.50326	-1.3824	-0.814796	-0.668875	-0.466888	-2.03081	-1.30784	-0.232412	-4.07913
	0.103296	0.0418943	O94925	O94925	Glutaminase kidney isoform, mitochondrial	GLS	29.6	23.2	27.5	13.6	7.2	9.3	29.6	14	11	13	6	4	5	14	TRUE	40	29	43	8	6	7	43	4.70414	4.17003	4.18592	4.10929	3.3436	4.32382	4.1716	3.7381	4.19095	4.50355	3.68934	4.064	4.55657	3.74136	4.07	4.11342	4.02423	3.78256	4.43421	4.08257	3.90929
	1.025	0.808296	O94966	O94966	Ubiquitin carboxyl-terminal hydrolase 19	USP19	6.8	2.7	4.2	4.2	0	3.6	6.8	4	2	2	2	0	2	4	TRUE	5	4	6	3	0	2	6	-0.272696	-0.690197	-0.107397	-0.265379	-2.51191	0.219473	0.01021	-0.160645	-1.31308	-0.58618	-3.66329	-0.744478	-0.778046	-1.29617	-2.9729	-1.29432	-1.15269	-0.849592	-0.0582752	-1.86824	-0.908657
	0.263109	-0.28428	O94973	O94973	AP-2 complex subunit alpha-2	AP2A2	9.3	6	9.4	10.4	0	5.9	10.4	2	2	2	3	0	3	3	TRUE	3	3	3	3	0	3	3	-0.496672	-2.2933	-0.501734	-3.55855	-0.504025	-1.16249	-2.10227	-0.366184	-0.974016	-0.155504	-1.08727	-1.13326	-1.29095	-0.773764	-0.675735	-1.27889	-1.35576	-0.439156	-1.00142	-3.09731	-0.701309
	0.482166	-0.219875	O94979	O94979	Protein transport protein Sec31A	SEC31A	13.6	15.1	17	5.7	4.3	4.5	17	13	13	14	5	4	5	14	TRUE	21	19	20	5	4	6	21	1.29971	-0.129847	0.834682	0.791643	-0.511171	0.735836	1.20271	0.671816	1.21066	-1.01252	0.450146	1.2106	1.87648	1.33583	0.96018	1.86368	2.05802	2.00549	1.75928	1.23032	1.77965
	0.841301	-1.07765	O95067	O95067	G2/mitotic-specific cyclin-B2	CCNB2	0	2.3	0	0	0	6.8	6.8	0	1	0	0	0	2	2	TRUE	0	1	0	0	0	2	2	-4.75891	-0.0383053	-2.61274	-0.95475	0.0122204	-1.68795	-2.70713	-3.2705	-0.780632	-2.89308	-1.06177	-1.29874	0.287954	-1.53281	-3.61633	-1.63111	-1.82119	-2.19237	-2.8778	-1.20244	-4.42649
	0.0502829	0.0815268	O95070	O95070	Protein YIF1A	YIF1A	10.6	6.5	6.5	19.8	8.2	8.2	19.8	2	1	1	4	2	2	4	TRUE	3	1	1	5	2	3	5	0.972313	1.1561	1.08164	1.8966	0.59531	0.871616	1.09933	0.599672	0.80508	2.16915	1.82451	0.243475	0.931839	1.6957	0.170252	1.45519	-0.202658	-0.720293	-0.00165176	-0.694828	0.572893
	1.56607	-1.16739	O95071	O95071	E3 ubiquitin-protein ligase UBR5	UBR5	3.6	4.5	4.6	0.5	0	1.3	4.6	6	7	6	1	0	3	7	TRUE	8	8	9	1	0	3	9	0.220657	-0.749008	1.02895	1.82486	1.42551	0.744171	0.0440502	0.128807	2.13341	0.680899	-1.50843	1.15542	0.515766	0.96343	-0.542305	0.602299	0.959021	0.432281	-0.519016	-0.632738	0.0903587
	0.655386	1.31263	O95084	O95084	Serine protease 23	PRSS23	0	0	0	3.4	3.4	3.4	3.4	0	0	0	1	1	1	1	FALSE	0	0	0	1	1	1	1	-5.6767	-3.41614	-4.74359	-2.63812	-2.06382	-3.97143	-1.54655	-2.75842	-4.6523	-4.05775	-1.59087	-3.11376	-6.13521	-4.90546	-2.03522	-2.7168	-5.36242	-2.35045	0.143616	-4.05612	-2.06619
	0.00147654	0.00190576	O95104	O95104	Splicing factor, arginine/serine-rich 15	SCAF4	4.5	1.7	3.9	0.9	0.9	0	4.5	1	0	1	1	1	0	1	FALSE	5	3	5	1	1	0	5	-7.22409	0.460537	-1.43485	-1.04452	-2.71618	-2.96024	-0.903286	-0.0910416	-0.725754	-1.7028	0.0950775	-2.99331	-1.492	-1.39507	-1.53276	-1.09071	0.774595	-0.159435	-0.0095768	-1.40877	-0.559357
	0.405891	0.536826	O95139	O95139	NADH dehydrogenase [ubiquinone] 1 beta subcomplex subunit 6	NDUFB6	14.1	14.1	20.3	35.9	35.9	19.5	35.9	1	1	2	4	4	2	4	TRUE	2	3	4	9	5	2	9	0.592178	-0.153038	1.36504	-3.35616	1.57463	1.25411	-0.00947571	0.249594	0.342836	1.31885	0.565411	0.901367	0.175091	0.0629482	1.4391	-1.41414	-0.63781	1.30401	-0.25366	-0.604259	0.438608
	0.630491	-0.350334	O95140	O95140	Mitofusin-2	MFN2	12.5	10.7	11.4	6.9	2.6	5.3	12.5	7	6	7	4	2	3	7	TRUE	9	10	10	5	2	3	10	1.48265	1.91075	2.08387	1.85259	1.03108	1.98954	0.910238	0.922255	1.3902	2.62197	1.68197	1.36902	1.8073	2.14895	1.00201	1.20645	0.799461	0.857965	0.965694	0.337902	0.668203
	0.161205	-0.18141	O95155	O95155	Ubiquitin conjugation factor E4 B	UBE4B	4.5	9.1	6.5	4.1	0.7	0.6	9.1	5	6	6	2	1	1	6	TRUE	7	10	6	3	1	1	10	-0.372778	-0.791447	0.211946	0.150679	0.368359	0.632305	0.117958	0.747196	1.61626	0.194416	0.277292	-0.0560207	-0.00935745	-0.318281	0.234247	-0.645565	0.490902	0.793165	-0.735273	1.16941	-0.398756
	0.0917907	-0.10553	O95159	O95159	Zinc finger protein-like 1	ZFPL1	5.8	5.8	10.3	11	0	0	11	2	2	3	3	0	0	3	TRUE	3	3	4	2	0	0	4	1.34011	1.00608	-1.86207	2.10939	-0.431816	0.960522	-0.721413	1.37007	0.676035	-1.31764	0.274103	0.811148	-0.976353	1.41738	1.34251	1.30931	0.494009	-0.224546	0.117128	0.215763	0.855062
	0.289748	0.703735	O95163	O95163	Elongator complex protein 1	IKBKAP	4.8	4.1	2.9	3.4	1.4	1.4	4.8	5	5	3	3	1	1	5	TRUE	5	8	5	3	1	1	8	-1.33513	-0.382887	-0.580076	-1.79768	-2.09509	0.133091	-0.572208	-0.311255	-0.965868	-2.18586	-1.89956	-0.51215	-1.11125	-0.940605	-6.51415	-0.540131	0.168953	-0.484674	0.00631714	-0.231411	-0.952158
	0.247345	0.595795	O95166;Q9H0R8	O95166;Q9H0R8	Gamma-aminobutyric acid receptor-associated protein;Gamma-aminobutyric acid receptor-associated protein-like 1	GABARAP;GABARAPL1	10.3	0	10.3	10.3	0	0	10.3	1	0	1	1	0	0	1	TRUE	2	0	1	1	0	0	2	-0.633862	-0.0816956	-0.74226	-3.54847	0.921133	-0.870981	-0.500458	-7.03314	-0.639101	-0.719263	-2.81406	-1.85215	-0.885752	-1.09358	-0.586729	-0.277422	-2.7457	-4.80971	-0.379877	-4.37905	-0.697496
	0.569619	-0.521983	O95168	O95168	NADH dehydrogenase [ubiquinone] 1 beta subcomplex subunit 4	NDUFB4	21.7	31	31.8	17.8	7.8	7.8	31.8	2	3	3	2	1	1	3	TRUE	3	3	4	2	1	1	4	-2.32275	1.06344	0.701294	1.11071	-0.686373	0.772926	0.976246	1.13258	1.17205	-0.418348	1.68079	-0.191053	0.249296	0.738657	-1.49731	0.65189	-0.00883675	0.800318	-0.856131	-0.513256	0.28359
	1.16377	-1.1724	O95169	O95169	NADH dehydrogenase [ubiquinone] 1 beta subcomplex subunit 8, mitochondrial	NDUFB8	15.1	21	10.2	12.4	0	12.4	21	2	3	1	2	0	2	3	TRUE	2	6	4	2	0	2	6	-0.448978	-1.00023	-0.584129	-1.29444	0.224442	-0.0509224	-1.01244	-1.23423	-1.30156	-0.982019	-1.27975	-1.59138	0.174582	-0.0617123	0.431885	-0.814667	1.23531	-0.977625	-1.0822	0.141987	-3.31708
	0.382408	0.192094	O95197	O95197	Reticulon-3	RTN3	14.1	12.3	17	10.9	6	11.8	17	8	7	10	6	3	7	10	TRUE	10	8	11	6	2	6	11	2.65154	3.36208	3.05102	3.2715	2.74829	3.14001	3.23165	2.87207	2.80275	3.32352	2.56435	3.23732	3.24218	3.07886	2.93041	2.12015	2.79038	3.06131	3.08347	2.60524	2.86422
	1.10425	-0.39566	O95202	O95202	LETM1 and EF-hand domain-containing protein 1, mitochondrial	LETM1	28	24.9	32.3	32.7	20.6	18.9	32.7	16	14	19	18	12	10	19	TRUE	32	28	45	25	14	14	45	4.90431	4.56127	4.88718	4.73152	4.32833	4.60556	4.01527	4.73291	4.37189	4.55553	4.90239	4.34367	4.71597	4.52932	4.3307	4.09897	4.62776	4.56601	3.78748	3.39042	4.37057
	1.39933	-0.999102	O95210	O95210	Starch-binding domain-containing protein 1	STBD1	30.2	14.2	26.5	31.3	16.5	7.8	31.3	5	3	4	6	2	2	6	TRUE	7	6	9	8	3	3	9	1.7449	0.905596	0.0937767	1.57119	-0.174147	1.78267	1.4749	2.14403	1.16159	1.60688	0.500042	1.15479	1.05681	1.24282	1.83529	1.61434	1.62811	1.26962	0.497181	-0.41638	0.530117
	0.0288305	0.0649366	O95232	O95232	Luc7-like protein 3	LUC7L3	17.8	13.2	19.4	5.3	0	4.6	19.4	6	4	7	2	0	2	7	TRUE	11	13	13	2	0	2	13	1.79697	2.07773	1.03358	2.05386	1.41983	2.02809	-0.0532608	0.76685	0.598633	2.30013	2.41599	2.45542	1.91797	2.11901	-1.07871	1.76451	0.124214	0.924458	1.95095	1.25608	2.58694
	0.502284	0.478243	O95235	O95235	Kinesin-like protein KIF20A	KIF20A	15.6	15.5	14.5	10.7	4.9	11.1	15.6	9	12	9	7	3	7	12	TRUE	10	12	12	8	3	8	12	-0.571114	-0.0674191	2.35491	1.35047	1.78166	1.52439	0.888762	2.68653	2.51684	1.4008	0.478146	1.56883	-0.395147	-0.143139	2.31294	1.51044	1.03931	1.45481	1.7323	1.90588	1.48338
	0.653688	0.598937	O95239	O95239	Chromosome-associated kinesin KIF4A	KIF4A	4.5	7.6	5.5	11.6	9.6	6.7	11.6	3	5	4	8	6	2	8	TRUE	5	11	7	15	9	7	15	0.746088	0.725414	2.45481	1.46143	1.52939	1.43414	2.09141	0.884773	1.20775	0.949955	1.02677	1.81988	0.964985	0.300709	-0.30928	1.69178	1.58818	1.74603	0.97271	3.04052	1.1021
+	1.4547	1.57436	Q9HB71	Q9HB71	Calcyclin-binding protein	CACYBP	21.9	37.3	36.8	4.4	14.5	14.5	37.3	3	6	5	1	2	2	6	TRUE	6	9	5	1	2	3	9	-1.01843	-1.74449	-0.5732	-3.11411	-0.610249	1.32175	-0.339481	-0.52589	0.171577	-2.10114	-1.22546	-1.08431	-1.53786	-1.17328	-0.0424442	-3.30597	-1.96002	-0.354673	-0.60556	-0.152143	-0.167686
+	1.78231	1.29414	Q05682;REV__O75334	Q05682	Caldesmon	CALD1	19.2	21.3	16.6	9.1	6.7	7.7	21.3	12	14	11	6	5	5	14	TRUE	24	31	22	6	7	6	31	1.65916	1.28244	-0.296772	-2.01248	-0.120352	0.925554	0.588921	0.608891	1.49189	0.666876	2.00649	1.67129	0.682354	0.94021	1.41782	2.17358	0.110622	1.53736	1.48551	2.57132	3.71689
	1.65122	-1.43228	O95249	O95249	Golgi SNAP receptor complex member 1	GOSR1	5.2	14.4	5.2	23.6	13.6	17.6	23.6	1	2	1	5	3	3	5	TRUE	2	5	2	5	4	4	5	-0.0208473	1.08904	0.879164	0.0971832	1.87156	1.45794	1.52802	1.26515	1.49943	1.01749	0.908035	0.854767	1.44927	1.33703	1.55116	0.882618	1.65064	1.01643	-0.847822	0.272991	-0.955133
	0.510404	-0.354184	O95251	O95251	Histone acetyltransferase KAT7	KAT7	9.3	9.2	9.2	5.6	0	4.9	9.3	4	4	4	2	0	2	4	TRUE	7	6	8	2	0	2	8	0.379374	-0.648491	0.417763	1.7942	1.08215	0.549217	-0.225294	0.788568	0.382736	0.681744	0.443132	0.0456924	0.948847	-0.446415	-0.0109959	-0.536552	0.201288	-0.200865	-0.331003	-0.291735	0.316065
	0.192853	0.0989148	O95292	O95292	Vesicle-associated membrane protein-associated protein B/C	VAPB	36.2	40.7	40.7	34.2	35.4	42.8	42.8	7	8	8	8	6	8	8	TRUE	28	31	37	13	6	10	37	5.71679	5.82568	5.50942	5.94249	5.69498	5.50346	5.16099	5.59352	5.00087	5.8547	5.26123	4.86479	5.57785	5.32882	4.73644	5.23194	5.05667	4.80728	4.59804	5.12698	5.2118
	0.122261	-0.122251	O95297	O95297	Myelin protein zero-like protein 1	MPZL1	18.2	18.2	27.9	4.8	4.8	4.8	27.9	4	4	5	1	1	1	5	TRUE	5	6	7	1	1	1	7	1.73772	1.11474	1.83204	1.87346	1.1211	1.27488	1.54478	0.779827	1.23152	1.53352	1.7169	-2.63299	0.938768	1.52305	0.949326	1.68088	1.36851	0.886791	0.576292	0.0294991	1.38534
	0.0282674	0.0880547	O95298;E9PQ53	O95298	NADH dehydrogenase [ubiquinone] 1 subunit C2	NDUFC2	10.1	0	10.1	10.1	10.1	10.1	10.1	1	0	1	1	1	1	1	TRUE	2	0	1	1	1	1	2	0.746586	-1.31796	-1.08867	-2.37051	0.111368	-0.508835	-1.77729	-0.271034	-0.425581	0.591888	-1.07664	-2.81155	0.354404	-0.587822	-1.89925	-0.139318	-3.64039	-0.0284348	0.145107	-5.29267	-0.309303
	1.31883	0.960341	O95299	O95299	NADH dehydrogenase [ubiquinone] 1 alpha subcomplex subunit 10, mitochondrial	NDUFA10	16.9	12.7	13.8	0	4.2	4.2	16.9	4	3	3	0	1	1	4	TRUE	5	5	4	0	1	1	5	-1.74133	-2.75741	-2.66996	-2.79095	-2.36631	-2.6608	-1.47005	-2.49479	-1.9465	-2.65951	-2.26693	-2.64795	-1.92703	-2.28234	-1.52656	-3.03068	-1.06229	-2.41476	-1.15969	-1.42401	-1.03807
+	2.94664	1.19787	P27797	P27797	Calreticulin	CALR	43.4	45.3	45.3	30	22.8	20.9	45.3	15	17	16	7	7	6	17	TRUE	44	48	45	9	9	13	48	3.83931	2.96584	3.19755	2.88632	2.80576	2.75722	3.46741	3.24818	3.99901	3.06498	2.67436	2.13036	2.23099	3.00868	3.54126	3.15099	3.29397	2.65478	3.60068	4.35418	3.89441
+	3.31416	2.5184	O43852	O43852	Calumenin	CALU	12.1	5.1	5.1	10.2	6.3	6.3	12.1	2	1	1	2	2	2	2	TRUE	1	1	1	1	2	2	2	-2.13018	-4.37554	-3.14077	-0.552816	-3.29396	-2.87274	-1.7053	-4.63994	0.560284	-4.59028	-4.23322	-1.64946	-4.68193	-3.59793	-2.8281	-4.37483	-3.92511	-3.38675	-2.07876	-1.34506	-2.0913
	1.54486	-0.685477	O95347	O95347	Structural maintenance of chromosomes protein 2	SMC2	25.2	20.4	21.3	8	5.3	5.3	25.2	27	22	23	10	6	7	27	TRUE	46	36	38	11	7	7	46	3.8854	3.23069	3.84595	3.80578	4.13105	3.97498	3.1821	2.81926	3.6215	3.23154	3.83792	3.7992	4.19409	3.16162	4.38794	3.74234	4.12508	3.56799	3.32332	3.64614	3.43093
+	1.70578	2.01198	P04632;Q96L46	P04632	Calpain small subunit 1	CAPNS1	38.4	32.8	35.8	0	0	0	38.4	6	5	5	0	0	0	6	TRUE	7	8	6	0	0	0	8	-0.567123	-1.38998	-2.97517	-0.787571	-3.04267	-0.73925	-0.810619	-1.27491	-6.59451	-2.54254	-3.53621	-3.63047	-2.28104	-3.55673	-0.701771	-4.74877	-0.242479	-2.48585	-0.186083	-0.159195	-0.75424
	0.938828	-0.588502	O95373	O95373	Importin-7	IPO7	17.7	17.1	18.2	14.8	9.3	10.5	18.2	14	13	16	11	7	7	16	TRUE	27	26	32	11	7	8	32	4.54473	4.52854	4.43808	4.64666	4.74679	4.84588	4.48005	4.28173	4.17776	4.51479	4.50227	3.86571	4.25163	4.81338	4.00982	3.8172	4.57209	4.31731	3.77595	3.35092	3.80491
	2.20672	0.942399	P04040	P04040	Catalase	CAT	19.2	13.9	20.1	8.3	2.8	0	20.1	7	5	8	3	1	0	8	TRUE	8	9	11	3	1	0	11	-1.5982	-1.84827	-2.4553	-2.16813	-2.2063	-2.26079	-2.04912	-1.60859	-1.57406	-1.60312	-2.78772	-2.24803	-1.23203	-1.28189	-0.712852	-1.70257	-1.61572	-0.840971	-0.0664406	-0.715508	-0.123203
	1.83008	-0.867796	O95425	O95425	Supervillin	SVIL	2	5.5	3.6	5.5	4.9	7.7	7.7	3	8	5	8	8	12	12	TRUE	3	10	5	9	8	13	13	-1.90842	0	0.389969	-0.048914	0.19104	0.147362	1.21501	0.884743	-2.64113	0.622288	-0.700796	0.612791	0.90727	0.278049	0.805882	1.54457	1.47691	1.20572	0.224382	-0.644972	0.773083
	0.701308	0.26015	O95433	O95433	Activator of 90 kDa heat shock protein ATPase homolog 1	AHSA1	37	36.1	36.1	6.2	0	0	37	8	8	8	2	0	0	8	TRUE	20	20	15	3	0	0	20	0.92436	0.572414	0.902948	1.25107	-0.518572	-0.0232086	1.72193	0.197653	0.603596	1.14153	0.370241	0.674534	0.637232	0.78105	0.14003	1.16231	0.504223	0.231956	0.763695	1.01264	1.28755
	0.947375	1.44336	O95456	O95456	Proteasome assembly chaperone 1	PSMG1	13.9	13.9	10.4	3.5	3.5	3.5	13.9	3	3	2	1	1	1	3	TRUE	5	6	3	1	1	2	6	-1.44873	-0.644146	-1.45864	-3.60217	-1.48547	-0.0690117	-0.828791	-0.463501	-0.845043	-1.60246	-2.25611	-1.561	-6.01543	-2.17435	-2.03353	-0.125196	-2.9602	-1.75718	-0.557863	-0.636297	-1.59034
	0.918957	-0.689041	O95466	O95466	Formin-like protein 1	FMNL1	7.9	4.7	5.5	5.4	1.3	1.7	7.9	6	4	4	5	1	2	6	TRUE	9	7	8	5	1	2	9	1.0182	0.897068	-1.07006	0.446692	1.39398	-0.555376	0.145525	-0.121492	-0.0567627	0.915464	0.937117	0.170923	0.911812	0.54283	0.854877	0.221174	0.15593	0.376663	0.458231	-1.42269	0.267836
	0.335165	-0.345549	O95470	O95470	Sphingosine-1-phosphate lyase 1	SGPL1	20.8	15	13.2	11.3	4.2	7.4	20.8	9	6	5	5	2	4	9	TRUE	13	7	9	5	2	5	13	3.06841	3.12609	2.96152	2.96984	3.32155	2.50759	2.6141	2.69156	2.49969	3.36091	2.60484	3.36865	2.53828	2.90494	3.26219	1.40021	2.65523	2.72569	2.31937	0.983393	2.08846
	0.694974	1.17831	O95478	O95478	Ribosome biogenesis protein NSA2 homolog	NSA2	13.8	21.2	18.8	16.5	4.2	8.8	21.2	3	5	4	4	1	2	5	TRUE	5	8	7	6	1	2	8	0	1.13244	-1.55018	-0.037323	-0.157118	-0.375807	0.688547	0.372669	0.682474	-0.070507	0.345396	0.796263	-0.387377	-0.521151	-4.31705	-0.602428	0.2736	0.679247	-0.0420132	2.03659	0.626207
	0.0165024	0.0439682	O95486	O95486	Protein transport protein Sec24A	SEC24A	2.7	1.2	2.6	0.8	0	0.8	2.7	2	1	2	1	0	1	2	TRUE	2	2	6	1	0	1	6	-1.26045	-2.93037	-2.4611	-2.03107	-1.27668	-1.85709	-0.259079	-1.45294	-3.23164	-2.07482	-1.77884	-2.65394	-2.59986	-1.50434	-2.25857	-2.33663	-5.73434	-2.65521	-5.38523	-3.6423	-2.0435
	0.510316	-0.315347	O95487	O95487	Protein transport protein Sec24B	SEC24B	3.2	5.1	6.2	1.1	0	1.2	6.2	3	5	6	1	0	1	6	TRUE	5	6	8	1	0	1	8	-2.22714	-0.481342	-1.51724	-3.06094	-1.58316	-0.158478	-0.333443	-0.579498	-0.466734	0.300753	0.0600967	0.439533	-0.106703	-0.520134	-0.670643	-0.998877	-0.715088	-0.830734	-1.30396	-1.10223	0.202282
	0.0200842	0.0423625	O95563	O95563	Mitochondrial pyruvate carrier 2	MPC2	15.7	6.3	15.7	0	0	0	15.7	2	1	2	0	0	0	2	TRUE	2	1	4	0	0	0	4	-5.47717	-0.533779	-1.36633	-0.926556	-0.272196	-2.64689	0.237183	-5.13255	-0.271107	0.0221748	-0.0789585	-1.62312	-0.150318	-0.179806	-2.2077	0.122	0.463736	-3.36916	0.343658	-1.04485	0.207851
	0.578468	-0.281052	O95573	O95573	Long-chain-fatty-acid--CoA ligase 3	ACSL3	39.6	40.6	44.6	48.3	31.4	34.9	48.3	20	19	23	23	15	18	23	TRUE	48	44	59	41	23	32	59	6.1077	6.28482	6.22849	6.48972	6.4628	6.46282	6.10878	6.23881	6.31405	6.67076	6.30779	5.92366	5.8796	6.20729	6.67879	6.15352	6.08014	5.51682	5.44347	5.20354	5.69808
+	1.80006	2.06856	P45973	P45973	Chromobox protein homolog 5	CBX5	5.8	12.6	16.8	5.8	0	5.8	16.8	1	2	3	1	0	1	3	TRUE	2	4	4	1	0	1	4	-0.354412	-1.21115	-0.997692	-1.21197	-3.46042	-1.14904	-1.40056	-2.70494	-2.21377	-0.339876	-3.07502	-2.14611	-3.15798	-3.01881	0.186172	-4.33541	-2.80548	-3.00794	-1.77267	-0.410765	-1.07172
	0.448413	-0.845395	O95674	O95674	Phosphatidate cytidylyltransferase 2	CDS2	11.7	0	7	7	4.3	4.3	11.7	3	0	2	2	1	1	3	TRUE	4	0	4	1	1	2	4	1.11353	-0.168894	0.845842	0.801508	1.5321	-0.485817	-0.314543	-0.327127	-0.0765381	-0.211323	-0.0564117	0.178988	0.407551	0.604574	-1.03793	0.518547	0.956961	-1.02471	0.783848	-4.57272	0.643661
	0.645843	0.642198	O95707	O95707	Ribonuclease P protein subunit p29	POP4	10.5	10.9	6.4	10.9	6.4	10.9	10.9	2	2	1	2	1	2	2	TRUE	3	3	2	2	1	2	3	-1.87624	-1.31789	-1.75089	-0.990057	-0.291039	-2.21783	-4.90747	-1.37471	-1.0882	-0.269062	-1.85512	-2.1933	-0.69186	-1.10028	-2.86156	-1.31525	-2.32635	-2.33793	-0.798698	-1.01938	-1.27838
	0.00623228	-0.0118093	O95714;Q9BVR0	O95714	E3 ubiquitin-protein ligase HERC2	HERC2	1.3	0.3	1.3	0	0	0	1.3	4	1	4	0	0	0	4	TRUE	5	1	4	0	0	0	5	-1.0655	-0.857927	-1.18456	-2.28191	-1.85633	-1.84853	-3.2134	-1.82547	0.986631	-0.236229	-1.42031	-1.62962	-3.57598	-1.44295	-0.80051	-0.294912	-2.46433	-0.929653	-0.322805	-3.32079	-1.63038
	0.371012	-0.452638	O95716	O95716	Ras-related protein Rab-3D	RAB3D	0	0	6.8	15.5	3.2	15.5	15.5	0	0	1	2	0	2	2	TRUE	0	0	2	2	0	2	2	-3.7989	-1.58537	-0.983601	-4.11724	-3.77973	-1.73129	-2.18397	-2.46737	-2.1424	-0.808292	-1.58714	-2.32789	-2.11587	-2.76921	-0.495258	-2.32558	-1.26672	-1.6281	-3.67794	-2.53544	-2.22117
	0.496523	0.474799	O95747	O95747	Serine/threonine-protein kinase OSR1	OXSR1	17.1	13.1	15.7	8.2	7.4	6.6	17.1	7	5	7	4	3	3	7	TRUE	19	16	18	4	3	3	19	1.09653	2.00647	1.29763	0.834284	1.10188	2.21281	1.08061	1.88875	1.61003	1.5561	1.40996	2.01225	1.66607	0.833879	-0.247759	1.67583	-0.853548	1.38508	1.73006	0.850243	1.15253
+	2.89738	1.74412	P78371	P78371	T-complex protein 1 subunit beta	CCT2	32.3	40.6	30.3	1.9	5.6	5.8	40.6	12	17	11	1	2	2	17	TRUE	24	41	22	1	2	2	41	0.107201	-1.27736	0.284433	-1.88813	-0.899721	-1.12712	0.279261	0.275885	0.340776	-1.80266	-1.72466	0.338972	-0.617756	-0.719189	-0.218302	-0.697613	-0.0725536	-1.33922	0.556856	1.93151	0.337536
	0.51407	0.811667	O95758	O95758	Polypyrimidine tract-binding protein 3	PTBP3	14.7	12.7	19.6	7.4	3.4	6.9	19.6	4	4	5	2	1	2	5	TRUE	4	11	6	1	1	2	11	0.458048	0.406021	-1.63746	-0.572096	2.06338	0.718359	0.317118	0.0516052	0.11009	1.73827	-2.22024	0.918913	0.970951	1.12164	0.675615	-1.39735	-3.30972	0.280209	-0.0628376	0.137867	0.0448532
	0.0948814	-0.282677	O95772	O95772	MLN64 N-terminal domain homolog	STARD3NL	0	0	5.6	4.7	0	0	5.6	0	0	1	1	0	0	1	TRUE	0	0	1	1	0	0	1	-2.73626	-2.39884	-4.12575	-1.78547	-0.478619	-1.49034	-3.68751	-0.648127	-0.801125	-1.03801	-1.03987	-2.38833	-0.516075	0.258936	-4.91078	-5.70794	-0.857277	-1.36704	-3.69475	-3.12278	-1.10829
	1.88604	-1.12063	O95782	O95782	AP-2 complex subunit alpha-1	AP2A1	25.6	21.2	23.3	13.5	4.7	7.3	25.6	14	14	13	7	4	5	14	TRUE	43	42	44	12	4	6	44	3.34562	2.98744	2.7278	3.68711	3.52921	3.50852	3.10115	3.03771	3.36867	3.53784	3.54594	3.39349	3.58463	3.7757	3.04619	3.8142	3.63592	3.21194	2.90895	2.4222	3.04675
	1.13069	1.77598	O95785	O95785	Protein Wiz	WIZ	1.7	1.3	1.3	7.1	0.7	7.9	7.9	2	2	2	8	1	8	8	TRUE	2	2	2	8	1	8	8	-3.81643	-0.367901	-3.06879	-0.650921	-0.383512	-1.34419	-1.10932	2.31167	-1.50505	-1.43728	-1.51131	-0.267479	-3.86043	-2.60205	-3.33476	-1.219	-1.09245	0.432041	-0.0802364	2.38233	-1.03538
	1.16491	-1.15617	O95786	O95786	Probable ATP-dependent RNA helicase DDX58	DDX58	1.6	1.6	1.6	1.3	0	1.5	1.6	1	1	1	1	0	1	1	FALSE	1	1	2	1	0	2	2	-4.87567	-4.00887	-0.728745	-1.36287	-2.73412	-2.64228	-1.26742	-3.42791	-2.89177	-3.58681	-1.51683	-0.494967	-1.09931	-1.05678	-1.38665	-2.98971	-1.31388	-2.1027	-1.98291	-4.77734	-2.0106
	0.291136	-0.313466	O95819	O95819	Mitogen-activated protein kinase kinase kinase kinase 4	MAP4K4	9.5	6.5	8	4.8	1	1	9.5	6	4	4	1	0	0	6	TRUE	11	8	10	3	1	1	11	-0.327312	0.0277977	0.936628	1.34297	1.39499	1.0951	0.927891	0.425404	0.739557	1.43053	0.469595	0.602745	1.00184	0.2472	-0.477125	-1.32714	0.232153	0.725229	0.404301	-0.061697	0.203777
	0.0232829	-0.0264324	O95831	O95831	Apoptosis-inducing factor 1, mitochondrial	AIFM1	36.7	37.7	33	20.2	11.6	13.4	37.7	18	17	17	9	6	6	18	TRUE	38	40	35	9	7	6	40	2.69588	2.87535	2.21135	2.46742	2.60933	2.86996	2.85987	2.82347	2.55451	2.70939	2.79121	3.57175	3.4355	2.74625	4.36382	3.29778	2.31878	3.45601	3.68503	3.10574	3.40576
	0.25629	-0.293063	O95864	O95864	Fatty acid desaturase 2	FADS2	19.6	11.7	9.5	20.7	13.7	10.6	20.7	7	5	4	7	4	4	7	TRUE	13	6	5	8	4	5	13	2.08315	3.58907	3.10395	2.74571	3.26252	2.82654	2.96695	2.61338	1.66044	3.5544	2.30579	2.01284	1.63859	2.25891	3.27763	2.63354	2.84665	2.46623	2.97961	1.2947	1.36629
	1.11288	-0.723361	O95870	O95870	Abhydrolase domain-containing protein 16A	ABHD16A	4.8	7.7	4.8	10.4	4.8	8.6	10.4	1	2	1	5	1	3	5	TRUE	2	2	2	6	1	4	6	0.575754	0.944035	-0.322779	0.932295	0.754183	0.725735	0.473497	0.521082	-0.39905	0.390814	-0.0654011	0.350521	-0.101965	0.860285	0.528564	0.351284	0.12533	-0.661333	-0.906078	-1.19871	-0.825445
	4.77138	-0.799008	P60033	P60033	CD81 antigen	CD81	8.5	8.5	8.5	25	15.3	25	25	1	1	1	3	2	3	3	TRUE	4	4	4	4	4	5	5	2.35368	2.3914	2.57144	2.40367	2.43319	2.15281	1.67325	1.78296	2.32809	3.04439	3.02905	1.55668	2.42916	2.68372	2.46057	2.47254	2.58596	2.33814	1.71461	1.40911	1.70286
	0.246828	-0.142192	O96005	O96005	Cleft lip and palate transmembrane protein 1	CLPTM1	22.4	21.2	22.4	18.4	14.1	10.3	22.4	8	8	8	8	6	6	8	TRUE	15	19	21	12	6	8	21	3.85572	4.3083	3.95972	3.67131	4.0608	3.738	3.57253	3.80173	4.30249	4.69757	4.07129	3.81049	3.53245	3.67136	4.26486	3.46417	3.3833	3.34907	3.08742	2.9552	3.18103
	0.0646015	0.0730041	O96008	O96008	Mitochondrial import receptor subunit TOM40 homolog	TOMM40	16.3	12.5	16.3	18	11.1	10.5	18	3	2	3	5	3	3	5	TRUE	9	4	9	6	3	4	9	1.37582	1.68705	1.58957	2.30209	0.547884	1.32283	1.32128	1.03096	0.545435	1.10291	1.51464	1.4763	1.99061	1.29883	2.33191	2.22752	0.754564	1.83317	1.75445	0.58551	2.15087
	0.212831	0.311308	O96011	O96011	Peroxisomal membrane protein 11B	PEX11B	0	0	0	3.5	3.1	3.1	3.5	0	0	0	1	1	1	1	FALSE	0	0	0	1	1	1	1	-4.42826	-1.49425	-4.19215	-1.72591	-1.49612	-0.492935	-4.02391	-0.207399	-2.83815	-0.627785	-2.37354	-2.00184	-2.15081	-1.65277	-3.88623	-4.12698	-4.94018	-1.79021	-3.13984	-3.38367	-2.61451
	0.469187	0.66255	O96013	O96013	Serine/threonine-protein kinase PAK 4	PAK4	5.8	5.8	5.8	2.7	2.7	2.7	5.8	1	1	1	1	1	1	1	TRUE	2	2	4	1	1	1	4	-0.894375	-0.764711	-5.89493	0.62628	-2.24159	-0.0242596	-0.555748	-4.80113	-0.546448	-1.27636	-1.10342	-0.571365	-0.717951	-1.23465	-4.37119	-1.76188	-1.82935	-3.03906	-0.429228	-0.650202	-0.933758
+	2.26202	1.79435	Q9Y5S2	Q9Y5S2	Serine/threonine-protein kinase MRCK beta	CDC42BPB	5.4	7.7	7.8	1.3	0	0	7.8	5	8	7	1	0	0	8	TRUE	7	11	7	2	0	0	11	-2.03154	-3.09047	-1.65359	-3.50243	-2.27826	0.656593	-0.571947	-1.43067	-3.03458	-2.33119	-3.00171	-1.82816	-1.1192	-2.04642	-2.29141	-2.50481	-4.24006	-0.748672	-0.379454	-0.254301	-0.640408
+	2.53204	2.25534	Q00535	Q00535	Cyclin-dependent-like kinase 5	CDK5	2.7	7.9	11.6	2.7	0	0	11.6	0	1	2	0	0	0	2	TRUE	0	2	2	0	0	0	2	-2.81415	-1.14591	-3.25803	-3.68648	-1.86121	-2.12531	-2.19262	-2.60028	-2.13096	-1.48083	-4.53303	-3.22034	-3.83846	-3.55026	-6.78652	-4.95948	-4.14211	-4.06779	-3.31644	-2.72455	-2.12652
	0.580409	0.289035	P00338;P07864	P00338	L-lactate dehydrogenase A chain	LDHA	55.1	50.6	55.1	48.5	52.4	37.3	55.1	18	17	18	14	15	13	18	TRUE	85	71	92	29	21	22	92	7.86546	7.98423	7.97925	8.0357	7.93202	7.57414	7.7399	8.02952	7.87261	8.29926	8.09828	7.52885	7.36191	7.81936	8.24451	7.31222	7.41496	6.8929	7.52349	7.26438	7.84869
	0.783199	0.471272	P00367	P00367	Glutamate dehydrogenase 1, mitochondrial	GLUD1	30.1	28.3	34.2	11.5	2.9	5.6	34.2	4	4	5	0	0	1	5	TRUE	22	26	26	6	2	2	26	1.69909	1.05973	0.632872	0.949074	0.647413	1.26823	1.16365	0.749771	0.966869	0.457851	1.74927	1.47822	1.69361	1.39544	1.92582	1.3396	1.38787	0.253592	2.12575	1.96245	2.01191
	0.0454502	0.0305131	P00387	P00387	NADH-cytochrome b5 reductase 3;NADH-cytochrome b5 reductase 3 membrane-bound form;NADH-cytochrome b5 reductase 3 soluble form	CYB5R3	58.1	52.5	65.1	65.4	29.2	42.5	65.4	13	11	16	15	7	10	16	TRUE	54	41	57	22	8	17	57	6.80212	6.75944	6.75283	6.47323	6.55812	6.84124	6.55653	6.596	6.62928	6.81017	6.60996	6.28173	6.35511	6.53307	6.46249	6.47137	6.71805	5.72415	5.92211	5.7942	6.33727
+	2.36393	1.5041	Q96JB5	Q96JB5	CDK5 regulatory subunit-associated protein 3	CDK5RAP3	9.5	10.9	5.3	3	2.4	0	10.9	4	5	3	1	1	0	5	TRUE	7	8	6	1	1	0	8	-2.43711	-1.13592	-1.51626	-2.43829	-2.51937	-1.12519	-1.57835	-1.69822	-2.11969	-2.56033	-4.12328	-2.71541	-1.17923	-2.5493	-2.31723	-2.52208	-3.12577	-2.78875	-1.56789	-1.33403	-1.69046
	0.0631204	0.0462179	P00403	P00403	Cytochrome c oxidase subunit 2	MT-CO2	16.3	16.3	20.7	13.2	4.4	13.2	20.7	3	3	4	2	1	2	4	TRUE	9	10	12	2	1	3	12	3.79718	3.06906	3.50385	4.02276	2.94831	3.47129	3.88617	4.08551	3.43519	4.33379	3.4751	3.39233	3.48929	3.7531	3.70216	3.15218	3.83113	2.87809	3.2849	2.91066	3.40896
	0.222327	0.3232	P00414	P00414	Cytochrome c oxidase subunit 3	MT-CO3	0	0	0	0	0	5.4	5.4	0	0	0	0	0	1	1	TRUE	0	0	0	0	0	1	1	-2.91583	-3.10916	-0.585993	-1.06727	-0.242039	-1.68417	1.3952	-5.09081	-4.11796	-0.751989	-1.3244	-1.50136	-3.50374	-4.29525	-2.73272	-1.05081	-4.34704	-3.16492	-3.54625	-1.62884	-2.07351
	1.17901	1.10751	P00488	P00488	Coagulation factor XIII A chain	F13A1	0	0	0	0	0	1.2	1.2	0	0	0	0	0	1	1	FALSE	0	0	0	0	0	1	1	-2.24491	-1.95099	-4.48011	-3.58161	-2.9319	-3.65738	-2.06994	-4.97511	-3.39223	-2.96958	-3.13039	-3.9784	-5.05443	-3.28517	-4.81889	-3.86005	-3.5612	-4.46168	-2.63685	-3.07701	-4.89524
	0.0652818	0.0779692	P00491	P00491	Purine nucleoside phosphorylase	PNP	56.1	36	44.6	23.2	14.9	9.3	56.1	12	8	10	4	3	2	12	TRUE	19	12	17	6	3	2	19	0.979565	0.652214	0.246481	0.656858	0.814556	1.15043	1.81266	-0.583895	-0.97138	-0.122658	-0.453659	0.743505	-0.0643444	1.15162	0.86097	-0.162107	1.19789	-0.450354	1.5414	-0.0373287	0.544502
	0.956813	0.590516	P00492	P00492	Hypoxanthine-guanine phosphoribosyltransferase	HPRT1	54.1	39	48.2	18.8	25.7	12.8	54.1	8	7	7	4	5	3	8	TRUE	14	13	14	5	6	3	14	2.38668	2.34692	1.56684	1.8042	3.04312	2.02603	1.74973	1.6843	2.23705	1.49612	1.46765	1.6995	1.70018	1.04878	2.6772	0.702463	1.39941	1.42888	2.10677	1.76106	1.89716
	0.801341	0.545077	P00505	P00505	Aspartate aminotransferase, mitochondrial	GOT2	42.8	49.1	42.8	47.9	43.7	40	49.1	21	21	20	18	19	17	21	TRUE	53	50	55	25	25	24	55	6.19847	6.468	5.85041	5.68333	6.65985	5.57794	5.84272	5.84315	5.74015	6.21952	6.52003	4.8837	6.2632	5.9844	6.9555	5.89556	5.7688	5.29235	6.41132	5.99074	5.80638
	0.370812	0.763345	P00519	P00519	Tyrosine-protein kinase ABL1	ABL1	1.8	0	1.8	3	0	3	3	1	0	1	2	0	2	2	TRUE	1	0	1	3	0	2	3	-4.20598	-1.34863	-4.54998	-2.43634	-2.70507	-3.19462	-3.978	0.822102	-1.6101	-2.11674	-1.40605	-3.12784	-2.09935	-6.182	-2.02515	-1.68619	-1.18569	-2.53844	-0.940411	-3.62869	-0.361191
	1.83228	-0.722047	P00533	P00533	Epidermal growth factor receptor	EGFR	12	11.2	10.8	16.1	8.1	10.1	16.1	9	8	9	13	7	10	13	TRUE	15	15	16	14	8	11	16	3.98843	4.23813	3.84371	4.12281	3.78233	3.8077	3.36855	3.64368	3.38724	4.36622	3.81492	3.50594	3.96045	3.9126	4.37974	3.6685	4.02434	3.64514	3.56547	2.46529	2.60315
+	1.46519	1.27193	Q7Z7K6	Q7Z7K6	Centromere protein V	CENPV	4.7	9.8	15.6	16.7	9.8	9.8	16.7	1	2	1	3	2	2	3	TRUE	2	2	1	4	2	2	4	-2.83882	-1.5645	-1.06632	-2.20217	-1.54635	-1.71	-2.70906	-4.57973	-1.04169	-0.76396	-1.08893	-2.12195	-1.94964	-1.23631	-4.34543	-1.2035	-2.98527	-1.46571	-0.65732	-0.963823	-0.855484
	0.177742	-0.16156	P00846	P00846	ATP synthase subunit a	MT-ATP6	4.4	4.4	4.4	4.4	4.4	4.4	4.4	1	1	1	1	1	1	1	FALSE	2	2	3	2	2	2	3	1.48843	1.64993	1.80001	1.71261	1.15236	0.715057	2.29605	1.47299	1.19412	1.30937	1.07132	0.836126	1.59872	1.6022	1.27168	1.04045	2.38723	2.22177	1.37415	0.628819	1.12895
	0.288774	-0.390639	P01111	P01111	GTPase NRas	NRAS	39.2	39.2	32.8	30.7	5.8	16.9	39.2	0	0	0	1	0	1	1	TRUE	14	12	11	6	1	3	14	2.45547	1.50908	2.48659	2.46158	2.9135	2.21723	2.51608	1.15993	1.88981	2.45115	2.37495	1.82875	1.84738	2.02297	2.62206	2.36895	2.08186	1.20183	1.72988	1.93872	1.60819
	0.186818	0.577269	P01116	P01116	GTPase KRas;GTPase KRas, N-terminally processed	KRAS	45.5	32.8	34.4	45.5	13.8	31.7	45.5	2	1	1	2	0	2	2	TRUE	5	3	4	3	1	3	5	-1.22059	2.13789	1.91071	1.62826	1.18855	1.22807	0.666147	-0.957212	-1.30472	1.08829	0.410755	0.104967	-6.01946	0.130888	0.868011	0.55455	-0.685329	-0.421183	2.06066	-0.762922	0.275362
+	1.79579	2.16796	P23528	P23528	Cofilin-1	CFL1	69.3	65.1	64.5	35.5	27.1	36.1	69.3	8	9	8	3	4	4	9	TRUE	22	37	23	5	4	4	37	3.57129	2.31814	2.60469	1.86636	3.3708	2.4301	3.25084	2.98274	3.80419	2.61933	3.15884	4.21406	1.99156	2.42462	3.34335	2.41145	-1.28757	1.88964	2.95694	4.4781	2.91074
	1.04426	-0.669543	P01889	P01889	HLA class I histocompatibility antigen, B-7 alpha chain	HLA-B	27.9	27.9	27.9	23.5	14.1	17.7	27.9	2	2	2	2	1	1	2	TRUE	7	8	9	3	1	2	9	3.17763	2.57236	3.28821	3.72896	4.09438	-0.901436	3.15074	2.78212	2.82545	3.82353	3.28003	3.13539	3.0981	4.92716	3.436	3.44896	4.27917	2.9665	2.74736	2.39359	2.81284
	1.27461	-2.09625	P01893;P13747	P01893	Putative HLA class I histocompatibility antigen, alpha chain H	HLA-H	21.8	14.1	14.1	12.2	18	18.8	21.8	1	0	0	1	1	1	1	TRUE	1	0	0	2	2	1	2	2.39953	0.667074	0.319016	1.18221	1.03789	1.0068	0.0184841	-0.111244	0.84972	2.83429	2.60514	-0.0106411	1.89289	2.19663	2.48438	0.98984	2.0549	-1.12563	0.814354	-2.21167	-3.67047
	0.774823	0.682817	P02462	P02462	Collagen alpha-1(IV) chain;Arresten	COL4A1	1.6	1.6	2.3	3.5	0	0	3.5	2	2	3	3	0	0	3	TRUE	3	3	5	3	0	0	5	-2.50221	0.0830193	0.136179	-2.91196	0.269241	-0.729696	-0.371714	-2.00194	-0.308186	1.35285	-3.37423	-0.647549	-0.576302	-1.69347	0.64986	-0.769356	-0.2355	-1.68437	-0.0277138	-0.952269	0.103767
	1.59546	0.686746	P02545	P02545	Prelamin-A/C;Lamin-A/C	LMNA	54.8	56.8	59.6	30.7	25.2	23.6	59.6	38	40	39	19	17	17	40	TRUE	82	96	90	19	17	16	96	4.56004	4.28797	3.90767	4.33463	4.91628	4.36562	4.21831	4.56895	5.00837	3.44573	4.34863	4.00746	5.13432	4.1043	4.8506	4.34697	4.75134	4.85128	5.39911	6.1809	5.19142
	0.0721225	-0.05091	P02751	P02751	Fibronectin;Anastellin;Ugl-Y1;Ugl-Y2;Ugl-Y3	FN1	14.2	13.9	15.5	20.6	7.9	14.3	20.6	27	26	27	34	15	25	34	TRUE	51	46	52	42	17	27	52	4.60868	4.56978	4.85336	5.28822	5.07653	4.7626	4.17557	5.248	5.13291	5.98936	4.74143	3.85908	4.92573	4.67924	5.3277	4.64759	4.34204	4.0721	4.46316	4.18739	4.50784
	1.17472	-0.44707	P02786;Q9UP52	P02786	Transferrin receptor protein 1;Transferrin receptor protein 1, serum form	TFRC	41.4	43.4	42.6	47.2	23.6	31.3	47.2	28	28	28	31	14	20	31	TRUE	75	64	75	62	18	31	75	7.43763	7.1169	7.3226	7.25133	7.19679	7.24788	7.13379	7.0512	6.91071	7.44336	7.27879	7.06537	7.06968	7.264	7.246	6.83025	7.1769	6.75355	6.51696	5.96331	6.66636
	2.89621	-1.29032	Q8NCH0	Q8NCH0	Carbohydrate sulfotransferase 14	CHST14	8.5	7.4	10.9	2.7	6.9	9.6	10.9	3	3	4	1	2	3	4	TRUE	4	5	7	1	2	3	7	-1.08209	1.33851	0.595854	0.00411797	0.470182	-1.44819	-0.293421	1.16584	0.348293	0.719305	1.79862	-0.651827	-0.216679	-0.981455	0.33852	0.467136	0.5369	0.707092	-1.58748	-1.23974	-0.662022
	0.20634	-0.293043	P03928	P03928	ATP synthase protein 8	MT-ATP8	29.4	29.4	13.2	16.2	29.4	29.4	29.4	2	2	1	1	2	2	2	TRUE	6	6	4	3	2	4	6	2.23312	2.42909	2.47452	3.27505	0.456917	2.25817	1.77172	2.3284	1.85641	2.9506	2.79594	1.99779	2.24597	2.35466	3.48641	2.48882	1.03318	2.02169	2.05569	1.2616	1.77153
	0.349867	0.663018	P04035	P04035	3-hydroxy-3-methylglutaryl-coenzyme A reductase	HMGCR	0	0	0	1.4	0	0	1.4	0	0	0	1	0	0	1	FALSE	0	0	0	1	0	0	1	-2.05702	-3.60283	-1.18386	-5.14737	-3.47975	-2.57957	-4.42545	-2.60259	-1.5966	-3.4624	-0.951826	-4.43182	-4.33528	-4.56983	-4.72993	-5.23097	-1.95171	-4.73945	-3.41856	-3.86367	-6.36241
+	3.26397	2.04312	Q9Y3Y2	Q9Y3Y2	Chromatin target of PRMT1 protein	CHTOP	11.7	15.7	15.7	16.9	16.9	11.7	16.9	2	3	3	3	3	2	3	TRUE	6	7	10	4	3	2	10	0.792292	0.699472	-0.0742512	1.25497	0.385344	-1.73859	-4.19628	1.31057	-3.74676	0.539452	-0.318476	0.509832	-0.0833454	0.0897732	-1.62164	-0.230227	-1.77219	0.465731	1.70418	2.08453	1.5962
	0.356607	-0.56219	P04062	P04062	Glucosylceramidase	GBA	7.8	6.5	3.7	2.6	2.6	0	7.8	4	2	2	1	1	0	4	TRUE	5	3	2	1	1	0	5	1.20329	0.741846	1.49445	0.673185	0.352814	-1.51449	0.58732	0.843035	0.577574	1.35869	0.0390816	-1.01283	-0.283873	0.944103	-0.335915	-0.0115585	1.29741	-2.04139	-0.286068	-2.19146	-1.82086
+	1.72706	2.01322	Q8WWK9	Q8WWK9	Cytoskeleton-associated protein 2	CKAP2	1.9	1.9	3.8	2.2	0	0	3.8	1	1	2	1	0	0	2	TRUE	2	2	2	1	0	0	2	-2.8373	-2.48176	0.177998	-4.43579	-3.05067	-1.81634	-4.26933	-2.59497	-2.80375	-3.20806	-5.06092	-1.34618	-3.14743	-3.21339	-5.65944	-2.60938	-1.88727	-2.05426	-2.41351	-1.85191	0.683264
	0.748469	0.166118	P04083	P04083	Annexin A1	ANXA1	58.4	59.5	57.5	41	31.5	32.1	59.5	18	18	17	12	8	7	18	TRUE	47	40	44	15	11	9	47	4.45318	4.09177	4.37111	4.59796	4.41956	4.72167	4.31286	4.06273	4.46938	3.26663	4.60061	4.07254	4.19539	4.14063	4.30192	4.31135	4.61981	4.1874	4.57794	4.49232	4.64979
	0.0656489	0.107091	P04114	P04114	Apolipoprotein B-100;Apolipoprotein B-48	APOB	1.1	0.6	0.6	0.2	0	0	1.1	3	2	2	1	0	0	3	TRUE	4	3	3	1	0	0	4	-1.86383	0.127258	-0.422029	-1.05626	-0.675661	-1.26668	0.480804	-0.62812	-0.274096	0.0324249	-0.893812	-0.870506	-0.814266	-2.53307	0.679836	-1.06304	-0.662092	-0.366388	0.285419	-0.900709	-2.20379
	0.0169759	0.0337877	P04150	P04150	Glucocorticoid receptor	NR3C1	8.8	12.5	9.1	8.6	4.8	4.2	12.5	4	6	5	4	3	2	6	TRUE	7	11	9	4	3	2	11	1.08506	0.443985	0.811947	2.54088	1.58804	0.440556	-0.211529	0.564409	-0.670572	1.15329	0.78442	1.67307	0.592218	2.34319	1.20371	1.20363	-2.33855	1.02062	0.0989895	0.995987	1.20934
	0.587717	0.925949	P04156	P04156	Major prion protein	PRNP	0	0	4.7	7.5	3.2	7.5	7.5	0	0	1	2	1	2	2	TRUE	0	0	2	2	1	2	2	-1.1932	-0.585316	-0.941347	-0.466059	-1.65301	-1.54491	-0.192915	-0.743532	-1.01585	-0.559216	-0.989872	-2.48211	-3.71406	-1.0621	-4.94159	-0.622908	-1.36814	-3.15798	-2.22556	-2.82099	-0.829535
+	2.67933	2.62581	P12277	P12277	Creatine kinase B-type	CKB	17.8	33.3	9.4	0	0	0	33.3	3	6	2	0	0	0	6	TRUE	4	9	3	0	0	0	9	-1.24434	-1.58625	-2.89591	-3.29841	-2.42279	-2.327	-2.19602	-1.29057	-1.68642	-2.74033	-2.5339	0.569672	-4.44978	-4.06083	-1.7716	-3.54593	-4.15862	-3.86594	-1.7192	0.800249	-2.68353
	0.310317	0.479065	P04183	P04183	Thymidine kinase, cytosolic	TK1	0	0	0	4.3	0	0	4.3	0	0	0	1	0	0	1	FALSE	0	0	0	1	0	0	1	-5.40812	-3.53064	-3.95	-3.58296	-2.92586	-2.88897	-3.77984	-4.83078	-1.45079	-4.23074	-4.29621	-3.97441	-5.27179	-2.28905	-1.63304	-4.22391	-2.81258	-2.7547	-2.45905	-2.46512	-3.96615
	0.199849	-0.405192	P04216	P04216	Thy-1 membrane glycoprotein	THY1	0	0	6.2	6.2	0	0	6.2	0	0	1	1	0	0	1	TRUE	0	0	1	1	0	0	1	-0.261517	-2.24787	-3.1371	-0.943249	-1.55038	-2.76169	-1.27177	-1.47522	-5.31941	-1.4574	-3.27278	-3.16793	-0.482922	-2.33161	-5.577	-2.02724	-0.968872	-3.04763	-3.13982	-3.9661	-1.65924
+	1.61034	1.34662	P51790	P51790	H(+)/Cl(-) exchange transporter 3	CLCN3	0.9	0.9	2	0	0	2.4	2.4	1	1	1	0	0	2	2	TRUE	1	1	1	0	0	2	2	-5.31919	-0.362411	-1.32629	-4.84249	-4.18458	-1.21417	-0.845331	-3.96555	-2.85421	-1.29359	-1.16411	-1.41115	-2.79188	-2.63616	-3.21359	-5.03646	-4.15808	-3.70303	-2.62504	-3.13863	-3.22054
	0.756132	1.10785	P04424	P04424	Argininosuccinate lyase	ASL	2.6	2.6	0	0	0	0	2.6	1	1	0	0	0	0	1	FALSE	1	1	0	0	0	0	1	-1.9406	-2.71975	-4.79596	-4.31332	-3.75907	-1.0444	-3.26842	-1.17185	-3.23952	-3.78136	-3.53436	-2.59296	-4.69137	-4.92844	-0.746	-3.4429	-3.24368	-4.39284	-2.63247	-2.59594	-4.00862
	0.214886	-0.128704	P04439	P04439	HLA class I histocompatibility antigen, A-3 alpha chain	HLA-A	23.6	20.5	23.6	19.5	21.4	18.4	23.6	2	2	3	4	3	3	4	TRUE	28	28	29	7	7	6	29	6.15036	6.11891	6.19581	5.90932	6.61665	5.91327	5.89817	5.98268	5.79956	6.43108	5.99491	5.31337	5.80975	6.1265	6.66014	6.2862	6.0228	5.59458	5.60802	5.5224	5.72133
	0.195513	0.221719	P04626;Q15303;Q16584;Q5TCX8;P80192	P04626	Receptor tyrosine-protein kinase erbB-2	ERBB2	2.6	2.6	2.6	1	0	0	2.6	1	1	1	0	0	0	1	FALSE	2	1	2	0	0	0	2	-3.80753	-2.55883	-2.60896	-2.53819	-1.4959	-2.6256	-0.395824	-1.86359	-2.41041	-2.18482	-0.590958	-2.1364	-1.91964	-3.40971	-0.93301	-3.53462	-3.16486	-3.10723	-2.55198	-2.65898	-3.11925
	3.10012	-2.52013	P51798	P51798	H(+)/Cl(-) exchange transporter 7	CLCN7	9.2	5	4.6	5.3	0	2.4	9.2	5	2	2	4	0	1	5	TRUE	6	2	4	4	0	1	6	1.99593	0.899797	0.363476	0.833883	1.26531	-0.260246	0.407598	0.92259	-0.142977	2.24644	1.06404	0.515879	0.777576	1.62044	1.2294	1.09422	1.31459	0.833235	-0.656729	-2.24667	-2.40006
	1.06791	1.26468	P04792	P04792	Heat shock protein beta-1	HSPB1	42	65.4	70.2	29.8	30.2	34.1	70.2	8	10	12	5	5	6	12	TRUE	18	24	34	5	6	6	34	4.28056	3.26467	3.38816	1.80035	3.35008	2.56076	3.15234	2.31996	3.72135	-0.591396	2.83706	1.67573	0.1756	2.43313	3.84922	2.63037	3.83048	2.53417	2.71231	3.9539	3.07084
	0.234275	0.249879	P04818	P04818	Thymidylate synthase	TYMS	36.7	36.7	31.6	19.2	11.5	5.1	36.7	8	8	7	4	3	1	8	TRUE	13	15	14	5	3	1	15	2.02031	2.06666	2.0053	2.72691	2.40027	2.23493	2.46974	2.5299	2.619	3.29798	1.6806	2.0325	2.09231	2.53384	2.04044	0.707228	1.83081	1.53442	2.23067	1.70989	1.53924
	0.459757	0.192322	P04843	P04843	Dolichyl-diphosphooligosaccharide--protein glycosyltransferase subunit 1	RPN1	54.2	57.3	57.3	50.7	39.4	44	57.3	27	28	28	31	22	27	31	TRUE	77	84	73	52	31	37	84	7.27582	7.33859	7.36035	7.48692	7.32165	7.06639	7.10844	7.04382	6.94401	7.5984	7.27827	6.59929	7.105	7.17147	6.95064	6.84342	7.11466	6.39214	6.857	6.65755	6.87072
	0.189555	-0.113511	P04844	P04844	Dolichyl-diphosphooligosaccharide--protein glycosyltransferase subunit 2	RPN2	29.5	27.7	30.9	26.9	19.2	18.2	30.9	13	13	14	12	7	8	14	TRUE	40	33	37	19	8	11	40	6.03591	6.11408	6.06665	5.61416	6.38135	6.61592	6.13749	5.98401	5.86	5.96274	6.55063	5.86044	5.66777	6.27481	6.06006	5.66688	6.14915	5.05142	5.39391	5.20664	5.51087
	0.0278034	0.0139376	P04899	P04899	Guanine nucleotide-binding protein G(i) subunit alpha-2	GNAI2	53.5	44.8	44.2	44.8	29	41.1	53.5	9	7	8	7	5	7	9	TRUE	31	29	32	26	10	22	32	5.56976	5.29675	5.37078	5.55247	5.57949	5.22443	5.35285	5.39595	5.0118	5.15351	5.11006	5.04342	4.9582	4.89307	5.26456	4.83624	5.32825	4.86624	5.09656	4.60785	4.57814
+	3.80273	1.53264	Q16740	Q16740	ATP-dependent Clp protease proteolytic subunit, mitochondrial	CLPP	32.9	26.4	24.2	12.3	0	12.3	32.9	8	6	5	1	0	1	8	TRUE	10	8	7	1	0	1	10	-5.23804	-2.42274	-2.29266	-1.7272	-3.08251	-3.41808	-1.30271	-2.5757	-3.24063	-4.00087	-2.70735	-2.8521	-2.49642	-3.09923	-2.40768	-2.75585	-2.33168	-2.98167	-0.312195	-0.997261	-1.08114
	0.0992586	-0.0657603	P05023;P13637;P50993;Q13733;P20648	P05023	Sodium/potassium-transporting ATPase subunit alpha-1	ATP1A1	36.7	33.8	37	37	26.8	34.2	37	30	28	31	29	18	25	31	TRUE	94	86	101	62	31	46	101	7.56412	7.52084	7.30179	7.27736	7.65387	6.8644	7.31741	7.11429	6.95718	7.78167	7.24526	6.74884	7.19276	7.23505	7.45544	6.83012	6.84519	6.97664	6.74862	6.3111	6.75868
	0.656124	-0.738897	P05026	P05026	Sodium/potassium-transporting ATPase subunit beta-1	ATP1B1	37.6	27.7	36	18.8	11.6	12.5	37.6	10	8	9	5	3	3	10	TRUE	18	16	19	6	3	4	19	4.5182	4.12607	4.45922	4.8962	3.96873	4.84173	3.84597	3.8485	3.83881	3.85379	4.28802	3.63946	4.39766	4.32077	2.82448	3.44538	4.28875	3.52312	3.52609	2.32436	3.39649
	0.539891	-0.577781	P05067	P05067	Amyloid beta A4 protein;N-APP;Soluble APP-alpha;Soluble APP-beta;C99;Beta-amyloid protein 42;Beta-amyloid protein 40;C83;P3(42);P3(40);C80;Gamma-secretase C-terminal fragment 59;Gamma-secretase C-terminal fragment 57;Gamma-secretase C-terminal fragment 50;C31	APP	9.7	11.9	7	5.8	1.7	4.7	11.9	5	6	4	3	1	3	6	TRUE	9	14	11	3	1	3	14	0.111082	0.136007	0.517708	0.386093	-2.11141	1.01253	1.386	0.292801	0.875841	0.51321	0.828217	1.60333	1.86161	0.970863	-0.408161	1.78802	-0.359989	1.62831	-0.132069	1.19536	0.1448
+	1.93991	2.24693	Q8N1G2	Q8N1G2	Cap-specific mRNA (nucleoside-2-O-)-methyltransferase 1	CMTR1	0	2.8	1.3	2.6	0	1.3	2.8	0	2	1	2	0	1	2	TRUE	0	2	1	2	0	1	2	-4.17406	-3.38969	-2.31118	-3.13038	-2.23854	-3.66872	-2.42971	-5.39152	-5.11019	-1.77209	-2.66224	-3.31301	-2.12695	-6.29125	-4.19767	-5.1714	-4.38425	-6.0709	-3.24924	-2.22575	-1.78224
	0.172259	-0.153609	P05106	P05106	Integrin beta-3	ITGB3	7.7	7.7	9.3	3	0	3.3	9.3	5	5	6	2	0	2	6	TRUE	7	6	8	2	0	2	8	0.536938	-0.089323	0.710182	1.61553	0.69301	1.09506	-0.545708	0.588133	0.441078	0.515505	0.925989	0.510025	0.181046	1.36971	0.533085	0.8869	-0.767138	0.110365	0.56599	0.320848	0.772682
+	2.25802	1.34268	Q96KP4	Q96KP4	Cytosolic non-specific dipeptidase	CNDP2	14.5	21.1	16.2	6.5	0	0	21.1	5	6	6	2	0	0	6	TRUE	6	9	9	2	0	0	9	-0.512299	-1.50285	-1.14435	-2.65099	-2.0408	-1.20776	-0.692846	-0.819445	-1.54897	-1.41187	-1.74932	-1.39822	-0.814623	-2.41162	-0.913565	-1.82021	-1.28643	-1.98523	-0.42791	-0.3417	-0.678289
	0.115446	-0.137851	P05121	P05121	Plasminogen activator inhibitor 1	SERPINE1	30.8	24.4	35.8	4	5.2	2.5	35.8	10	8	11	1	2	1	11	TRUE	15	14	18	2	2	1	18	1.08514	1.40244	0.647446	2.41108	1.26119	0.708508	0.591974	0.427952	1.16858	2.21587	1.59642	-1.69659	1.71182	1.82507	2.99583	2.10753	0.807467	0.249378	1.60799	0.791529	1.43928
	0.584104	-0.210019	P05141;Q9H0C2	P05141	ADP/ATP translocase 2;ADP/ATP translocase 2, N-terminally processed	SLC25A5	38.9	41.6	44	43.3	29.2	39.9	44	7	7	7	7	3	5	7	TRUE	43	33	43	18	9	15	43	6.10452	5.83777	5.79589	5.87696	5.32097	5.78173	5.43573	5.76425	5.94016	5.99284	5.987	5.33136	5.57116	5.59209	6.10007	5.53284	6.07557	5.47484	5.47383	5.03663	5.26595
	3.13091	1.6822	Q9NZN8	Q9NZN8	CCR4-NOT transcription complex subunit 2	CNOT2	3	3	3	0	0	0	3	1	1	1	0	0	0	1	FALSE	1	1	2	0	0	0	2	-2.44009	-2.63403	-6.16888	-3.43967	-3.29088	-1.66453	-3.69544	-2.92516	-5.61068	-4.53442	-3.68464	-2.9617	-2.99397	-3.4078	-2.97931	-4.9524	-4.53085	-4.02489	-1.96369	-2.39628	-2.2381
	0.292385	0.547717	P05165	P05165	Propionyl-CoA carboxylase alpha chain, mitochondrial	PCCA	15.9	5.1	5.5	37.4	6.6	15.1	37.4	9	3	3	22	4	9	22	TRUE	13	4	6	26	5	9	26	-0.424585	2.22031	-0.0763588	1.46252	0.909061	0.552885	-0.100512	0.256186	0.714392	2.09864	1.71498	0.471094	1.97183	0.850134	2.48139	-1.44721	1.13431	0.721226	2.16943	-0.0725517	0.794874
	0.223118	-0.314063	P05187;P10696;P09923	P05187;P10696	Alkaline phosphatase, placental type;Alkaline phosphatase, placental-like	ALPP;ALPPL2	16.8	11	15	1.7	1.7	0	16.8	5	3	4	1	1	0	5	TRUE	6	3	4	1	1	0	6	-0.439163	-1.64926	-0.908438	-1.5141	0.116623	0.0879326	-2.73902	-2.94779	-2.89821	-1.19006	-0.848339	-1.9922	-0.104055	0.561701	-2.27415	-1.02414	-0.397625	-1.3455	-0.198973	-0.854782	-0.043396
	0.598149	0.588954	P05198	P05198	Eukaryotic translation initiation factor 2 subunit 1	EIF2S1	46.7	46	45.1	7	3.5	12.4	46.7	13	14	12	2	1	3	14	TRUE	24	30	19	3	1	4	30	1.40285	0.641727	1.42145	1.49746	0.8032	0.758827	1.35764	-0.151495	0.909426	0.48068	0.368168	1.50556	1.50956	1.22972	1.00949	1.40327	0.779661	0.317127	2.07946	2.48732	1.11686
	0.0367392	-0.0453634	P05362	P05362	Intercellular adhesion molecule 1	ICAM1	12	7.9	9.2	6	0	0	12	5	3	4	2	0	0	5	TRUE	7	4	6	2	0	0	7	-0.165073	-0.764969	-0.223284	0.467535	0.470812	-0.473028	0.00879097	-0.730015	-0.507874	-1.64292	-1.0612	-0.553223	-0.529194	0.669548	0.563501	-0.608501	-1.27309	1.09153	0.235224	-0.424595	-0.442966
	2.03942	-1.18858	Q9Y2R0	Q9Y2R0	Cytochrome c oxidase assembly factor 3 homolog, mitochondrial	COA3	17.9	38.7	29.2	20.8	11.3	11.3	38.7	2	4	3	2	1	1	4	TRUE	4	6	5	2	1	1	6	1.29981	0.960531	0.760176	0.760639	2.03683	1.84824	1.44438	0.292473	1.58276	2.50325	2.11649	1.15529	1.55315	1.74269	2.00428	2.04942	0.244297	0.891603	-0.162804	0.880735	0.645468
	0.909757	1.46516	P05387	P05387	60S acidic ribosomal protein P2	RPLP2	71.3	78.3	78.3	39.1	39.1	39.1	78.3	6	7	7	2	2	2	7	TRUE	16	15	14	3	3	3	16	2.54118	2.32333	1.79197	1.84964	0.86598	0.696762	2.40308	1.40257	2.44904	2.15752	1.3046	0.266651	-3.57283	1.45389	1.96007	1.38556	1.26887	1.54891	2.03511	2.38696	2.18389
	2.02255	0.848626	P05388;Q8NHW5	P05388;Q8NHW5	60S acidic ribosomal protein P0;60S acidic ribosomal protein P0-like	RPLP0;RPLP0P6	57.7	59	57.7	26.8	30.6	30.3	59	15	15	13	8	8	8	15	TRUE	56	53	54	13	12	9	56	5.64917	5.40274	5.04264	5.04314	5.03318	5.11571	5.62508	5.06927	4.58935	4.80863	4.9407	4.39265	4.94721	4.71588	5.51741	4.7004	5.06981	4.37383	5.60608	5.31857	5.46565
+	1.69634	1.83229	O75128	O75128	Protein cordon-bleu	COBL	0	0	0	5.2	1.2	2.5	5.2	0	0	0	4	1	2	4	TRUE	0	0	0	5	1	2	5	-4.99994	-3.03829	1.33031	-3.29385	-2.71711	-4.79614	-2.78177	-3.45061	-4.66849	-4.2144	-3.20748	-1.64652	-6.13126	-4.533	-4.96926	-4.27095	-4.80334	-2.14626	-1.7671	-2.74317	-4.27388
	0.904733	-0.340928	P05556	P05556	Integrin beta-1	ITGB1	24.6	25.2	27.4	31.6	23.1	19.8	31.6	16	15	18	21	13	15	21	TRUE	54	52	71	36	17	24	71	7.27624	6.94915	7.13848	7.52155	7.17134	6.80182	7.35973	7.38064	7.0217	7.25043	7.55956	7.02574	6.73083	7.3127	7.63359	7.18433	7.06387	6.64548	6.46222	6.38824	6.88447
	2.10891	0.74966	P05783;H-INV:HIT000015463;CON__H-INV:HIT000015463	P05783	Keratin, type I cytoskeletal 18	KRT18	55.6	57.9	59.5	36.5	36.5	36.7	59.5	15	16	17	10	9	7	17	TRUE	76	76	84	20	20	19	84	5.31675	4.8597	4.94996	5.37765	5.10553	4.95436	4.81085	5.1954	5.82596	5.02592	5.3811	4.31255	5.51521	4.73255	5.41729	5.3698	4.77024	5.04281	6.17635	6.06945	5.84541
	0.161515	0.181817	P06132	P06132	Uroporphyrinogen decarboxylase	UROD	14.4	14.4	14.4	0	0	0	14.4	4	4	4	0	0	0	4	TRUE	8	5	4	0	0	0	8	-0.591749	-0.700191	-1.44695	-2.01343	-1.01284	-0.308807	-0.618923	-2.38338	-2.43752	-1.45841	-3.04244	-2.88487	-1.08015	-1.1164	0.838272	-1.08718	-0.11047	-1.78702	-0.247005	-0.844988	-1.09964
	0.634543	1.27328	P06454	P06454	Prothymosin alpha;Prothymosin alpha, N-terminally processed;Thymosin alpha-1	PTMA	11.7	20.7	24.3	21.6	23.4	11.7	24.3	1	2	2	2	4	1	4	TRUE	2	2	3	2	4	1	4	-0.0554543	-1.33838	0.413364	-0.472128	-0.0706062	-0.387115	-0.950615	0.151432	-0.100512	-1.79797	-0.665718	-3.01494	-4.79433	-1.62037	0.691465	-0.660172	-4.66908	-1.45785	-1.99306	-1.76547	-1.15024
	0.246377	-0.237803	P06493	P06493	Cyclin-dependent kinase 1	CDK1	45.1	48.1	49.2	23.2	22.9	8.8	49.2	10	11	11	5	4	2	11	TRUE	24	29	27	5	5	3	29	3.05199	2.62034	3.01804	3.42349	2.05886	3.26026	2.66169	2.64912	2.50965	2.70963	2.78441	2.18076	2.35887	2.85137	1.28537	2.53391	3.27593	2.58117	2.74888	2.43844	2.88257
	0.497755	0.671655	P06576	P06576	ATP synthase subunit beta, mitochondrial	ATP5B	47.6	47.6	45.2	17.6	18	11.9	47.6	16	17	14	6	6	4	17	TRUE	33	42	32	5	6	5	42	3.07717	2.59224	2.12329	2.28132	2.52481	1.1143	2.35324	2.0368	3.20306	0.937889	-0.287725	-0.0146675	0.544292	2.49867	3.77341	2.18183	3.48732	1.87384	2.65525	1.992	2.0294
	0.838127	-1.01209	P06703	P06703	Protein S100-A6	S100A6	16.7	16.7	16.7	7.8	0	7.8	16.7	2	2	2	1	0	1	2	TRUE	5	5	6	1	0	1	6	3.2037	3.50555	3.08709	6.0462	4.34794	3.63762	3.60631	3.00008	3.08285	4.17571	4.32837	2.90566	3.59629	3.47705	2.4411	4.09007	1.34552	3.72119	3.36134	3.04829	3.04902
	0.555794	0.708941	P06730;A6NMX2	P06730	Eukaryotic translation initiation factor 4E	EIF4E	34.1	27.6	18.4	10.1	0	6.9	34.1	6	5	4	2	0	2	6	TRUE	6	5	7	2	0	2	7	-0.251141	-0.762625	-0.635811	-2.67172	-0.745281	-1.69017	0.247755	0.108503	-1.47246	-1.48042	-0.0808792	-0.145893	-0.447165	-0.410494	-1.07079	-2.81546	0.524914	0.268524	0.609375	-1.07822	-0.181284
+	2.01821	2.08475	Q9UP83	Q9UP83	Conserved oligomeric Golgi complex subunit 5	COG5	3.1	3.9	3.3	0	0	0	3.9	2	3	2	0	0	0	3	TRUE	2	3	2	0	0	0	3	-4.96734	-3.62592	-1.84344	-3.89068	-3.80957	-1.53532	-2.09589	-4.76521	-5.3757	-4.39008	-5.13469	-1.65427	-2.55366	-1.43755	-5.74124	-4.11787	-2.04914	-2.96205	-1.01656	-0.920948	-1.06238
	1.39161	-0.5104	P06737	P06737	Glycogen phosphorylase, liver form	PYGL	22.3	20.2	24.7	19.6	8.7	9.1	24.7	14	11	15	10	4	6	15	TRUE	23	18	27	21	5	8	27	2.56712	2.72031	3.04215	2.95831	2.81729	2.97543	2.26925	2.18096	2.81266	1.89664	2.57725	2.80137	3.02723	3.01041	2.28721	2.4426	3.54461	2.90266	2.3328	2.24028	2.76501
	0.191624	-0.0720695	P06744;Q8N196	P06744	Glucose-6-phosphate isomerase	GPI	40.7	39.2	39.2	28.3	18.3	17	40.7	13	12	12	9	6	6	13	TRUE	60	50	54	17	11	12	60	6.15648	5.99083	6.34195	5.75666	6.37267	6.36929	5.95967	5.63501	5.95908	6.02146	5.79808	5.45816	5.71584	6.12188	5.75509	5.64371	6.27483	5.49398	5.84649	5.35785	5.89482
	0.812786	0.856906	P06748	P06748	Nucleophosmin	NPM1	42.9	60.2	60.2	18	6.5	13.3	60.2	8	10	11	4	1	3	11	TRUE	36	55	41	10	2	4	55	3.9733	2.75479	3.30617	3.70963	3.04152	2.24637	3.14439	2.67742	2.90354	1.2186	3.90836	2.83024	1.02576	2.51332	4.44295	2.81966	2.95119	2.83718	3.06924	4.87952	3.84297
	2.22327	-1.0509	Q99715	Q99715	Collagen alpha-1(XII) chain	COL12A1	9.2	6.2	7.4	3.9	1.8	2.8	9.2	19	14	16	10	4	7	19	TRUE	27	22	21	10	5	7	27	0.713181	1.57196	0.998465	2.87052	1.81907	1.43809	1.29564	1.89027	2.19138	2.52842	2.21761	1.70391	2.08471	2.20171	3.53684	2.45856	2.26151	2.16115	2.01463	1.584	1.71271
	0.536905	-0.274996	P06756	P06756	Integrin alpha-V;Integrin alpha-V heavy chain;Integrin alpha-V light chain	ITGAV	22.1	20.2	23.3	26.6	10.9	12.5	26.6	20	19	22	24	10	11	24	TRUE	36	29	40	26	12	11	40	4.6729	4.02824	4.50381	4.44966	4.32034	4.39932	4.42632	4.21801	4.30142	4.89104	4.50366	4.31068	4.22688	3.88404	4.89526	3.98755	4.42395	4.07143	3.91779	3.2731	4.1368
	0.494196	0.743107	P06858	P06858	Lipoprotein lipase	LPL	4	7.6	0	0	0	0	7.6	1	2	0	0	0	0	2	TRUE	1	3	0	0	0	0	3	-4.6361	-2.51999	-5.04583	-3.04407	-3.00064	-2.2312	-3.1621	-2.3984	-3.18395	-3.71365	-6.46893	-3.68782	-2.89409	-2.86683	-2.62293	-3.44338	-2.71192	-4.35913	-4.8509	-1.47722	-3.56824
+	1.4597	1.44233	Q86VU5	Q86VU5	Catechol O-methyltransferase domain-containing protein 1	COMTD1	0	0	0	9.9	0	9.9	9.9	0	0	0	1	0	1	1	TRUE	0	0	0	2	0	1	2	-4.48092	-1.63611	-1.82739	-4.51528	-4.38121	-5.00567	-3.17498	-3.87647	-1.90882	-2.49639	-2.00278	-3.78196	-5.50653	-4.17418	-4.94792	-3.10243	-2.63045	-3.66525	-3.06372	-1.95914	-4.0493
	0.334948	-0.229564	P07099	P07099	Epoxide hydrolase 1	EPHX1	26.6	24.2	31.4	22.9	28.1	17.1	31.4	11	9	12	9	10	7	12	TRUE	20	18	32	11	13	13	32	5.67772	5.92859	6.07772	6.11244	5.85567	5.8363	5.09241	5.26247	5.6567	6.34253	5.6755	4.92741	5.78883	5.85509	5.62091	5.6678	5.65169	4.67668	4.87731	4.4937	5.51894
	0.759865	0.258972	P07195	P07195	L-lactate dehydrogenase B chain	LDHB	48.8	42.8	42.8	36.2	20.7	33.2	48.8	18	17	17	12	6	11	18	TRUE	54	44	43	17	7	12	54	6.68312	6.80915	6.7076	6.49669	6.83279	6.51646	6.5336	6.52767	6.60241	6.5648	6.73288	5.93351	6.5427	6.4008	6.67113	6.37971	6.2435	5.87946	6.60691	6.02491	6.77075
	2.0438	-1.19668	Q5RI15	Q5RI15	Cytochrome c oxidase protein 20 homolog	COX20	22.9	11	22.9	10.2	0	10.2	22.9	3	2	3	1	0	1	3	TRUE	6	4	6	1	0	1	6	0.433273	0.360474	1.84303	-2.06616	0.8493	0.203785	-0.35088	1.13535	1.58419	2.46252	2.04679	0.404427	1.46411	1.29674	1.66156	2.67509	0.701979	0.682375	-0.113171	-0.509014	0.491302
	1.72122	0.969151	P07305	P07305	Histone H1.0;Histone H1.0, N-terminally processed	H1F0	23.7	23.7	23.2	21.6	23.2	23.7	23.7	5	5	5	6	4	6	6	TRUE	11	9	10	9	5	8	11	3.94288	2.57408	3.65184	4.15765	4.11034	3.14872	2.8034	3.93921	3.69669	4.06598	4.11125	3.14063	2.61621	2.39894	3.50316	3.90208	1.81638	3.18043	3.55078	3.44251	3.76856
	0.399693	0.404496	P07339	P07339	Cathepsin D;Cathepsin D light chain;Cathepsin D heavy chain	CTSD	21.1	27.7	18.9	5.1	2.4	7	27.7	7	9	6	2	1	3	9	TRUE	17	17	12	2	1	3	17	-0.256273	-1.10992	-0.811745	-0.735258	-1.17633	-1.0153	-0.272863	-0.816154	-0.62784	-0.75247	-0.621904	-1.34869	-0.18824	-1.10922	0.522757	-0.526129	0.870497	-0.268377	0.422949	1.30672	-0.446947
	1.39733	0.636197	P07355;A6NMY6	P07355;A6NMY6	Annexin A2;Putative annexin A2-like protein	ANXA2;ANXA2P2	71.1	65.5	65.8	73.7	52.2	54.6	73.7	26	25	26	28	18	19	28	TRUE	126	125	129	78	32	47	129	8.86354	8.75019	8.7354	8.54212	9.72144	9.36516	9.00319	8.57753	8.68682	8.78305	8.77048	7.96477	9.22044	8.49327	9.20911	8.32545	8.70284	8.24025	9.62323	9.02338	8.91924
	1.27558	-0.591369	P07384	P07384	Calpain-1 catalytic subunit	CAPN1	22	17.8	23.1	11.8	5	8.3	23.1	14	11	14	7	3	5	14	TRUE	26	16	24	7	3	5	26	2.76401	2.08029	2.3952	2.34466	3.50087	2.64777	2.12133	2.43579	2.40093	1.82379	2.80615	2.8548	2.24727	2.78607	2.83671	2.39201	3.06545	2.14092	2.50956	1.31326	2.64127
	0.905671	0.508668	P07437;Q9H4B7;ENSEMBL:ENSBTAP00000025008;CON__ENSEMBL:ENSBTAP00000025008	P07437	Tubulin beta chain	TUBB	61.9	59.9	60.1	36.7	40.8	39.9	61.9	5	5	5	2	2	2	5	TRUE	67	53	70	6	6	6	70	5.96387	5.44127	5.27592	5.84844	5.40816	4.86276	5.28362	5.57893	5.16429	4.88285	5.33611	5.15162	5.67373	5.54164	5.84114	5.30767	5.89758	4.26014	6.07481	5.60488	5.81065
	0.687371	0.934224	P07686	P07686	Beta-hexosaminidase subunit beta;Beta-hexosaminidase subunit beta chain B;Beta-hexosaminidase subunit beta chain A	HEXB	0	7.6	1.8	4.9	2.9	3.8	7.6	0	3	1	2	1	2	3	TRUE	0	4	1	2	1	2	4	-2.54119	-2.90782	-3.34103	-3.90825	-2.8907	-3.83095	-1.18805	-3.59732	-2.84731	-3.07256	-2.57123	-3.91807	-2.31447	-2.01143	-3.07465	-3.24623	-3.05674	-2.82464	-4.03456	-1.47039	-2.92323
	3.55171	-1.42691	O14548	O14548	Cytochrome c oxidase subunit 7A-related protein, mitochondrial	COX7A2L	40.4	40.4	40.4	0	0	0	40.4	2	2	2	0	0	0	2	TRUE	7	5	8	0	0	0	8	0.245375	-0.423681	0.398275	1.41076	0.252821	0.677151	-0.311346	-0.334326	-0.323908	-1.53858	0.190176	-1.04319	0.937658	0.818802	0.142664	1.16148	0.560963	0.409298	-0.235371	-1.04084	-0.148764
	1.5752	-0.302322	P07814	P07814	Bifunctional glutamate/proline--tRNA ligase;Glutamate--tRNA ligase;Proline--tRNA ligase	EPRS	34.1	37	38.2	23.1	15.9	18.8	38.2	42	45	49	26	17	20	49	TRUE	101	103	111	32	19	25	111	5.97645	5.53522	6.03596	6.12884	5.69601	6.36396	5.88189	5.70415	6.12898	5.43819	5.9345	5.83223	5.97515	6.21704	5.79779	6.1245	6.1373	5.71004	5.44257	5.73809	6.04139
	0.706915	-0.268288	P07900;Q14568;Q58FG0;Q58FG1	P07900	Heat shock protein HSP 90-alpha	HSP90AA1	45.8	41.9	48.1	35.7	29.1	31.4	48.1	21	20	20	16	12	12	21	TRUE	41	45	46	26	13	15	46	5.79931	4.59315	5.37391	5.22025	4.88602	5.25072	5.0107	4.32808	5.08395	5.12007	4.3028	4.72559	5.36417	5.10881	4.9166	5.20772	5.93327	5.06831	4.98515	5.35202	4.90634
	0.96504	0.621143	P07910;O60812;B7ZW38;B2RXH8;P0DMR1;Q86SE5	P07910	Heterogeneous nuclear ribonucleoproteins C1/C2	HNRNPC	41.2	47.1	43.8	37.9	33.3	27.8	47.1	14	15	13	12	9	9	15	TRUE	34	38	40	21	13	10	40	4.6776	4.70802	4.02736	4.60179	4.71501	4.06098	4.35969	4.4518	4.97386	2.75315	4.35385	4.15371	3.05542	4.70861	4.90914	4.86385	4.40036	5.06009	5.09386	5.39452	4.69369
	1.41823	0.690029	P07942	P07942	Laminin subunit beta-1	LAMB1	3.5	5.3	3.8	0.7	1.6	0	5.3	5	8	6	1	2	0	8	TRUE	8	11	10	1	2	0	11	-2.07568	-2.05261	-1.20835	-1.98684	-1.97925	-1.11989	-0.578249	-0.29715	-1.99781	-1.93728	-3.3951	-2.3124	-1.26192	-2.05102	-0.797094	-1.80334	-1.86788	-1.84939	-1.38873	-0.379742	-1.38378
	2.55825	-0.793257	Q86YQ8;Q9HCH3;Q8IYJ1;Q9UBL6;O95741	Q86YQ8	Copine-8	CPNE8	7.8	7.8	11.2	2.3	0	0	11.2	2	2	3	1	0	0	3	TRUE	2	2	4	1	0	0	4	0.493334	-1.71147	0.259798	1.40053	-0.323574	-0.176199	-0.547651	-0.382723	-0.168499	-0.3015	0.695402	-0.875162	0.613413	0.410917	0.277109	-0.209652	0.768841	0.144457	-0.65546	-0.63081	0.16011
	1.7885	1.74939	Q9P2I0	Q9P2I0	Cleavage and polyadenylation specificity factor subunit 2	CPSF2	1	1	1	0	0	0	1	1	1	1	0	0	0	1	FALSE	3	3	1	0	0	0	3	-2.6215	-1.41148	-2.16233	-3.8214	-3.64969	-3.68981	-4.75476	-2.97263	-4.97093	-2.84673	-4.85114	-2.65133	-3.3896	-3.31813	-5.84595	-4.67968	-2.17212	-3.66927	-2.12836	-1.97638	-2.8923
+	1.61621	1.67567	Q08257	Q08257	Quinone oxidoreductase	CRYZ	20.1	26.1	17.6	0	0	0	26.1	4	7	3	0	0	0	7	TRUE	9	11	5	0	0	0	11	-1.58468	-2.52826	-1.45318	-1.50648	-2.51352	-2.28142	-1.01809	-1.07867	-2.25642	-2.3989	-2.53901	-2.14274	-0.825041	-4.05268	-1.52146	-3.77036	-1.98159	-1.23049	-1.29772	0.269274	-1.00022
	0.00930366	0.00812753	P08069;P06213;P14616	P08069	Insulin-like growth factor 1 receptor;Insulin-like growth factor 1 receptor alpha chain;Insulin-like growth factor 1 receptor beta chain	IGF1R	8.4	6.9	8.3	6.5	3	8.3	8.4	8	6	7	6	3	8	8	TRUE	11	9	11	8	3	8	11	1.21111	1.95697	1.25142	0.362198	1.35912	1.88618	2.12855	2.38416	1.46832	2.07541	1.76463	1.49222	1.21272	1.06178	1.39648	0.692356	1.82958	1.30317	0.855732	0.507742	1.22652
	0.636123	0.334451	P08133	P08133	Annexin A6	ANXA6	35.8	35.8	32.5	29.3	10	17.7	35.8	19	19	17	17	6	9	19	TRUE	32	36	29	21	6	10	36	3.39694	2.0504	2.64817	3.29842	2.86255	3.35781	4.03151	2.28174	2.66907	2.99028	3.2277	2.62993	3.21278	2.6005	2.70953	2.96077	3.04824	2.88369	3.62695	3.37151	3.32198
	0.392568	-0.74868	P08134	P08134	Rho-related GTP-binding protein RhoC	RHOC	26.4	26.9	26.9	42.5	28.5	37.3	42.5	0	1	1	2	2	2	2	TRUE	0	1	1	3	2	2	3	0.786469	1.30697	0.956539	-0.450401	1.21286	1.12535	1.11016	1.0762	0.693985	0.202532	0.324421	0.613146	0.1675	0.115433	0.506285	0.538496	0.659271	1.66807	-4.26572	0.739904	0.772175
	1.52631	-0.83334	P08174	P08174	Complement decay-accelerating factor	CD55	5.2	3.1	11.5	17.3	13.9	14.7	17.3	2	1	3	5	4	4	5	TRUE	3	2	3	7	4	6	7	2.32688	2.63665	3.52229	3.24908	2.87685	2.54816	1.67316	2.88088	3.28945	3.22653	2.65819	2.80331	2.05357	2.21095	2.75131	2.30573	2.55146	2.4171	0.994528	0.291492	1.72427
	0.643753	1.16281	P08183;P21439	P08183	Multidrug resistance protein 1	ABCB1	0	0	0	0	0	0	0	0	0	0	0	0	0	0	FALSE	0	0	0	0	0	0	0	-0.574055	-1.47456	-4.28235	-3.49754	-2.76876	-4.50021	-3.85089	-2.10025	-5.09291	-2.09275	-2.78906	-3.89161	-5.44293	-5.59251	-1.48194	-3.94861	-4.67278	-2.97461	-2.09259	-4.258	-4.67215
	0.12112	0.061684	P08195	P08195	4F2 cell-surface antigen heavy chain	SLC3A2	53.2	50.2	53.5	45.4	40.2	36.3	53.5	29	28	32	24	18	18	32	TRUE	149	141	166	83	47	57	166	9.15067	9.01619	8.99938	9.13446	8.61518	8.89145	8.92715	9.00587	8.63026	9.09369	8.89528	8.50578	9.00999	9.00542	9.03097	8.58026	8.93624	8.45455	8.82462	8.38926	8.64273
	1.18328	-0.689375	P08237	P08237	ATP-dependent 6-phosphofructokinase, muscle type	PFKM	16.4	15	15.4	4.6	4.2	4.6	16.4	8	7	7	3	3	3	8	TRUE	20	12	13	3	3	3	20	1.08831	1.00015	1.92276	2.47421	2.09735	2.07319	1.41613	1.65756	2.10858	1.57013	2.09319	1.81034	1.09115	2.0986	1.20968	1.58225	1.93054	1.21959	1.79553	0.390381	1.54119
	1.40601	0.309569	P08238;Q58FF7	P08238	Heat shock protein HSP 90-beta	HSP90AB1	50.7	49.2	52.5	45.2	31.4	44.3	52.5	27	22	24	17	11	18	27	TRUE	126	144	152	35	21	27	152	7.81289	7.32562	7.55474	7.66223	7.02083	7.5478	8.02484	7.18621	7.67871	7.29359	6.94016	7.26612	7.63059	7.36282	7.39345	7.40509	7.93963	7.34468	7.90872	7.73224	7.64139
	0.148479	-0.0957705	P08240	P08240	Signal recognition particle receptor subunit alpha	SRPR	28.7	28.8	30.6	26.3	10.3	24.6	30.6	15	15	16	13	5	12	16	TRUE	39	32	45	15	7	17	45	4.09022	4.46832	4.52793	5.0706	4.54409	3.97372	4.0765	4.49037	3.72574	4.21656	4.60498	3.80535	4.40315	3.57717	5.00564	3.92821	4.40314	4.05026	3.98876	3.63542	3.99969
	1.58732	-0.979962	P08243	P08243	Asparagine synthetase [glutamine-hydrolyzing]	ASNS	14.6	14.1	12.1	2	0	2	14.6	7	7	6	1	0	1	7	TRUE	14	7	8	1	0	1	14	-0.352751	-0.221304	0.754017	-1.76071	0.841499	1.42133	-0.13307	-1.0322	-0.340162	-1.66937	0.407097	-0.950886	-0.122358	-0.351707	1.15013	-0.261118	1.18944	0.315285	0.159136	-0.924351	-0.537292
+	1.90691	1.6268	Q9HCP0	Q9HCP0	Casein kinase I isoform gamma-1	CSNK1G1	0	5.2	5.2	4.7	0	0	5.2	0	0	0	0	0	0	0	TRUE	0	0	0	0	0	0	0	-2.73003	-2.83599	-5.59742	-5.36576	-4.24726	-3.78945	-3.69337	-2.71284	-4.62155	-2.90207	-3.60352	-5.37024	-3.23114	-5.13924	-5.05792	-4.06481	-5.10963	-5.03772	-3.60468	-3.73895	-4.33813
	1.14921	0.764947	P08572	P08572	Collagen alpha-2(IV) chain;Canstatin	COL4A2	3.4	2.9	3.9	2.9	0	0	3.9	5	4	5	3	0	0	5	TRUE	8	9	9	3	0	0	9	-0.420874	-0.86606	-1.24865	-0.358397	-2.93149	-2.55357	-0.933517	-0.485966	-0.649956	0.906775	-0.21636	-0.473175	-0.0747623	-0.571138	-0.0524597	-1.68672	0.125135	-1.09355	0.22253	-0.317524	-0.153673
	1.14522	-0.404252	P08574	P08574	Cytochrome c1, heme protein, mitochondrial	CYC1	30.5	30.8	30.8	23.4	13.5	18.8	30.8	7	8	8	5	4	4	8	TRUE	34	25	29	9	4	5	34	4.82735	4.55125	4.61497	5.29638	4.70082	4.91461	4.36448	4.64608	4.17682	4.38046	4.89123	4.22301	4.34044	4.47795	4.82126	4.14538	4.70199	3.66016	4.01404	3.55319	4.13815
	0.896807	0.75023	P08579	P08579	U2 small nuclear ribonucleoprotein B	SNRPB2	24.9	12	15.6	23.1	15.6	14.2	24.9	4	2	3	6	4	4	6	TRUE	9	4	8	6	3	3	9	2.69837	2.75771	1.33569	2.00209	2.87057	2.15879	2.07539	2.10396	0.581459	2.16878	2.58098	1.73554	1.99396	1.24701	2.74928	1.72253	0.825304	1.5422	3.27566	0.717192	2.56977
	1.25624	-1.60306	P08581	P08581	Hepatocyte growth factor receptor	MET	3.4	1.4	6.8	1.5	0.6	0.6	6.8	5	2	8	1	1	1	8	TRUE	6	3	12	2	1	1	12	1.87912	0.963331	2.2094	1.87839	1.44127	1.43768	1.69926	1.42164	0.968452	1.19707	1.86567	1.74359	0.960583	1.82451	1.15912	0.864779	1.75749	1.41915	0.052248	-2.51126	1.31742
	0.783005	0.506738	P08621	P08621	U1 small nuclear ribonucleoprotein 70 kDa	SNRNP70	43.9	28.6	34.3	30.7	42.3	35.9	43.9	15	9	13	12	15	13	15	TRUE	32	17	23	13	17	15	32	4.26525	4.94912	3.00327	4.93628	4.31683	4.5646	2.9175	4.75013	4.27104	5.30478	4.46646	4.25283	3.54844	4.90373	5.15601	4.6621	4.14259	3.89763	5.33427	4.42023	4.9519
	1.25535	-0.690371	P08648	P08648	Integrin alpha-5;Integrin alpha-5 heavy chain;Integrin alpha-5 light chain	ITGA5	22.3	18.1	17.3	15.9	2.3	7.3	22.3	17	13	12	13	2	6	17	TRUE	31	27	22	17	2	6	31	4.11404	4.17771	4.22345	4.37597	4.70226	3.93418	4.29125	3.81463	4.25846	4.6692	4.22601	4.25951	4.39669	4.57985	3.80145	4.31905	3.35142	3.70876	3.26153	3.46096	3.34479
	0.12406	-0.144202	P08651	P08651	Nuclear factor 1 C-type	NFIC	8.9	8.9	8.9	4.7	4.7	6.7	8.9	2	2	2	2	2	3	3	TRUE	5	5	4	2	2	3	5	-0.162029	-0.470978	0.833223	-0.00303268	0.805403	-1.5008	-0.308815	0.272093	-0.402584	0.513525	-0.953827	-0.435297	-0.358509	0.555622	0.304874	0.593212	-1.74068	0.402134	-0.771982	-0.719545	-0.209724
	1.31485	0.6829	P08670;P41219;P07197;Q16352;P12036;O43790;P07196;Q8N1N4;Q61726;CON__Q61726;CON__O43790;CON__Q8N1N4-2;CON__Q7RTT2;Q8N1N4-2;Q7RTT2	P08670	Vimentin	VIM	73.6	72.7	76.6	52.4	70.8	62.7	76.6	39	35	39	24	33	30	39	TRUE	168	181	183	39	60	48	183	8.36745	8.3431	7.66966	7.85172	8.18911	8.05324	7.74866	8.22172	8.40468	7.83168	8.29604	7.73123	7.6506	8.31294	8.58523	8.30702	7.84864	8.06503	8.63006	8.93153	8.48577
	0.929173	0.705961	P08708	P08708	40S ribosomal protein S17	RPS17	49.6	50.4	49.6	59.3	51.9	34.1	59.3	7	7	6	8	4	5	8	TRUE	24	24	16	9	5	7	24	3.70309	3.82639	3.87844	4.59157	4.35275	3.20944	1.14113	3.91757	3.72813	3.53525	3.67303	3.75671	3.318	3.28232	3.17611	3.85419	3.8769	2.36185	3.82366	5.13869	4.32556
	1.60754	-0.580334	P08754;P19087;A8MTJ3;P11488	P08754	Guanine nucleotide-binding protein G(k) subunit alpha	GNAI3	29.4	26.6	28.8	31.1	20.6	26	31.1	4	3	5	5	3	4	5	TRUE	10	8	8	5	3	4	10	3.02837	2.5976	3.34768	3.39119	2.69335	3.06985	2.49202	2.56201	2.29236	3.02636	3.23254	2.42593	2.68015	3.00479	3.28741	2.78798	2.95287	2.33759	2.11588	1.85793	2.31054
	1.04429	0.391404	P08758	P08758	Annexin A5	ANXA5	45.6	39.1	47.5	20.6	17.5	15	47.5	14	12	15	8	6	6	15	TRUE	35	30	39	10	6	8	39	4.72272	3.86671	3.56729	4.24873	3.80754	3.70422	4.78456	3.75953	3.31123	3.39326	3.73986	3.32267	4.07663	3.63556	4.73349	4.38728	4.15701	4.08886	4.82492	3.95359	4.89169
	0.891419	0.53809	P08865	P08865	40S ribosomal protein SA	RPSA	51.9	50.8	50.8	26.1	18.3	26.1	51.9	12	11	11	5	4	5	12	TRUE	27	31	29	8	4	7	31	3.07373	2.46632	2.56893	0.266533	3.30387	2.20682	2.44856	2.30472	2.82983	1.04072	0.853638	2.98821	1.54549	2.83375	2.88169	2.49076	2.18887	2.39001	2.37996	2.7818	2.54848
	0.0684714	0.0415421	P08962	P08962	CD63 antigen	CD63	7.6	7.6	7.6	7.6	7.6	7.6	7.6	2	2	2	2	2	2	2	TRUE	16	15	11	3	2	3	16	2.71239	4.09704	3.63876	2.68131	4.01245	3.3766	3.12154	3.80919	1.96409	4.21552	3.63177	2.15508	3.52143	3.50507	2.42184	3.22936	3.00722	3.17444	3.06562	2.59606	3.33059
	0.16831	0.207657	P09001	P09001	39S ribosomal protein L3, mitochondrial	MRPL3	19.5	17	21	17	6.9	7.8	21	4	3	4	5	2	2	5	TRUE	4	4	6	5	2	2	6	0.822935	0.812296	0.286858	-1.23208	1.27804	-0.0134201	-0.127357	-2.96416	-0.0055542	-0.0855045	0.341213	0.440512	0.00212288	1.30845	-0.343136	1.02791	1.54668	0.373825	1.83554	0.60865	1.44098
	1.25553	1.49034	P09012	P09012	U1 small nuclear ribonucleoprotein A	SNRPA	9.6	6.7	6.7	0	10.3	3.5	10.3	1	1	1	0	2	1	2	TRUE	1	1	1	0	2	1	2	-1.81861	-1.66944	-4.44759	-3.8436	-2.00831	-2.85552	-5.60655	-4.01353	-3.15055	-3.10627	-1.25163	-2.16705	-1.61164	-1.76262	-1.00702	-2.8178	-2.60109	-4.35178	-0.97323	-1.07843	-1.08482
	0.963278	-0.587409	P09038	P09038	Fibroblast growth factor 2	FGF2	12.5	9.4	12.5	10.1	6.9	3.5	12.5	4	3	4	3	2	1	4	TRUE	6	5	6	3	2	1	6	1.35322	1.56886	2.36035	1.63959	1.43024	2.27293	0.41078	1.34423	0.746275	1.82297	1.78776	1.16301	0.951954	2.84039	1.96533	2.08058	2.01514	1.23031	1.61677	1.10839	1.15991
	2.82579	-1.12713	Q6UVK1	Q6UVK1	Chondroitin sulfate proteoglycan 4	CSPG4	9.9	11.9	10.1	4.9	0.9	2.7	11.9	16	18	16	7	2	4	18	TRUE	29	36	26	7	2	4	36	1.38966	1.63089	1.08085	1.09516	2.06488	1.56091	1.61181	1.58106	1.06234	2.02836	1.47089	1.66738	2.10816	2.28029	1.49398	1.6186	1.13363	1.50712	0.649914	0.946154	0.684349
+	1.32907	2.25306	P21291	P21291	Cysteine and glycine-rich protein 1	CSRP1	25.9	20.7	24.4	14	33.2	16.6	33.2	4	3	4	2	4	2	4	TRUE	7	4	6	2	4	2	7	1.74121	0.532814	-5.71027	0.625717	1.72725	1.51651	-0.946886	1.10286	-1.56699	1.19933	-3.21037	0.915613	-2.38573	0.125784	1.37971	0.771103	-1.77374	-3.72974	0.907629	2.6477	1.35329
	0.0953433	0.200013	P09211	P09211	Glutathione S-transferase P	GSTP1	51.4	60	51.4	34.3	21	20.5	60	8	10	8	5	3	3	10	TRUE	30	26	26	5	3	3	30	2.99933	1.72255	2.19429	1.90183	-0.775675	4.92919	2.93833	1.64947	2.36286	-0.969763	-0.504835	2.03915	2.30379	1.80639	2.31813	3.02664	3.90727	3.41739	2.59617	3.07386	2.2254
+	2.38614	1.03295	P56545	P56545	C-terminal-binding protein 2	CTBP2	7.4	6.7	9.7	0	0	0	9.7	2	2	3	0	0	0	3	TRUE	2	3	3	0	0	0	3	-1.95157	-2.00248	-2.71866	-2.43694	-1.56633	-1.94104	-0.164278	-1.43126	-2.94658	-3.10977	-3.62028	-2.16759	-2.30585	-2.2956	-1.00991	-1.09208	-1.11396	-2.13085	-0.865725	-0.844671	-0.33894
	0.802568	0.777849	P09382	P09382	Galectin-1	LGALS1	44.4	44.4	25.2	19.3	13.3	13.3	44.4	5	5	3	2	1	1	5	TRUE	13	11	7	3	1	1	13	2.77137	0.0629349	1.82733	2.6673	0.347475	0.948881	2.58339	1.97073	3.47034	1.59544	2.46914	0.995934	0.832693	0.722706	2.71329	2.0059	0.927042	2.05152	2.17773	2.98905	0.890762
	0.803733	0.77828	P09429;B2RPK0	P09429;B2RPK0	High mobility group protein B1;Putative high mobility group protein B1-like 1	HMGB1;HMGB1P1	27.9	27.9	35.3	18.1	27.4	20	35.3	6	6	7	2	4	2	7	TRUE	20	21	17	5	6	3	21	3.52373	2.37727	2.83401	2.74449	3.74701	1.665	2.69162	2.54444	2.88482	2.10899	3.01567	2.10513	1.68733	2.78008	2.70302	2.33796	4.10891	0.79038	2.98377	3.49803	3.36414
	0.339077	0.471658	P09488	P09488	Glutathione S-transferase Mu 1	GSTM1	23.4	14.7	23.4	17	11.5	11	23.4	0	0	0	0	0	0	0	TRUE	9	5	9	3	2	4	9	2.16846	2.39414	2.39894	2.31684	2.41786	1.2056	0.0332413	1.30693	0.797653	2.16132	2.19298	0.740894	0.519207	1.61335	2.06627	1.11968	0.601522	-0.859922	1.86254	-0.546087	1.95682
+	1.95216	1.38578	P10619	P10619	Lysosomal protective protein;Lysosomal protective protein 32 kDa chain;Lysosomal protective protein 20 kDa chain	CTSA	5	7.9	10.2	0	0	4.6	10.2	2	3	3	0	0	2	3	TRUE	4	5	3	0	0	2	5	-3.63316	-1.37128	-2.32381	-2.60875	-2.25825	-0.797693	-1.60927	-1.8417	-2.25519	-2.59311	-3.18737	-2.64124	-1.67366	-2.64615	-1.46527	-2.55196	-4.31229	-2.17417	-1.43488	-1.26439	-1.34618
	1.13951	1.14089	P09525	P09525	Annexin A4	ANXA4	16.9	16.9	21.9	7.2	0	3.4	21.9	4	4	5	2	0	1	5	TRUE	8	7	9	2	0	1	9	-1.50671	-0.0597286	-2.03976	0.6327	-3.34675	-0.346127	0.418766	-1.42818	-1.10341	-1.75891	-0.351036	-0.73045	-1.82369	-2.2787	0.32567	-3.0667	-1.39435	-0.996014	-0.611208	-0.508547	-0.379549
	0.23451	-0.121492	P09543	P09543	2,3-cyclic-nucleotide 3-phosphodiesterase	CNP	21.1	23.8	20.9	26.8	10.5	10.2	26.8	9	9	8	11	4	4	11	TRUE	22	24	16	11	4	4	24	3.21313	2.9456	3.07721	3.92396	2.87539	2.86303	3.37431	3.34529	3.08948	3.6336	2.72946	2.67719	2.95751	3.02617	3.01437	3.19209	3.10051	2.53453	2.69238	2.61012	2.85509
	0.830813	-0.880954	P09601	P09601	Heme oxygenase 1	HMOX1	38.5	42.4	42.4	28.5	9	14.9	42.4	8	9	9	7	3	3	9	TRUE	27	26	27	13	3	3	27	2.93434	2.07132	2.64956	3.31181	2.91499	2.47227	2.33186	2.22554	2.56921	2.15239	2.62836	2.70518	3.48215	2.50365	3.43018	3.28695	2.78048	3.20882	2.57154	2.53935	2.49698
	0.964808	0.684382	P09622	P09622	Dihydrolipoyl dehydrogenase, mitochondrial	DLD	12.8	19.8	17.1	3.3	2	2	19.8	5	8	7	1	1	1	8	TRUE	11	17	11	1	2	1	17	-0.132524	-1.27384	-1.6183	-0.908072	-0.934666	-1.54313	-0.198511	-1.43177	-0.80266	-1.93526	-1.677	-1.3589	-0.124828	-0.835958	0.201111	-0.241304	-2.1002	-0.567347	-0.599905	0.872467	-0.166893
	1.80579	0.884369	P09651;Q32P51	P09651;Q32P51	Heterogeneous nuclear ribonucleoprotein A1;Heterogeneous nuclear ribonucleoprotein A1, N-terminally processed;Heterogeneous nuclear ribonucleoprotein A1-like 2	HNRNPA1;HNRNPA1L2	47.6	47.6	47.3	28.8	42.2	33.3	47.6	7	8	6	4	6	5	8	TRUE	40	53	39	10	14	9	53	4.36387	3.77622	3.9349	4.11115	4.06268	3.48808	4.55622	4.21566	4.3983	4.2134	5.05976	3.93565	4.48799	4.2932	4.69547	4.72063	3.37647	3.37216	4.83596	5.53438	4.5234
	0.930425	0.530149	P09661	P09661	U2 small nuclear ribonucleoprotein A	SNRPA1	27.8	27.8	23.1	31.8	18	27.8	31.8	6	6	5	9	4	7	9	TRUE	11	14	14	9	4	8	14	1.32731	2.19423	2.53239	2.53941	2.46354	2.65466	1.25914	2.0451	2.1808	0.701698	2.19496	2.04241	2.23461	2.27728	2.7118	1.88106	1.93008	2.59348	2.7152	2.64841	2.28517
	0.279481	0.297235	P09669	P09669	Cytochrome c oxidase subunit 6C	COX6C	22.7	33.3	33.3	33.3	9.3	22.7	33.3	2	3	4	3	1	2	4	TRUE	2	3	5	5	1	2	5	2.49983	3.23207	2.96668	3.29641	1.66455	2.74587	2.23428	3.26252	2.42161	1.62041	2.67426	2.5383	2.13845	2.17298	4.04728	1.79751	3.45528	2.81831	2.05538	2.95528	2.42899
	0.839972	-0.583433	P09758	P09758	Tumor-associated calcium signal transducer 2	TACSTD2	7.4	8	8	19.8	0	11.8	19.8	2	2	2	4	0	3	4	TRUE	4	4	3	5	0	4	5	1.74838	1.90915	1.90845	2.54533	1.89438	2.27225	1.10242	1.03476	1.72849	1.89565	1.72051	2.43835	2.14965	1.47964	2.63066	1.30494	1.60608	1.35536	0.530128	1.13331	1.34036
	0.13566	-0.0412114	P09874	P09874	Poly [ADP-ribose] polymerase 1	PARP1	40.6	42	37	34.1	29.4	36	42	37	39	31	37	24	35	39	TRUE	79	79	90	50	26	42	90	6.53533	6.23934	6.47426	6.98093	6.75599	6.63626	6.4567	6.20929	6.58617	6.73832	6.5582	6.15841	6.46939	6.60504	6.15626	6.19825	6.70162	6.24053	6.21547	6.20556	6.21635
	1.14874	-0.882312	P09884	P09884	DNA polymerase alpha catalytic subunit	POLA1	6.4	7	7	7.6	4	10.1	10.1	6	6	6	7	4	8	8	TRUE	10	10	11	8	3	9	11	1.66324	0.793987	0.682831	0.869518	3.48792	1.49614	1.1244	-0.251043	0.467529	1.10158	0.93878	1.25039	2.00751	2.94538	0.0452271	1.5459	1.58339	1.1559	0.753939	0.952282	0.979837
	0.0695092	-0.111859	P09960	P09960	Leukotriene A-4 hydrolase	LTA4H	17	16.9	19.1	6.7	0	7.9	19.1	8	8	9	3	0	3	9	TRUE	18	14	16	3	0	3	18	0.332506	0.46685	1.3284	0.743525	0.66647	2.07189	1.48583	0.408747	1.60476	0.0461922	0.132795	0.939011	0.844435	1.45664	-0.124964	1.36055	1.4034	1.23834	1.09948	0.574392	1.53264
	0.82576	0.679303	Q71UI9;P0C0S5	Q71UI9;P0C0S5	Histone H2A.V;Histone H2A.Z	H2AFV;H2AFZ	31.2	31.2	31.2	31.2	31.2	31.2	31.2	2	2	2	2	2	2	2	TRUE	7	6	6	5	5	4	7	4.80873	4.66377	4.29517	5.53524	5.11556	4.4776	3.75588	4.79513	4.72007	5.03012	4.65756	4.1674	5.08625	4.94431	4.54906	5.02374	4.86564	2.69147	5.03416	5.16553	4.91443
	0.401633	0.400369	P0DMV8;P0DMV9	P0DMV8;P0DMV9	Heat shock 70 kDa protein 1A;Heat shock 70 kDa protein 1B	HSPA1A;HSPA1B	46.2	44.8	38.4	14.5	13.6	14.8	46.2	10	11	10	3	3	1	11	TRUE	47	54	53	9	6	7	54	4.27878	2.58034	3.43765	4.18756	2.43946	4.43921	3.49689	3.50677	4.12587	1.57176	3.65211	3.93382	3.2924	2.83266	3.85854	4.46993	3.15174	4.66732	4.10009	5.59917	3.68852
+	2.12199	1.43006	P00167	P00167	Cytochrome b5	CYB5A	39.6	32.8	39.6	0	0	0	39.6	4	3	4	0	0	0	4	TRUE	8	6	7	0	0	0	8	-0.76956	-0.72192	-2.17381	-2.3568	-2.30539	-1.83365	-0.373966	-1.17035	-1.68866	-1.86998	-2.62256	-0.551926	-0.529781	-1.04434	-1.68929	-2.75753	-2.08835	-0.611063	0.0327187	-0.843307	-0.0374851
	0.0221234	0.0281652	P10155	P10155	60 kDa SS-A/Ro ribonucleoprotein	TROVE2	12.3	14.1	13.2	6.9	0	5.9	14.1	6	6	6	3	0	3	6	TRUE	7	12	9	4	0	3	12	1.34813	1.98481	1.1127	1.67394	1.47413	1.38238	1.22538	0.822908	1.02471	1.06833	1.1693	1.60814	-0.412014	1.78442	1.12749	0.502371	1.68104	-0.31633	0.263618	0.567757	1.28302
	0.233611	-0.208392	P10301	P10301	Ras-related protein R-Ras	RRAS	14.7	14.7	23.9	36.7	7.3	22.9	36.7	1	1	3	6	0	3	6	TRUE	10	6	11	8	1	5	11	2.04639	1.45176	2.0885	1.25494	2.10145	1.12161	2.68523	2.2683	0.500971	2.46509	1.6465	1.7763	0.78606	1.68152	1.16214	1.63236	0.760292	0.912767	0.0869484	0.069561	1.47158
	0.3932	-0.160831	P10321	P10321	HLA class I histocompatibility antigen, Cw-7 alpha chain	HLA-C	33.9	30.9	30.9	19.9	26.2	26.5	33.9	4	4	4	3	4	3	4	TRUE	21	21	22	9	5	6	22	5.17737	4.98922	5.2387	5.72126	4.85955	5.03778	4.83112	5.01696	4.88253	5.11202	5.01552	4.57056	4.90469	5.18442	5.0622	4.89703	4.93604	4.41794	4.28146	4.38606	4.69243
	0.353808	-0.617367	P10398	P10398	Serine/threonine-protein kinase A-Raf	ARAF	0	2.5	4.1	0	0	0	4.1	0	1	1	0	0	0	1	FALSE	0	1	3	0	0	0	3	-2.38835	-1.17451	-1.00279	-2.7861	-1.08463	-2.44931	0.393854	-2.34519	-4.14827	-1.20961	-1.78364	-1.29364	-2.33367	-2.05186	-1.69551	-2.48888	-0.154673	-2.28426	-5.47513	-2.01231	-0.45145
	0.965551	2.09572	P10412;P22492	P10412	Histone H1.4	HIST1H1E	26.9	26.9	25.1	41.1	42	41.6	42	3	3	3	3	3	3	3	TRUE	3	3	3	1	1	1	3	0.00155258	0.534607	5.09163	2.45913	4.76404	1.67825	-0.267096	0.417036	0.609896	1.86126	4.91433	1.4502	0.414059	0.236273	0.861332	2.08402	-1.22792	1.73004	0.69982	5.88917	5.89202
	0.222938	0.424209	P10415	P10415	Apoptosis regulator Bcl-2	BCL2	0	0	0	0	0	0	0	0	0	0	0	0	0	0	FALSE	0	0	0	0	0	0	0	-2.6478	-2.42618	-4.18304	-3.53809	-3.40123	-3.24493	-2.17927	-2.6354	-2.8394	-2.83356	-3.61221	-3.67919	-2.78296	-3.11779	-2.66525	-4.10609	-3.55626	-4.24589	-4.74426	-2.63473	-5.04615
	2.00296	-1.69531	Q9UHQ9	Q9UHQ9	NADH-cytochrome b5 reductase 1	CYB5R1	18.4	15.4	20.7	6.9	3.3	3.3	20.7	6	5	6	2	1	1	6	TRUE	9	9	10	3	1	1	10	0.663755	1.97079	1.72426	1.84329	1.41048	1.41437	0.825661	0.906794	1.50813	2.06261	1.65229	1.90282	1.26076	2.34477	0.423634	1.93388	2.51692	2.12196	0.690474	0.542946	1.11393
	0.228448	-0.176558	P10586	P10586	Receptor-type tyrosine-protein phosphatase F	PTPRF	14.6	12.5	18.7	11	3.1	5.9	18.7	15	13	19	9	2	4	19	TRUE	44	27	43	20	5	9	44	3.30344	3.66761	3.57203	3.99918	3.43949	3.70348	3.51654	3.14607	2.96672	4.0584	3.23405	2.57564	3.93353	3.75108	3.17158	3.47791	3.90181	2.38692	3.29299	2.59874	3.50456
	3.05891	-1.7386	A8MQ03	A8MQ03	Cysteine-rich tail protein 1	CYSRT1	18.1	18.1	25	0	0	0	25	1	1	2	0	0	0	2	TRUE	2	2	2	0	0	0	2	-0.107676	-0.896425	0.310184	0.602121	-2.00772	0.281002	-0.124138	0.0428429	-0.255512	1.51335	0	0.150005	0.987837	0.00727272	1.17109	0.575283	1.45698	1.32078	-1.0862	-0.985218	0.311096
+	2.23376	2.29745	Q3LXA3	Q3LXA3	Bifunctional ATP-dependent dihydroxyacetone kinase/FAD-AMP lyase (cyclizing);ATP-dependent dihydroxyacetone kinase;FAD-AMP lyase (cyclizing)	DAK	5.7	5.7	8.5	0	0	1.7	8.5	2	2	3	0	0	1	3	TRUE	3	4	5	0	0	1	5	-2.58904	-1.08535	-3.34759	-2.194	-3.15897	-2.889	-2.62328	-0.878147	-2.21726	-2.79276	-2.14376	-2.20165	-6.33246	-3.27625	-1.83595	-3.34548	-3.60765	-4.18415	-1.64098	-2.25061	-1.18948
	0.604011	-0.398822	P10620	P10620	Microsomal glutathione S-transferase 1	MGST1	9	9	8.4	19.4	19.4	19.4	19.4	2	2	1	3	3	3	3	TRUE	3	4	2	5	2	4	5	2.26423	3.29086	2.96839	2.82396	2.36672	2.13723	2.50429	1.67672	1.65315	2.57738	2.20281	2.23563	2.24418	3.07972	2.96605	2.79965	2.65775	2.73048	2.55323	1.36671	1.53364
	1.36164	0.915457	P10809	P10809	60 kDa heat shock protein, mitochondrial	HSPD1	56.2	69.6	52.9	30.4	13.8	27.4	69.6	26	32	22	13	5	10	32	TRUE	62	128	56	16	6	12	128	4.51469	4.15179	4.49406	4.32125	3.5582	2.40574	4.09791	3.76462	4.96579	4.02335	3.91167	3.99961	3.55344	3.71875	5.36972	4.27081	3.80446	4.16615	4.46295	6.0487	4.07022
	1.16535	0.759009	P11021	P11021	78 kDa glucose-regulated protein	HSPA5	32.6	39	36.1	34.1	24.3	30.9	39	18	20	18	16	11	15	20	TRUE	41	56	45	19	14	17	56	4.04481	2.90194	3.14654	3.77835	1.96935	3.42873	3.79314	3.8334	4.48641	3.38026	3.34789	3.12109	3.96006	2.9887	4.237	4.41048	4.52706	3.99268	4.06708	5.98007	4.12604
	1.19034	1.28932	P11047	P11047	Laminin subunit gamma-1	LAMC1	5.9	10.6	4.1	0	0	0	10.6	6	12	4	0	0	0	12	TRUE	10	21	7	0	0	0	21	-1.74491	-2.07078	-2.37841	-2.58719	-2.6494	-1.4277	-1.29991	-1.54521	-0.826963	-1.67642	-3.42585	-0.606556	-0.682734	-2.685	-1.92198	-2.081	-2.45526	-2.0665	-0.754162	0.645922	-1.8608
+	1.73301	2.14723	Q16643	Q16643	Drebrin	DBN1	19.9	27.3	15.3	3.1	0	3.1	27.3	7	13	5	1	0	1	13	TRUE	10	30	5	1	0	2	30	-0.455036	-1.28376	-1.29482	-2.02732	-1.82976	-0.424265	-0.577822	-0.913723	-0.479496	-0.842852	-1.86126	-0.0921345	-0.162188	-1.20948	-1.51952	-2.97161	-3.0781	-0.0893211	0.0520344	2.2285	-0.724815
	0.936105	0.642338	P11142;P54652	P11142	Heat shock cognate 71 kDa protein	HSPA8	45.4	50.3	49.1	25.7	20.7	24.5	50.3	22	24	21	12	10	10	24	TRUE	82	106	73	16	16	16	106	5.52403	4.333	5.0802	5.22452	4.25781	5.08095	5.2793	5.31446	5.55667	4.27377	5.51799	4.7976	5.27419	4.21623	5.35525	5.45127	5.65285	5.58363	5.63251	7.23001	5.57142
	0.413429	-0.256699	P11166	P11166	Solute carrier family 2, facilitated glucose transporter member 1	SLC2A1	11.8	12.6	11.6	9.8	11.2	11.6	12.6	7	8	6	5	4	6	8	TRUE	26	23	29	11	7	9	29	4.69891	4.66489	5.46017	5.43131	5.25109	4.63127	5.36673	4.56642	4.17293	5.10732	4.79623	4.58113	5.46931	5.17278	5.81335	4.44882	5.52502	4.52563	4.38949	4.91336	5.35561
	1.71755	-2.02743	P11171	P11171	Protein 4.1	EPB41	0	0	1.6	0	1.2	0	1.6	0	0	1	0	0	0	1	FALSE	0	0	1	0	1	0	1	-1.64135	-4.04188	-1.16903	-4.57181	-1.00445	-2.96167	-5.02335	-1.31256	-1.20414	-3.74676	-3.50632	-2.58161	-1.76215	-1.97176	-1.69979	-0.722977	-0.689594	-4.18473	-4.28176	-5.44185	-4.99535
	0.897001	1.00238	P11172	P11172	Uridine 5-monophosphate synthase;Orotate phosphoribosyltransferase;Orotidine 5-phosphate decarboxylase	UMPS	12.5	23.3	9.2	4.4	4.4	2.1	23.3	3	6	3	2	2	1	6	TRUE	6	9	4	2	2	1	9	-0.844448	-2.18714	-1.73951	-2.37814	-2.36043	-2.01116	-1.6754	-2.95349	-1.85103	-1.56042	-2.42962	-2.91996	-1.79018	-1.53562	-0.818935	-2.91619	-0.967485	-2.87647	-1.59024	-0.439487	-1.33787
+	2.07415	2.07828	Q14203	Q14203	Dynactin subunit 1	DCTN1	15	19.6	15.4	0	0.8	0.8	19.6	15	18	16	0	1	1	18	TRUE	22	29	19	0	1	1	29	-0.700806	-0.789606	-1.11634	-1.85815	-1.98688	0.71768	-0.216566	-0.919344	-2.24658	-1.80766	-1.70884	-2.07901	0.129507	-0.1574	-0.986244	-2.06902	-2.78848	-0.443064	0.631796	0.768127	0.745184
	0.413208	-0.436646	P11216	P11216	Glycogen phosphorylase, brain form	PYGB	9.8	12.3	12.3	7.4	0.9	1.9	12.3	6	6	5	3	0	0	6	TRUE	8	8	7	4	0	0	8	1.20962	-0.0371876	-1.19941	0.576462	-2.22226	0.0134411	-1.11555	0.33473	-0.508774	-1.25689	-0.060463	0.534281	-0.653591	0.863777	-0.949762	-0.843838	0.724306	-0.345499	-0.349955	-1.59427	-0.0313129
	0.154007	0.0889718	P11233	P11233	Ras-related protein Ral-A	RALA	22.8	22.8	22.8	19.4	8.7	27.2	27.2	2	2	2	4	2	5	5	TRUE	13	13	8	6	2	6	13	3.65048	3.5969	4.22943	3.9544	3.92123	3.78852	4.12603	3.62284	3.85015	4.27751	3.53022	3.7256	3.31894	3.28365	2.78903	3.61918	3.56349	3.26689	3.29011	3.28675	3.37119
	0.0133428	0.0153507	P11234	P11234	Ras-related protein Ral-B	RALB	15.5	15.5	15.5	25.7	6.8	21.4	25.7	1	1	1	4	1	3	4	TRUE	3	2	2	6	1	3	6	0.882469	0.993038	0.513111	1.20715	0.561089	0.326624	0.820614	0.734915	0.406805	1.17112	0.874369	0.84	0.172474	0.0376148	1.97538	0.551245	0.59466	0.665644	0.247252	-0.00284004	0.528624
	0.388158	-0.252892	P11279	P11279	Lysosome-associated membrane glycoprotein 1	LAMP1	8.6	12	15.8	6	4.1	2.2	15.8	4	5	6	3	2	1	6	TRUE	7	11	13	9	2	1	13	4.41401	4.30376	4.95175	4.63307	5.19541	3.20948	3.86055	3.90168	3.93362	4.90499	3.79223	3.30925	3.78299	4.05687	4.38717	4.29924	4.17586	2.86927	3.42845	3.05937	4.33967
+	1.57679	1.43453	Q96GG9	Q96GG9	DCN1-like protein 1	DCUN1D1	11.2	9.3	11.2	0	0	0	11.2	2	2	2	0	0	0	2	TRUE	6	6	3	0	0	0	6	-2.77068	-0.701853	-2.18975	-2.92168	-1.77968	-1.66532	-1.00928	-2.59303	-3.05614	-3.82239	-1.50972	-1.35678	-0.879333	-1.87292	-3.52464	-3.71662	-2.31801	-3.82647	-2.00841	-1.21183	-1.68231
	0.1233	0.109142	P11387	P11387	DNA topoisomerase 1	TOP1	26.1	17.9	14.2	34.8	24.1	28	34.8	16	11	8	22	16	20	22	TRUE	39	26	22	41	19	29	41	4.63632	4.20569	4.93808	5.29338	5.05112	5.27644	4.03628	4.92293	5.49592	5.06274	4.79249	4.62413	5.13258	3.77324	4.5512	4.9903	5.00917	5.08928	5.48096	4.98041	3.87943
	0.451372	-0.18353	P11388	P11388	DNA topoisomerase 2-alpha	TOP2A	35.4	32.9	35.5	32.5	23.6	28.8	35.5	33	30	32	31	19	26	33	TRUE	81	78	91	59	33	45	91	5.91983	6.06504	6.063	6.2569	6.18918	6.1068	5.49616	5.84345	5.80573	5.9305	5.9982	5.95263	6.15018	5.86749	6.00863	5.92294	5.99192	5.62129	5.51525	5.14375	5.9103
	0.555501	-0.190072	P11413	P11413	Glucose-6-phosphate 1-dehydrogenase	G6PD	42.7	38.1	46.2	21.7	15.5	20.4	46.2	20	15	21	8	5	8	21	TRUE	45	38	43	9	7	8	45	4.2434	4.33683	3.79021	4.54124	4.52041	3.94461	3.76823	3.80301	4.47882	3.95963	3.75449	4.39976	4.20164	4.54283	4.22465	4.13652	4.31182	3.75533	4.32596	3.6735	4.45554
	1.02734	0.862674	P11498	P11498	Pyruvate carboxylase, mitochondrial	PC	55.3	49.9	53.8	51.6	34.8	43.5	55.3	49	44	49	48	30	41	49	TRUE	216	163	220	152	48	96	220	8.1567	8.54876	7.56992	7.90647	8.49797	8.07786	7.62432	7.77368	8.16582	8.91899	8.7206	6.64327	9.37543	7.97956	8.65658	7.42372	7.95042	7.48998	8.79591	8.03175	8.60817
	0.452919	0.57455	P11532	P11532	Dystrophin	DMD	1.2	0.7	1	0.3	0	0	1.2	3	2	3	1	0	0	3	TRUE	6	3	4	1	0	0	6	-2.69534	-1.20401	-0.0115471	-2.33219	-2.16922	-2.86499	-2.19511	-1.18073	-1.00603	-2.00925	-1.64355	-1.23631	-4.28321	-1.70689	-1.89242	-1.85793	-1.40808	-2.02961	-2.62421	-1.703	-1.50487
	0.548785	0.314361	P11586	P11586	C-1-tetrahydrofolate synthase, cytoplasmic;Methylenetetrahydrofolate dehydrogenase;Methenyltetrahydrofolate cyclohydrolase;Formyltetrahydrofolate synthetase;C-1-tetrahydrofolate synthase, cytoplasmic, N-terminally processed	MTHFD1	36.5	35	36	9.4	8.7	7.1	36.5	30	26	29	7	6	5	30	TRUE	63	47	54	7	6	6	63	2.84706	2.18974	1.71369	1.22194	0.79257	3.10008	2.88793	2.7264	2.0391	-0.086422	1.84695	3.49795	3.21419	2.62618	2.38485	3.29356	3.16996	2.34601	3.36259	2.60028	3.4661
	1.06651	-0.360757	P11717	P11717	Cation-independent mannose-6-phosphate receptor	IGF2R	13.6	11.8	12.1	16.8	6.9	10	16.8	27	23	24	31	10	16	31	TRUE	42	38	34	33	10	16	42	3.39039	4.14474	4.03549	4.31947	3.80778	4.15876	4.1442	4.24462	4.32545	4.62875	4.35313	4.29951	3.97264	4.39913	4.48464	4.3019	3.74699	3.92551	3.96848	3.17789	3.6776
	1.13957	0.535821	P11766	P11766	Alcohol dehydrogenase class-3	ADH5	14.7	19.3	16.8	9.6	6.7	6.7	19.3	4	6	5	2	2	2	6	TRUE	7	8	9	2	2	2	9	1.25281	0.486319	1.57279	0.137678	0.207621	0.249186	1.33081	0.252602	0.63484	0.478638	0.437544	0.0652962	0.931643	0.828926	0.281103	0.696093	1.74111	0.0265083	1.00317	1.45467	0.896366
	0.838054	0.927319	P11802	P11802	Cyclin-dependent kinase 4	CDK4	13.5	8.3	21.8	6.9	0	9.6	21.8	2	1	4	1	0	2	4	TRUE	3	3	8	1	0	2	8	-0.652012	-1.16459	-1.83555	-1.52931	-1.67234	-2.21934	-1.61235	-0.511936	-1.10034	-0.785166	-2.2858	-1.87265	-1.91272	-0.587854	-1.87303	-1.49433	-0.9995	-3.89201	-1.42117	-2.32061	-0.177069
	0.819061	0.344248	P11940;Q9H361;Q4VXU2	P11940	Polyadenylate-binding protein 1	PABPC1	43.4	40.3	47.2	27	19.8	28.3	47.2	14	13	14	10	7	9	14	TRUE	46	48	51	17	11	16	51	4.7186	4.10926	4.43289	4.25579	4.85029	4.57702	4.19529	4.57801	4.5399	4.23421	5.00766	5.10246	5.12234	4.5063	4.25464	4.64435	5.23263	4.62024	5.5859	5.38581	5.24718
+	2.71554	1.53231	Q9UMR2;Q9NUU7	Q9UMR2;Q9NUU7	ATP-dependent RNA helicase DDX19B;ATP-dependent RNA helicase DDX19A	DDX19B;DDX19A	16.9	9.2	13.2	3.1	2.5	2.5	16.9	5	3	5	1	1	1	5	TRUE	7	7	7	1	1	1	7	-2.26873	-0.769735	-1.4312	-2.5058	-2.00042	-1.75988	-1.01383	-1.25192	-1.62851	-1.7754	-2.53081	-1.62635	-1.38525	-1.81402	-3.28917	-3.50865	-1.83902	-2.01201	-0.532116	-0.955458	-0.797052
	0.280587	0.296589	P12081	P12081	Histidine--tRNA ligase, cytoplasmic	HARS	21.2	16.9	16.9	6.1	1.6	5.5	21.2	5	5	5	1	1	1	5	TRUE	11	14	12	2	1	3	14	0.511103	-0.287937	1.20297	0.171797	-2.05859	-0.522728	0.305218	1.1091	0.789202	-0.105381	-0.227486	-0.0343246	-0.106567	0.442533	-0.263876	0.124548	1.40379	1.65981	0.525852	0.173996	1.4094
	0.470293	0.459159	P12235	P12235	ADP/ATP translocase 1	SLC25A4	27.5	31.5	32.2	46.6	17.4	38.9	46.6	3	3	3	3	0	2	3	TRUE	5	4	6	4	0	3	6	1.39516	1.5268	2.01791	1.18763	0.0640583	1.08834	1.29504	1.90336	0.998465	1.08927	1.54197	1.55606	-0.369394	1.28183	1.35451	0.991171	1.35776	1.2352	1.62351	0.202091	1.94635
	0.101343	0.0494614	P12236	P12236	ADP/ATP translocase 3;ADP/ATP translocase 3, N-terminally processed	SLC25A6	42.3	45	47	48.7	27.5	41.9	48.7	5	4	5	2	1	1	5	TRUE	61	59	65	42	25	36	65	7.96169	8.31716	8.1941	8.2516	7.77266	8.16662	8.02754	8.29143	7.92761	8.20151	7.7799	7.26504	7.81067	8.01518	8.20737	7.79596	8.0453	8.11252	7.69731	7.50678	7.98707
	2.05896	-1.09236	Q8N8A6	Q8N8A6	ATP-dependent RNA helicase DDX51	DDX51	11.6	5.6	7.7	5.3	3.5	4.4	11.6	5	2	4	3	2	2	5	TRUE	5	5	4	3	2	2	5	-0.171606	0.190573	0.462254	0.693083	-0.214266	0.446671	0.281151	-0.39765	-0.337234	-0.282253	1.72163	0.159309	0.28924	0.557953	0.470255	0.438082	-0.185318	0.236877	0.191845	-0.597334	-1.83344
+	1.4854	1.66424	Q9Y315	Q9Y315	Deoxyribose-phosphate aldolase	DERA	3.8	3.8	6.9	7.2	0	0	7.2	1	1	2	1	0	0	2	TRUE	2	1	2	1	0	0	2	-0.536694	-3.4461	-3.25616	-1.02821	-3.39291	-2.55738	-0.95792	-2.4234	-1.63547	-2.93318	-1.99122	-1.67305	-2.90328	-4.77122	-5.25023	-4.72497	-3.85783	-1.07076	-2.01353	-2.5694	-1.18476
	2.56888	-1.53912	Q9Y394	Q9Y394	Dehydrogenase/reductase SDR family member 7	DHRS7	16.2	15.3	16.5	12.1	0	2.4	16.5	4	4	4	4	0	1	4	TRUE	6	6	8	4	0	1	8	2.35826	1.61077	1.77712	1.86698	2.33655	2.85658	1.88009	2.25191	2.26751	2.72951	2.52913	2.69745	2.47798	2.82341	2.76552	2.04099	2.98954	2.23734	0.813986	0.996899	1.58816
	0.951065	0.794043	P12429	P12429	Annexin A3	ANXA3	44.6	37.8	40.6	22	16.4	9	44.6	13	12	13	6	4	2	13	TRUE	22	22	26	7	4	2	26	2.61327	1.15154	2.52206	3.06112	0.843466	2.01136	2.47331	1.64846	2.39426	0.606358	3.45154	0.908813	1.62063	-0.082346	1.51874	1.13267	2.51749	2.17169	2.57449	2.34794	2.6245
	0.398417	0.0788558	P12814	P12814	Alpha-actinin-1	ACTN1	60.8	62.7	62.3	48.5	35.7	42.8	62.7	26	30	28	21	15	17	30	TRUE	111	136	143	28	23	31	143	6.72975	6.09196	6.29869	6.88762	6.29219	6.21587	6.64235	6.36471	6.47199	6.75084	6.37427	6.5012	6.60017	6.61789	6.44121	6.25106	6.26173	6.19987	6.55163	6.55427	6.55934
	0.867108	0.237473	P12956	P12956	X-ray repair cross-complementing protein 6	XRCC6	37.3	35.6	36	37.3	26.1	25.3	37.3	27	22	24	23	15	17	27	TRUE	84	70	77	30	19	25	84	6.36157	5.89473	6.34156	6.57792	5.87333	6.25404	6.36652	5.7237	6.03299	5.59853	6.20142	5.80589	6.30373	5.7488	6.33962	6.41043	6.45543	5.95215	6.25386	6.18305	6.46518
	0.147996	0.059721	P13010	P13010	X-ray repair cross-complementing protein 5	XRCC5	41.3	38.8	38.7	15.7	16.1	12.6	41.3	23	23	23	13	9	9	23	TRUE	65	70	71	16	9	8	71	5.63793	5.2451	5.51539	5.30661	5.07442	5.19548	5.45131	5.23405	4.73273	5.17012	5.19595	5.37247	5.19329	5.46417	4.70408	5.17693	5.29418	5.05385	5.20928	5.2401	5.44895
+	2.38216	1.92958	P10515	P10515	Dihydrolipoyllysine-residue acetyltransferase component of pyruvate dehydrogenase complex, mitochondrial	DLAT	9.7	9.7	10.7	0	0	0	10.7	5	5	5	0	0	0	5	TRUE	9	7	7	0	0	0	9	-1.89852	-3.58803	-2.58774	-2.36971	-0.825544	-1.77832	-1.78876	-1.67437	-2.74482	-1.72513	-3.0041	-1.78798	-1.43204	-2.77719	-1.52539	-4.19599	-2.91237	-2.95651	-0.477312	-0.654839	-0.715433
	0.0928656	0.0412909	P13073	P13073	Cytochrome c oxidase subunit 4 isoform 1, mitochondrial	COX4I1	30.8	30.8	30.8	30.8	24.9	32	32	5	5	5	5	4	6	6	TRUE	12	13	12	7	4	8	13	4.11877	4.47056	3.71223	4.62528	4.02427	4.4087	4.16093	4.0814	4.16537	4.03137	3.71939	3.09136	4.42869	4.0787	4.30029	4.01185	3.81593	4.07203	3.77297	3.95635	4.08788
	0.594105	-0.511728	P13473	P13473	Lysosome-associated membrane glycoprotein 2	LAMP2	7.1	7.1	9.3	1.7	0	3.7	9.3	3	3	4	1	0	2	4	TRUE	8	8	10	1	0	2	10	1.29854	1.8376	2.20712	1.10992	2.26032	1.86862	0.918671	1.19981	2.44153	3.01728	2.07835	1.03289	1.72348	1.9887	1.96813	2.07959	0.836218	1.55544	0.806112	0.571573	1.94598
	0.0893755	-0.237618	P13497;Q9Y6L7;O43897	P13497;Q9Y6L7	Bone morphogenetic protein 1;Tolloid-like protein 2	BMP1;TLL2	2.3	1	2.3	1.3	0	1.3	2.3	2	1	2	1	0	1	2	TRUE	2	2	3	2	0	1	3	-1.19928	-4.92113	-1.66047	-2.3081	-2.76515	-3.26401	-4.89587	-5.17451	-4.04177	-3.36805	-4.88228	-2.85308	-1.16611	-0.883501	-4.2003	1.85369	-1.67955	-4.43416	-1.1451	-2.68506	-1.40165
	0.566549	0.191024	P13639	P13639	Elongation factor 2	EEF2	51.7	53	54.5	40.8	24.7	30.2	54.5	42	40	42	29	20	24	42	TRUE	173	142	172	46	28	34	173	7.85061	7.93384	7.94102	8.06	7.54706	7.71414	7.92014	7.87005	7.69993	7.56448	7.65918	7.52647	7.33032	7.64048	7.63139	7.25492	7.32036	7.08263	7.71296	6.90677	7.64584
	0.764137	-0.375235	P13667	P13667	Protein disulfide-isomerase A4	PDIA4	42.2	46.2	39.8	22.3	7.4	18.4	46.2	23	29	21	12	4	8	29	TRUE	54	59	47	13	4	10	59	3.54029	2.95608	3.75984	3.54743	2.89426	3.82439	3.78893	2.3541	3.59789	3.20104	2.55009	3.23939	4.00557	3.42532	3.16599	4.22107	3.99563	3.67699	3.45266	4.16433	3.19933
+	1.62235	2.06331	Q9NPF5	Q9NPF5	DNA methyltransferase 1-associated protein 1	DMAP1	0	9.6	0	4.1	4.1	11.1	11.1	0	2	0	1	1	2	2	TRUE	0	3	0	1	1	3	3	-3.37502	-3.91774	-4.94468	-0.858488	-1.29604	-0.682775	-3.18826	-0.276014	-0.810429	-3.50977	-1.85755	-3.5518	-4.27524	-4.83886	-3.99125	-5.74763	-1.22972	-2.78568	-2.32563	-0.00352287	-1.22722
+	1.39036	1.31597	Q96EY1	Q96EY1	DnaJ homolog subfamily A member 3, mitochondrial	DNAJA3	5.8	5.8	2.5	2.5	2.5	2.5	5.8	2	2	1	1	1	1	2	TRUE	4	2	1	1	1	1	4	-1.4193	-1.35187	-2.44809	-3.26907	-3.38562	0.0052681	-2.54134	-5.78465	-2.19219	-3.54044	-3.65075	-0.700518	-2.27745	-1.72475	-2.22111	-2.442	-2.40689	-4.73754	-1.05835	-1.30315	-2.57859
	0.565008	-0.274229	P13726	P13726	Tissue factor	F3	14.6	14.6	14.6	14.2	9.8	19.3	19.3	3	3	3	3	2	4	4	TRUE	10	8	9	3	4	5	10	2.63414	2.17138	2.40591	2.24646	2.23009	2.84034	2.19159	1.63028	1.40977	1.61027	1.59717	2.03711	2.3232	2.57739	1.66563	1.88256	2.11233	1.71959	1.70442	1.18179	1.77035
	0.00616831	0.00199858	P13797	P13797	Plastin-3	PLS3	51.3	51.7	54.8	31	26	27.5	54.8	23	23	25	13	10	11	25	TRUE	77	82	91	28	18	24	91	6.10267	6.02575	6.14411	6.33642	5.69916	5.91997	6.08543	5.83172	6.10472	5.99748	5.86213	5.69545	5.83089	6.17652	5.48869	5.84938	5.74411	5.58704	5.84573	5.55761	5.87561
+	1.39403	1.11649	P25685	P25685	DnaJ homolog subfamily B member 1	DNAJB1	11.5	13.8	10.9	0	0	0	13.8	2	4	3	0	0	0	4	TRUE	5	7	5	0	0	0	7	-0.576296	-2.95576	-1.77572	-2.59945	-2.88386	-2.15152	-0.542118	-2.06718	-0.733454	-1.75097	-1.22128	-2.61208	-2.62483	-2.8279	-1.76277	-0.884539	-2.67232	-2.69172	-2.24047	0.0831375	-1.99111
	1.00792	0.879811	P13807	P13807	Glycogen [starch] synthase, muscle	GYS1	3.3	3.9	7.5	2	0	2	7.5	2	2	3	1	0	1	3	TRUE	2	2	4	1	0	1	4	-6.12278	-1.18707	-1.39647	-1.17716	-0.934397	-2.18627	-3.7385	-0.954	-1.49143	-1.33092	-2.9112	-1.85073	-2.54379	-1.90115	-3.12737	-4.19999	-2.078	-4.25879	-2.3243	-1.34181	-1.99446
+	1.77832	1.51425	P25686	P25686	DnaJ homolog subfamily B member 2	DNAJB2	4.9	13.3	9.6	4.9	0	0	13.3	1	3	2	1	0	0	3	TRUE	2	3	4	1	0	0	4	-2.07898	-1.28701	-4.41327	-3.02596	-2.11197	-2.37833	-1.55445	-2.31142	-2.27307	-2.19658	-3.44926	-2.8949	-1.44314	-3.6307	-2.5561	-2.68058	-3.29526	-3.59641	-1.89911	-1.28267	-1.49846
	0.310883	0.302395	P13987	P13987	CD59 glycoprotein	CD59	15.6	15.6	25	25.8	25	25.8	25.8	2	2	3	5	4	4	5	TRUE	7	7	6	11	4	6	11	5.75882	6.05403	6.14413	6.97785	5.94704	5.13783	5.97102	5.93471	6.19976	6.03485	5.95321	5.52973	5.16744	5.99067	5.52927	5.90924	4.00102	5.14128	5.14987	4.67286	5.00719
	0.588454	1.38914	P14174	P14174	Macrophage migration inhibitory factor	MIF	17.4	9.6	9.6	7.8	0	0	17.4	2	1	1	1	0	0	2	TRUE	4	3	3	1	0	0	4	0.523727	1.00377	0.591887	1.49343	-0.817173	0.129938	0.21974	-0.179117	0.938545	-1.144	-0.206182	-0.189754	-6.44273	-0.983366	1.20887	-0.958286	0.628811	-0.87689	0.900026	0.561867	-0.0757866
	0.718985	1.52572	P14209	P14209	CD99 antigen	CD99	0	0	7.6	13	5.4	13	13	0	0	1	2	1	2	2	TRUE	0	0	1	2	1	2	2	-4.39872	-2.76954	-5.52499	-4.68664	-2.21737	-2.00982	-1.25225	-1.3109	-1.44967	-2.07647	-5.65639	-2.52122	-6.54527	-1.02738	-4.2599	-1.36885	-6.00862	-2.38661	-3.00879	-4.13525	-1.05637
	0.284511	0.41754	P14314	P14314	Glucosidase 2 subunit beta	PRKCSH	14.6	22.9	14.6	0	0	2.3	22.9	6	11	6	0	0	1	11	TRUE	15	19	15	0	0	1	19	0.166405	-0.507545	-0.857719	0.434357	-1.84028	-0.890453	-1.73236	-0.728069	1.42785	-1.23421	-1.76285	-1.33681	-0.515215	-1.25992	0.228392	0.48773	1.78491	0.394499	0.216143	2.37253	0.47364
	1.39269	-0.629658	P14324	P14324	Farnesyl pyrophosphate synthase	FDPS	14.8	14.3	15.3	11.2	5.3	7.9	15.3	6	5	6	4	2	3	6	TRUE	9	13	17	4	2	3	17	4.09254	3.26982	4.02844	4.45268	3.86229	3.51739	3.37266	3.90712	3.61824	2.41196	3.71903	3.21614	3.72977	3.73117	3.97305	4.18791	4.3667	3.16418	3.51735	2.22542	3.5389
	0.312196	0.574018	P14384	P14384	Carboxypeptidase M	CPM	0	0	0	4.3	0	0	4.3	0	0	0	1	0	0	1	FALSE	0	0	0	3	0	0	3	-3.21882	-3.31646	-5.3278	-4.02252	-2.08155	-5.00452	-4.19061	-2.44812	-4.44776	-3.52121	-5.43901	-4.6463	-2.85387	-3.08867	-5.90953	-6.1185	-3.39493	-4.02354	-4.17686	-4.57362	-5.30545
	0.0756466	0.172071	P14406	P14406	Cytochrome c oxidase subunit 7A2, mitochondrial	COX7A2	0	15.7	15.7	0	0	0	15.7	0	1	1	0	0	0	1	TRUE	0	1	3	0	0	0	3	-1.20774	-4.69023	-5.16529	-3.03245	-3.61686	-4.61012	-3.92144	-1.50569	-6.12197	-1.83474	-3.19225	-3.87943	-1.9679	-2.0305	-1.1011	-3.50128	-3.84496	-3.19007	-3.43155	-5.0304	-1.34764
	1.18645	0.289879	P14618	P14618	Pyruvate kinase PKM	PKM	73.6	74.6	74.6	60.5	54.8	53.7	74.6	34	35	35	28	21	24	35	TRUE	170	174	167	71	41	45	174	8.55241	7.92047	8.16641	8.1299	8.57207	8.19242	8.22404	8.41886	8.21754	7.33112	8.7954	8.04037	7.93007	8.12732	8.51756	8.18845	8.39187	8.01121	8.36462	8.78251	8.2018
	0.789228	0.412816	P14625;Q58FF3	P14625	Endoplasmin	HSP90B1	45.6	46.1	43.7	19.2	22.9	18.9	46.1	31	32	30	13	13	12	32	TRUE	79	98	77	17	17	13	98	4.42579	3.93372	3.9808	4.19393	3.87091	4.01641	4.33743	4.26367	4.75268	3.17432	3.39108	3.3783	4.84233	3.65102	4.23096	4.95835	4.84611	4.36247	4.61493	5.62151	4.37837
	0.198938	-0.332816	P14635	P14635	G2/mitotic-specific cyclin-B1	CCNB1	15.7	13.2	13.2	3	0	0	15.7	4	3	3	1	0	0	4	TRUE	7	5	10	1	0	0	10	0.476673	-0.338364	-0.199389	1.04037	1.79452	1.83496	-0.800251	-1.6592	0.569933	1.01266	0.58884	-2.31243	0.290648	1.06067	0.621773	0.679222	-2.93935	0.533964	0.732735	-0.611845	0.0203381
	0.181249	0.140896	P14678;P63162	P14678;P63162	Small nuclear ribonucleoprotein-associated proteins B and B;Small nuclear ribonucleoprotein-associated protein N	SNRPB;SNRPN	18.8	15.4	15.4	12.9	10	9.2	18.8	6	5	5	3	2	2	6	TRUE	16	12	12	6	2	3	16	2.42133	2.41336	2.14092	2.09318	2.5035	2.32864	0.957722	1.83158	1.95121	0.997839	2.94534	2.07983	2.65828	2.11592	3.02023	2.10838	2.2942	1.89211	2.97027	2.22004	2.47785
	0.820129	0.746599	P14735	P14735	Insulin-degrading enzyme	IDE	3.2	5	5.7	0	0	0	5.7	2	4	5	0	0	0	5	TRUE	3	5	6	0	0	0	6	-2.50609	-1.74064	-0.826893	-1.63613	-2.55409	-1.94296	-1.53868	-1.5934	-2.50615	-2.44542	-4.93096	-1.25188	-2.06043	-0.978565	-0.949183	-1.26259	-1.12646	-3.14755	-2.14359	-1.08852	-0.959274
	1.15037	0.467007	P14866	P14866	Heterogeneous nuclear ribonucleoprotein L	HNRNPL	42.6	39.6	39.6	24.1	9	17.3	42.6	15	14	14	9	5	7	15	TRUE	49	50	47	11	5	10	50	4.20199	3.66891	3.56492	3.872	3.6279	3.87886	3.91501	3.77444	3.59898	2.87226	2.9754	3.71066	4.48523	3.84285	4.00114	4.36253	3.13749	3.88624	4.5904	4.39873	4.07938
	0.228231	-0.319311	P14868	P14868	Aspartate--tRNA ligase, cytoplasmic	DARS	46.9	42.5	44.5	6	2	5.6	46.9	20	19	19	2	1	3	20	TRUE	32	34	33	3	1	3	34	1.04128	2.69487	1.11922	2.52552	2.18056	1.67842	3.06071	1.93401	1.4233	1.12342	2.49697	2.17461	1.69948	1.52826	2.68672	2.13288	2.82553	2.00882	1.65795	2.62891	2.85173
	0.525137	-0.184278	P14923	P14923	Junction plakoglobin	JUP	47.9	43.6	44.7	33.3	29.3	30.2	47.9	23	23	23	16	13	13	23	TRUE	57	43	50	26	16	23	57	4.92016	5.44036	5.06809	5.43805	5.26855	5.11843	5.73519	4.90015	4.48624	5.12124	4.97985	4.53311	4.75361	5.27429	4.5381	4.58224	5.38175	5.02964	5.03233	4.4422	4.64292
+	1.69266	1.35716	Q9UDY4	Q9UDY4	DnaJ homolog subfamily B member 4	DNAJB4	14.8	12.5	12.5	0	0	4.7	14.8	3	3	3	0	0	1	3	TRUE	8	6	5	0	0	1	8	-1.63439	-3.5986	-3.24293	-2.51388	-4.59033	-2.31381	-1.02169	-2.98442	-2.31915	-1.63016	-2.79485	-1.74627	-1.8368	-3.44551	-3.21627	-2.20237	-2.52999	-2.95735	-0.724812	-1.32981	-1.60358
	0.982419	-0.4425	P15144	P15144	Aminopeptidase N	ANPEP	13.8	9.9	14.1	11.5	5	8.5	14.1	12	9	12	10	4	7	12	TRUE	18	17	18	10	4	9	18	1.55954	2.08404	2.49726	1.80003	0.752352	1.55822	2.49228	2.00694	2.40162	2.98483	3.0844	2.34748	2.44136	2.70588	1.94559	2.28944	1.83457	1.93195	1.60441	0.91326	1.92048
	0.0089152	-0.0125176	P15151	P15151	Poliovirus receptor	PVR	8.2	8.2	8.2	5	3.4	3.4	8.2	2	2	2	2	1	1	2	TRUE	8	4	10	1	0	0	10	1.56608	0.649672	1.74372	0.603937	0.762993	1.06973	0.452019	1.69474	0.976192	1.05868	1.64085	-0.55467	1.02076	0.802029	0.983932	-0.0376053	0.889404	-1.33147	-0.248276	-0.312605	0.0663166
	0.242577	-0.442407	P15153	P15153	Ras-related C3 botulinum toxin substrate 2	RAC2	5.2	15.6	9.4	15.6	5.2	16.7	16.7	0	0	0	0	0	1	1	TRUE	0	0	0	0	0	1	1	-1.07385	-0.793133	-1.52615	-0.104708	-1.38938	-1.95955	-1.39485	-3.61265	-1.84715	-3.22306	-3.95185	-2.12515	-1.94638	-1.88127	-1.61419	-4.47631	-2.59211	-1.19589	-3.18365	-4.97775	-3.51277
	1.20717	0.825552	P15170	P15170	Eukaryotic peptide chain release factor GTP-binding subunit ERF3A	GSPT1	23	32.3	21.8	4	2	0	32.3	3	6	3	0	0	0	6	TRUE	17	19	15	2	1	0	19	-0.00135994	-1.11669	-0.315641	-2.84177	-2.15579	-1.1326	0.740747	-0.640333	-1.34296	-0.505957	0.0637951	0.0764637	0.77714	0.407122	-0.523117	0.502064	-1.63075	0.506235	0.559887	0.973051	0.684309
	0.48504	0.544341	P15260	P15260	Interferon gamma receptor 1	IFNGR1	8	8	10.2	2.2	0	0	10.2	2	2	3	1	0	0	3	TRUE	6	3	4	1	0	0	6	-1.30585	-1.29831	-1.92809	-3.93321	-2.64301	-2.6745	-2.15219	-2.17123	-2.30361	-1.84496	-1.22429	-2.48822	-1.39502	-0.755104	-1.25301	-1.40271	-2.4692	-2.68955	-2.00154	-1.96846	-1.65441
	1.60831	-0.756459	P15291	P15291	Beta-1,4-galactosyltransferase 1;Lactose synthase A protein;N-acetyllactosamine synthase;Beta-N-acetylglucosaminylglycopeptide beta-1,4-galactosyltransferase;Beta-N-acetylglucosaminyl-glycolipid beta-1,4-galactosyltransferase;Processed beta-1,4-galactosyltransferase 1	B4GALT1	16.3	15.1	15.8	8	2.8	4.8	16.3	4	4	4	3	1	2	4	TRUE	13	9	17	4	1	2	17	3.03833	2.28035	3.26825	2.78602	3.61994	3.01779	2.63141	3.36614	3.03742	3.07834	3.18055	2.79093	2.60816	2.38507	3.15214	2.99839	2.39577	2.36871	2.36264	0.883587	1.95402
	0.731635	0.387584	P15311	P15311	Ezrin	EZR	34.6	39.8	32.3	25.4	18.4	14.2	39.8	12	16	12	8	6	3	16	TRUE	47	53	40	8	8	4	53	4.34524	4.03103	4.23942	3.64903	3.80043	4.86937	4.4084	3.86073	4.6412	4.16976	3.98713	4.27575	4.22941	2.77578	4.48495	4.18479	3.73017	4.20716	4.25158	4.72158	4.53214
	0.448283	-0.377724	P15328	P15328	Folate receptor alpha	FOLR1	2.7	2.7	7	18.7	2.7	10.1	18.7	1	1	2	4	1	2	4	TRUE	2	1	2	7	1	2	7	1.28935	2.24683	0.944027	1.07284	2.30728	1.67805	1.48765	1.7517	1.7559	1.96957	1.63105	1.44876	2.02091	2.49653	0.52564	2.16298	1.90648	1.43028	1.166	0.225771	1.84954
	0.29357	0.267144	P15529	P15529	Membrane cofactor protein	CD46	5.1	2.6	4.6	2.3	2.3	2.3	5.1	2	1	2	1	1	1	2	TRUE	3	2	7	1	1	1	7	1.79111	1.33351	-1.04798	1.43996	0.665134	0.308783	-1.38068	0.747684	-0.870056	0.353863	0.465057	-0.20788	-0.57605	0.610092	-0.07514	0.862265	0.0974941	0.409899	0.645079	-0.704979	1.78067
	1.26653	1.46551	P15531	P15531	Nucleoside diphosphate kinase A	NME1	53.3	65.1	58.6	20.4	26.3	46.1	65.1	3	4	3	1	1	2	4	TRUE	8	12	8	1	1	2	12	0.778666	0.417459	0.327089	1.42476	-2.41904	0.805403	0.971348	-0.140505	0.778746	0.799603	0.326048	-1.69726	-0.668537	0.175341	1.39766	1.14458	-2.11201	0.318312	0.328568	2.27288	0.340899
	1.03335	0.367688	P15559	P15559	NAD(P)H dehydrogenase [quinone] 1	NQO1	33.6	32.8	36.1	33.2	22.6	18.6	36.1	10	8	10	8	5	5	10	TRUE	26	18	27	15	6	6	27	4.46265	4.17046	4.40204	4.61747	4.27683	4.59184	4.19481	4.28136	3.9056	4.21658	2.82839	3.86514	3.9193	4.38838	4.54202	3.5618	3.85975	3.79085	4.34563	3.86056	4.50399
	0.738129	0.240831	P15880	P15880	40S ribosomal protein S2	RPS2	34.1	27.3	34.1	37.2	35.8	35.2	37.2	9	8	10	10	9	9	10	TRUE	28	24	25	17	17	16	28	6.47297	6.33786	5.92235	6.64863	6.67255	6.48993	5.54563	6.02443	6.09548	6.27015	6.12496	5.69014	6.19213	5.47174	6.22638	6.1267	5.87373	5.8425	6.48225	5.70192	6.27691
	0.929194	0.389844	P15924	P15924	Desmoplakin	DSP	10	8.2	9.5	2.5	3.4	1.8	10	24	22	25	7	8	5	25	TRUE	35	33	35	7	8	5	35	2.67992	1.61254	2.61119	1.4865	2.57837	2.46088	2.94918	1.97322	1.03372	1.25175	3.86248	2.52386	1.33779	1.27997	1.80178	1.5109	1.85061	1.58831	2.48899	2.15459	2.53785
	0.123487	0.192283	P15941	P15941	Mucin-1;Mucin-1 subunit alpha;Mucin-1 subunit beta	MUC1	3.3	3.3	1.9	3.3	0	2.8	3.3	2	2	1	2	0	2	2	TRUE	3	2	2	2	0	4	4	-2.17607	-2.26256	0.542322	0.798656	-2.22788	-1.07441	-0.204285	0.572617	-0.814072	-2.49051	-0.688696	-0.600628	-2.72973	-2.43597	0.244627	-1.28004	-0.459259	-1.72072	-0.767633	-0.637651	-2.91113
	0.76549	1.30697	P15954	P15954	Cytochrome c oxidase subunit 7C, mitochondrial	COX7C	14.3	0	0	14.3	14.3	14.3	14.3	1	0	0	1	1	1	1	TRUE	1	0	0	2	2	2	2	-1.70787	-1.28997	-4.61291	-2.83123	-3.49081	-3.55544	-3.80088	-4.09884	-4.50532	-2.18853	-2.67319	-3.35465	-6.42735	-3.90369	-1.18385	-3.87861	-4.93601	-1.9788	-1.66364	-3.69653	-2.51182
	0.15391	0.0843029	P16070	P16070	CD44 antigen	CD44	9.6	8.4	9.6	13.2	13.1	12	13.2	7	6	7	10	9	9	10	TRUE	23	17	20	19	11	13	23	6.37951	6.00869	6.21693	6.75842	6.27069	6.03554	6.31631	6.41589	6.01448	6.3909	6.25871	6.04134	6.01107	6.23587	5.83047	6.03032	5.14584	5.81414	5.66367	5.44392	5.75983
+	1.60077	2.10743	Q99543	Q99543	DnaJ homolog subfamily C member 2;DnaJ homolog subfamily C member 2, N-terminally processed	DNAJC2	1.8	5.2	5.2	12.4	0	5.5	12.4	1	3	3	5	0	2	5	TRUE	2	5	3	5	0	2	5	-0.450785	-2.09212	-1.75916	-2.15618	-2.15525	-2.71404	-2.98146	-3.40669	-5.38805	-3.04445	-1.99636	-1.28094	-5.26979	-1.43866	-4.90268	-2.19955	-1.67582	-1.73859	-1.01073	0.684799	-0.32696
	1.70325	-0.82632	P16144	P16144	Integrin beta-4	ITGB4	13.7	14	17.2	10.6	3.8	5.4	17.2	17	18	22	15	5	8	22	TRUE	29	32	35	17	7	8	35	3.66305	3.3394	3.08178	4.08588	3.73472	3.47138	3.27328	3.86915	3.27169	4.03443	3.64828	3.30162	3.65311	3.8099	4.06058	3.2557	3.61533	3.02765	2.26381	2.56275	3.115
	0.751125	0.659061	P16152	P16152	Carbonyl reductase [NADPH] 1	CBR1	35	29.6	38.6	4.7	15.5	4.7	38.6	5	5	6	0	1	0	6	TRUE	11	11	10	1	2	1	11	0.332724	0.0443687	0.830336	0.312439	0.521955	-1.0986	0.326206	-0.468742	-1.17808	0.380514	-1.10056	-2.19311	-0.210953	-0.922152	0.91157	0.292755	-1.59246	0.2917	-0.0516987	0.640118	0.0372829
	0.0538184	-0.0824979	P16278;Q6UWU2	P16278	Beta-galactosidase	GLB1	8.7	7.5	5.8	1.6	3.8	3.8	8.7	4	3	2	1	2	2	4	TRUE	6	4	3	1	2	2	6	0.243343	-1.32856	-0.769979	1.96853	-4.18363	0.571161	-0.716009	-0.398493	-0.199375	-2.40443	-3.39196	-0.396034	-0.0473042	1.13741	-0.640011	0.566408	-0.534807	0.605433	-0.71254	-1.01232	-0.999971
	0.999592	0.435609	P16401	P16401	Histone H1.5	HIST1H1B	27	25.2	27	40.7	37.2	40.3	40.7	12	10	12	14	10	13	14	TRUE	27	26	21	38	20	25	38	7.16735	7.63133	7.04995	7.29027	8.14958	7.8645	7.15079	7.32115	7.28386	7.42326	7.65121	6.99162	7.32113	6.92953	8.23735	7.19025	7.20698	6.781	7.67754	7.29307	7.53563
	1.15838	0.520631	P16402	P16402	Histone H1.3	HIST1H1D	26.7	26.7	24.9	45.2	45.7	45.7	45.7	2	2	2	5	3	5	5	TRUE	42	42	30	114	50	93	114	8.38802	9.03146	8.58033	9.04	8.85022	8.56963	8.69858	8.94382	8.41677	9.15559	8.76312	8.40415	8.71999	8.17671	9.55505	8.63182	8.65066	8.63518	9.23024	8.83483	8.81008
	0.429294	0.589245	P16403	P16403	Histone H1.2	HIST1H1C	28.2	27.7	25.8	46.5	47.4	46.9	47.4	4	3	3	4	4	4	4	TRUE	12	7	10	11	12	16	16	4.75777	7.51986	6.41862	6.61867	6.68291	6.42577	6.32215	6.86123	4.91697	7.0131	6.39357	6.12018	4.94481	6.44216	7.25688	6.29373	4.2227	6.09596	6.77896	6.57983	4.90362
	0.242305	-0.131237	P16435	P16435	NADPH--cytochrome P450 reductase	POR	30	28.8	24.8	24.7	18.2	18.2	30	16	15	13	15	12	12	16	TRUE	32	33	29	21	15	16	33	4.83275	4.34285	4.88474	5.16121	4.83917	4.94034	4.21256	4.894	4.73861	4.89418	4.81571	4.093	4.3585	4.30664	4.96534	4.61168	3.93728	4.02575	4.04556	4.05614	3.664
	0.434088	-0.24032	P16615;O14983	P16615	Sarcoplasmic/endoplasmic reticulum calcium ATPase 2	ATP2A2	31.1	25.3	36.1	34.9	27.3	27.5	36.1	21	17	23	24	18	17	24	TRUE	63	53	73	52	30	43	73	7.16562	7.23981	7.40429	7.68322	7.21886	6.94749	6.67688	7.01321	7.02031	7.3826	6.82755	6.21157	6.69737	7.01112	7.21285	7.01427	6.62914	6.75983	6.13758	5.99432	6.34846
	0.0232297	-0.0540304	P16871	P16871	Interleukin-7 receptor subunit alpha	IL7R	4.4	0	0	5.2	0	0	5.2	1	0	0	1	0	0	1	TRUE	1	0	0	2	0	0	2	-2.43228	-1.68872	-4.85378	-2.6296	-3.58601	-2.60508	-2.76024	-2.59036	-2.67517	-5.10698	-1.36115	-3.77102	-3.48199	-2.03377	-2.58578	-3.93286	-4.28819	-1.97077	-2.05132	-5.66703	-4.63269
	0.349537	0.243778	P16989	P16989	Y-box-binding protein 3	YBX3	47.8	47.8	52.2	44.1	35.5	36.6	52.2	9	7	6	5	4	5	9	TRUE	21	14	10	8	7	7	21	1.83646	1.72798	2.00863	1.83945	2.19215	1.75613	0.554913	1.39543	2.55898	2.1226	1.17178	2.15823	0.989731	1.43072	2.07219	1.77408	1.69814	1.83837	2.78067	2.28207	1.33948
	0.153729	-0.425486	P17066;P48741	P17066;P48741	Heat shock 70 kDa protein 6;Putative heat shock 70 kDa protein 7	HSPA6;HSPA7	14	14.3	12.9	8.1	6.2	14	14.3	1	1	1	1	1	1	1	TRUE	2	3	2	1	1	1	3	1.41814	1.29752	1.35544	2.22708	2.41896	-1.17691	1.56979	-7.46241	1.5042	2.00532	2.63493	-0.412319	1.06274	0.81497	1.53614	3.2173	-2.57724	2.55574	1.67352	2.97899	1.81714
	1.28066	1.02439	P17096	P17096	High mobility group protein HMG-I/HMG-Y	HMGA1	23.4	23.4	23.4	30.8	33.6	18.7	33.6	3	2	2	4	5	3	5	TRUE	8	7	6	5	5	3	8	3.24036	3.07431	3.37393	2.82689	2.01115	1.02828	2.62072	1.22082	2.6551	2.17177	2.05349	2.85443	-0.483879	2.35267	1.6408	1.97125	1.21329	2.28722	2.38847	2.11274	1.99898
	0.629347	-0.414391	P17152	P17152	Transmembrane protein 11, mitochondrial	TMEM11	12.5	12.5	12.5	8.3	8.3	8.3	12.5	2	2	2	1	1	1	2	TRUE	4	3	3	1	1	1	4	-0.0230389	0.191874	0	1.92615	-2.84202	0.326399	-2.49555	-0.203056	0.333824	-0.557188	0.188705	-0.663134	-0.161081	0.353737	-1.00951	-0.561289	0.952868	-0.449621	-0.618551	-0.506077	-0.504702
	1.20021	0.801403	P17174	P17174	Aspartate aminotransferase, cytoplasmic	GOT1	44.8	29.8	41.2	3.6	6.8	5.8	44.8	13	8	12	1	2	1	13	TRUE	27	12	24	1	2	1	27	0.0582848	-0.397404	-0.821365	-1.66034	-0.40958	-0.679785	-0.273239	-0.68606	-1.10657	-2.98676	-1.99181	-2.21334	0.0994263	-0.307329	-0.701445	-0.31333	0.321075	-0.827982	1.14311	-0.901455	0.225046
	1.06172	0.577605	P17252;P05771;P05129	P17252	Protein kinase C alpha type	PRKCA	13.2	10	12.9	14.1	5.7	8.6	14.1	6	4	6	8	4	5	8	TRUE	11	6	10	8	5	6	11	1.94398	1.11665	1.89064	0.903976	1.02614	0.776377	1.77719	0.782745	1.1187	0.999767	1.18702	1.03126	1.05599	0.428093	-0.139997	0.972256	1.70884	1.06446	1.03396	1.23655	1.16705
+	1.70586	1.27294	Q9Y6G9	Q9Y6G9	Cytoplasmic dynein 1 light intermediate chain 1	DYNC1LI1	12.4	7.3	7.3	2.3	0	0	12.4	5	3	3	1	0	0	5	TRUE	6	4	4	1	0	0	6	-1.62432	-1.86062	-1.99319	-3.50537	-2.59787	0.796148	-1.72918	-3.28475	-1.79452	-1.54043	-1.84805	-2.43873	-1.61197	-2.51474	-1.55269	-1.75958	-0.527914	-1.29267	0.578699	0.145967	0.437931
	1.79912	-0.915092	P17302	P17302	Gap junction alpha-1 protein	GJA1	14.9	16.2	20.2	13.4	4.2	13.4	20.2	3	3	4	3	1	4	4	TRUE	10	8	6	4	1	4	10	0.942316	-0.254553	-0.0422649	-3.37665	1.24451	1.20824	0.379171	0.767773	0.271156	1.22463	1.66725	1.06879	1.84041	0.628584	1.73273	0.762167	0.981901	0.71846	-0.646269	-0.0873775	0.801739
	0.765653	-0.477207	P17342	P17342	Atrial natriuretic peptide receptor 3	NPR3	7.2	7.2	10.7	12.2	2	6.1	12.2	3	3	5	6	2	3	6	TRUE	4	4	7	6	2	3	7	1.99813	1.83858	1.25656	2.03615	1.4273	1.55728	2.02793	2.45156	1.35625	1.4097	1.95465	0.969088	1.16106	1.37691	0.978365	1.65028	1.33359	1.44701	0.150324	-0.14765	1.05597
	0.267613	0.218063	P17480	P17480	Nucleolar transcription factor 1	UBTF	3.7	5.4	8.1	7.5	4.3	7.6	8.1	2	3	5	4	3	5	5	TRUE	3	4	6	4	4	5	6	0.296516	-1.14936	-0.844175	0.832584	-2.45961	-0.935965	-0.0664501	-1.00903	0.37772	-0.636375	-0.7358	-1.16515	0.228054	0.569555	-0.473207	1.08318	0.662046	-0.283463	-0.296143	0.0394974	0.600851
	0.0238592	0.060874	P17568	P17568	NADH dehydrogenase [ubiquinone] 1 beta subcomplex subunit 7	NDUFB7	0	0	0	8	7.3	14.6	14.6	0	0	0	2	1	2	2	TRUE	0	0	0	2	1	2	2	-1.35164	-0.393642	-0.596153	-0.688095	-1.28212	-0.82056	-2.81149	-1.67423	-1.32006	-3.40425	-2.4577	-1.18357	-5.38315	-2.43442	0.0396709	-0.707418	-2.70438	-1.1788	-2.44879	-2.32104	-3.0429
	0.577531	-0.356253	P17612	P17612	cAMP-dependent protein kinase catalytic subunit alpha	PRKACA	19.4	19.4	16.5	16	8	10	19.4	3	4	4	2	1	2	4	TRUE	6	6	5	4	2	4	6	2.16982	2.40118	2.69035	2.2833	2.4524	2.32374	2.06586	2.63748	2.56127	2.52704	2.15715	2.15527	1.37318	2.52478	3.03624	2.46359	2.83327	1.83148	2.02296	1.50558	1.81047
	0.791895	-0.59151	P17655	P17655	Calpain-2 catalytic subunit	CAPN2	19.9	13.1	25.6	10.4	0	6.7	25.6	10	7	14	5	0	3	14	TRUE	36	32	34	8	0	4	36	2.54677	2.30944	2.37756	2.31203	1.84493	2.56476	2.8064	2.31047	2.50355	2.17111	2.29216	2.35565	1.60648	3.0736	2.00455	1.40985	3.19946	2.53026	1.79481	1.0168	2.4543
	0.486521	1.14741	P17693	P17693	HLA class I histocompatibility antigen, alpha chain G	HLA-G	6.8	3.8	6.8	3.8	6.8	6.8	6.8	1	0	1	0	1	1	1	TRUE	2	0	2	0	1	1	2	0.656517	1.22054	0.40406	0.237951	0.25828	-0.557549	0.895838	0.793365	-3.38811	-0.977304	0.581419	-1.10074	-0.000362396	-0.00981903	-3.89433	-1.55154	-0.929113	-0.93499	0.770773	-4.40687	0.747118
	0.701489	-1.31677	P17706	P17706	Tyrosine-protein phosphatase non-receptor type 2	PTPN2	0	1.7	0	5.3	0	3.1	5.3	0	1	0	2	0	1	2	TRUE	0	1	0	2	0	1	2	-0.654402	-1.23604	-1.01208	-3.88326	-2.22649	-4.00158	-4.31649	-1.05055	-2.02575	-0.432724	-1.10516	-3.28634	-0.489027	-1.58497	-1.58894	-1.18077	-2.12924	-1.52689	-4.10508	-1.68504	-6.64896
	0.966862	0.847909	P17812	P17812	CTP synthase 1	CTPS1	17.9	21.7	19	4.7	1.2	7.8	21.7	5	7	8	2	1	3	8	TRUE	10	12	16	2	1	3	16	-0.215759	-1.06289	-0.554499	-0.400627	-2.02241	1.37787	0.486406	-1.4247	0.201664	-2.27547	-3.46504	-0.915874	0.303761	-1.23537	-0.861378	-1.10545	-1.80281	0.901665	-0.809694	0.305841	0.514215
	3.48226	-0.680507	P42892	P42892	Endothelin-converting enzyme 1	ECE1	32.5	28.8	32.6	5.8	5.3	6.9	32.6	16	15	17	4	3	4	17	TRUE	39	33	48	7	3	5	48	4.04733	3.46361	4.17183	3.73253	3.88014	4.17308	3.97949	3.82764	2.8669	3.99828	3.50873	3.32442	3.9971	4.13287	3.9365	4.24935	4.09494	3.61998	3.12555	3.20901	3.59588
	0.358959	0.119834	P17844	P17844	Probable ATP-dependent RNA helicase DDX5	DDX5	46.7	48	45.3	40.7	36.3	28.8	48	20	19	19	17	14	12	20	TRUE	66	65	64	33	24	22	66	5.7065	5.62136	6.08425	6.22555	6.39285	6.12797	5.53671	5.84892	5.9683	6.23811	5.94975	6.01179	6.4844	5.57828	6.08197	6.03445	6.34297	5.93308	6.50761	6.28253	6.12575
	0.834293	-0.926284	P17858	P17858	ATP-dependent 6-phosphofructokinase, liver type	PFKL	8.5	8.1	5.8	9	0	4.6	9	3	2	1	5	0	3	5	TRUE	3	4	1	5	0	4	5	0.785006	-0.281294	0.64567	0.814375	0.484695	0.807274	0.766756	0.23494	1.27698	0.920992	0.990789	0.548052	0.383329	1.29116	0.277441	0.419905	-0.835934	-0.525698	-0.519651	-1.07705	-2.23145
	1.79375	0.588654	P17987	P17987	T-complex protein 1 subunit alpha	TCP1	44.6	37.4	42.4	20	21	25.7	44.6	21	18	20	10	10	12	21	TRUE	48	45	48	10	11	14	48	3.07581	3.1633	3.37649	2.92458	2.99651	3.24826	3.605	3.18429	3.08579	1.89948	2.4384	2.59417	3.29905	2.89854	2.78768	2.51058	3.05882	3.03579	3.33071	3.69135	3.03309
	0.435191	-0.296014	P18031	P18031	Tyrosine-protein phosphatase non-receptor type 1	PTPN1	29.4	25.1	25.3	17.5	5.1	14	29.4	11	9	9	6	2	5	11	TRUE	25	19	18	7	2	5	25	1.00787	2.01335	1.34149	1.90061	0.562983	1.47815	2.47751	1.78888	2.16192	2.07109	1.38147	1.57705	2.7961	1.44383	1.25766	2.62478	2.32459	1.68437	2.2424	1.63677	1.07833
	0.00700638	0.0107619	P18074	P18074	TFIIH basal transcription factor complex helicase XPD subunit	ERCC2	5.3	5.3	2	0	0	0	5.3	2	2	1	0	0	0	2	TRUE	4	3	1	0	0	0	4	-1.25625	-1.91242	-0.959137	-0.64024	-1.9345	-2.694	-1.15402	-1.40911	-1.82281	-2.39937	-2.16033	-2.23615	-2.07137	-0.906986	-1.96348	-2.8543	-0.43714	-1.82487	-1.37958	-1.47167	-3.53534
+	1.74958	1.9023	Q13011	Q13011	Delta(3,5)-Delta(2,4)-dienoyl-CoA isomerase, mitochondrial	ECH1	4.9	7	4.9	3.4	0	0	7	1	2	1	1	0	0	2	TRUE	2	3	2	1	0	0	3	-3.14346	-2.30403	-2.46087	-2.35893	-2.52577	-2.41209	-1.4979	-3.61501	-2.245	-2.0771	-3.51003	-2.93955	-3.43645	-3.81493	-2.56879	-4.3955	-4.70189	-3.13538	-2.92642	-0.368	-3.20418
	0.652166	-0.608225	P18084	P18084	Integrin beta-5	ITGB5	3.1	2.9	1.8	5.6	0	2.3	5.6	2	2	1	4	0	1	4	TRUE	3	4	1	4	0	2	4	0.108561	0.509319	-1.1411	0.131733	0.461639	0.446224	-2.45112	-4.63507	-0.236073	0.407288	-0.0404224	-0.459293	0.0446892	1.14602	0.582226	0.21006	0.428509	0.429249	0.875996	0.187544	0.636936
	0.0163483	-0.0114555	P18085	P18085	ADP-ribosylation factor 4	ARF4	51.1	51.1	55.6	47.8	15.6	33.9	55.6	4	4	5	5	2	5	5	TRUE	25	16	39	9	3	8	39	3.82393	4.56404	3.51478	4.07982	4.75681	5.07303	5.14324	4.49755	4.79	4.43559	4.73316	4.51419	4.50378	4.98247	4.48725	4.40529	4.7152	4.15385	4.44308	3.93182	4.95679
	1.1903	0.341114	P18124	P18124	60S ribosomal protein L7	RPL7	54	54.4	53.6	49.2	46.4	49.6	54.4	21	20	21	16	13	17	21	TRUE	59	51	65	23	17	23	65	6.77897	6.57084	6.61248	6.88353	6.18338	6.60621	6.9032	6.15525	6.49981	6.63406	6.50087	6.23565	6.49501	6.50579	6.4347	6.61315	5.93719	6.26849	6.78429	6.15553	6.81402
	0.188247	0.111691	P18206	P18206	Vinculin	VCL	46.1	43.4	44.8	17	19.4	21.2	46.1	43	41	42	15	17	20	43	TRUE	126	124	132	21	19	22	132	5.20999	4.53663	4.60268	5.43935	5.78395	5.48704	5.8543	4.79951	4.46742	4.53033	4.58537	5.14498	5.39828	5.23426	4.71284	5.05863	4.78838	4.25427	5.34126	5.52236	5.29772
	0.643137	-0.48074	P18583	P18583	Protein SON	SON	7.3	7.8	8.8	0.9	1.1	1.4	8.8	9	11	12	1	2	2	12	TRUE	11	17	17	2	2	2	17	-1.17407	-0.360437	-1.56936	-2.72174	-0.351858	0.4618	-2.29479	0.244236	-0.540964	-3.01916	-2.82711	-0.238935	0.368214	-0.237383	-0.226421	-0.866905	0.844879	0.49292	-0.91946	0.0113029	-0.080246
	0.555066	0.885551	P18615	P18615	Negative elongation factor E	NELFE	11.8	11.8	18.4	0	9.7	0	18.4	3	3	5	0	2	0	5	TRUE	4	5	7	0	3	0	7	-0.139549	-0.564699	-5.98118	-4.64474	-0.34034	-1.81514	-4.45724	-4.44971	-2.17461	0.704615	0.00241089	-0.592695	-1.73832	-0.507587	0.071949	-3.73639	-1.10638	-3.04505	-0.223536	-1.24127	0.261726
	0.205106	0.0751155	P18621	P18621	60S ribosomal protein L17	RPL17	43.5	44	43.5	49.5	52.7	48.4	52.7	8	9	8	10	9	7	10	TRUE	24	27	33	18	10	8	33	5.50031	5.19807	5.63071	5.63625	6.08769	5.60715	5.09304	5.48035	5.8913	6.07482	5.57526	5.59188	5.38316	5.44896	5.69992	5.36221	5.99906	5.1074	5.414	5.63934	5.60241
+	2.08113	1.72113	O43324	O43324	Eukaryotic translation elongation factor 1 epsilon-1	EEF1E1	43.1	25.3	37.4	6.3	0	6.3	43.1	6	3	5	1	0	1	6	TRUE	9	6	11	0	0	1	11	-0.588781	-0.0518074	-0.74	-0.762892	-1.42682	-1.1559	0.119646	-0.917768	-0.960373	-0.827305	-2.06356	-1.47749	0.0130768	-1.76605	-0.890993	-2.55183	-2.63433	-0.408613	0.915545	-0.625305	-0.230499
	0.119656	-0.160151	P18754	P18754	Regulator of chromosome condensation	RCC1	31.8	36.8	24.2	31.1	7.6	14.5	36.8	9	10	9	9	2	4	10	TRUE	14	25	16	9	3	3	25	2.00977	1.16437	2.41151	1.9306	3.34503	2.33816	1.5726	1.76893	1.90607	0.727419	2.1114	2.38728	2.47765	0.767702	3.29339	3.2348	2.53624	2.83076	2.509	3.21688	2.41448
	3.36637	-0.699596	Q15029	Q15029	116 kDa U5 small nuclear ribonucleoprotein component	EFTUD2	37.8	36.2	35.7	12.3	9.9	6.8	37.8	27	27	25	8	6	4	27	TRUE	51	59	50	10	7	4	59	4.24631	4.15269	4.07166	3.91661	3.37855	4.13184	3.74049	3.7164	3.91017	3.37648	3.33447	4.04504	3.96321	4.16356	3.75492	4.27445	4.30268	4.00564	3.33869	3.53091	3.43374
	0.317828	0.223996	P19022;P55283	P19022	Cadherin-2	CDH2	27.3	24.5	30	19.6	11.1	13.5	30	13	13	15	11	7	8	15	TRUE	31	34	35	12	8	8	35	4.65865	4.13204	4.07311	3.43444	3.66314	4.36543	4.39793	3.98874	3.82256	4.58316	4.1757	4.27503	3.98796	4.05011	4.50439	3.28611	3.31671	4.157	3.64289	3.79564	3.94475
	0.498876	0.868025	P19174	P19174	1-phosphatidylinositol 4,5-bisphosphate phosphodiesterase gamma-1	PLCG1	1.9	1.2	5.1	0	0	0	5.1	2	1	4	0	0	0	4	TRUE	3	2	5	0	0	0	5	-2.11912	-1.44879	-0.936508	-3.29519	-1.86349	-3.28746	-1.68039	-0.866804	-1.53078	-3.4844	-3.07861	-2.16908	-6.19882	-2.24243	-1.18526	-2.73139	-1.4914	-1.77205	-1.9968	-3.02466	-1.78291
	0.595568	1.73253	P19256	P19256	Lymphocyte function-associated antigen 3	CD58	4	4	4	3.2	3.2	7.2	7.2	1	1	1	1	1	2	2	TRUE	3	2	1	1	1	2	3	-5.85261	0.433222	0.507812	-0.620316	-1.10972	-2.07367	0.346184	0.494488	0.172405	-0.261959	0.325972	-3.56435	-6.74833	0.139265	-6.24396	0.62624	-0.338823	-0.238972	0.695946	0.157862	0.207642
	0.583665	0.441278	P19338	P19338	Nucleolin	NCL	22.8	25.8	24.8	12.5	12.1	16.5	25.8	16	19	17	8	8	10	19	TRUE	64	63	58	10	11	13	64	4.86369	4.67043	3.86278	3.60031	3.02812	3.32599	3.93257	3.61789	4.38418	2.76907	3.47463	3.65455	2.7782	4.53912	3.73129	4.62163	4.82079	4.42234	4.46295	4.66161	4.68045
	0.814614	-0.49596	P19367	P19367	Hexokinase-1	HK1	21.9	22.9	23.4	18	9.5	6.1	23.4	15	15	15	10	6	5	15	TRUE	35	27	32	19	9	5	35	3.90071	3.74277	3.54082	3.16431	2.98988	4.00519	3.71929	3.12615	3.91397	3.37667	3.66488	3.50606	3.04208	4.2122	3.13641	3.81304	4.23706	3.8742	3.24597	2.883	3.66551
	0.934401	1.14275	P19438	P19438	Tumor necrosis factor receptor superfamily member 1A;Tumor necrosis factor receptor superfamily member 1A, membrane form;Tumor necrosis factor-binding protein 1	TNFRSF1A	13	6.6	13	0	0	0	13	2	1	2	0	0	0	2	TRUE	3	3	3	0	0	0	3	-3.40109	-3.62774	-1.49513	-1.27738	-3.18916	-3.39351	-1.27163	-1.40309	-1.58619	-2.27492	-5.34346	-1.87793	-2.00199	-1.63835	-2.98395	-1.00863	-3.65339	-3.17002	-1.38303	-3.31208	-1.68256
	0.0407084	0.0614443	P19447	P19447	TFIIH basal transcription factor complex helicase XPB subunit	ERCC3	2.4	3.5	3.6	2.7	2.7	2.7	3.6	2	1	2	2	2	2	2	TRUE	2	1	2	3	2	2	3	-1.03925	-2.15205	1.14954	-0.3888	-0.610455	-0.627144	-1.65883	-1.09921	-1.18005	0.524357	0.107191	-1.70612	-0.447741	-2.52355	-1.67281	-0.855589	-1.23376	-1.29512	-1.98815	-1.49557	0.87311
	0.789723	1.14067	P19525	P19525	Interferon-induced, double-stranded RNA-activated protein kinase	EIF2AK2	6.4	13.8	8.3	5.1	7.4	2.4	13.8	3	7	4	2	3	1	7	TRUE	5	11	5	2	3	1	11	0.178123	-0.366226	-1.20194	-0.592968	-0.00695229	-0.181068	-0.266253	0.00476456	-3.61821	-1.74288	-0.20454	0.576775	-2.97008	-2.20541	-1.53539	0.172071	-1.29836	-0.706776	-0.157137	1.90495	0.683159
	0.248692	-0.31862	P19634	P19634	Sodium/hydrogen exchanger 1	SLC9A1	2	2	5.5	3.4	0	1.6	5.5	1	1	2	2	0	1	2	TRUE	1	1	3	2	0	1	3	-2.15825	-0.496096	-0.496716	-0.344166	-2.21008	0.131618	-1.67814	-2.21641	-2.32916	-2.79382	-1.91358	-1.02548	-0.746498	-0.782743	-3.24358	-1.84937	-1.37396	-3.04951	-2.42714	-2.47604	-1.91407
	0.405909	-0.260121	P19784	P19784	Casein kinase II subunit alpha	CSNK2A2	40.3	33.7	43.7	34.3	9.7	14.3	43.7	9	7	10	8	2	4	10	TRUE	12	12	14	9	3	4	14	2.67323	2.8326	2.46072	2.62005	2.86385	2.63441	2.2544	2.70458	2.73382	2.78275	2.91378	2.899	3.23716	2.46894	2.30938	2.71047	2.42529	2.33319	2.45375	1.39198	2.83073
	1.53378	-0.746072	P20020;Q01814	P20020	Plasma membrane calcium-transporting ATPase 1	ATP2B1	22.9	23.2	24.6	17.1	10.7	13.5	24.6	12	13	12	8	4	5	13	TRUE	32	18	28	8	4	7	32	3.48271	2.55319	3.24712	3.1234	2.37545	2.31996	3.1327	3.01016	2.37248	3.46223	2.99291	2.92867	2.96344	3.20706	3.10685	2.90786	3.65386	2.05496	2.18433	1.70817	2.24407
+	2.94627	3.35965	P47813;O14602	P47813;O14602	Eukaryotic translation initiation factor 1A, X-chromosomal;Eukaryotic translation initiation factor 1A, Y-chromosomal	EIF1AX;EIF1AY	6.9	6.9	6.9	0	4.9	0	6.9	1	1	1	0	1	0	1	TRUE	2	2	2	0	1	0	2	-3.92954	-3.2635	-2.9747	-3.73139	-3.51719	-4.17351	-0.652033	-4.73502	-5.05541	-3.89784	-4.23668	-3.60182	-5.90345	-7.09959	-5.56724	-3.72355	-3.21807	-3.40031	-1.53265	-0.288818	-0.651651
	0.873697	0.724868	P20073	P20073	Annexin A7	ANXA7	11.7	5.3	17.2	10	12.1	13.9	17.2	4	2	6	4	5	7	7	TRUE	5	4	10	5	6	7	10	1.05171	1.30011	1.71604	1.36118	0.964689	0.218279	1.79021	1.03374	0.995205	0.842016	1.03826	0.41123	1.26862	0.787802	2.20473	1.43213	0.814062	0.865116	1.51242	1.27221	1.54482
	0.308532	-0.74001	P20248	P20248	Cyclin-A2	CCNA2	13	3.7	3.7	3.5	1.9	4.2	13	3	1	1	1	1	2	3	TRUE	7	1	2	1	1	2	7	-0.343102	-0.829029	-0.282965	1.08321	-2.76506	0.830843	-1.7464	-1.1401	-1.52422	-1.62239	-0.801435	-1.66595	-0.814228	-1.00274	0.0877838	-4.6306	-1.50335	1.37899	-0.323874	-3.60123	-3.29225
	0.241007	0.462269	P20290	P20290	Transcription factor BTF3	BTF3	13.6	25.7	12.1	12.1	8.7	3.9	25.7	1	2	1	1	2	1	2	TRUE	4	5	3	1	2	2	5	-2.58088	-2.63586	-1.47729	-1.29841	-1.3082	-2.64667	-2.84396	-1.41448	0.492147	-1.38645	0.198177	-2.19453	-2.4146	-1.24294	-1.29637	-3.91777	-1.13267	-4.50994	-2.70764	-0.986666	-3.68911
	0.464932	0.889345	P20336	P20336	Ras-related protein Rab-3A	RAB3A	6.8	0	6.8	6.8	6.8	6.8	6.8	1	0	1	1	1	1	1	TRUE	2	0	1	1	2	1	2	-0.623316	0.213665	-0.841124	-1.2846	-0.729572	-1.10202	-2.71105	-0.680407	-5.64581	-0.364861	-4.18255	-1.18516	-1.21006	-1.03531	-4.5756	-0.942579	-0.119183	-4.62758	-0.802179	-2.84785	-0.788368
	0.22687	0.558705	P20337	P20337	Ras-related protein Rab-3B	RAB3B	7.3	0	7.3	3.2	0	0	7.3	1	0	1	1	0	0	1	TRUE	1	0	1	1	0	0	1	-0.731186	-0.759064	-0.773048	0.210152	-3.67124	-1.69754	-1.93643	-1.05204	-0.791756	-2.15558	-3.86576	-3.31443	-2.19782	-1.93961	-1.96419	-3.88674	-3.183	-3.04139	-5.00227	-3.3891	-4.26028
	0.705072	0.947657	P20338	P20338	Ras-related protein Rab-4A	RAB4A	6	6	6	0	0	0	6	1	1	1	0	0	0	1	TRUE	2	3	3	0	0	0	3	-6.29818	-1.01879	-2.05581	-0.856291	-2.2659	-2.66383	-1.50674	-1.87712	-2.30859	-2.30953	-3.67396	-1.6045	-1.19386	-1.44202	-1.02586	-1.08941	-4.02112	-3.95241	-1.62584	-1.58009	-2.31433
	1.2047	0.58759	P20339	P20339	Ras-related protein Rab-5A	RAB5A	43.3	48.4	48.4	38.6	38.6	45.1	48.4	4	5	5	3	3	4	5	TRUE	7	11	10	5	4	3	11	2.12603	2.29461	1.64491	1.63673	2.25681	2.08954	2.044	1.92044	1.57101	1.7528	1.9845	0.939926	1.24705	1.77949	1.85559	1.25055	1.07284	1.74046	1.2714	1.86415	1.79249
	0.928767	-0.603243	P20340;Q14964	P20340	Ras-related protein Rab-6A	RAB6A	45.2	34.6	39.4	39.4	39.9	43.3	45.2	4	3	3	3	3	3	4	TRUE	25	23	26	14	10	12	26	4.61244	4.78302	5.04997	4.75256	5.4252	5.72562	5.18914	4.73326	4.85962	4.99987	4.01902	4.69496	4.96753	5.05846	4.9516	5.01066	5.24928	4.83256	4.38148	4.08163	4.63033
	0.0678048	0.109066	P20585	P20585	DNA mismatch repair protein Msh3	MSH3	1.1	3.2	0	1.8	0	2.1	3.2	1	2	0	2	0	2	2	TRUE	1	2	0	2	0	2	2	-0.857464	-3.36778	-4.60551	-2.24248	-1.26029	-2.84383	-1.72521	-2.56108	-0.573446	-3.47082	-2.31821	-1.29637	-3.20992	-1.25419	-3.19203	-2.27196	-0.966616	-1.39155	-2.12551	-0.8964	-3.29126
	0.142196	-0.17667	P20618	P20618	Proteasome subunit beta type-1	PSMB1	40.2	44	32.4	27	27	12.9	44	7	8	6	4	4	2	8	TRUE	20	18	18	6	7	2	20	2.94813	2.41086	2.85734	3.08182	1.89082	3.19103	2.87241	2.52134	2.52163	2.88313	2.89597	2.64231	3.30286	3.11159	3.03826	2.94116	3.27114	2.00262	2.9231	2.79487	2.83352
	0.045057	0.0683813	P20645	P20645	Cation-dependent mannose-6-phosphate receptor	M6PR	25.3	14.8	25.3	24.2	5.1	15.9	25.3	6	3	6	6	1	4	6	TRUE	10	8	14	9	1	5	14	1.45546	3.19052	2.36622	4.10009	2.18959	2.52155	2.44971	3.41556	3.29454	3.15281	1.44202	3.13248	2.765	3.55931	1.81252	2.57738	2.19594	2.90302	3.03983	0.948606	3.31741
	0.784021	1.81215	P20674	P20674	Cytochrome c oxidase subunit 5A, mitochondrial	COX5A	11.3	22	0	0	0	0	22	1	4	0	0	0	0	4	TRUE	1	6	0	0	0	0	6	-1.94871	-1.24293	-2.86045	-3.85218	-2.76783	-1.2961	-1.1768	-3.25154	-1.48631	-3.18585	-3.30471	-2.57795	-7.84446	-3.74872	-1.69365	-3.57322	-2.79704	-4.25925	-2.54055	0.0391502	-5.01029
	1.60709	0.54177	P20700	P20700	Lamin-B1	LMNB1	53.6	52	56.1	25.3	19.3	17.9	56.1	28	27	30	11	8	9	30	TRUE	65	80	69	12	10	9	80	3.42492	3.26342	3.75745	3.17005	1.81917	5.32612	3.45468	3.57105	3.54377	2.80122	2.66651	3.58882	4.14256	3.21867	3.44116	3.8852	3.33312	3.84117	4.03743	4.22814	4.68218
	1.03588	1.29582	P20908	P20908	Collagen alpha-1(V) chain	COL5A1	4.8	4.9	5.8	0.7	1.9	1.4	5.8	5	5	5	1	2	2	5	TRUE	6	11	8	2	2	4	11	-0.617773	-1.09576	-6.66285	-3.42032	-1.88478	-1.61652	-0.254126	-0.507256	-0.741226	-2.0257	-1.47026	-0.582016	-2.38209	-2.23104	-0.188198	0.370066	-1.14266	0.0341339	0.824932	1.64464	0.101198
	0.180102	-0.445994	P20936	P20936	Ras GTPase-activating protein 1	RASA1	0	0	1.1	3.6	0	2.4	3.6	0	0	1	3	0	2	3	TRUE	0	0	1	3	0	2	3	-1.01829	-4.05351	-2.58882	-1.91556	-2.19137	-4.30477	-1.57629	-3.92123	-2.39591	-1.13285	-3.16432	-1.61049	-2.26318	-1.15751	-2.39473	-2.45601	-1.06151	-5.70272	-4.49566	-5.13643	-2.13471
	0.532666	0.63458	P21127;Q9UQ88	P21127;Q9UQ88	Cyclin-dependent kinase 11B;Cyclin-dependent kinase 11A	CDK11B;CDK11A	3.3	2.5	4.5	0	0	0	4.5	2	2	3	0	0	0	3	TRUE	3	3	3	0	0	0	3	-1.68621	-4.4495	-1.55257	-3.73786	1.05766	-3.27855	-1.68893	-3.67358	-3.3623	-2.98445	-2.88925	-2.70593	-0.939636	-1.82022	-0.869078	-2.51659	-3.42393	-3.48476	-2.35826	-1.76863	-2.2459
	0.467227	-0.48332	P21266	P21266	Glutathione S-transferase Mu 3	GSTM3	17.3	13.3	28	10.2	6.2	10.2	28	3	3	6	2	1	2	6	TRUE	7	4	8	2	1	3	8	1.58923	2.12686	2.01977	2.12828	1.25212	1.0351	1.44241	-1.45504	1.7025	1.07317	1.14684	1.0308	0.74164	1.41763	1.59093	-0.168016	1.42072	1.21539	1.63581	-0.687201	0.232018
	1.11253	0.771576	P21283	P21283	V-type proton ATPase subunit C 1	ATP6V1C1	11.5	14.1	9.7	5.2	0	2.1	14.1	5	6	4	2	0	1	6	TRUE	12	13	7	2	0	1	13	1.57018	-0.16699	-0.140251	-0.168461	0.3643	0.367863	1.06399	0.598969	0.373438	1.54681	-0.0893936	1.13623	-1.19798	0.0473289	0.158134	-0.0759182	-1.12093	0.273981	0.688566	0.977655	-0.280787
+	2.19728	1.13231	P20042	P20042	Eukaryotic translation initiation factor 2 subunit 2	EIF2S2	38.7	45.6	45.3	24	27.3	34.2	45.6	12	16	15	7	7	9	16	TRUE	22	29	27	9	8	13	29	3.16805	2.23302	2.25745	0.689671	1.89144	2.22451	3.04094	2.1836	1.90503	1.39644	2.44328	2.34288	2.71549	1.19861	1.72083	2.18638	3.02821	2.49508	2.66215	3.66991	3.42045
	0.795727	0.154055	P21333	P21333	Filamin-A	FLNA	60.4	60.1	61.2	58.6	54.3	50.4	61.2	109	109	110	105	95	89	110	TRUE	533	560	587	176	146	144	587	10.6387	10.3988	10.484	10.787	10.5127	10.537	10.6714	10.4078	10.3204	10.3598	10.3019	10.1866	10.5154	10.6573	10.4641	10.2299	10.3708	10.0617	10.4295	10.3917	10.5655
	0.684752	0.899227	P21359	P21359	Neurofibromin;Neurofibromin truncated	NF1	0	0	0.3	0	0	0	0.3	0	0	1	0	0	0	1	FALSE	0	0	1	0	0	0	1	-1.74525	-4.17486	-4.59057	-2.25464	-3.01489	-4.48457	-1.03361	-4.70658	-2.99552	-3.1411	-2.44058	-4.41436	-2.59974	-1.39251	-2.2553	-2.2251	-2.76045	-4.2914	-3.39755	-2.9249	-1.42101
	0.212052	0.413154	P21397	P21397	Amine oxidase [flavin-containing] A	MAOA	0	4	0	0	0	0	4	0	2	0	0	0	0	2	TRUE	0	2	0	0	0	0	2	-4.23441	-1.66176	-1.79914	0.21768	-3.18888	-1.17495	-1.36203	0.555729	-5.39629	-1.65031	-1.12463	-2.84487	-4.00319	-1.87566	-0.561163	-2.36591	-4.88227	-4.69736	-3.58632	-2.4482	-3.91031
	0.290719	0.230998	P21399	P21399	Cytoplasmic aconitate hydratase	ACO1	19.3	21.6	17.5	3	3.4	3.5	21.6	13	15	11	2	2	2	15	TRUE	23	20	20	2	2	3	23	-0.0689087	-0.596478	-0.104845	-0.85968	0.332846	0.0490246	0.395794	0.45141	0.147602	-0.815062	-0.149961	0.0390644	0.293274	0.490158	0.28871	-1.33071	0.561201	0.338352	0.822134	0.22471	0.640604
	1.11752	-1.21994	P21589	P21589	5-nucleotidase	NT5E	14.8	7.1	6.6	4.4	0	0	14.8	6	3	3	2	0	0	6	TRUE	9	6	7	5	0	0	9	0.124218	-0.477026	0.475533	-1.52422	-1.36926	0.551462	0.334133	0.154242	-0.415331	0.375834	1.92328	-0.307377	0.287325	0.0217133	-0.104233	-1.23293	0.221563	0.22637	-0.423098	-1.59033	-2.38338
	1.4409	0.660686	P21796	P21796	Voltage-dependent anion-selective channel protein 1	VDAC1	37.8	45.9	38.5	59	44.9	49.1	59	10	11	9	13	10	11	13	TRUE	18	35	29	20	13	17	35	4.86199	4.59284	4.76107	4.6635	4.55657	4.73413	4.8329	4.346	4.49417	4.48457	3.71203	4.18643	4.07981	4.17454	5.36865	4.37495	4.42872	4.59226	4.70153	5.21305	4.53983
	0.167178	-0.307212	P21926	P21926	CD9 antigen	CD9	7.5	9.6	9.6	7	4.4	4.4	9.6	3	4	3	2	1	2	4	TRUE	6	7	5	2	1	2	7	1.92056	2.80304	2.79373	3.77028	-2.18975	-1.73685	0.850325	2.29885	2.61106	3.3266	3.44266	4.12462	0.303762	3.0784	2.30482	3.42646	1.36391	0.40527	1.32748	0.654108	0.420906
	1.52572	-1.21667	P21964	P21964	Catechol O-methyltransferase	COMT	46.5	25.8	41	29.9	9.6	6.3	46.5	9	6	9	6	2	1	9	TRUE	15	15	15	6	3	1	15	4.1689	3.03567	4.08147	4.06532	4.15064	3.77402	3.81187	3.77853	3.66201	4.71052	4.02209	3.07672	2.98838	3.99623	3.20608	3.95703	4.42251	2.6857	2.36401	1.35027	3.24857
	0.0449978	-0.0608727	P21980	P21980	Protein-glutamine gamma-glutamyltransferase 2	TGM2	11.2	11.5	11.8	6.1	2.2	2.9	11.8	6	7	7	3	1	2	7	TRUE	11	12	11	3	1	2	12	1.04276	0.898966	0.861685	1.9664	0.771679	0.823357	2.13242	1.62252	2.28737	1.55057	1.48127	1.4486	-0.166454	0.246618	0.376865	0.777254	1.6893	0.742115	0.71623	0.930662	0.861202
	0.126724	0.213176	P22033	P22033	Methylmalonyl-CoA mutase, mitochondrial	MUT	9.2	12.1	10.1	4.3	1.1	0	12.1	5	7	6	2	1	0	7	TRUE	6	10	10	2	1	0	10	-6.71441	-1.47467	-1.1538	-1.98341	-1.85818	-1.36025	-1.15243	-0.700735	-1.26237	-3.57566	-0.53513	-0.965292	-0.981791	-1.2433	-1.06146	-3.61452	0.250319	0.239899	-0.4223	0.140636	-0.627155
	1.48993	-0.81517	P22059	P22059	Oxysterol-binding protein 1	OSBP	18.8	8.8	15.1	5.2	0	1.5	18.8	8	6	9	3	0	1	9	TRUE	13	7	14	4	0	1	14	0.645063	0.928484	-0.00958443	-0.104046	0.945206	0.941618	1.01058	0.636395	-0.267658	1.27707	0.393501	0.179903	0.510551	1.01683	1.42978	-0.119896	0.864086	0.515736	0.155294	-0.930086	0.486816
	0.710946	-0.177854	P22087	P22087	rRNA 2-O-methyltransferase fibrillarin	FBL	38.9	34.9	34.9	35.2	19.3	21.8	38.9	7	6	6	9	5	6	9	TRUE	29	19	18	14	6	6	29	4.38595	4.11204	3.88229	4.38954	4.17283	4.31572	3.92466	3.35904	4.01594	4.45661	3.20128	4.02299	4.42052	4.01158	4.25747	4.58164	4.02077	4.13219	4.15993	3.77152	4.0318
	1.0894	0.711602	P22102	P22102	Trifunctional purine biosynthetic protein adenosine-3;Phosphoribosylamine--glycine ligase;Phosphoribosylformylglycinamidine cyclo-ligase;Phosphoribosylglycinamide formyltransferase	GART	15.9	17.7	17.4	5.2	1.6	3.1	17.7	11	12	12	3	1	2	12	TRUE	23	19	24	3	1	2	24	0.596498	-0.574812	-0.314747	-0.796303	-0.567289	-0.474548	0.609177	-0.154762	0.190317	-0.818275	-0.0817089	0.113546	-0.181206	-0.389446	0.359465	-0.426634	-0.352806	-1.42619	0.462177	0.219591	0.0841198
	1.28523	0.515722	P22234	P22234	Multifunctional protein ADE2;Phosphoribosylaminoimidazole-succinocarboxamide synthase;Phosphoribosylaminoimidazole carboxylase	PAICS	23.1	21.2	30.6	27.1	19.3	25.6	30.6	10	9	11	11	9	10	11	TRUE	35	38	32	13	9	12	38	4.03832	3.80221	4.26158	3.83791	4.33375	3.5914	4.40403	3.93563	3.80425	3.36669	3.91825	3.64927	3.91319	3.39115	4.02041	3.47586	3.81894	3.28708	4.0302	3.61165	3.91807
	0.815593	1.3781	P22307	P22307	Non-specific lipid-transfer protein	SCP2	2	0	0	0	0	0	2	1	0	0	0	0	0	1	FALSE	1	0	0	0	0	0	1	-2.36806	-2.69263	-4.53702	-3.94068	-4.27795	-3.42027	-3.77708	-3.47499	-1.31444	-4.2451	-3.82286	-4.52771	-6.39165	-3.77654	-2.2581	-4.16578	-3.50509	-5.15113	-3.1882	-5.49882	-3.48472
	0.637603	0.20845	P22314	P22314	Ubiquitin-like modifier-activating enzyme 1	UBA1	40.8	38.7	39.4	20.1	13.9	13.4	40.8	31	30	33	15	12	12	33	TRUE	89	82	94	15	13	14	94	5.44722	4.79237	4.92199	4.91843	4.86914	4.62815	5.15897	5.01217	4.80381	4.63301	4.84547	4.39257	5.24103	4.79852	4.96785	4.82104	5.14149	4.27749	4.97142	4.93085	5.16568
	1.11708	0.606453	P22392;O60361	P22392;O60361	Nucleoside diphosphate kinase B;Putative nucleoside diphosphate kinase	NME2;NME2P1	47.4	46.7	69.7	17.8	28.3	36.8	69.7	3	2	5	1	2	1	5	TRUE	15	16	15	4	4	6	16	3.47357	3.82691	3.89231	3.20396	3.48005	3.69104	3.92692	3.34366	3.91899	3.80649	3.57067	3.38724	3.23982	3.31489	4.56755	3.60372	3.47869	3.30721	3.98817	4.27154	4.07527
+	1.37466	1.45846	O00303	O00303	Eukaryotic translation initiation factor 3 subunit F	EIF3F	23.5	18.8	18.8	0	5.3	8.7	23.5	5	4	4	0	2	3	5	TRUE	7	6	5	0	2	3	7	-0.0411053	-0.978355	-2.01883	-0.037653	-1.2715	-2.22049	-0.511492	-0.884575	-2.07224	-3.3786	-0.75378	-1.04277	-4.60632	-1.15735	-0.162102	-2.2894	-1.32346	-1.41852	-0.215759	-0.464142	-0.42041
	0.807911	-0.616757	P22670	P22670	MHC class II regulatory factor RFX1	RFX1	2.3	2.9	8.6	5.2	1.1	7.4	8.6	1	1	3	2	1	3	3	TRUE	1	1	4	4	1	6	6	-0.0416622	-3.20245	-0.174698	-0.146141	-0.711739	-1.2988	-0.305117	-0.210926	-0.589979	0.0388145	0.114428	0.185091	-0.369133	-0.0163746	-0.423223	-0.444935	-0.102182	-0.178852	-1.66683	-1.40617	0.272043
	0.252974	-0.174783	P22694	P22694	cAMP-dependent protein kinase catalytic subunit beta	PRKACB	24.8	21.4	21.9	13.1	5.1	9.7	24.8	5	4	5	2	1	3	5	TRUE	14	11	14	6	2	3	14	2.27345	2.32009	3.18925	2.75837	2.60992	3.08589	2.41099	1.98525	1.62311	2.96199	2.70159	0.857182	1.82668	2.65221	1.89668	2.43465	1.86116	1.2909	1.85466	1.49151	1.76485
	0.737411	0.577429	P22695	P22695	Cytochrome b-c1 complex subunit 2, mitochondrial	UQCRC2	39.5	37.7	35.1	21.4	19.4	15.9	39.5	13	11	12	6	6	5	13	TRUE	25	24	22	8	6	5	25	2.19859	2.09093	1.20505	2.5826	1.20876	1.17802	1.60779	1.37202	2.07151	1.45461	0.938475	0.928959	1.68925	1.22926	3.29983	2.02565	2.68252	1.55729	2.48935	2.69192	2.08484
	0.720487	1.57319	P22830	P22830	Ferrochelatase, mitochondrial	FECH	3.1	5.4	3.1	3.5	1.7	5.9	5.9	1	2	1	1	1	2	2	TRUE	2	2	1	1	1	2	2	-1.00523	0.305643	-5.14785	-2.95349	-2.26774	-2.54011	-4.47454	-4.2115	-3.65937	-4.87331	-3.7638	-1.17941	-0.626183	-5.34834	-5.50421	-0.534834	-1.59189	-0.510397	0.379622	0.0428181	-0.558691
	0.0685735	0.125481	P23142	P23142	Fibulin-1	FBLN1	0	2.4	2.4	0	0	0	2.4	0	1	1	0	0	0	1	FALSE	0	2	1	0	0	0	2	-6.07013	-2.96549	-2.02705	-3.86957	-3.52121	-2.98554	-5.03146	-3.71734	-4.43289	-2.73782	-5.3672	-2.68644	-2.52147	-3.71389	-1.24311	-3.51575	-2.3992	-5.32474	-3.9138	-2.51378	-4.0108
	0.276691	0.199122	P23229	P23229	Integrin alpha-6;Integrin alpha-6 heavy chain;Integrin alpha-6 light chain;Processed integrin alpha-6	ITGA6	3.4	8.9	3.6	1.4	0	0.8	8.9	4	9	4	2	0	1	9	TRUE	8	11	8	2	0	2	11	0.465837	-0.219873	-0.0888519	2.11924	0.255327	0.558167	0.168468	1.39943	-0.159697	0.0237007	-0.990488	1.10646	0.330086	0.17762	-0.153561	-0.0759163	-0.948267	0.600924	-0.0735626	1.18256	-0.113405
+	3.75156	2.41343	O75821	O75821	Eukaryotic translation initiation factor 3 subunit G	EIF3G	19.1	21.6	21.6	0	0	0	21.6	4	5	5	0	0	0	5	TRUE	9	8	7	0	0	0	9	-2.16278	-2.83991	-2.08617	-2.31634	-2.91448	-1.61119	-1.35639	-1.17311	-2.25812	-1.23335	-0.328354	-2.12581	-1.94866	-1.99964	-2.78407	-2.85459	-1.95751	-3.55912	-0.356441	0.941298	-0.12804
	0.683663	0.6782	P23258;Q9NRH3	P23258;Q9NRH3	Tubulin gamma-1 chain;Tubulin gamma-2 chain	TUBG1;TUBG2	24.4	29.3	24.8	15.7	22.8	9.5	29.3	7	7	7	6	6	3	7	TRUE	11	15	11	6	6	4	15	1.62658	0.937515	1.55531	1.09709	0.930149	3.03827	1.79501	0.8001	0.489826	0.907156	0.848967	0.421894	1.27982	1.02542	2.62212	0.0487919	1.63495	0.120964	1.25744	1.65416	1.22279
	0.849626	0.368885	P23284	P23284	Peptidyl-prolyl cis-trans isomerase B	PPIB	60.2	56.5	53.2	47.2	44	40.3	60.2	15	15	14	11	9	9	15	TRUE	56	50	51	18	17	15	56	6.30625	6.45701	6.18022	5.63071	5.67466	5.84932	6.19837	5.87724	5.80459	6.22792	6.01157	5.57273	5.89927	5.81481	6.88707	6.0448	6.04611	5.90191	6.34919	6.23053	6.18205
	0.325735	0.546037	P23368	P23368	NAD-dependent malic enzyme, mitochondrial	ME2	13	12	9.9	3.1	8.4	1.4	13	7	6	5	2	4	1	7	TRUE	7	9	8	2	4	1	9	-1.00881	0.539879	0.506544	0.807219	-0.0318356	-1.79866	-0.0253582	-1.04163	-1.5188	-0.102823	-2.5083	2.96103	0.265873	-0.0291958	0.48164	-3.49103	1.34109	0.781298	0.829334	0.639454	0.119047
+	1.89318	1.66102	O15372	O15372	Eukaryotic translation initiation factor 3 subunit H	EIF3H	13.4	10.8	11.9	5.4	5.4	5.4	13.4	4	3	4	1	1	1	4	TRUE	6	5	5	1	1	1	6	-0.0166512	-1.05564	-1.29066	-1.45104	-2.27545	-0.190851	-0.502064	-2.34657	-2.54153	-2.69187	-3.6711	-0.755167	-0.895954	-0.712416	-1.14127	-3.81677	-0.921003	-0.546618	0.225149	-0.395576	-0.102842
	0.271156	0.134682	P23396	P23396	40S ribosomal protein S3	RPS3	67.5	61.7	75.3	59.7	44	48.1	75.3	17	16	19	15	11	13	19	TRUE	51	36	55	25	15	19	55	7.13226	6.73438	6.81053	6.8597	7.22824	7.07377	6.65954	6.56686	6.63415	7.30262	6.53462	6.47238	6.69727	6.80021	6.69894	6.45387	6.52603	6.20281	6.70666	5.77628	7.01745
	0.554301	1.17487	P23443	P23443	Ribosomal protein S6 kinase beta-1	RPS6KB1	3.4	0	4.8	3.4	0	0	4.8	1	0	2	1	0	0	2	TRUE	1	0	2	1	0	0	2	-1.08244	-1.42179	-5.54996	-0.631727	-2.09059	-3.1575	-0.719978	-1.32813	-4.94782	-1.67871	-1.52798	-1.82952	-1.52797	-6.16841	-1.90356	-5.32313	-1.14598	-2.10431	-1.13838	-3.73606	0.109329
	0.602647	-0.98669	P23458	P23458	Tyrosine-protein kinase JAK1	JAK1	3.8	4.8	0.8	4.4	1.3	2.3	4.8	3	4	0	4	1	2	4	TRUE	4	4	1	4	1	2	4	-1.30394	2.1068	-1.68871	0.672897	0.83005	0.272558	-0.433184	-0.49161	-1.80314	0.332952	0.685621	0.267727	0.0474396	1.56147	-0.503479	0.827005	-2.29951	-0.590837	-0.87026	0.969425	-3.21852
	0.807154	-0.791148	P23526	P23526	Adenosylhomocysteinase	AHCY	23.1	25	25	18.5	5.6	1.9	25	9	10	10	8	2	1	10	TRUE	17	27	29	8	2	1	29	2.63035	1.78178	2.49919	1.55249	2.17465	3.41427	2.69093	2.3149	2.1453	1.8043	2.15795	2.44256	2.6339	2.51077	2.54354	2.72148	3.16582	2.29818	2.03078	2.46233	1.90423
	1.05934	0.346547	P23527;P33778	P23527;P33778	Histone H2B type 1-O;Histone H2B type 1-B	HIST1H2BO;HIST1H2BB	61.9	57.1	59.5	53.2	56.3	52.4	61.9	0	0	0	0	0	0	0	TRUE	6	6	10	5	3	1	10	4.70651	5.22517	4.775	4.90834	4.57712	5.09145	4.8563	5.07852	5.40179	4.57273	4.60471	4.76682	4.54874	4.886	4.96884	4.65674	4.93202	4.27445	4.53704	4.71942	5.12675
+	1.3885	1.65517	Q13347	Q13347	Eukaryotic translation initiation factor 3 subunit I	EIF3I	29.2	28	6.8	0	0	0	29.2	5	6	2	0	0	0	6	TRUE	5	8	4	0	0	0	8	-1.55009	-1.12748	-3.18063	-1.42003	-2.40732	-1.22116	-0.953741	-2.57838	-0.983315	-1.818	-3.21698	-0.363283	-2.9803	-1.42083	-0.629238	-1.41916	-4.35133	-3.22201	-0.982887	0.847918	-2.28753
+	1.46485	1.91857	P23588	P23588	Eukaryotic translation initiation factor 4B	EIF4B	4.7	4.7	8.2	2.6	2.8	2.8	8.2	2	2	3	1	1	1	3	TRUE	3	3	3	1	1	1	3	-1.86962	-1.59989	-4.61318	-2.69406	-2.66096	-2.20322	-1.43182	-3.56873	-2.21535	-2.5194	-3.52342	-3.82534	-3.51308	-5.91512	-1.28945	-3.81479	-1.02051	-2.6904	-0.721489	-0.518967	-1.17545
	0.595697	-0.308444	P23634	P23634	Plasma membrane calcium-transporting ATPase 4	ATP2B4	18.1	19.9	21.9	18.2	7.8	14.1	21.9	8	10	10	9	2	7	10	TRUE	37	37	38	21	7	14	38	4.60909	4.30169	4.4036	4.23309	4.26143	4.09211	4.2756	4.01074	3.94282	4.89014	4.51269	3.73956	4.24717	4.66931	4.47558	4.2997	3.44761	3.96253	3.53444	3.41552	4.02614
	0.271127	0.361489	P23786	P23786	Carnitine O-palmitoyltransferase 2, mitochondrial	CPT2	15	12.9	9	3.3	4.1	3.5	15	6	5	4	2	2	2	6	TRUE	6	7	4	2	2	2	7	-1.91983	-0.211596	-2.03953	-1.16956	-2.31508	-0.966434	-2.336	-0.766695	-2.16956	-1.87241	-2.91775	-2.93545	-0.292139	-1.35843	-0.495314	-3.11188	-1.86205	0.224052	-1.07753	-0.977278	-1.808
	0.68609	0.366742	P23921	P23921	Ribonucleoside-diphosphate reductase large subunit	RRM1	36.4	26.9	33.7	18.9	11	12.4	36.4	20	15	18	11	6	7	20	TRUE	43	25	34	16	7	10	43	3.2628	2.82779	2.5704	2.65137	3.30628	2.8794	3.24717	2.57886	2.77379	2.99921	2.87078	3.55838	3.01423	3.28004	2.75595	2.28638	3.12641	1.80004	3.4062	2.59555	2.98277
	1.20888	1.65774	P24534	P24534	Elongation factor 1-beta	EEF1B2	40.9	49.3	40.9	11.1	8	0	49.3	5	7	5	2	1	0	7	TRUE	12	14	11	2	1	0	14	0.309626	-1.81356	-0.729795	-2.21379	-0.536623	-1.02378	0.0274391	-0.779259	0.892879	-1.01251	-1.01914	-2.42686	-2.45364	-1.90906	-0.614468	1.12074	-3.64339	-0.907187	-0.637074	1.90787	-0.895632
	0.319736	0.217526	P24539	P24539	ATP synthase F(0) complex subunit B1, mitochondrial	ATP5F1	22.7	27	26.2	35.5	21.1	30.1	35.5	5	7	6	8	5	7	8	TRUE	20	20	17	10	6	9	20	5.01463	5.59506	4.25005	5.67202	5.03331	4.74253	4.48113	5.12962	4.73586	4.96418	4.74543	4.3088	5.30586	4.60034	5.12482	5.21071	3.80787	4.7859	5.26708	4.73694	4.25315
	0.0604547	-0.122844	P24844	P24844	Myosin regulatory light polypeptide 9	MYL9	12.2	39	28.5	11.6	0	0	39	1	2	2	1	0	0	2	TRUE	2	12	7	2	0	0	12	-1.49195	-3.71821	-1.60581	-2.45596	-2.58529	-2.40457	-1.51723	-0.944641	0.619442	-1.36185	-1.27439	-0.140532	-1.34112	-1.13624	-0.227577	-2.92747	0.664179	0.775501	-2.3488	0.972153	-0.730696
	0.0653489	-0.0580215	P24928	P24928	DNA-directed RNA polymerase II subunit RPB1	POLR2A	11.7	10.8	11.6	9.5	5.1	5.9	11.7	15	13	15	13	7	8	15	TRUE	27	22	25	14	8	8	27	0.733454	0.823179	1.66799	0.803787	1.6827	1.16629	2.3683	0.792854	0.637035	1.22325	1.43646	1.73866	2.4088	1.1377	1.30549	2.18829	2.39645	1.90404	2.37111	2.29003	1.86085
	0.0845226	0.137113	P24941;Q00526	P24941	Cyclin-dependent kinase 2	CDK2	33.6	30.2	29.2	8.1	3.7	5.4	33.6	5	4	4	1	0	1	5	TRUE	8	9	6	1	0	1	9	0.421482	0.28533	0.0979156	0.614359	0.875668	0.675856	0.944115	0.676056	-0.982759	0.349295	1.21765	0.190279	0.258295	0.421524	-0.43832	0.498657	-0.0416012	-2.68466	-0.264082	-0.399158	0.827169
	0.605329	-0.350429	P25106	P25106	Atypical chemokine receptor 3	ACKR3	3.9	3.9	3.9	3.6	3.6	3.6	3.9	1	1	1	1	1	1	1	FALSE	5	3	2	1	1	1	5	-0.220148	-0.272593	-0.0869236	-2.16647	0.219395	-0.471815	-0.686375	-0.615084	-0.663933	0.551937	-0.482298	-1.42492	-0.771751	-0.791775	0.836464	-0.327583	0.0367699	0.0588837	-0.390358	-1.13918	-0.173491
	1.38469	0.344296	P25205	P25205	DNA replication licensing factor MCM3	MCM3	19.8	24.4	21.5	20.9	8.7	11.3	24.4	13	16	14	15	5	7	16	TRUE	33	34	34	17	6	7	34	3.3287	2.14955	2.06539	2.49134	2.46969	2.44201	2.35229	2.819	1.81995	0.721991	2.48557	2.41965	2.52764	2.39833	2.49623	3.01162	2.94746	3.01289	2.87965	3.41131	2.90894
+	3.25865	2.96773	Q15056	Q15056	Eukaryotic translation initiation factor 4H	EIF4H	14.5	18.1	9.3	0	0	9.3	18.1	2	3	1	0	0	1	3	TRUE	2	5	1	0	0	1	5	-0.658995	-1.06299	-1.57506	-0.760498	-3.03719	-1.98313	-0.52879	-1.88079	-0.244188	-3.79707	-0.967129	-1.0834	-3.03577	-1.61791	-5.04605	-2.92315	-2.93272	-2.7353	-0.776779	0.547571	-1.38688
+	2.23413	2.8393	P55010	P55010	Eukaryotic translation initiation factor 5	EIF5	3.9	9.5	6.3	2.6	0	0	9.5	2	4	3	1	0	0	4	TRUE	2	6	4	1	0	0	6	-2.94554	-3.60125	-2.69683	-3.42365	-3.24566	-2.59111	-1.50641	-1.69517	-1.4437	-4.89497	-1.35432	-2.28521	-6.6049	-5.05159	-2.4461	-4.6756	-1.93192	-2.69697	-1.34382	0.243849	-1.20886
+	1.75752	1.23882	Q15717;Q12926	Q15717	ELAV-like protein 1	ELAVL1	33.1	35	42.3	14.4	19.6	18.1	42.3	8	9	10	4	5	5	10	TRUE	14	18	16	4	5	5	18	1.7063	1.88304	1.73961	0.312494	2.92917	1.65458	1.9484	1.94515	1.33028	2.15354	2.48515	1.40934	2.74416	1.4672	0.49267	0.509668	0.570078	1.24653	2.24493	2.75457	2.4996
	0.773159	0.279202	P25705	P25705	ATP synthase subunit alpha, mitochondrial	ATP5A1	44.3	46.7	50.8	33.6	24.6	25.1	50.8	20	22	24	17	11	11	24	TRUE	74	69	72	19	13	17	74	6.0633	5.49778	5.54398	6.0152	5.85326	7.28905	6.00916	5.42694	6.12719	4.92175	6.04017	5.58757	6.14647	6.1135	6.32507	6.20963	5.8294	5.65896	6.17031	6.18754	6.57247
	2.10575	-1.37837	P17813	P17813	Endoglin	ENG	10.6	8.5	8.5	5.6	3.8	5.8	10.6	6	4	4	3	2	4	6	TRUE	12	9	9	3	2	4	12	2.09883	1.20381	2.13978	2.48984	1.92337	0.978018	1.15908	1.43843	1.23421	2.00247	2.25462	2.80887	1.633	2.16038	1.43324	2.13426	1.43762	1.31058	0.760416	0.380445	0.737461
+	4.00254	1.42419	P06733;P09104	P06733	Alpha-enolase	ENO1	53.7	59.4	59.4	34.6	39.6	28.8	59.4	16	18	18	12	12	11	18	TRUE	111	154	111	16	18	17	154	5.92669	5.53659	5.77122	4.58159	5.66641	5.79421	5.69884	5.42941	5.60036	4.6504	5.30729	5.27594	4.74943	4.84886	5.9362	4.87983	4.7052	4.95821	6.07797	6.70494	5.99566
	3.28226	-1.11418	P29317	P29317	Ephrin type-A receptor 2	EPHA2	19.2	24.8	17.8	7.8	6.4	9.9	24.8	14	19	14	9	5	10	19	TRUE	23	27	24	9	5	10	27	3.91009	3.77332	3.78203	4.24641	4.10618	3.69881	3.36979	3.34255	3.15359	3.9117	3.89403	3.15871	4.0579	3.66177	3.36149	3.76946	3.7635	3.48763	2.61797	2.51526	3.24393
	1.84064	0.91662	P25789	P25789	Proteasome subunit alpha type-4	PSMA4	21.8	19.2	16.1	3.8	3.8	0	21.8	4	5	4	1	1	0	5	TRUE	7	8	7	2	1	0	8	0.446848	-0.0360241	-0.457705	0.40094	-0.0456104	-0.867435	0.322636	-0.852533	-0.917444	-0.870995	-0.839857	-1.74635	0.136007	-0.141975	-1.57093	-0.717873	-0.539797	-0.815075	-0.0723114	0.827915	0.292524
	0.34539	0.202151	P26006	P26006	Integrin alpha-3;Integrin alpha-3 heavy chain;Integrin alpha-3 light chain	ITGA3	13.6	13.7	12.9	9	3.6	6.9	13.7	12	13	12	8	3	6	13	TRUE	30	22	30	9	3	8	30	3.73629	4.05075	3.1616	3.98174	3.53794	3.95246	3.76003	3.67933	3.5864	3.88663	3.39243	3.71845	3.84302	3.91862	2.99296	3.50807	2.96896	3.54599	3.71688	3.48368	3.54308
	1.32284	0.227959	P26038	P26038	Moesin	MSN	56.8	56.8	57.5	46.3	29.3	36.9	57.5	23	24	28	20	16	17	28	TRUE	129	129	151	53	36	33	151	7.73341	7.47357	7.65159	7.76759	7.44653	7.83943	7.81447	7.48136	7.59629	7.03768	7.60664	7.90333	7.50268	7.6106	7.08307	7.49593	7.27508	7.44536	7.43153	7.48565	7.7369
	0.0967584	0.0992737	P26196	P26196	Probable ATP-dependent RNA helicase DDX6	DDX6	35.8	31.3	39.8	8.5	8.9	8.9	39.8	11	10	12	2	2	2	12	TRUE	18	17	24	4	6	5	24	2.64156	2.32197	2.38593	3.0361	2.67728	2.74352	2.71535	2.47578	2.73353	2.41406	1.70307	3.43138	2.66013	2.74465	2.26692	1.68041	0.729105	2.17893	2.17082	1.70101	2.41818
	0.535668	-0.5513	P26358	P26358	DNA (cytosine-5)-methyltransferase 1	DNMT1	9	8.4	12.8	19.5	7	15.5	19.5	11	10	15	26	11	21	26	TRUE	19	14	19	35	13	27	35	3.3901	3.87388	4.58477	6.74201	4.0408	3.64999	3.51967	4.34844	3.97679	3.9297	3.95693	3.33088	2.26211	4.07249	4.63083	3.67641	3.4867	3.40686	3.61409	1.72409	2.42228
	0.135263	-0.147337	P26368	P26368	Splicing factor U2AF 65 kDa subunit	U2AF2	30.3	30.3	36.6	7.4	12.4	12.8	36.6	9	9	9	3	3	5	9	TRUE	23	25	19	3	3	5	25	2.26076	2.02532	1.77466	2.63763	2.67677	1.92725	1.70557	1.98165	3.42177	2.05747	2.48965	3.13851	1.34806	2.27543	3.5126	3.24468	2.87888	2.12315	2.35031	3.10129	2.48022
	1.38425	0.472536	P26373	P26373	60S ribosomal protein L13	RPL13	30.3	37.4	35.5	42.7	38.4	37.9	42.7	8	10	10	13	10	9	13	TRUE	19	20	21	14	13	14	21	5.88423	5.88414	5.20075	6.06768	5.56902	5.67145	5.73931	5.59151	5.84768	5.74348	5.8575	5.65359	5.88116	5.54714	5.45829	5.58406	5.5862	5.1235	5.79242	5.79169	6.32328
	1.2666	1.40946	P26447	P26447	Protein S100-A4	S100A4	27.7	27.7	27.7	8.9	8.9	17.8	27.7	3	3	3	1	1	2	3	TRUE	5	6	5	1	1	2	6	0.433321	-0.481506	-0.352091	-2.43279	-2.81296	-0.029995	0.788177	-1.50353	-0.785322	-1.64762	-1.07939	-0.636021	-2.45281	-1.27009	1.30505	-1.82323	0.600401	0.288427	0.366314	0.842148	0.218342
	0.441872	0.541836	P26572	P26572	Alpha-1,3-mannosyl-glycoprotein 2-beta-N-acetylglucosaminyltransferase	MGAT1	0	3.1	0	4	0	0	4	0	1	0	1	0	0	1	FALSE	0	1	0	1	0	0	1	-2.29724	-2.1538	-4.72842	-4.47707	-3.81713	-4.33945	-2.52303	0.525778	-6.0629	-2.15945	-3.84759	-0.455114	-3.29497	-4.07112	-1.57144	-3.01123	-2.54185	-2.99165	-3.25565	-2.38394	-3.8425
	0.679873	1.59692	P26583	P26583	High mobility group protein B2	HMGB2	23.9	23.9	23.9	18.7	17.2	12	23.9	3	3	3	2	2	1	3	TRUE	4	8	13	2	2	1	13	1.88305	0.524456	2.2398	-2.23721	3.57722	3.30294	0.946388	1.08191	2.34023	-2.00382	2.85599	2.95997	-2.61505	1.81632	-3.06395	-2.87428	0.831732	3.19573	0.318476	2.11929	2.52681
	0.547369	0.196972	P26599	P26599	Polypyrimidine tract-binding protein 1	PTBP1	43.5	40.5	49.3	29	30.3	16.2	49.3	14	13	15	7	7	4	15	TRUE	63	50	52	12	10	8	63	5.48837	5.25535	5.05213	5.62953	5.61856	5.23266	4.93003	5.083	5.43484	5.79	5.81037	5.21776	5.50375	5.4918	5.1044	4.98813	4.92405	4.54603	5.25596	5.29002	5.24512
	0.235127	-0.0866156	P26639	P26639	Threonine--tRNA ligase, cytoplasmic	TARS	41.8	38.9	42.9	34.6	16.6	27.9	42.9	26	24	27	20	10	17	27	TRUE	76	70	74	33	12	22	76	6.00607	6.15869	6.54334	6.47104	6.37961	6.52449	6.44263	6.22564	6.45972	6.11054	6.43183	6.07478	6.00449	6.41355	5.96358	6.14769	6.41485	5.91519	6.1165	5.74683	6.4139
	0.0998192	-0.0654545	P26640	P26640	Valine--tRNA ligase	VARS	23.3	26.3	23.8	23.5	14	18.4	26.3	23	22	20	23	14	18	23	TRUE	40	34	41	30	15	21	41	5.31878	5.13402	5.23381	5.43974	5.29147	5.17029	4.96165	5.1634	5.09863	5.22774	5.13181	5.00546	4.68562	5.39132	5.2765	4.85991	5.203	4.62877	4.86392	4.38969	4.7883
	0.326982	0.103378	P26641	P26641	Elongation factor 1-gamma	EEF1G	40.5	33.2	40.5	32.3	30.7	30.2	40.5	18	16	18	16	11	15	18	TRUE	74	60	83	27	16	25	83	6.85452	6.60184	6.73193	6.9428	6.49137	6.37817	6.73119	6.61451	6.50238	6.44691	6.47401	6.19189	6.34341	6.59846	6.36424	6.46703	6.33759	6.26696	6.38026	5.92387	6.52267
	0.0392497	-0.0193815	P27105	P27105	Erythrocyte band 7 integral membrane protein	STOM	42	41	46.9	42.4	33.7	42.7	46.9	11	9	12	10	7	9	12	TRUE	35	32	38	22	16	16	38	5.85663	5.6496	5.77949	6.22532	5.90507	5.65626	5.48922	5.51598	5.11781	5.92661	5.3488	5.32215	5.60501	5.71363	5.90155	5.29769	5.42254	5.43781	5.41421	4.97445	5.66024
+	2.10368	2.15489	Q9Y6I3	Q9Y6I3	Epsin-1	EPN1	5.4	7.1	5.4	0	0	0	7.1	1	3	1	0	0	0	3	TRUE	2	4	3	0	0	0	4	-1.67583	-2.78952	-5.05478	-2.59675	-3.46769	-2.75498	-1.67332	-2.42646	-5.22453	-2.34903	-4.7958	-1.46594	-2.46495	-1.80111	-2.21758	-4.05647	-4.85725	-4.40257	-2.16581	-1.63072	-1.95727
	1.0237	0.408307	P27348	P27348	14-3-3 protein theta	YWHAQ	46.9	46.9	46.9	24.5	15.1	24.9	46.9	9	9	9	3	2	5	9	TRUE	30	29	25	3	2	6	30	3.10399	3.03126	3.05355	1.96233	2.40223	2.84678	3.3365	2.41628	2.57288	2.10741	1.51167	2.79873	2.63025	2.85793	2.51863	2.29416	2.30867	3.19663	3.0057	2.80322	3.0086
+	1.69344	1.58295	O75616	O75616	GTPase Era, mitochondrial	ERAL1	10.1	16.2	10.1	0	0	0	16.2	3	5	3	0	0	0	5	TRUE	4	11	3	0	0	0	11	-3.5067	-0.926956	-1.03395	-3.75589	-2.29019	-1.58136	-1.29709	-1.5398	-2.45373	-2.74343	-3.49753	-3.00577	-3.14144	-4.34611	-1.31791	-2.8339	-1.16551	-1.93393	-1.07917	-0.0493469	-1.70188
	1.93536	0.760067	P27635;Q96L21	P27635	60S ribosomal protein L10	RPL10	42.5	42.5	42.5	42.5	42.5	42.5	42.5	10	9	10	9	9	9	10	TRUE	30	22	27	23	14	16	30	5.96215	5.47773	5.50403	5.7131	6.06264	5.32112	5.52841	5.30985	5.98312	5.73511	6.20975	5.18825	5.39133	5.62403	5.98925	5.43407	5.70748	4.98256	5.97725	5.61816	6.01209
	0.149278	-0.187162	P27694	P27694	Replication protein A 70 kDa DNA-binding subunit;Replication protein A 70 kDa DNA-binding subunit, N-terminally processed	RPA1	25	24.7	31.7	8.1	5.7	4.2	31.7	9	9	11	4	3	2	11	TRUE	14	17	21	4	3	2	21	2.35142	1.88361	1.079	2.04446	2.18805	1.55238	1.19109	1.30508	0.60668	0.767233	1.1245	1.6524	2.31857	2.40225	-0.136496	1.42147	0.779894	2.11873	1.62111	1.28367	1.80987
	1.23319	-0.742353	P27695	P27695	DNA-(apurinic or apyrimidinic site) lyase;DNA-(apurinic or apyrimidinic site) lyase, mitochondrial	APEX1	33.6	30.2	37.7	17.6	16.4	17.6	37.7	10	8	11	5	4	4	11	TRUE	18	15	21	5	4	4	21	4.10777	3.74865	4.264	4.31574	3.9683	4.48273	3.14408	4.05598	4.19222	3.65091	4.21106	4.36754	3.12029	4.18192	4.0245	4.18871	3.69192	3.248	3.67653	2.03104	3.81996
	0.622828	-0.338887	P27708	P27708	CAD protein;Glutamine-dependent carbamoyl-phosphate synthase;Aspartate carbamoyltransferase;Dihydroorotase	CAD	17.2	15.9	21	6.1	4.4	5.5	21	25	23	32	8	6	7	32	TRUE	41	38	51	12	9	8	51	3.69803	3.43566	3.88156	3.72075	3.64843	3.4658	3.70672	3.64059	3.7296	3.80256	4.01023	3.62268	3.27459	4.26091	3.39948	3.21871	4.08051	3.08987	3.17671	2.96143	3.66543
+	1.41239	1.69055	Q9NZ08	Q9NZ08	Endoplasmic reticulum aminopeptidase 1	ERAP1	3.9	3.7	2.3	0	0	0	3.9	2	2	1	0	0	0	2	TRUE	2	4	2	0	0	0	4	-1.70327	-1.33614	-2.69899	-2.58324	-0.998611	-4.37507	-2.76692	-3.35881	-2.68964	-2.20316	-2.77522	-1.26459	-1.11427	-3.0428	-2.71307	-4.98682	-4.03113	-4.66205	-2.59014	-1.96672	-2.80912
+	1.66796	2.09311	Q8IV48	Q8IV48	3-5 exoribonuclease 1	ERI1	4.3	6.3	4.3	4.3	4.3	0	6.3	1	2	1	1	1	0	2	TRUE	2	3	1	1	1	0	3	-3.64449	-1.42944	-4.66691	-4.83495	-3.88052	-2.53116	-1.48087	-1.70378	-1.65685	-2.42231	-2.97835	-4.1067	-4.18469	-4.88951	-6.39816	-2.93505	-2.89557	-2.7037	-1.38919	-1.05236	-4.01922
	0.29623	0.161173	P27824	P27824	Calnexin	CANX	44.4	45.6	45.3	49.7	40.7	44.8	49.7	28	29	31	33	24	26	33	TRUE	117	121	117	76	40	47	121	8.57065	8.62344	8.63204	8.45302	8.4992	8.55234	8.37148	8.60424	8.40186	8.83433	8.28505	8.01504	8.34969	8.40071	8.634	8.42229	8.29626	7.84008	7.97196	8.01554	8.1653
	0.797953	1.70992	P28070	P28070	Proteasome subunit beta type-4	PSMB4	14.8	19.7	19.7	0	0	7.6	19.7	3	3	3	0	0	1	3	TRUE	6	4	5	0	0	1	6	0.0328712	0.149557	-0.276455	-2.98781	0.134033	-2.46074	-0.809135	-0.526243	-1.83006	-0.406002	-0.604662	-1.70348	-6.96902	-1.62362	0.41592	0.0460186	-2.05095	-2.90085	-0.0312748	-0.532259	-0.586813
	1.22271	1.21108	P28074	P28074	Proteasome subunit beta type-5	PSMB5	31.2	22.4	27.4	15.6	9.9	17.5	31.2	9	6	7	3	2	4	9	TRUE	25	15	32	3	2	4	32	3.26842	3.3479	2.33137	2.62069	3.69137	2.97108	2.8646	0.614317	2.42377	4.13205	2.7983	2.56034	2.95184	2.6596	3.61467	0.0906124	1.60903	1.30846	3.43456	2.73809	3.0441
	0.928976	-0.699114	P28288	P28288	ATP-binding cassette sub-family D member 3	ABCD3	18.5	17.5	19	26.4	13.4	21.9	26.4	10	9	10	15	7	11	15	TRUE	19	15	23	19	7	15	23	4.42593	4.83253	4.34436	4.35847	3.91646	3.96293	3.82281	4.26325	4.18778	4.18489	4.35593	3.9106	3.90479	4.45412	4.79562	4.38589	4.95145	4.20987	3.36443	2.889	3.4789
	0.789717	-0.589539	P28340	P28340	DNA polymerase delta catalytic subunit	POLD1	7.4	2.3	7.8	1.1	1	1.5	7.8	6	2	5	1	1	1	6	TRUE	7	2	8	2	1	1	8	0.22574	-1.72989	-0.117752	-1.55246	-0.590122	-0.437746	0.263985	-1.08622	0.136501	-1.16109	0.300184	-0.99065	-0.43969	-0.261133	-1.08971	-0.994473	0.0116272	-0.532032	-0.84959	-2.52007	-0.743198
	1.78317	-0.575105	P28370	P28370	Probable global transcription activator SNF2L1	SMARCA1	15.9	15	16	24.1	13.5	13.9	24.1	7	5	9	12	7	9	12	TRUE	14	8	16	15	7	10	16	2.16315	2.32912	2.59679	2.53737	2.12485	2.2608	2.1495	2.31163	1.63323	2.30248	2.06083	1.95755	2.37166	2.07393	2.40167	2.01281	2.72266	2.57019	1.63311	1.08453	1.77767
+	1.97568	1.98075	P30040	P30040	Endoplasmic reticulum resident protein 29	ERP29	12.3	27.6	12.3	0	0	0	27.6	3	7	3	0	0	0	7	TRUE	5	13	4	0	0	0	13	-2.3485	-3.4503	-2.77978	-1.96403	-2.85333	-2.1355	-1.44154	-3.08219	-1.12166	-2.36489	-3.64433	-3.31903	-4.02704	-4.74019	-1.26626	-3.39387	-2.83346	-2.7529	-1.5391	0.556515	-2.22353
	1.30118	1.42012	P28702	P28702	Retinoic acid receptor RXR-beta	RXRB	1.9	0	0	0	0	0	1.9	0	0	0	0	0	0	0	FALSE	1	0	0	0	0	0	1	-3.63855	-2.03888	-2.71339	-4.76736	-3.64761	-4.22034	-3.97211	-5.67506	-5.61692	-4.16631	-3.94256	-4.69202	-3.52235	-6.25858	-2.6038	-4.35572	-2.76243	-4.06421	-2.36836	-2.06104	-4.06375
	2.47833	-0.878811	A0FGR8	A0FGR8	Extended synaptotagmin-2	ESYT2	29.3	22.4	29.6	19.7	13.8	18.6	29.6	18	13	18	12	8	11	18	TRUE	39	24	35	16	10	14	39	4.00035	4.03506	4.64186	4.38936	3.95765	4.50261	3.62323	3.9476	3.89654	4.72346	3.82079	4.09929	4.12834	4.15036	4.16838	3.73685	4.57491	3.83207	3.45739	2.53879	3.31862
+	1.88773	1.0153	P38117	P38117	Electron transfer flavoprotein subunit beta	ETFB	24.7	27.1	15.7	21.2	3.9	10.2	27.1	6	7	4	4	1	2	7	TRUE	9	17	5	4	1	2	17	-0.416487	0.446001	-0.880953	-2.53116	-1.60014	1.11289	-0.304432	1.1039	-1.54641	-1.45153	-0.750111	0.757746	-0.221329	-0.648096	0.742916	-0.633108	-0.109514	0.112217	0.281828	1.95391	0.183186
+	3.67395	2.24659	Q01844	Q01844	RNA-binding protein EWS	EWSR1	1.4	3.5	1.4	2.1	2.1	2.1	3.5	1	2	1	1	1	1	2	TRUE	2	6	2	1	1	1	6	-1.69979	-2.44338	-2.61704	-3.01469	-2.39764	-2.20816	-0.549164	-2.47265	-2.08946	-1.38732	-1.89676	-1.80122	-2.29344	-2.89395	-2.47041	-4.02841	-2.56651	-3.55431	-1.05916	0.240396	-1.73829
	0.966687	-1.02137	P29323;P54762	P29323	Ephrin type-B receptor 2	EPHB2	6.6	3	7.6	3.2	1.5	0	7.6	3	2	4	2	1	0	4	TRUE	6	4	7	2	1	0	7	-0.452209	0.263813	0.00428963	0.122078	0.830484	0	-1.14813	-0.0951004	-0.826601	-0.224646	0.354359	-0.601164	-0.328136	1.99892	-0.51351	-0.273567	0.440178	-0.664362	-0.680477	-1.63589	-0.316109
	1.02295	1.00998	P29372	P29372	DNA-3-methyladenine glycosylase	MPG	11.1	11.1	6	10.4	10.4	10.4	11.1	2	2	1	1	1	1	2	TRUE	2	3	1	3	3	2	3	-2.10934	-1.29141	0.11521	-3.89018	-0.774406	-0.696934	-2.6949	-0.833735	-0.474045	-1.42645	-1.09662	-0.420111	-0.500177	-2.93297	-2.94138	-1.23741	-3.52319	-1.11076	-1.2539	-1.19408	-1.57151
+	1.92102	1.39386	Q16394	Q16394	Exostosin-1	EXT1	6.3	6.3	6.3	0	0	0	6.3	2	2	2	0	0	0	2	TRUE	1	4	2	0	0	0	4	-1.88028	-1.65025	-3.17594	-2.13956	-2.87625	-2.44049	-1.95881	-3.3238	-1.9441	-1.99416	-4.22325	-1.36655	-2.35396	-2.44229	-1.81903	-3.51797	-2.83894	-4.16841	-1.83368	-1.925	-2.13794
	0.811489	0.830436	P29590	P29590	Protein PML	PML	3.3	6.3	1.6	2.5	0	1.4	6.3	3	4	1	2	0	1	4	TRUE	3	5	1	2	0	0	5	-1.93944	-0.6402	-1.87756	-2.17786	-1.61078	-2.302	-2.41078	-3.04602	-1.73836	-3.40366	-3.54398	-2.74923	-1.42369	-2.55104	-0.362543	-2.86455	-1.0911	-2.16689	-0.998257	-0.791035	-2.38258
	0.317541	0.693658	P29692	P29692	Elongation factor 1-delta	EEF1D	34.9	38.1	29.9	5	9.6	9.3	38.1	8	9	7	1	2	2	9	TRUE	12	16	13	1	1	3	16	0.399588	0.105873	-1.18857	-2.31138	0.919533	-1.74129	-0.243406	-0.867937	1.83607	-2.03904	-1.13417	-1.94973	-3.44146	0.0816097	0.148184	2.03215	-1.17653	2.30327	0.432283	1.63954	0.426468
	0.794571	0.618975	P29966	P29966	Myristoylated alanine-rich C-kinase substrate	MARCKS	39.8	47	45.2	45.2	30.1	35.5	47	8	10	10	10	7	8	10	TRUE	16	23	18	10	5	6	23	4.20371	3.88169	3.60499	4.51494	4.19053	3.48851	4.05209	3.87573	4.60701	4.31436	4.43017	3.71229	4.51816	4.15244	2.87455	4.81895	2.6532	4.02855	4.45925	5.29228	4.19696
	1.41112	-0.828492	P29992;O95837	P29992	Guanine nucleotide-binding protein subunit alpha-11	GNA11	16.2	12.8	12.3	11.1	7	3.1	16.2	3	3	2	2	1	0	3	TRUE	8	4	6	3	2	1	8	1.57474	1.30569	1.01078	2.04654	1.74165	1.00467	1.03548	1.28071	1.17048	0.83217	1.33684	1.72816	2.00227	1.85344	1.35641	1.33504	1.08521	1.26202	0.697903	0.257011	0.559248
+	1.92361	2.6055	Q9UNN5	Q9UNN5	FAS-associated factor 1	FAF1	4.8	3.7	3.7	0	1.7	0	4.8	3	2	2	0	1	0	3	TRUE	4	3	4	0	1	0	4	-2.63262	-2.18266	-3.07552	-3.59556	-2.23709	-3.17449	-1.7653	-2.08796	-1.69793	-2.32529	-3.00438	-3.02252	-1.95043	-7.05409	-6.52088	-3.39908	-4.24327	-2.81413	-1.09797	-1.72096	-1.63324
	0.576503	-0.252282	P30041	P30041	Peroxiredoxin-6	PRDX6	74.1	67	67	46.4	31.2	32.1	74.1	14	14	14	10	5	6	14	TRUE	39	37	39	14	6	6	39	4.56399	4.33725	4.57909	3.79821	4.48495	4.49364	4.22136	4.25444	4.49608	4.14376	4.57086	4.79373	4.19142	4.44196	4.46621	4.21916	4.91269	4.31232	4.3168	3.9988	4.68947
	0.866042	1.2612	P30044	P30044	Peroxiredoxin-5, mitochondrial	PRDX5	23.8	29	29	5.1	11.7	0	29	4	5	5	1	2	0	5	TRUE	5	7	8	1	3	0	8	-0.0388985	-0.543987	-0.589813	-1.80033	0.153288	-1.50982	-0.565212	-1.34879	0.145954	-1.68988	-0.262661	-1.01039	-3.84352	-1.99378	-0.172918	-2.57763	0.742521	-2.6886	-0.613865	0.90703	-0.889732
	1.82868	1.86266	Q5W0V3	Q5W0V3	Protein FAM160B1	FAM160B1	1.7	1.7	1.7	0	0	0	1.7	1	1	1	0	0	0	1	FALSE	1	1	2	0	0	0	2	-2.26193	-2.76438	-2.57925	-4.7592	-2.88225	-1.97834	-2.63554	-2.57896	-1.99645	-4.16407	-2.95051	-3.66497	-3.78055	-2.20555	-5.97198	-3.79514	-2.64702	-3.6279	-2.68065	-2.19408	-2.2788
	0.255779	-0.11276	P30050	P30050	60S ribosomal protein L12	RPL12	54.5	58.8	54.5	30.3	35.8	49.7	58.8	6	7	6	3	4	6	7	TRUE	26	33	28	5	4	8	33	5.35176	4.7267	5.03634	5.06708	5.41241	4.84776	5.07558	4.74464	5.30093	4.77625	5.28121	4.78004	4.95177	5.01859	5.40964	5.06625	5.43159	4.63436	4.93363	4.57953	4.84321
	0.762588	1.56042	P30084	P30084	Enoyl-CoA hydratase, mitochondrial	ECHS1	4.5	17.9	0	0	0	0	17.9	1	4	0	0	0	0	4	TRUE	1	8	0	0	0	0	8	-2.30258	-3.8265	-2.14593	-3.46846	-2.00117	-1.64893	-3.7972	-3.84301	-1.70583	-3.00584	-3.95326	-2.29351	-2.56074	-3.46388	-1.65742	-4.24034	-5.06207	-4.46366	-3.38226	0.638569	-5.59535
	1.20949	1.0477	P30101	P30101	Protein disulfide-isomerase A3	PDIA3	40.8	57.2	42.4	26.5	13.9	22.2	57.2	17	26	19	11	6	10	26	TRUE	36	70	40	11	6	10	70	3.68984	2.92621	3.38082	2.73302	2.96905	2.30818	3.0351	2.91091	3.55938	2.34629	3.09345	2.21036	2.52608	1.79721	3.56339	3.60993	1.98088	2.49686	2.91972	5.23327	2.5472
	1.67743	0.688596	P30153	P30153	Serine/threonine-protein phosphatase 2A 65 kDa regulatory subunit A alpha isoform	PPP2R1A	25.8	28	27.8	8.7	11.5	11	28	9	10	11	3	4	4	11	TRUE	28	25	30	5	5	6	30	2.94107	2.50076	2.83867	2.29398	2.42894	2.06663	3.46831	2.10088	2.65506	2.07544	1.76369	1.78598	2.41472	2.50195	2.7616	2.31451	2.93044	1.86128	2.92717	3.14377	2.74111
	0.638315	0.69181	P30260	P30260	Cell division cycle protein 27 homolog	CDC27	8.5	13.1	5.7	17.2	11.4	11.2	17.2	4	6	3	7	4	5	7	TRUE	5	9	3	12	5	5	12	1.17958	2.67673	1.82742	1.84856	1.7464	2.37557	2.17203	1.83886	1.99395	1.86368	0.989708	1.72725	0.141344	0.810122	-1.52744	1.13162	1.47613	1.2052	0.486242	2.47771	0.775181
	0.0166642	-0.0125567	P30419	P30419	Glycylpeptide N-tetradecanoyltransferase 1	NMT1	21.4	22.8	22.8	15.1	7.7	7.9	22.8	8	8	8	5	3	2	8	TRUE	23	18	25	6	3	3	25	2.2186	1.36405	1.63826	2.11761	1.94838	1.92832	2.65407	2.4574	1.79522	2.28905	1.76471	1.97143	1.59326	0.975885	2.20975	1.99402	2.03279	2.05724	1.88267	1.40343	2.56954
	1.78472	-1.21705	P30519	P30519	Heme oxygenase 2	HMOX2	44.9	36.4	44.9	37	2.2	5.1	44.9	11	10	10	8	1	2	11	TRUE	34	37	24	9	1	2	37	3.69626	2.80715	3.37053	2.936	3.39824	3.93054	3.29732	3.37488	3.35149	4.10935	3.59145	4.25057	3.70276	3.77748	4.09952	3.59947	3.6578	3.31792	2.84811	2.1197	2.56695
	0.198137	-0.165011	P30520	P30520	Adenylosuccinate synthetase isozyme 2	ADSS	27.6	23	25.2	4.6	0	10.5	27.6	9	8	9	2	0	3	9	TRUE	23	14	18	2	0	3	23	1.51088	0.43339	0.62225	1.35161	0.499136	1.26496	1.09069	1.35881	0.508034	0.332636	-0.107109	0.479391	1.19203	1.18622	0.959406	1.09791	1.56537	0.349138	1.07309	0.55143	1.15602
	0.828038	-0.843726	P30530;Q12866	P30530	Tyrosine-protein kinase receptor UFO	AXL	11.7	10.4	12	7.7	2.5	8.1	12	8	7	8	6	2	6	8	TRUE	15	11	17	8	2	7	17	2.48863	1.86543	2.13393	3.03628	2.6068	2.58711	2.62894	1.99374	1.90174	2.75437	2.65384	2.51879	2.34022	3.23791	2.33698	1.22749	1.81606	2.26756	1.64106	0.540281	1.66658
	0.0839403	0.283256	P30536	P30536	Translocator protein	TSPO	0	9.5	0	4.7	4.7	4.7	9.5	0	2	0	1	1	1	2	TRUE	0	2	0	1	1	1	2	-2.76981	-2.9418	-3.2942	0.681288	0.777369	-0.246105	1.48929	-0.76927	-0.888016	1.05641	0.138557	-4.71109	1.51092	1.44995	-4.19769	0.701466	-1.86717	-0.456425	-0.529848	2.12024	-4.04389
	0.730974	0.518013	P30566	P30566	Adenylosuccinate lyase	ADSL	34.5	32.9	32.9	17.6	12.8	12.8	34.5	11	10	10	6	5	5	11	TRUE	20	21	19	6	5	5	21	2.56973	2.75735	2.47406	2.28773	2.57198	2.79336	2.71073	2.59151	2.3821	2.42222	2.81547	2.42581	1.73507	2.62724	2.91294	2.1018	0.94537	2.56363	2.68986	2.17514	2.86291
	0.301951	0.641006	P30740	P30740	Leukocyte elastase inhibitor	SERPINB1	8.7	0	6.1	7.7	10	2.6	10	2	0	1	2	3	1	3	TRUE	2	0	3	2	4	1	4	-2.13142	-3.24834	-1.11246	-3.5076	-1.69841	-1.60083	-0.812443	-4.54018	-3.44548	-2.68364	-3.10414	-2.06377	-2.04387	-3.37961	-0.796165	-4.96285	-1.49659	-4.62389	-0.982689	-4.18522	-3.90186
	0.0844648	-0.132946	P30825	P30825	High affinity cationic amino acid transporter 1	SLC7A1	6.4	3.3	3.3	4.6	1.6	4.1	6.4	3	2	2	3	1	3	3	TRUE	6	5	4	4	1	3	6	1.65215	0.615017	0.275818	1.42471	1.7654	1.35631	-0.461887	1.46383	1.33414	1.65359	0.644453	0.385313	0.878704	1.26441	0.924635	-0.447208	-1.31616	1.53865	0.921392	-1.09307	-0.0492859
+	1.74247	2.70837	Q15018	Q15018	BRISC complex subunit Abro1	FAM175B	17.3	14.7	19	2.7	0	2.7	19	4	3	5	1	0	1	5	TRUE	7	4	8	1	0	1	8	-2.19065	-0.678301	-2.17795	-3.24237	-2.67832	-1.26428	-0.570652	-0.509012	-2.38389	-2.3858	-1.18901	-1.28801	-2.14982	-2.90111	-7.35006	-2.71022	-4.85932	-1.22082	-0.975582	-1.51372	0.497364
	0.252964	-0.102702	P30876	P30876	DNA-directed RNA polymerase II subunit RPB2	POLR2B	20.4	16.4	19	16.1	8.3	14.7	20.4	19	15	17	13	6	11	19	TRUE	32	21	33	16	10	13	33	2.79402	2.8616	3.92771	3.06357	3.52231	2.72282	2.98411	2.88169	3.21152	3.04898	2.91403	3.45821	2.64179	2.62675	3.12205	2.75913	3.38956	2.78176	3.13437	2.28566	2.93433
	1.20771	0.774321	P31040	P31040	Succinate dehydrogenase [ubiquinone] flavoprotein subunit, mitochondrial	SDHA	21.8	20	24.8	3.3	6.5	1.7	24.8	12	11	11	2	3	1	12	TRUE	33	21	25	2	3	1	33	1.03149	0.891544	0.0635948	1.13868	1.2654	-0.0129871	1.26374	0.675877	0.7708	-0.314594	-1.65714	-0.832899	1.5657	1.03162	1.04103	1.83956	-0.0294628	0.666744	1.63825	1.51871	1.33292
	1.83979	1.99638	Q5VWN6	Q5VWN6	Protein FAM208B	FAM208B	0.4	0.4	0.4	0	0	0	0.4	1	1	1	0	0	0	1	FALSE	1	1	1	0	0	0	1	-4.20684	-3.76205	-2.39497	-5.12415	-3.71813	-3.69361	-2.09274	-2.15567	-5.42436	-3.20394	-5.09948	-0.295481	-4.87176	-7.04189	-2.98272	-4.64706	-3.6398	-5.29645	-4.3807	-2.0303	-2.9121
	1.49815	-0.477748	P31153;Q00266	P31153	S-adenosylmethionine synthase isoform type-2	MAT2A	24.1	24.3	33.9	13.7	9.1	9.4	33.9	6	7	10	4	2	3	10	TRUE	9	8	12	5	3	3	12	2.90262	2.3264	2.76214	1.8074	2.43532	2.23952	2.55083	2.64135	2.3526	2.71782	3.31366	3.26191	2.47003	2.78417	3.24611	2.59371	3.24612	2.53938	2.13533	2.17201	2.7909
	0.53322	-0.275787	P31327	P31327	Carbamoyl-phosphate synthase [ammonia], mitochondrial	CPS1	26.3	28.8	28.5	7.9	4.7	5.4	28.8	26	29	31	9	5	6	31	TRUE	53	55	51	10	5	6	55	1.52047	0.353649	1.26283	2.15305	0.794596	-0.660538	1.50235	1.35104	1.51943	-0.272352	0.426073	0.76758	2.55776	1.77118	1.48013	2.74824	2.35154	2.37348	1.50997	2.41457	1.76052
	0.192862	-0.18916	P31350	P31350	Ribonucleoside-diphosphate reductase subunit M2	RRM2	14.4	14.9	18	0	0	4.6	18	4	4	5	0	0	1	5	TRUE	6	7	6	0	0	1	7	0.319008	0.459425	-0.467876	-1.17193	-0.013237	-0.918947	-0.709738	0	-0.942873	-0.690237	-0.971495	-0.26536	0.02285	-0.442892	-0.535103	-1.35415	0.953463	0.545046	-0.746502	-0.236986	-0.0251217
	0.0157969	0.0372121	P31431	P31431	Syndecan-4	SDC4	14.1	12.6	19.7	18.7	11.6	23.7	23.7	3	2	3	3	2	4	4	TRUE	5	3	5	3	2	4	5	1.20839	-0.693188	-0.133646	0.698269	0.549301	0.725731	0.0462761	-0.318258	-0.646387	-0.173912	-0.696436	1.41144	1.68863	0.702404	-0.00504303	-0.865141	-2.43572	1.35737	0.318111	-1.17484	0.0645199
	1.36415	2.87173	P31641	P31641	Sodium- and chloride-dependent taurine transporter	SLC6A6	2.7	2.7	2.7	2.7	1.5	1.5	2.7	1	1	1	1	1	1	1	FALSE	2	2	1	1	1	1	2	-4.45916	-1.12118	-3.44978	0.0918427	-4.16469	0.262917	0.733057	0.868429	-4.94405	0.784113	0.334063	-0.145521	0.713348	0.36656	-6.74431	-3.40936	-4.2303	-0.601189	1.2915	1.06057	0.963953
	0.20673	0.314905	P31689	P31689	DnaJ homolog subfamily A member 1	DNAJA1	15.9	13.1	6.3	3	3	14.9	15.9	4	3	1	1	1	4	4	TRUE	6	9	1	1	1	4	9	1.23629	-1.14979	0.15888	-0.488956	-0.320156	0.502386	-0.490505	-0.169399	0.283321	-2.62411	-1.68405	0.206888	-2.6927	-0.3218	0.299717	0.634157	-0.308037	0.341837	0.0837212	0.526335	-1.12172
+	1.89012	1.61069	Q9H5X1	Q9H5X1	MIP18 family protein FAM96A	FAM96A	5.6	0	5.6	0	0	0	5.6	1	0	1	0	0	0	1	TRUE	1	0	1	0	0	0	1	-2.6307	-4.90738	-2.95122	-5.37626	-1.68521	-3.19714	-2.70954	-3.47614	-3.19164	-3.42601	-4.35794	-3.76679	-2.87991	-3.53001	-3.47458	-3.38262	-4.94566	-3.8234	-2.66586	-2.5305	-3.57316
+	2.31666	1.41422	Q52LJ0	Q52LJ0	Protein FAM98B	FAM98B	16.4	16.4	12.7	2.5	3	3.2	16.4	4	4	3	1	1	1	4	TRUE	4	5	4	1	1	1	5	-3.30647	-1.12651	-1.36633	-1.1838	-0.650454	-2.0379	-1.19383	-0.644022	-1.40578	-3.32926	-1.28273	-0.388882	-1.14245	-1.73687	-1.53659	-0.952524	-1.34072	-0.5354	0.687386	0.993326	0.0189266
	2.80456	2.46503	Q7L8L6	Q7L8L6	FAST kinase domain-containing protein 5	FASTKD5	0	0	2.5	1.3	0	1.3	2.5	0	0	1	1	0	1	1	FALSE	0	0	2	1	0	1	2	-2.01135	-3.93058	-3.97857	-3.02137	-2.47905	-2.57009	-1.64809	-3.80024	-5.62873	-1.38262	-4.12074	-4.46906	-5.14893	-4.45708	-5.30328	-3.97868	-5.3062	-3.42137	-0.862463	-3.17962	-1.48632
	1.24121	1.35857	P31943	P31943	Heterogeneous nuclear ribonucleoprotein H;Heterogeneous nuclear ribonucleoprotein H, N-terminally processed	HNRNPH1	29.8	34.3	26.9	10.9	3.8	3.8	34.3	4	6	3	2	0	0	6	TRUE	23	25	18	4	1	1	25	2.49953	2.25673	0.876478	-0.642675	0.953859	1.93159	1.41134	1.26663	2.75067	-2.25769	2.9338	-0.300886	1.36045	2.26793	2.52016	2.37097	1.75669	1.88967	1.81201	2.62766	2.032
	1.06048	0.594051	P31946	P31946	14-3-3 protein beta/alpha;14-3-3 protein beta/alpha, N-terminally processed	YWHAB	50.8	41.9	37.4	24.8	19.9	20.3	50.8	7	6	5	3	2	2	7	TRUE	20	20	15	4	2	2	20	3.14005	2.44914	2.95631	0.532572	2.94735	3.43409	3.34781	2.20105	2.24184	2.40881	2.60359	2.42346	2.64141	1.90826	2.70392	2.93084	1.78086	3.08556	3.09916	3.77082	2.74881
+	1.32657	1.27528	P07954	P07954	Fumarate hydratase, mitochondrial	FH	14.9	22	2.4	0	0	0	22	4	6	1	0	0	0	6	TRUE	5	15	1	0	0	0	15	-1.82342	-2.42954	-1.16185	-1.88978	-1.6887	-1.9362	-2.08316	-4.65273	-1.58744	-2.21975	-3.86459	-2.09519	-3.60501	-3.74913	-0.761444	-2.64976	-2.7024	-3.1201	-1.07159	-0.326956	-2.49937
+	2.32002	2.23902	Q96AY3	Q96AY3	Peptidyl-prolyl cis-trans isomerase FKBP10	FKBP10	12.5	15.1	12.5	2.9	0	0	15.1	6	7	5	1	0	0	7	TRUE	10	10	7	1	0	0	10	-2.86038	-1.43365	-2.44746	-2.9466	-2.74172	-1.83517	-0.950714	-1.37109	-1.64554	-1.46024	-3.29602	-2.54495	-1.16487	-3.69725	-3.62756	-4.46404	-1.81747	-1.64882	-0.177235	0.206194	-1.69218
	1.00972	1.40694	P31949	P31949	Protein S100-A11;Protein S100-A11, N-terminally processed	S100A11	23.8	23.8	6.7	0	17.1	8.6	23.8	3	3	1	0	2	1	3	TRUE	6	5	1	0	2	1	6	0.890759	-0.783247	0.437092	-2.50108	-0.0119591	-0.662392	-0.997093	-0.293987	1.34435	0.0954723	-0.147053	0.249786	-2.0287	-0.727791	0.495451	0.650507	-0.765276	-2.57806	0.903008	1.05575	-1.18584
	1.5905	-0.764777	P32004	P32004	Neural cell adhesion molecule L1	L1CAM	24.6	23.4	24.1	19.5	8	11.2	24.6	22	21	25	17	7	10	25	TRUE	43	46	53	21	10	13	53	4.71613	4.46284	4.49612	4.62345	4.45632	4.43642	4.55882	4.31433	3.86213	4.91054	4.46216	4.24048	4.65481	4.66746	5.68685	4.62784	4.49973	4.40565	3.71304	3.74668	4.03704
	1.06445	0.724177	P32119	P32119	Peroxiredoxin-2	PRDX2	62.1	49.5	50	22.7	22.7	0	62.1	8	7	7	1	1	0	8	TRUE	13	15	15	3	1	0	15	1.24274	-0.142036	-0.316772	-2.3182	0.329266	0.433325	1.643	0.201071	0.72249	0.564222	0.489328	0.100739	0.883848	0.398745	1.06385	1.51416	0.963495	-0.382814	1.37496	1.6288	0.93956
	1.09011	1.29851	P32322	P32322	Pyrroline-5-carboxylate reductase 1, mitochondrial	PYCR1	0	7.2	0	5	5	5	7.2	0	1	0	1	1	1	1	TRUE	0	1	0	1	1	1	1	-2.31603	-2.8112	-5.31647	-3.49122	-2.15976	-4.65699	-2.17297	-5.58338	-5.01416	-3.75512	-4.53644	-3.69011	-3.43462	-4.81007	-1.77758	-4.50449	-4.29592	-5.25705	-3.98171	-2.08531	-4.10291
	1.73605	-0.490569	P32455;Q9H0R5	P32455	Interferon-induced guanylate-binding protein 1	GBP1	14	19.9	16	12.5	4.7	7.9	19.9	5	8	6	5	2	3	8	TRUE	18	20	23	8	3	4	23	3.88106	3.46513	3.80645	3.26393	3.60061	4.08288	3.73298	3.68645	3.71339	3.59097	3.55802	3.4266	3.44085	3.69035	3.30303	3.45606	3.28301	3.232	2.22115	2.98439	3.01564
	1.00474	1.00675	P32456	P32456	Interferon-induced guanylate-binding protein 2	GBP2	9.5	5.9	9.5	4.1	3.6	2	9.5	2	1	3	1	1	0	3	TRUE	2	1	3	1	1	0	3	-1.33106	-1.00954	-1.22109	-3.66719	-1.10902	0.401016	0.172268	-1.30381	-3.4771	-2.96492	-4.42287	-1.81204	-3.2383	-0.878683	-3.15076	-1.25081	-1.05608	-2.66797	-1.7587	-1.4541	-1.4657
	0.257876	0.406897	P32780	P32780	General transcription factor IIH subunit 1	GTF2H1	9.3	9.3	7.1	0	4.4	4.4	9.3	3	3	2	0	2	2	3	TRUE	4	5	1	0	2	3	5	-1.87668	-0.83448	-1.90611	-3.48826	-3.09027	-0.120743	-2.00675	-1.82105	-1.87777	-1.04208	-0.613558	-4.0914	-0.747368	-1.40342	-1.07278	-0.509254	-3.24017	-1.43332	-1.17085	-1.53169	-2.25168
	0.75678	1.32531	P32856	P32856	Syntaxin-2	STX2	4.9	4.9	4.9	0	0	0	4.9	1	1	1	0	0	0	1	FALSE	2	2	1	0	0	0	2	-2.37235	-0.622713	-2.3206	-3.91418	-2.42262	-1.58423	-1.72058	-1.92231	-2.74997	-2.61255	-3.94471	-3.75935	-2.69339	-2.13885	-7.03654	-2.20763	-2.39108	-3.73705	-2.83207	-2.62066	-2.775
+	1.91559	1.34463	Q5T1M5	Q5T1M5	FK506-binding protein 15	FKBP15	9.2	8.3	10.1	2.1	1.1	0	10.1	6	6	7	1	1	0	7	TRUE	8	8	6	2	1	0	8	-2.33361	-0.781662	-6.32763	-2.40358	-2.7578	-3.3298	-0.270157	-1.76096	-2.26896	-2.12968	-2.40289	-2.25392	-1.8678	-1.69958	-1.91904	-0.181923	-2.65125	-3.06107	-1.15311	-0.925016	-0.157534
	1.78085	-0.632941	P32970	P32970	CD70 antigen	CD70	20.2	20.2	26.9	18.1	18.1	30.1	30.1	4	4	5	4	3	5	5	TRUE	10	10	13	10	3	7	13	3.02034	3.11504	3.38298	3.66534	3.23576	2.95041	3.10895	2.60152	2.99266	3.67449	2.83774	2.48834	2.79395	3.08865	3.50288	2.73294	3.00093	2.63087	2.10898	1.96002	2.27437
	0.0312842	0.0816409	P33121	P33121	Long-chain-fatty-acid--CoA ligase 1	ACSL1	2	0	1.1	0	0	0	2	1	0	1	0	0	0	1	FALSE	1	0	1	0	0	0	1	-5.59368	-1.71826	-2.22478	-3.29547	-2.02444	-3.78858	-3.57705	-1.7777	-0.870672	-4.41185	-3.77328	-2.80612	-4.63448	-3.64813	-0.474432	-1.66142	-4.00629	-2.60649	-3.87451	-2.59355	-4.82862
	0.968762	0.392812	P33176	P33176	Kinesin-1 heavy chain	KIF5B	35	38.8	30.1	30	19.1	19.7	38.8	24	24	20	20	12	11	24	TRUE	64	61	54	27	16	16	64	3.72551	3.75333	3.42764	3.50922	3.18485	3.76966	4.39795	3.69977	3.47588	2.84076	3.54733	3.8296	3.9266	3.38836	3.05925	4.36352	4.20779	3.71306	4.30069	4.4827	3.82896
	1.03889	-0.616996	P33527	P33527	Multidrug resistance-associated protein 1	ABCC1	17.2	14.8	17.6	15.1	7	8.6	17.6	20	16	20	18	8	11	20	TRUE	38	26	31	24	9	16	38	4.5469	3.79437	3.99463	3.76866	3.35411	3.72852	3.69709	3.80943	3.28467	4.4101	3.43531	3.66961	3.77688	3.92533	3.72815	3.5576	4.07671	3.7536	2.97024	2.21413	3.56414
+	1.72901	1.71797	Q02790	Q02790	Peptidyl-prolyl cis-trans isomerase FKBP4;Peptidyl-prolyl cis-trans isomerase FKBP4, N-terminally processed	FKBP4	34.2	29.6	28.8	3.1	5.2	2.2	34.2	12	10	10	1	2	1	12	TRUE	21	20	18	1	2	1	21	-0.929647	-0.478565	0.394083	-1.06598	-1.29279	-1.18964	0.585728	0.620953	0.20265	0.312088	-0.462917	-1.03679	-1.01052	-2.96726	-1.19541	-0.0730095	0.0727634	-2.39524	0.573378	1.47204	0.150333
	2.11268	0.925794	P33991;Q9UJA3	P33991	DNA replication licensing factor MCM4	MCM4	23.4	21.8	20.7	14.3	8.5	9.5	23.4	14	16	14	7	5	5	16	TRUE	24	30	29	10	5	6	30	1.95161	0.990728	2.02411	1.54039	1.76438	2.48452	2.41451	2.31989	2.67532	0.550392	1.46761	2.31292	2.29624	1.14844	2.01801	2.23992	1.99034	2.61173	2.7188	3.36961	2.78987
	0.0965234	-0.045708	P33992	P33992	DNA replication licensing factor MCM5	MCM5	32.3	31.5	34.3	35.1	17.7	27	35.1	18	18	20	21	12	16	21	TRUE	32	33	36	24	14	18	36	4.97244	4.32388	4.52952	4.99694	4.90512	4.98933	4.97164	4.22483	4.36155	5.20086	4.68263	4.67495	4.71831	4.53045	4.98803	4.08602	5.16427	4.672	4.61376	4.4868	4.52883
	0.403128	-0.237697	P33993	P33993	DNA replication licensing factor MCM7	MCM7	35.3	36.2	35.5	13.6	8.1	9.9	36.2	21	20	21	8	5	6	21	TRUE	38	33	43	7	5	6	43	3.53529	2.8443	3.22894	4.21739	2.69178	3.38248	3.53173	3.05636	2.95206	3.40954	3.20194	3.05762	3.78926	3.42341	3.65143	3.73128	3.12736	3.38277	3.59987	2.97539	3.94371
	0.287246	0.429115	P34741	P34741	Syndecan-2	SDC2	7	7	7.5	7	4	10.9	10.9	1	1	2	1	1	2	2	TRUE	5	3	5	1	1	2	5	0.444899	-0.847946	-0.525011	-0.56955	1.20007	0.748581	0.336779	0.273264	0.000923157	0.0647545	0.750576	-0.262415	0.307976	0.38159	0.268158	0.865845	-1.74682	-2.74371	-0.609402	-0.899864	0.16651
+	1.6874	2.11621	O95302	O95302	Peptidyl-prolyl cis-trans isomerase FKBP9	FKBP9	5.1	8.1	5.1	0	0	0	8.1	1	4	1	0	0	0	4	TRUE	6	10	3	0	0	0	10	-2.28417	-5.82244	-3.12385	-3.3711	-3.21357	-3.86149	-3.52415	-3.1863	-3.66187	-2.61414	-3.87215	-3.37636	-1.33296	-4.18943	-3.43696	-3.36201	-4.97218	-2.3802	-1.81463	0.289429	-2.49958
	1.25668	0.619729	P34897	P34897	Serine hydroxymethyltransferase, mitochondrial	SHMT2	29.2	30.2	34.3	37.3	18.8	23.4	37.3	12	11	12	15	7	11	15	TRUE	27	30	28	19	10	14	30	3.6084	2.96354	2.96539	3.15615	2.66051	2.53881	2.63585	3.15929	3.285	3.34191	3.01818	2.46733	3.57921	2.74555	4.12511	3.06702	3.3515	3.33254	3.92146	3.64056	3.23391
	1.21145	0.857251	P34932	P34932	Heat shock 70 kDa protein 4	HSPA4	37.7	41.2	34.2	7.9	6.7	9.5	41.2	19	22	18	5	4	5	22	TRUE	49	57	47	6	5	6	57	1.41122	0.861706	1.70043	0.727077	1.07247	0.953144	1.60391	0.857353	1.6624	0.581495	1.7633	0.508034	1.66028	0.543251	0.77215	0.97633	-0.0590401	0.982801	1.28511	2.98022	1.12879
	0.876706	-0.364055	P35052	P35052	Glypican-1;Secreted glypican-1	GPC1	27.2	23.3	23.7	18.3	5.9	18.1	27.2	11	8	9	8	3	7	11	TRUE	25	17	16	9	3	7	25	4.03882	3.48409	3.72774	4.26116	3.76259	3.73483	3.56203	3.87865	3.64424	3.92915	3.68554	3.34395	3.94341	3.74992	3.4025	3.34655	4.11723	3.09666	3.1714	2.88092	3.28755
	0.681073	0.201139	P35221	P35221	Catenin alpha-1	CTNNA1	51.4	47.5	43.5	38.1	27	34.9	51.4	26	26	25	17	11	16	26	TRUE	76	72	70	30	25	27	76	6.52029	6.04512	6.43195	6.84843	6.31092	6.13945	6.05314	6.03802	6.25419	6.50601	6.30028	5.61094	6.17214	6.17545	6.19902	5.82352	5.93338	5.83818	5.95622	6.04629	5.96416
	0.0492619	-0.0770734	P35222	P35222	Catenin beta-1	CTNNB1	36.6	34.7	35.3	31.2	17.2	24.8	36.6	17	16	17	15	7	11	17	TRUE	47	43	49	19	10	15	49	3.66898	5.80143	5.87419	4.60465	4.47481	4.15992	5.37465	5.05819	3.4073	4.63798	5.6412	4.23608	3.41878	3.28649	6.2055	4.30528	4.40152	3.70918	5.40391	3.34392	3.09468
+	1.94302	1.67354	Q9H334	Q9H334	Forkhead box protein P1	FOXP1	2.2	10.2	2.2	0	0	0	10.2	1	3	1	0	0	0	3	TRUE	2	4	1	0	0	0	4	-1.43843	-2.92843	-2.95123	-3.61019	-3.20515	-3.50449	-1.8043	-1.92517	-3.09015	-1.75959	-2.92401	-2.50904	-2.80868	-3.03129	-1.41332	-3.46208	-4.17052	-2.62034	-2.34848	-1.5597	-2.13681
	0.700885	0.724866	P35237	P35237	Serpin B6	SERPINB6	15.2	5.9	8.2	5.3	2.4	5.3	15.2	4	2	3	1	1	1	4	TRUE	6	2	3	1	1	1	6	-0.661011	-1.53276	-0.364616	-3.7341	-2.69532	-2.37172	-1.53367	-5.04191	-1.42712	-2.22333	-1.31057	-2.25476	-1.63442	-1.48767	-1.93967	-0.930346	-2.84328	-1.39708	-0.196709	-2.55587	-1.71376
	0.498874	0.780901	P35240	P35240	Merlin	NF2	0	0	0	0	0	0	0	0	0	0	0	0	0	0	FALSE	0	0	0	0	0	0	0	-4.31168	-2.21498	-1.92303	-2.81246	-1.25834	-3.64252	-4.42352	-2.17735	-4.5855	-4.50454	-2.24117	-4.39239	-4.8115	-0.881559	-4.0483	-4.88313	-3.78903	-2.08787	-2.75728	-3.06821	-3.9166
	0.0651582	0.146683	P35241	P35241	Radixin	RDX	22.8	28.8	25.4	13.7	10.8	13.2	28.8	3	7	5	0	1	1	7	TRUE	7	11	7	0	1	1	11	0.777454	-0.169195	0.477148	-0.710691	1.05028	1.52745	0.426306	0.0136223	-0.425983	0.302643	0.4709	0.672192	-0.491377	-0.846569	0.361782	1.81388	-2.71874	0.486643	-1.63407	1.79063	1.0524
	0.397992	0.696392	P35249	P35249	Replication factor C subunit 4	RFC4	14.6	18.5	5.5	0	0	3.6	18.5	4	5	1	0	0	1	5	TRUE	6	11	3	0	0	1	11	-0.54282	-2.57272	-3.52617	-3.56788	-2.97656	-1.92223	-1.41594	-1.79127	-1.80651	-2.44611	-0.486563	-2.12645	-0.627228	-3.47324	-2.32087	-2.05148	-1.32045	-2.54292	-1.14478	0.369465	-3.56371
	0.0245316	-0.027455	P35250	P35250	Replication factor C subunit 2	RFC2	20.6	23.4	18.1	17.5	15.3	2.8	23.4	5	6	5	4	3	1	6	TRUE	7	9	12	4	3	1	12	-0.316042	0.259752	1.78598	0.434336	0.812893	0.304655	1.07056	0.425701	1.45001	1.05052	0.414972	0.0647717	-0.301003	0.74934	0.757818	-0.204597	1.55494	1.45918	0.547939	0.827316	0.913647
	0.245536	-0.25964	P35251	P35251	Replication factor C subunit 1	RFC1	8.8	12.5	9.1	17.5	7.1	16	17.5	8	10	7	17	7	14	17	TRUE	12	14	8	16	9	14	16	1.49283	1.62715	2.42601	2.61287	2.58632	2.86954	0.701506	1.00402	1.47922	2.78116	2.1434	2.02826	1.75643	1.51164	4.04778	1.81848	2.68678	2.16797	2.0439	2.87847	1.63179
	1.82684	0.790374	P35268	P35268	60S ribosomal protein L22	RPL22	50.8	51.6	50.8	30.5	18.8	19.5	51.6	4	5	4	3	2	3	5	TRUE	15	15	13	6	2	4	15	4.20909	3.52503	3.66078	4.27366	3.66413	4.27599	3.46022	3.496	3.83552	2.69065	3.11818	4.27039	3.76472	3.68459	3.78616	3.50635	3.71111	3.39164	4.32353	4.178	4.32027
	0.36738	0.573953	P35270;REV__Q16649	P35270	Sepiapterin reductase	SPR	15.3	12.6	12.6	16.5	13	13	16.5	3	2	2	3	3	3	3	TRUE	5	4	3	3	3	3	5	-0.0919647	-0.51293	-0.297764	-0.160503	-2.95981	-0.869925	-0.0956764	-0.99473	-2.63034	-1.09618	-0.172869	-2.67595	-1.14485	-0.272194	1.04029	-0.656574	-1.35295	-0.428253	0.0662956	-1.34679	-1.83875
	1.1939	1.62004	P35520	P35520	Cystathionine beta-synthase	CBS	4.4	2.4	4.4	6	0	1.8	6	2	1	2	2	0	1	2	TRUE	3	1	3	3	0	1	3	-2.50796	-4.74512	-1.1195	-1.97791	-4.2925	-3.01747	-1.16594	-1.71929	-2.55217	-1.56337	-2.71481	-2.40859	-2.76167	-3.14639	-6.35977	-2.68913	-2.84246	-0.990473	-0.358154	-1.79971	-0.983866
	0.34592	-0.570716	P35573	P35573	Glycogen debranching enzyme;4-alpha-glucanotransferase;Amylo-alpha-1,6-glucosidase	AGL	4.1	2.5	2.5	1.1	0	1.1	4.1	5	3	3	1	0	1	5	TRUE	5	3	4	2	0	1	5	-0.599567	1.28385	0.774263	0.365807	0.991385	0.678585	1.10439	0.725834	1.22503	1.0634	0.422771	0.495626	-1.28131	0.0601864	-0.91201	-0.288534	1.3368	0.224955	1.40601	0.560213	-2.95696
	0.0503575	0.0179097	P35579;REV__Q9UKV3	P35579	Myosin-9	MYH9	55.8	56.9	56.3	50.8	43.8	45.4	56.9	99	105	99	93	70	75	105	TRUE	660	680	711	188	109	157	711	10.638	10.4566	10.6654	10.7903	10.6988	10.7127	10.4724	10.4522	10.4199	10.6297	10.4916	10.4092	10.1353	10.6151	10.5006	10.0305	10.1356	9.84126	10.1396	10.0586	10.3169
	0.572911	-0.280714	P35580	P35580	Myosin-10	MYH10	22.3	23.7	23	13.2	8.9	13.4	23.7	20	23	20	8	4	10	23	TRUE	34	38	32	9	5	12	38	2.64935	2.60902	2.59631	2.45324	2.38742	3.48974	2.57448	2.04663	1.81856	2.31196	3.04898	3.25689	2.43769	3.12005	2.28363	1.482	2.41693	2.37506	2.24418	2.29239	2.19466
	0.423441	0.224546	P35606	P35606	Coatomer subunit beta	COPB2	20	23.2	23.5	12.1	7.8	8.5	23.5	12	13	14	7	4	5	14	TRUE	18	21	22	7	5	5	22	2.47809	2.15205	2.42948	2.64964	1.96232	1.92123	2.42359	2.16449	2.53416	1.97589	1.82884	2.44145	2.41479	2.80073	2.0711	2.51979	2.25284	2.31079	2.15924	2.88867	2.43519
	0.0221937	-0.0226463	P35610	P35610	Sterol O-acyltransferase 1	SOAT1	10.7	8.4	14.5	10.4	9.3	9.3	14.5	5	3	6	5	5	6	6	TRUE	14	4	18	6	5	7	18	3.76112	3.04388	2.51117	2.76794	2.89287	3.25988	1.58957	3.71423	2.55894	3.39445	2.37328	2.04542	1.68508	2.14234	3.35828	2.71518	2.03831	2.24896	1.94861	1.44905	2.25616
	1.21572	1.14271	P35611;P35612	P35611	Alpha-adducin	ADD1	3.4	1.9	6.2	0	0	0	6.2	2	1	3	0	0	0	3	TRUE	2	1	3	0	0	0	3	-5.14976	-3.16695	-4.49677	-4.14022	-3.71726	-2.3738	-4.09923	-3.41133	-2.70718	-3.68615	-4.0673	-2.8205	-3.35739	-3.36669	-1.43329	-4.51987	-1.90177	-3.94533	-2.1214	-1.72628	-2.46469
	0.559661	0.303324	P35613	P35613	Basigin	BSG	25.5	25.5	29.9	27.3	24.9	21.3	29.9	6	6	7	7	6	6	7	TRUE	23	22	24	12	7	8	24	5.87437	5.90654	6.02241	6.06249	5.85121	6.10658	6.08541	5.64562	5.74435	5.09949	6.15775	5.68946	5.73054	5.75573	6.12226	5.12794	5.84058	5.05716	5.60133	5.31803	5.50609
	0.743957	0.714156	P35637	P35637	RNA-binding protein FUS	FUS	6.7	6.7	6.7	6.3	6.3	8.9	8.9	1	1	1	1	1	1	1	TRUE	3	4	4	2	3	4	4	1.88648	0.786098	1.00735	1.35369	1.93117	-0.0888786	0.451233	0.628355	2.34562	2.52101	1.36368	-0.471722	1.63386	1.01773	1.53802	1.51682	1.19974	-0.579649	2.01759	0.958046	0.672167
	0.412763	-0.315803	P35658	P35658	Nuclear pore complex protein Nup214	NUP214	12.9	13.2	18.4	3.8	2.6	2	18.4	17	17	23	6	3	3	23	TRUE	25	29	37	7	4	3	37	1.04967	0.992422	0.300825	-2.02484	0.941841	1.31399	1.0608	1.17585	0.935173	0.468096	1.58364	1.78197	2.2374	2.06524	1.69108	1.09532	2.56622	1.6632	1.29526	1.20659	2.13044
	0.203219	0.148136	P35659	P35659	Protein DEK	DEK	31.5	26.4	29.1	21.6	17.9	16.3	31.5	10	9	10	8	6	6	10	TRUE	20	13	20	10	7	7	20	3.38733	2.56879	3.21719	3.31044	2.6839	2.82528	2.50926	2.92023	3.26413	2.41003	2.42806	3.19311	1.99437	2.69338	3.90098	3.38591	3.59662	3.18704	3.4713	2.93089	3.33262
	0.050049	-0.0651859	P35998	P35998	26S protease regulatory subunit 7	PSMC2	25.6	30.9	33.9	2.8	0	4.8	33.9	9	10	11	1	0	2	11	TRUE	15	18	21	1	0	2	21	0.245413	-0.750851	0.152697	-0.740772	-2.01642	-0.980387	-0.370853	-0.999615	0.144281	-0.974541	0.366148	-1.58997	0.300913	-0.118843	0.667688	0.702534	1.29084	-1.75513	-0.283026	0.196808	0.0397892
+	1.75795	1.04807	Q16658	Q16658	Fascin	FSCN1	34.3	37.5	32	22.3	7.9	11.4	37.5	14	17	13	9	4	4	17	TRUE	35	39	34	10	4	4	39	2.97031	2.55745	2.59214	2.82754	1.04328	2.80671	2.68147	3.18062	2.80267	4.14957	1.70709	2.10268	2.44779	1.92895	2.76783	3.70176	2.20448	1.60577	3.34814	4.14599	3.13531
	0.759285	1.38485	P36507	P36507	Dual specificity mitogen-activated protein kinase kinase 2	MAP2K2	0	8.8	8.8	0	0	0	8.8	0	1	1	0	0	0	1	TRUE	0	1	3	0	0	0	3	-0.879667	-2.57673	0.168058	-3.32573	-2.33853	-3.12777	-1.46472	-1.81996	-1.46214	-2.44345	-2.52629	-2.7352	-3.16318	-6.67606	-1.23628	-1.48199	-2.21648	-3.25842	-3.86831	-1.4852	-1.71795
	0.317875	0.181084	P36542	P36542	ATP synthase subunit gamma, mitochondrial	ATP5C1	18.1	14.1	22.1	23.8	10.1	16.1	23.8	5	4	6	7	3	5	7	TRUE	10	9	8	8	3	5	10	2.73847	2.57467	1.90114	2.96192	2.6885	2.23922	1.50491	2.32592	1.70773	2.47719	0.947733	2.36398	1.69429	2.36539	2.7799	2.79097	2.33701	2.75704	3.04148	2.73594	2.3222
	1.40748	0.311945	P36578	P36578	60S ribosomal protein L4	RPL4	43.8	45.7	41.9	33.7	33	28.8	45.7	23	23	21	13	11	12	23	TRUE	66	63	56	18	12	18	66	5.99775	5.71046	5.81954	6.36744	5.01202	5.85797	5.83402	5.60701	6.21462	4.91897	5.85451	6.38327	6.3537	5.80775	5.66422	6.0099	5.87385	5.49979	6.1565	6.04723	6.10695
	0.236126	0.221131	P36776	P36776	Lon protease homolog, mitochondrial	LONP1	23.4	19.7	17.3	5.3	2.6	3.9	23.4	14	12	11	4	2	3	14	TRUE	22	25	17	5	2	3	25	0.432999	0.218224	1.25378	0.631172	-0.306206	0.713657	1.23893	0.480429	1.24478	-0.982584	1.62166	-0.00365067	1.66733	0.322651	0.956188	1.97013	1.3847	2.22967	1.79062	2.18398	1.12634
	0.100372	0.0856387	P36871	P36871	Phosphoglucomutase-1	PGM1	28.1	21.9	31.7	19.2	10	16	31.7	13	10	15	9	4	7	15	TRUE	22	21	27	9	4	7	27	2.79503	3.4668	2.99195	1.74813	2.99623	3.17732	2.72988	3.11705	2.71289	3.10232	2.16958	3.29682	2.35686	2.96214	2.92916	1.62861	2.92064	3.24948	2.77021	2.0031	3.20768
+	2.75118	1.72323	P02794	P02794	Ferritin heavy chain;Ferritin heavy chain, N-terminally processed	FTH1	19.7	27.3	24	11.5	6	6	27.3	3	5	4	2	1	1	5	TRUE	3	4	7	2	1	1	7	-1.82633	-2.51412	-2.00385	-3.05519	-2.60843	-2.58236	-1.84953	-2.51445	-1.61879	-2.82662	-2.04134	-1.1506	-1.0909	-1.30794	-1.13408	-2.74512	-2.80138	-1.1191	-0.780579	-0.235321	-0.172661
	0.10776	0.155603	P36897	P36897	TGF-beta receptor type-1	TGFBR1	3	3	0	3	3	3	3	1	1	0	1	1	1	1	FALSE	1	1	0	1	1	1	1	-0.777033	-1.29011	-1.47163	-1.58672	-0.67951	-1.22398	-3.69327	-1.13176	-1.64147	-0.634863	-3.47362	-1.2501	-1.84763	-1.55744	-0.844593	-1.48307	-3.06514	-2.52071	-1.16306	-1.07317	-3.88141
+	2.49191	2.07611	Q96I24	Q96I24	Far upstream element-binding protein 3	FUBP3	16.8	23.4	7.5	0	0	0	23.4	6	9	2	0	0	0	9	TRUE	8	12	3	0	0	0	12	-1.93457	-2.38827	-2.43414	-2.46269	-3.31569	-2.20582	-1.39945	-2.36833	-2.13795	-0.974958	-3.62438	-2.12268	-1.26664	-3.73901	-1.89558	-3.77987	-2.72747	-2.86985	-0.379898	0.501394	-1.96958
	1.52399	0.786038	P36952	P36952	Serpin B5	SERPINB5	33.3	43.5	36.8	4.5	2.9	10.1	43.5	9	11	10	1	1	2	11	TRUE	14	19	19	1	1	4	19	-0.291803	-1.30535	-0.118134	-2.13894	-1.66502	-0.562656	-0.263783	-0.594976	-0.38562	-0.664087	-2.38748	-1.63282	-1.49541	-1.0783	-0.359295	-0.450647	-0.165695	-1.2598	-0.697577	0.622963	0.0975685
	0.274133	0.538075	P36957	P36957	Dihydrolipoyllysine-residue succinyltransferase component of 2-oxoglutarate dehydrogenase complex, mitochondrial	DLST	11.7	11.7	5.5	4.2	0	2.4	11.7	5	5	2	2	0	1	5	TRUE	9	11	6	2	0	1	11	-1.04836	-6.36064	-0.794703	-2.69488	-1.11298	-1.02474	-0.678192	0.353708	0.637465	-2.89572	0.956394	-0.21887	-2.80581	-0.894033	-1.3309	1.07034	-1.25774	0.999985	0.559046	1.67084	0.162954
	1.08904	0.667299	P37108	P37108	Signal recognition particle 14 kDa protein	SRP14	44.9	54.4	54.4	28.7	28.7	48.5	54.4	4	5	5	2	2	4	5	TRUE	24	22	25	3	3	4	25	3.25887	3.08589	3.05442	3.36203	3.52206	1.96705	2.11603	3.09949	3.47583	3.50315	3.98132	3.47124	3.19766	3.05882	3.3336	1.43399	2.54917	2.36865	2.97329	2.95187	3.24272
	0.191711	0.287231	P37235;P84074;P61601	P37235;P84074;P61601	Hippocalcin-like protein 1;Neuron-specific calcium-binding protein hippocalcin;Neurocalcin-delta	HPCAL1;HPCA;NCALD	9.3	16.1	16.1	0	5.2	0	16.1	2	3	3	0	1	0	3	TRUE	4	4	4	0	1	0	4	-1.46673	-1.35792	-0.822376	-2.43437	-1.61566	-1.62426	-1.56714	-0.0585308	-2.04446	-1.55622	-2.96176	0.372643	-1.42397	-0.423597	-1.48372	-0.171774	-2.19809	-3.69434	-1.72607	-1.78807	-1.80412
	1.29599	-0.657429	P37268	P37268	Squalene synthase	FDFT1	15.8	19.9	21.8	15.1	13.7	15.6	21.8	5	6	7	6	6	6	7	TRUE	11	12	10	8	6	6	12	2.76165	2.8225	0.725569	2.62476	2.39585	2.46506	2.26826	1.62482	2.00878	2.89691	2.71579	2.6576	2.08326	2.6414	3.34695	2.2585	2.67597	2.07039	1.48013	1.87126	2.55717
+	1.56651	1.51025	P51116	P51116	Fragile X mental retardation syndrome-related protein 2	FXR2	15.5	9.4	14.3	0	0	0	15.5	4	3	3	0	0	0	4	TRUE	9	5	8	0	0	0	9	-1.22253	-1.779	-2.46305	-2.59884	-2.05935	-3.06358	-0.997801	-0.978006	-2.22652	-2.04628	0.00326729	-2.10326	-0.737469	-2.61002	-1.31073	-3.34375	-0.758568	-1.85108	0.0276756	-0.650251	-0.582312
	1.5606	0.354468	P37837	P37837	Transaldolase	TALDO1	28.8	29.1	25.5	26.7	21.1	11.6	29.1	9	10	8	9	7	4	10	TRUE	25	21	19	9	7	4	25	3.81355	3.64223	3.7989	4.0782	3.81609	3.38545	4.08478	3.12996	3.5913	3.37677	3.50925	3.36188	3.18415	3.64266	3.5298	3.21747	3.43945	3.34604	4.05341	3.39284	3.61279
+	2.08578	1.85177	O14976	O14976	Cyclin-G-associated kinase	GAK	2.1	0	1.2	0	0	0.8	2.1	2	0	1	0	0	1	2	TRUE	2	0	1	0	0	1	2	-4.5586	-1.99461	-2.16919	-3.06563	-3.7738	-3.19708	-3.33819	-4.02127	-2.27126	-1.98351	-3.94664	-4.24917	-5.54711	-6.02296	-3.18239	-3.55907	-3.16753	-3.83365	-1.44249	-2.89196	-2.459
+	3.77872	1.33698	Q14376	Q14376	UDP-glucose 4-epimerase	GALE	5.5	5.5	5.5	0	0	0	5.5	1	1	1	0	0	0	1	TRUE	1	1	1	0	0	0	1	-2.57798	-3.61752	-3.25627	-3.73199	-3.94411	-3.03322	-5.66824	-2.88425	-3.09201	-3.91159	-3.20075	-3.41306	-2.97736	-3.42461	-2.73153	-3.31447	-2.83658	-3.51682	-2.05809	-2.13325	-1.9789
	1.23755	1.64425	P38398	P38398	Breast cancer type 1 susceptibility protein	BRCA1	0	1.3	0	0	0	0	1.3	0	1	0	0	0	0	1	FALSE	0	1	0	0	0	0	1	2.20475	-4.15911	-5.75836	-3.38833	-4.39019	-2.90074	-4.4638	-3.39368	2.02101	-2.65278	-4.42643	-3.94102	-4.97148	-6.27312	-6.67924	-3.69446	-3.92852	-3.08142	-3.73718	-3.06446	-4.98903
	1.56886	-0.948544	P38432	P38432	Coilin	COIL	2.8	2.8	5.6	5.6	2.4	2.4	5.6	1	1	2	2	1	1	2	TRUE	2	2	4	2	2	1	4	-0.945738	-0.898466	-1.0801	0.149954	-0.88336	-0.410286	-0.371502	-0.982983	3.17718	-0.757687	-1.40505	-1.25697	-0.404331	-0.719687	-1.61267	0.0619946	0.0710297	0.152349	-1.90492	-2.2586	-1.04428
	0.246001	-0.210845	P38435	P38435	Vitamin K-dependent gamma-carboxylase	GGCX	5.7	5.7	6.7	6.6	3.2	4.5	6.7	3	3	4	4	2	3	4	TRUE	5	5	5	4	2	3	5	0.924988	1.02595	0.86726	2.13701	-0.436947	0.44944	0.224382	0.933399	0.265749	1.64726	0.132082	0.339916	1.63154	0.930046	1.101	0.98119	0.935307	0.0113316	0.2054	-0.174868	0.587168
	0.74129	0.474673	P38571	P38571	Lysosomal acid lipase/cholesteryl ester hydrolase	LIPA	2.8	9	2.8	0	0	0	9	1	2	1	0	0	0	2	TRUE	2	4	2	0	0	0	4	-5.51194	-2.10941	-1.64777	-2.75742	-3.21137	-2.09946	-1.05134	-2.40242	-2.82076	-2.25972	-1.87152	-2.99119	-1.72941	-2.00482	-2.95124	-2.40263	-3.52129	-2.67055	-2.47191	-1.30695	-2.49044
	0.626171	0.619845	P38606	P38606	V-type proton ATPase catalytic subunit A	ATP6V1A	22.4	23	26.4	3.4	1.8	5.7	26.4	13	13	14	2	1	3	14	TRUE	25	22	32	2	1	3	32	0.488699	0.236393	-0.746641	0.640028	-0.3766	-0.927853	0.884212	-0.947857	-0.0826416	-0.0944519	-1.47201	-1.2958	0.020483	-0.483112	-0.104448	-0.348289	1.00952	0.0278397	1.17419	0.406273	1.10575
	3.73808	-1.57011	Q14435;Q8NCL4	Q14435	Polypeptide N-acetylgalactosaminyltransferase 3	GALNT3	5.7	5.7	3.6	4.6	2.2	4.3	5.7	3	3	2	2	1	2	3	TRUE	3	3	2	2	1	3	3	0.121166	-1.57963	0.0510635	-0.0599861	-0.607006	0.789278	-0.0523434	2.22569	0.461256	0.471392	0.400631	-0.195562	-0.765352	-0.0286198	-0.803238	0.575815	-0.202658	-0.0306396	-1.86831	-2.49702	-1.59219
	1.20717	0.479195	P38919	P38919	Eukaryotic initiation factor 4A-III;Eukaryotic initiation factor 4A-III, N-terminally processed	EIF4A3	32.8	40.6	33.8	18	12.4	16.3	40.6	10	13	10	5	2	5	13	TRUE	23	26	24	4	2	6	26	1.74572	1.24449	1.31473	1.71524	-0.25013	2.0287	1.1358	1.57696	2.07499	0.210321	-0.0880489	2.19722	1.59221	1.96341	2.49193	2.04528	2.46457	2.31887	2.38086	2.80884	2.12917
	0.716304	-0.652257	P38935	P38935	DNA-binding protein SMUBP-2	IGHMBP2	0	0	1.1	4.1	1.2	2.3	4.1	0	0	1	2	1	2	2	TRUE	0	0	1	2	1	2	2	-1.9142	-4.50101	-2.08159	-0.928848	-0.877905	-0.683758	-1.70662	-2.25034	-1.9445	-2.10834	-2.71636	-1.39195	-0.360157	-0.734417	-3.02506	-1.47274	-1.32902	-1.67327	-1.51608	-1.48584	-3.02256
+	1.8756	1.04028	P04406;O14556	P04406	Glyceraldehyde-3-phosphate dehydrogenase	GAPDH	64.5	67.5	66.9	44.5	37.6	34.6	67.5	16	17	17	14	11	9	17	TRUE	148	164	139	28	22	17	164	7.60881	7.10459	7.48933	6.86575	7.24475	7.37801	7.22832	7.04121	7.27939	6.4771	7.24821	6.29003	6.19077	6.75083	7.93238	6.65891	6.86043	6.77725	7.93242	7.59556	7.36517
+	1.45336	1.03918	Q9NY12	Q9NY12	H/ACA ribonucleoprotein complex subunit 1	GAR1	7.4	16.6	16.6	13.4	17.5	17.5	17.5	2	3	3	2	3	3	3	TRUE	3	5	4	3	3	3	5	-0.0661392	0.23951	-0.411966	1.25123	0.227737	-1.79263	-0.540968	-0.808805	0.55928	1.06736	0.493679	0.315529	0.302944	0.552231	-1.07697	0.598549	-0.621714	-0.400108	0.605526	1.43617	0.91115
	0.119497	0.139326	P39656	P39656	Dolichyl-diphosphooligosaccharide--protein glycosyltransferase 48 kDa subunit	DDOST	26.8	26.8	23.5	24.6	18.2	14	26.8	9	9	8	9	6	6	9	TRUE	23	22	23	22	11	16	23	5.39046	5.25041	5.40445	6.23758	5.61933	4.62349	5.35785	6.22369	5.21176	5.60986	4.53894	4.70591	4.9362	5.38525	5.29514	4.9448	5.53944	4.53391	4.69293	4.92823	4.31199
	0.759951	1.70754	P39687	P39687	Acidic leucine-rich nuclear phosphoprotein 32 family member A	ANP32A	18.9	15.3	19.7	0	0	4.4	19.7	2	3	4	0	0	1	4	TRUE	9	6	11	0	0	1	11	-0.139013	0.0698795	-0.621208	-1.03566	-0.0203838	-1.01729	0.117971	-0.623848	-0.324173	-1.90351	-1.78131	0.123867	-7.14344	-0.916616	-0.379869	-1.19096	0.538002	-2.41255	0.317772	0.431368	0.302011
	1.33889	0.324846	P39748	P39748	Flap endonuclease 1	FEN1	33.2	30.3	38.9	46.8	34.5	35	46.8	10	8	10	15	8	9	15	TRUE	22	20	20	22	12	12	22	4.67324	3.0339	3.77233	4.17433	4.60039	4.26028	4.49766	3.93464	4.44853	4.04579	4.04353	4.05827	3.93332	4.10972	3.7373	4.45795	4.43929	3.74778	4.5411	4.33847	4.44193
	0.260812	-0.359684	P40189	P40189	Interleukin-6 receptor subunit beta	IL6ST	6.2	5.8	8.9	1.1	0	2.3	8.9	4	4	4	1	0	2	4	TRUE	5	5	7	1	0	2	7	-2.64195	0.173008	-0.452417	0.972496	0.0798225	0.429789	-1.71743	0.725658	-1.8555	0.0957279	0.726837	0.397251	0.929632	0.111313	1.0721	-1.702	-0.379194	-2.14882	-0.750355	-0.588804	0.0403519
	1.42749	0.920848	P40227;Q92526	P40227	T-complex protein 1 subunit zeta	CCT6A	18.8	25.4	15.4	8.1	11.9	10	25.4	9	13	7	4	5	4	13	TRUE	17	27	16	4	6	4	27	2.52843	0.825607	1.80113	1.48413	0.903793	2.34462	1.4462	1.59078	1.84324	-2.29407	1.10949	1.47387	2.04654	1.1985	1.13075	1.07038	1.67073	1.80789	1.70683	3.15018	1.20967
	0.0549675	-0.0950022	P40261	P40261	Nicotinamide N-methyltransferase	NNMT	8.3	14.4	15.2	6.4	10.2	6.4	15.2	1	3	3	1	2	1	3	TRUE	1	5	5	1	2	2	5	-0.62389	0.343328	-0.265223	-2.13705	-1.75258	-0.917583	-0.505817	-0.651529	0.237623	-2.31348	-0.770901	-0.440184	-1.34929	-1.04663	-0.653595	0.00477791	0.451649	-2.14245	-3.02269	-1.3325	-0.0262794
	0.23406	0.0936095	P40429;Q6NVV1	P40429	60S ribosomal protein L13a	RPL13A	24.6	25.1	20.7	30.5	22.7	26.6	30.5	6	7	5	7	5	6	7	TRUE	17	26	19	9	7	9	26	4.14052	3.90909	3.51839	4.6282	3.27792	3.61782	3.79218	3.76864	4.06316	3.95327	3.90476	3.62122	4.10475	3.92636	4.20281	3.86884	4.04258	3.48064	4.08645	4.03672	3.67355
	0.218298	-0.391892	P40616	P40616	ADP-ribosylation factor-like protein 1	ARL1	7.7	7.7	7.7	12.7	7.7	7.7	12.7	1	1	1	2	1	1	2	TRUE	1	1	1	2	1	1	2	0.124327	-0.153584	-0.0299568	0.0374413	0.267082	1.21194	0.0994968	0.0522442	-0.855558	0.118761	-0.397881	-0.794956	0.536118	1.01289	-1.01532	-0.34701	-0.196255	1.47447	-0.759481	-0.486216	-0.188763
	0.768155	-0.431993	P40763	P40763	Signal transducer and activator of transcription 3	STAT3	21	22.9	27	20.5	6.5	11.6	27	11	12	14	11	4	7	14	TRUE	22	25	30	13	5	7	30	2.974	3.1241	2.98317	2.95073	3.30262	3.48647	3.27787	3.33951	3.10531	3.24744	3.45368	3.34052	2.61584	3.86604	2.66673	2.89837	3.29886	2.55592	2.30672	2.1397	3.00509
	0.238804	0.341841	P40818	P40818	Ubiquitin carboxyl-terminal hydrolase 8	USP8	3.7	1.5	5.7	0	0	0	5.7	3	1	5	0	0	0	5	TRUE	4	2	9	0	0	0	9	-1.28472	-1.3642	-1.89525	-1.73369	-2.35484	-1.24167	-0.585926	-1.877	-1.67581	-3.02207	-2.8585	-2.25686	-1.52007	-3.7438	-2.27502	-2.69452	-1.63306	-0.917032	-1.64356	-3.70965	-0.619862
	0.220446	-0.133276	P40925	P40925	Malate dehydrogenase, cytoplasmic	MDH1	31.4	31.4	31.4	15	20.1	22.8	31.4	8	8	8	4	5	6	8	TRUE	15	17	16	5	5	6	17	3.50366	3.06999	3.03269	2.48118	3.53516	3.20267	3.18458	2.94494	3.1611	2.43368	3.34475	3.23927	3.49655	3.2172	3.64578	4.29028	3.10661	2.78851	3.37431	2.91217	3.34124
+	3.18699	2.08203	Q8WXI9	Q8WXI9	Transcriptional repressor p66-beta	GATAD2B	11.8	8.3	6.4	1.9	1.9	1.9	11.8	4	3	2	0	0	0	4	TRUE	4	4	2	0	0	0	4	-4.35868	-4.46408	-4.67566	-3.69198	-2.83022	-2.28329	-4.27253	-3.01362	-3.38425	-2.99459	-4.28411	-3.18603	-2.8225	-2.43839	-2.71926	-2.6447	-4.37427	-4.47279	-0.988417	-0.754192	-1.47186
	0.4444	-0.366924	P40937	P40937	Replication factor C subunit 5	RFC5	19.7	22.4	30.6	16.5	4.1	9.7	30.6	5	5	8	5	1	3	8	TRUE	9	8	12	7	1	5	12	-0.259815	0.561783	1.40686	-0.19948	2.01475	0.286463	-0.2404	2.55044	0.599115	0.502102	1.08857	-0.340431	-0.775475	0.707201	0.375145	-0.26685	0.614876	1.35352	0.237015	-0.46702	0.615578
	0.131616	-0.157106	P40938	P40938	Replication factor C subunit 3	RFC3	28.1	22.2	25.8	12.9	14.3	9.3	28.1	7	6	6	5	4	3	7	TRUE	12	9	11	7	4	3	12	1.53489	1.45482	1.15495	1.59543	0.114687	2.06586	1.28885	1.21263	3.83736	0.534369	2.79859	1.59268	0.475019	1.47212	1.72729	2.03218	2.44295	0.037241	1.35554	0.428661	1.2261
	0.103151	0.12601	P40939	P40939	Trifunctional enzyme subunit alpha, mitochondrial;Long-chain enoyl-CoA hydratase;Long chain 3-hydroxyacyl-CoA dehydrogenase	HADHA	38.1	40.6	32.8	24.4	6.2	17.8	40.6	21	22	17	15	3	10	22	TRUE	46	45	36	19	4	14	46	3.82157	3.65015	3.73123	3.49462	4.94886	3.9446	3.54679	3.75346	3.68996	3.43014	4.32965	4.58463	4.15675	3.36561	3.61531	4.39977	4.1973	3.93321	4.4428	5.1625	3.95677
	0.287528	-0.135017	P41091;Q2VIR3	P41091;Q2VIR3	Eukaryotic translation initiation factor 2 subunit 3;Putative eukaryotic translation initiation factor 2 subunit 3-like protein	EIF2S3;EIF2S3L	40.3	37.3	36.4	16.9	22.7	18.9	40.3	15	14	13	6	7	6	15	TRUE	25	26	30	6	9	7	30	4.39635	4.30716	3.99	3.97572	4.41919	4.40468	4.30805	3.86105	3.90502	3.85338	4.34183	4.72954	4.31465	4.35642	4.39178	3.84194	4.23658	3.42139	3.90259	3.68885	3.98496
	0.976147	-1.69042	P41221;Q9H1J7	P41221	Protein Wnt-5a	WNT5A	0	0	0	3.2	2.9	3.2	3.2	0	0	0	1	1	1	1	FALSE	0	0	0	2	1	1	2	-1.07166	-3.36367	-0.535116	-5.27347	-2.92037	-2.57022	-3.96281	-5.31819	-0.795942	-2.3348	-1.40302	-2.40751	-1.08693	-0.895039	-0.516275	-4.399	-2.31294	0.0557671	-5.25802	-4.24969	-4.50965
	0.688532	1.10708	P41223	P41223	Protein BUD31 homolog	BUD31	25.7	26.4	11.8	20.1	13.9	0	26.4	4	5	2	2	1	0	5	TRUE	7	6	2	2	1	0	7	-1.37828	-0.211905	-1.49074	-1.89428	-0.77018	-0.293146	-1.38664	-2.68647	-3.71308	-1.38404	0.256565	0.768486	-1.45588	-1.61071	-1.24248	-0.820625	-4.21546	-0.993502	1.432	0.697308	-1.66671
	1.87	-0.572558	P41250	P41250	Glycine--tRNA ligase	GARS	21.4	24.4	25.6	3.1	1.4	1.4	25.6	13	14	14	2	1	1	14	TRUE	24	30	27	3	1	1	30	2.39122	1.24511	1.81827	1.70562	1.42823	2.0138	1.52368	1.71581	1.36974	0.204105	-0.267622	0.960123	2.13531	1.88574	1.74378	2.01265	2.84646	2.1932	1.90157	1.41892	1.78722
	0.421647	-0.159962	P41252	P41252	Isoleucine--tRNA ligase, cytoplasmic	IARS	29.6	25.4	29	26.4	14.7	20.5	29.6	29	25	29	27	14	21	29	TRUE	64	54	65	37	16	23	65	5.36098	5.07651	5.0992	5.03957	5.50599	5.5334	5.17893	4.58289	4.96382	5.41674	4.7605	5.24999	5.10022	5.43795	5.02854	4.96465	4.96712	4.6866	4.74801	4.40984	5.1357
	0.132303	-0.356491	P41273	P41273	Tumor necrosis factor ligand superfamily member 9	TNFSF9	11.4	5.1	5.1	7.5	0	7.5	11.4	2	1	1	2	0	2	2	TRUE	1	1	1	2	0	2	2	-1.7198	-5.14602	-1.82115	-4.60753	0.0408821	-1.09456	-2.17245	0.110382	-2.30099	-1.63063	0.217575	-2.89732	-0.727928	-0.313383	-0.24103	0.593754	-2.75812	-4.04639	-0.98822	-4.61973	-1.31163
	0.572221	0.863878	P41440	P41440	Folate transporter 1	SLC19A1	5.1	5.1	6.8	5.1	0	5.1	6.8	1	1	2	1	0	1	2	TRUE	1	2	3	1	0	1	3	-0.205177	-3.70303	-1.35549	-0.613987	-2.76893	-1.16609	-0.888468	-1.3544	-1.41192	-0.368086	-0.752241	-1.67861	-0.618174	-0.749916	-5.30453	-1.54844	-1.61526	-2.61476	-1.434	-1.54931	-0.328947
	0.143869	-0.251333	P41743	P41743	Protein kinase C iota type	PRKCI	0	1.7	2.3	3.7	0	0	3.7	0	1	1	1	0	0	1	FALSE	0	1	1	1	0	0	1	-4.15803	-0.920847	-5.67606	-1.79086	-0.208685	-0.505594	-0.077343	-0.451742	-0.590378	-2.22211	-0.790537	-3.60774	-1.12889	-0.921118	-3.41723	-1.80532	-4.12016	-3.5338	-3.63229	-3.56673	-3.09708
	0.356897	0.440897	P42126	P42126	Enoyl-CoA delta isomerase 1, mitochondrial	ECI1	12.6	11.9	11.9	5	0	0	12.6	3	3	3	1	0	0	3	TRUE	7	7	8	1	0	0	8	-0.0136185	0.55121	-1.17956	-2.30142	-0.125841	-0.623768	-1.46269	-0.746027	-2.08871	-2.99836	-2.68418	3.93398	0.660048	-0.490496	-2.23738	-1.46668	0.764244	-1.70929	-0.167555	-0.013052	0.123487
	1.06388	-0.609593	P42166	P42166	Lamina-associated polypeptide 2, isoform alpha;Thymopoietin;Thymopentin	TMPO	25.2	42.1	32	18	12.8	12	42.1	5	11	7	2	1	1	11	TRUE	30	44	33	10	7	6	44	5.16684	5.1674	5.35757	5.99936	5.99436	5.78878	4.61019	5.69979	5.08008	5.7221	5.55277	5.20994	5.33053	5.19781	6.18764	4.89672	5.19222	5.17602	4.22413	5.17823	4.67493
	1.55789	-0.451688	P42167	P42167	Lamina-associated polypeptide 2, isoforms beta/gamma;Thymopoietin;Thymopentin	TMPO	49.8	56.8	48.2	48.5	28.6	42.7	56.8	9	9	8	9	5	9	9	TRUE	26	21	30	12	5	13	30	5.62279	5.03335	5.06345	5.6629	5.26725	5.69389	5.03395	4.88227	4.53137	5.80976	5.28284	5.01242	5.15527	4.9239	5.10385	4.97777	4.8776	4.41548	4.11886	4.60697	4.19425
	0.558069	-0.40425	P42224	P42224	Signal transducer and activator of transcription 1-alpha/beta	STAT1	27.6	31.2	25.2	10.1	7.5	5.3	31.2	17	20	15	7	5	4	20	TRUE	31	37	23	7	5	4	37	3.15329	2.05502	2.98288	3.38272	2.88	2.69965	2.82584	2.19768	1.92126	2.95296	2.55966	2.90394	2.3154	3.35194	2.5831	2.32196	3.08035	2.0744	2.80524	2.42412	2.12405
	0.107845	-0.0938457	P42285	P42285	Superkiller viralicidic activity 2-like 2	SKIV2L2	18.3	20.1	20.8	11.3	3.8	7.3	20.8	17	18	17	11	5	7	18	TRUE	28	29	31	16	6	10	31	2.85569	3.13205	2.9497	3.58236	2.05297	3.96278	3.154	2.72856	3.39436	3.4072	2.24187	3.25473	2.82424	3.42892	2.81766	3.53332	2.93937	2.35447	3.1633	2.2723	2.83304
	0.665943	0.984698	P42330	P42330	Aldo-keto reductase family 1 member C3	AKR1C3	37.2	42.4	46.4	6.8	9.6	2.8	46.4	5	6	5	1	1	0	6	TRUE	17	15	17	1	2	1	17	2.15779	0.975853	1.96254	2.69982	2.18634	1.91395	2.02579	3.23172	2.2144	2.03257	2.46466	2.53229	1.61521	1.6268	3.30574	3.30823	3.01535	-0.462645	2.20675	3.77763	3.73727
	0.524714	-0.441891	P42345	P42345	Serine/threonine-protein kinase mTOR	MTOR	5.8	5.8	8.6	2.4	0.3	2.1	8.6	10	11	14	5	1	4	14	TRUE	12	12	19	5	1	5	19	1.838	0.681469	0.361336	1.40662	1.57077	0.702925	1.5769	1.38726	1.64004	1.79091	1.54154	0.967148	1.73505	1.18374	0.292913	0.909033	0.701424	1.32417	0.0193005	0.0833874	1.50019
	0.898111	0.943395	P42356;A4QPH2;Q8N8J0	P42356	Phosphatidylinositol 4-kinase alpha	PI4KA	0	0	0	1.1	0	0.6	1.1	0	0	0	2	0	1	2	TRUE	0	0	0	2	0	1	2	-4.37345	-0.822929	-2.87135	-4.05144	-1.70655	-1.8515	-3.43557	0.0278492	-3.86541	-3.1804	-1.65401	-4.23425	-5.47679	-2.23392	-3.48631	-2.32967	-2.56511	-1.8545	-1.75827	-2.30313	-2.28293
	0.611518	0.310052	P42677	P42677	40S ribosomal protein S27	RPS27	40.5	39.3	40.5	41.7	40.5	40.5	41.7	2	1	2	1	2	2	2	TRUE	12	12	13	7	4	6	13	5.00818	5.13591	5.14543	5.52171	5.17339	5.02095	4.85071	4.85889	5.13581	4.51298	4.60332	4.55971	4.4952	4.91086	5.08909	4.30797	4.8929	4.27272	4.85321	4.27099	4.7476
	1.38793	-1.01939	P42695	P42695	Condensin-2 complex subunit D3	NCAPD3	5.3	2.7	6.1	2.9	1.1	1.2	6.1	4	2	5	3	1	1	5	TRUE	6	4	8	3	1	1	8	-0.256216	-1.47985	0.0532894	-2.69029	1.35863	0.138597	0.162155	0.921015	1.23208	1.35579	-0.119081	0.419165	1.1112	0.83696	-0.241899	0.801086	1.41057	0.402105	-0.524382	-0.897533	-0.228548
	0.215425	-0.3166	P42696	P42696	RNA-binding protein 34	RBM34	12.1	5.1	5.3	12.8	8.6	15.6	15.6	5	2	2	5	3	6	6	TRUE	6	3	2	6	3	6	6	-4.15262	1.19322	-1.49869	0.956825	0.364969	0.0920086	0.353333	-1.62883	0.717012	-0.0836353	-0.461195	0.0953102	0.991919	-1.5189	0.384932	0.998775	0.321018	0.639206	1.98464	0.380585	-1.05653
	1.16119	-0.508805	P42704	P42704	Leucine-rich PPR motif-containing protein, mitochondrial	LRPPRC	39.1	41.2	43.1	30.8	13.7	26.5	43.1	46	50	49	38	16	34	50	TRUE	113	106	118	45	17	38	118	5.86707	6.20457	6.30044	6.39033	5.97703	6.15115	5.9819	5.74459	5.99593	6.4643	5.91741	6.16297	6.21557	6.22509	5.9115	6.04832	5.84038	5.87465	5.58539	5.35839	5.47419
	0.829906	1.23633	P42765	P42765	3-ketoacyl-CoA thiolase, mitochondrial	ACAA2	28	50.4	27	0	12.8	3.3	50.4	8	14	7	0	3	1	14	TRUE	12	25	11	0	3	1	25	-0.949352	-3.04282	-0.629053	-1.34798	0.380589	-1.25138	-1.57526	-0.279911	-0.460697	-0.260197	0.432732	-2.45436	-1.10371	-1.00051	0.889887	-4.15823	-2.41774	-0.31954	-0.63765	1.40427	-0.931637
	0.0836698	-0.167372	P42766	P42766	60S ribosomal protein L35	RPL35	13.8	18.7	21.1	35	0	13.8	35	2	3	3	6	0	2	6	TRUE	2	4	4	7	0	2	7	3.93968	4.53857	4.51189	5.20715	5.51838	5.13415	4.8315	4.49145	5.08354	5.15704	5.32938	4.31305	5.23511	4.95761	3.82517	5.05288	4.8353	4.76998	5.19905	4.10575	5.4295
	0.104247	-0.179371	P42858	P42858	Huntingtin	HTT	1.4	1.4	2.2	0	0	0.4	2.2	2	2	4	0	0	1	4	TRUE	4	2	4	0	0	1	4	-1.14583	-1.23655	-1.80132	-2.91203	0.438473	-2.226	-0.590534	-1.00639	-1.75269	-1.15197	0.122173	0.22743	-0.983099	0.199566	-0.43466	-1.69466	-3.01843	-1.21941	-2.04828	-2.91189	-0.770443
+	1.36783	1.0894	Q92947	Q92947	Glutaryl-CoA dehydrogenase, mitochondrial	GCDH	9.1	6.4	2.7	0	0	0	9.1	2	2	1	0	0	0	2	TRUE	2	3	2	0	0	0	3	-2.74931	-3.49712	-5.9878	-2.89428	-5.25721	-2.58158	-2.78435	-4.97283	-2.55079	-2.7533	-5.17378	-2.62364	-2.65862	-2.21188	-2.64575	-4.15625	-2.94689	-1.51364	-1.22544	-1.04462	-2.16859
	0.490051	-0.53965	P43007	P43007	Neutral amino acid transporter A	SLC1A4	14.7	14.7	19	14.3	0	9	19	4	4	5	4	0	3	5	TRUE	7	7	7	7	0	4	7	2.32248	1.93219	1.86061	2.00027	1.29279	2.80864	1.77435	1.68479	1.21998	2.45491	1.64732	1.69354	2.11157	2.09135	2.04228	1.59209	1.69576	1.9418	1.15771	0.773605	1.77183
+	1.78718	1.14023	P31150	P31150	Rab GDP dissociation inhibitor alpha	GDI1	24.4	22.4	21.5	2.2	0	0	24.4	5	5	4	0	0	0	5	TRUE	9	8	8	0	0	0	9	-0.948656	-1.68307	-1.41613	-3.29654	-1.27364	-0.843924	-1.10898	-0.782639	-1.13257	-2.08182	-2.66859	-2.78063	-2.66654	-2.26939	-1.86889	-2.56164	-1.76129	-3.40318	-1.6651	-1.04235	-2.56621
	0.354887	-0.338656	P43121	P43121	Cell surface glycoprotein MUC18	MCAM	29.4	29.3	31.6	23.2	11	18.7	31.6	18	18	19	13	5	12	19	TRUE	39	42	43	16	5	13	43	5.22536	4.72073	5.25219	5.56854	5.59885	4.8266	4.91648	4.77748	5.35073	5.38594	5.43089	4.73066	4.853	4.76704	5.29896	4.9335	5.06702	4.43903	4.21393	4.48605	4.74824
	1.12064	1.66544	P43155	P43155	Carnitine O-acetyltransferase	CRAT	2.4	3.7	2.4	0	1.9	1.9	3.7	1	2	1	0	1	1	2	TRUE	1	2	1	0	1	1	2	-4.78152	-1.2742	-1.85574	-4.53889	-3.86516	-3.03856	-1.58689	-3.36155	-1.96355	-1.81978	-3.08934	-1.73678	-5.71997	-2.14948	-5.5503	-4.45184	-1.17034	-2.05871	-1.34364	-1.03607	-1.84711
	0.340916	-0.185306	P43243	P43243	Matrin-3	MATR3	35.9	34.2	32.6	22.9	17.8	17.5	35.9	24	23	21	15	11	10	24	TRUE	48	68	52	17	13	12	68	4.53829	3.47053	3.77623	3.37718	3.90845	3.58675	3.18857	4.21854	4.84475	2.69759	4.33846	4.01109	4.52392	3.94803	3.82663	5.35618	4.61443	4.69012	4.31626	4.65816	4.14014
	0.184559	0.0954971	P43246	P43246	DNA mismatch repair protein Msh2	MSH2	15.6	14.6	15.7	2.2	0	0	15.7	12	11	12	2	0	0	12	TRUE	23	15	26	2	0	0	26	-0.448919	-0.103523	0.113602	-0.769388	-1.48092	-0.124907	-0.292038	-0.500004	-1.83077	-1.04573	-2.92268	0.15436	-0.105717	0.280769	0.215118	-0.321167	0.215509	-0.66227	0.396496	-0.274988	0.0395699
	0.728263	0.283285	P43304	P43304	Glycerol-3-phosphate dehydrogenase, mitochondrial	GPD2	26	25.7	30	21	15.1	15.8	30	15	15	16	12	10	11	16	TRUE	30	31	30	13	11	13	31	3.02359	2.88307	2.43147	2.73253	2.54316	2.24239	2.46426	2.40661	2.60297	2.09645	1.79031	2.11152	3.04638	2.62594	2.78733	2.21982	3.00692	2.34897	2.73383	2.74231	2.47787
	0.620681	-0.227584	P43307	P43307	Translocon-associated protein subunit alpha	SSR1	25.2	29	29	23.8	23.8	23.8	29	4	5	5	4	4	5	5	TRUE	29	29	30	9	5	7	30	3.88664	3.94251	3.45872	3.91259	3.50287	3.61851	3.82488	3.54264	3.03215	4.36401	3.64233	3.51556	3.7864	4.27018	4.53491	4.0696	4.15419	3.73137	3.8056	3.47904	3.67463
	0.391825	-0.259554	P43353;P48448	P43353	Aldehyde dehydrogenase family 3 member B1	ALDH3B1	4.9	4.5	4.5	4.9	2.6	4.9	4.9	1	2	2	1	0	1	2	TRUE	1	2	2	1	0	1	2	-1.19597	-1.29009	-1.58121	-1.10474	-0.930624	0.0189877	-2.01732	-1.20032	-2.08091	-0.683811	-0.974895	-2.21489	-1.43028	-1.52028	-1.07448	-1.55392	-0.431547	-1.39304	-1.89889	-0.589241	-1.15418
	2.29759	-0.948029	Q8TEQ6	Q8TEQ6	Gem-associated protein 5	GEMIN5	8.8	8.5	10.4	11.7	6.8	8.8	11.7	8	8	9	13	6	8	13	TRUE	10	13	14	16	7	9	16	2.27908	1.12167	3.15445	2.6201	2.3697	2.29299	1.38453	2.13418	2.75422	2.62401	2.62554	2.07263	2.40832	2.5267	1.8688	2.28495	2.6019	3.06713	0.906548	1.77837	2.03322
	0.52651	0.518942	P43490	P43490	Nicotinamide phosphoribosyltransferase	NAMPT	23.4	18.5	28.7	20.4	4.5	11.8	28.7	10	7	12	6	2	4	12	TRUE	15	12	15	6	2	4	15	0.200489	-0.718376	0.63101	-1.20362	-1.84712	-0.528141	0.920708	-0.823868	0.145498	-1.8403	1.30396	0.775404	0.642641	-0.12953	0.924706	-0.715187	1.33665	1.33006	1.05882	0.480501	1.24096
	2.68901	-1.44541	P48060	P48060	Glioma pathogenesis-related protein 1	GLIPR1	9	13.9	13.9	28.9	4.9	9.4	28.9	1	2	2	4	1	2	4	TRUE	8	2	5	5	1	2	8	0.562086	2.28164	1.37366	2.22745	2.27122	1.4064	1.8313	2.01669	2.15524	2.38135	2.35971	0.702936	1.56667	2.7097	2.5992	1.73468	2.31986	2.0297	0.247955	0.0592022	0.84446
	1.90643	-1.46932	Q68CQ7	Q68CQ7	Glycosyltransferase 8 domain-containing protein 1	GLT8D1	13.2	6.7	13.5	12.1	0	7.8	13.5	4	2	4	3	0	2	4	TRUE	4	3	4	2	0	1	4	-0.0667458	1.08576	0.853825	0.262905	0.035429	-1.0938	0.116018	-0.911924	0.16943	0.587061	0.112759	-0.178112	-0.729801	-1.02956	0.497486	-0.491379	0.364462	-0.319077	-1.69484	-2.37227	-1.94068
	0.642382	0.728404	P45877	P45877	Peptidyl-prolyl cis-trans isomerase C	PPIC	9.9	6.1	6.1	0	6.1	0	9.9	2	1	1	0	1	0	2	TRUE	5	4	2	0	3	0	5	-1.72864	-1.94471	-1.20187	-3.51501	-1.59741	-1.06467	-1.16462	-1.41925	-1.97187	-0.394018	-2.38454	-1.87361	-2.08761	-1.93238	-1.3526	-1.62491	-3.20057	-2.27116	-0.831104	-2.45541	-1.81901
	1.31075	0.694593	P45880	P45880	Voltage-dependent anion-selective channel protein 2	VDAC2	43.5	36.1	24.5	45.6	39.1	36.4	45.6	10	9	7	11	9	9	11	TRUE	20	21	13	18	14	11	21	4.30414	4.17004	4.16983	3.5202	3.59125	3.27142	4.22275	4.02635	4.08344	4.09248	3.96798	3.34467	3.70332	3.64196	4.57047	4.17144	3.79601	3.66817	3.96091	4.4309	3.81197
+	2.05576	2.20186	Q9NZD2	Q9NZD2	Glycolipid transfer protein	GLTP	7.2	10.5	7.2	7.2	0	0	10.5	1	2	1	1	0	0	2	TRUE	1	3	1	1	0	0	3	-2.18308	-2.15967	-2.7564	-1.72259	-3.32495	-3.59406	-2.759	-2.91598	-2.71761	-0.851389	-3.01319	-1.63911	-3.17364	-2.73692	-2.41178	-3.97082	-4.48288	-3.55628	-2.66418	0.680998	-3.04679
+	2.03829	2.0957	Q96IJ6	Q96IJ6	Mannose-1-phosphate guanyltransferase alpha	GMPPA	6.9	6	9.3	3.6	3.3	6.9	9.3	2	2	3	1	1	2	3	TRUE	2	2	3	1	1	2	3	-2.67056	-2.74766	-4.84781	-4.27886	-3.57439	-3.30013	-4.63388	-2.78005	-4.80067	-3.61846	-2.58525	-3.21828	-6.38993	-3.40108	-2.05346	-4.39716	-4.70112	-4.53272	-1.00609	-2.6662	-2.75558
	0.0442433	0.04247	P46013	P46013	Antigen KI-67	MKI67	17.4	28.3	17.4	37.9	22.9	30.2	37.9	35	58	34	93	55	70	93	TRUE	53	90	56	111	64	77	111	5.57447	5.72784	6.512	6.63894	6.99135	5.93883	5.47702	6.52644	6.22674	6.55058	6.28756	6.09981	4.92756	5.38041	6.28101	5.49087	5.78592	5.81317	4.5956	6.62568	5.24327
+	1.86601	2.76256	P63218	P63218	Guanine nucleotide-binding protein G(I)/G(S)/G(O) subunit gamma-5	GNG5	29.4	27.9	27.9	29.4	16.2	16.2	29.4	2	2	2	3	2	2	3	TRUE	3	4	6	4	3	2	6	-1.16009	0.326483	0.002882	-1.71618	-0.552736	0.35429	0.638422	1.30161	0.420795	0.0476513	-1.76649	0.714615	-3.9299	-1.46747	-5.48911	-0.871271	-3.34844	0.282307	-0.413244	0.018465	-0.167143
	0.564758	0.328446	P46063	P46063	ATP-dependent DNA helicase Q1	RECQL	16.8	14.8	22.8	14	9.4	10.9	22.8	10	8	12	8	5	6	12	TRUE	20	18	25	8	5	6	25	1.86288	2.45985	2.62562	3.32021	2.45482	2.89415	2.22074	2.51003	3.43817	1.86627	2.42749	2.59327	1.66729	2.61011	1.21935	1.78759	2.01606	2.61548	2.399	1.8871	3.04674
	0.0251919	0.0216398	P46087	P46087	Probable 28S rRNA (cytosine(4447)-C(5))-methyltransferase	NOP2	22.9	27.1	27.1	31.8	18.2	20.7	31.8	15	18	18	21	11	13	21	TRUE	25	32	31	23	11	15	32	4.16023	4.44604	4.03214	4.64143	3.74966	4.69931	4.39887	4.27094	4.57951	3.86451	4.52522	4.14164	4.79794	3.54052	3.78618	4.54401	4.58131	4.43955	3.92152	4.41709	4.13616
	0.131209	-0.0987968	P46100	P46100	Transcriptional regulator ATRX	ATRX	4.3	6.5	5.1	3.8	1.9	1.8	6.5	9	12	11	7	4	4	12	TRUE	15	19	17	8	4	4	19	0.883696	0.996597	0.255522	-0.411884	0.135136	0.764229	1.09625	0.153614	0.427326	0.632137	-1.2814	1.26738	0.734333	0.948208	-0.226812	0.844742	0.596952	0.732893	-0.574848	0.778725	0.727554
	0.0809267	-0.106393	P46379	P46379	Large proline-rich protein BAG6	BAG6	19	15.4	22	4.7	0	4.3	22	12	9	14	4	0	3	14	TRUE	19	15	24	5	0	3	24	1.86691	0.446745	0.35136	2.10502	1.84323	0.959427	1.26605	0.803804	0.729044	1.20248	1.19096	1.27528	1.63916	1.38925	1.69475	0.993462	-1.01611	0.860723	1.43409	0.256994	1.28144
	1.78804	-0.930278	P46459	P46459	Vesicle-fusing ATPase	NSF	27.3	23	24.6	11.4	4	7.1	27.3	17	15	15	8	2	4	17	TRUE	33	26	28	9	2	4	33	2.43462	2.25946	2.08271	2.81127	1.27457	2.85017	2.30912	2.46084	2.44098	2.30583	2.44188	2.63757	2.5971	2.99085	2.16538	2.6015	2.31696	2.56	2.19102	1.52884	1.85478
	1.41167	0.854103	P46734	P46734	Dual specificity mitogen-activated protein kinase kinase 3	MAP2K3	19	18.2	19	11.8	0	13.3	19	5	5	5	3	0	3	5	TRUE	7	7	8	4	0	3	8	-0.365143	0.0868263	-0.718279	-2.08253	-0.242371	0.512413	0.250546	-0.0106945	0.0325871	-1.58036	-0.538755	0.36862	-1.08291	-0.201555	-2.11864	-0.990044	-1.27297	-2.01645	-1.32271	-0.366669	-0.666763
	1.50702	0.573512	P46776	P46776	60S ribosomal protein L27a	RPL27A	28.4	35.8	28.4	28.4	28.4	23	35.8	5	6	5	5	5	3	6	TRUE	15	12	12	9	8	7	15	4.34733	4.75085	4.68469	4.35171	5.00111	4.86001	4.83399	4.71057	4.48096	5.46128	5.32659	4.21529	4.66461	4.94322	5.13694	3.99615	4.84596	4.33333	5.0994	5.13179	5.26034
+	1.86318	1.97805	P36915	P36915	Guanine nucleotide-binding protein-like 1	GNL1	10.2	2	8.1	1.6	0	0	10.2	5	1	4	1	0	0	5	TRUE	5	1	4	1	0	0	5	-5.64159	-1.78554	-1.794	-1.51024	-2.84865	-3.50748	-0.972776	-0.928333	-1.82305	-1.33593	-3.66319	-1.28519	-2.96196	-1.88126	-5.13978	-2.20522	-1.06281	-3.86292	0.0518532	-1.88238	-0.656237
	1.45077	0.552581	P46778	P46778	60S ribosomal protein L21	RPL21	32.5	32.5	32.5	32.5	21.2	32.5	32.5	5	4	5	4	3	4	5	TRUE	18	12	15	7	3	6	18	4.94841	5.42709	3.96297	3.53044	4.6533	4.6129	4.63397	4.49953	5.03913	4.79054	5.03234	5.09741	4.6248	4.03069	4.72146	4.43982	4.8126	4.42587	5.11736	4.33468	5.20944
+	3.27768	2.18516	P46926	P46926	Glucosamine-6-phosphate isomerase 1	GNPDA1	21.8	10.7	23.9	0	0	0	23.9	3	2	2	0	0	0	3	TRUE	7	4	8	0	0	0	8	-3.31368	-2.46345	-1.28851	-3.70979	-2.8274	-3.57169	-0.883606	-3.07313	-2.52115	-3.37285	-1.9334	-3.17214	-3.28134	-2.53809	-3.89125	-3.49284	-2.0027	-3.17858	-0.487408	-2.08513	-1.36607
	0.327641	0.15763	P46781	P46781	40S ribosomal protein S9	RPS9	36.6	36.6	40.2	51.5	34	39.2	51.5	11	11	12	13	9	10	13	TRUE	24	25	25	28	15	15	28	6.60449	5.95783	5.8519	6.30194	6.55564	5.83104	6.02251	5.96674	5.50521	6.38822	6.33921	5.82935	5.92043	5.87113	6.34706	5.63675	6.03386	5.24876	5.96168	5.3034	6.18253
	0.488798	0.339208	P46782	P46782	40S ribosomal protein S5;40S ribosomal protein S5, N-terminally processed	RPS5	46.6	42.6	46.6	33.3	33.8	38.7	46.6	11	10	11	11	12	12	12	TRUE	29	25	34	13	14	15	34	6.10018	6.30899	6.27306	6.28713	5.93547	6.42732	6.22006	5.83272	5.94147	5.99055	5.60482	5.35057	5.67411	5.85511	5.68223	6.1305	5.12167	5.76875	5.71013	5.15216	5.84796
	0.263626	0.403588	P46783;Q9NQ39	P46783;Q9NQ39	40S ribosomal protein S10;Putative 40S ribosomal protein S10-like	RPS10;RPS10P5	38.8	33.3	38.8	23.6	24.2	18.2	38.8	7	6	7	4	4	3	7	TRUE	23	22	28	8	6	4	28	4.0793	3.23503	3.2841	2.46967	3.93027	3.31407	2.80955	3.25147	3.10934	4.1264	4.39507	3.93125	3.73154	3.64154	4.0162	1.9619	2.3369	3.35662	3.64522	2.66346	3.69148
	0.157772	-0.121369	P46821;P78559	P46821	Microtubule-associated protein 1B;MAP1B heavy chain;MAP1 light chain LC1	MAP1B	37.3	41	35.2	20.7	8.7	18	41	57	65	52	35	13	28	65	TRUE	100	132	94	41	10	28	132	5.05414	4.04865	4.61981	4.86022	3.86123	4.95776	4.94152	4.38502	4.36633	2.74507	4.18594	5.25598	4.72921	4.31528	4.40136	5.15331	5.3364	5.31999	4.24059	5.74726	4.65653
	2.68099	-1.0231	Q14789;REV__Q8N884	Q14789	Golgin subfamily B member 1	GOLGB1	19.1	19.3	24.9	11.3	3.7	7.9	24.9	46	44	60	27	9	20	60	TRUE	81	82	98	30	9	24	98	3.75633	4.1797	4.69072	4.16153	4.01626	4.06919	3.82048	3.96513	3.83617	4.69355	4.34903	4.23861	4.43959	3.98835	4.11208	3.97992	4.17285	3.79747	2.75783	2.59839	4.05365
	0.0189271	0.0289113	P46934	P46934	E3 ubiquitin-protein ligase NEDD4	NEDD4	4.9	5.2	2.8	1.8	0	0	5.2	4	4	2	2	0	0	4	TRUE	6	5	3	2	0	0	6	-0.812325	-0.49017	-0.225367	-0.154352	-0.130451	-1.03515	-5.64671	-0.578199	-0.314281	-0.577543	0.325514	-1.51453	-0.742714	-0.123978	-0.382114	-1.37337	-0.911119	-1.74931	0.0707474	-1.24787	-0.879433
	1.14747	-0.570655	P46939;Q13474	P46939	Utrophin	UTRN	6.6	6.6	8.9	1.1	0.4	1	8.9	17	16	24	3	1	3	24	TRUE	24	24	33	3	1	3	33	2.23784	0.476307	0.727524	0.899334	-0.453722	0.288748	0.61598	0.0148315	0.256374	-0.21265	0.0758991	1.64901	0.867149	0.808069	-0.120325	1.03551	0.178343	0.108425	-0.45322	-0.199839	0.746614
	0.149953	0.0536397	P46940	P46940	Ras GTPase-activating-like protein IQGAP1	IQGAP1	48.9	48.1	48.5	38.6	37	35.3	48.9	62	59	61	54	48	51	62	TRUE	215	200	220	90	60	81	220	8.13339	8.03336	8.20013	8.31437	8.31108	8.21149	8.1229	7.91274	7.75346	8.4387	7.92896	7.94981	8.00238	8.10182	7.8134	7.64247	8.06403	7.51954	7.74874	7.51515	8.01883
	1.28922	-0.850691	P46977	P46977	Dolichyl-diphosphooligosaccharide--protein glycosyltransferase subunit STT3A	STT3A	6.2	5.7	7.2	7.4	6.4	8.1	8.1	4	5	6	5	4	5	6	TRUE	8	9	18	7	8	5	18	3.62363	4.45859	3.72729	4.22677	3.88802	3.64614	3.35427	3.16562	3.45301	3.27379	2.98703	4.0288	3.77573	3.94422	4.11933	3.35541	3.97647	3.95531	2.56378	2.43241	2.98958
	0.313322	0.431748	P47712	P47712	Cytosolic phospholipase A2;Phospholipase A2;Lysophospholipase	PLA2G4A	4.3	7.2	7.2	0	0	1.9	7.2	2	3	3	0	0	1	3	TRUE	1	3	3	0	0	1	3	-2.55542	-0.666361	-2.44912	-0.329082	-2.73959	-1.89442	-0.473446	-0.266775	-0.476856	-1.2455	-3.66195	-3.12355	-1.28846	-3.13567	-1.26371	-2.35855	-0.665245	-0.276909	-2.67825	-1.258	-1.01136
	1.22893	0.379181	P47755	P47755	F-actin-capping protein subunit alpha-2	CAPZA2	38.8	32.5	38.8	37.1	21	30.8	38.8	6	5	6	6	3	5	6	TRUE	12	8	12	8	3	7	12	1.9453	1.39791	1.77454	2.34448	0.99819	2.3868	1.82775	1.56157	0.333416	1.44023	-0.125034	0.717869	1.47956	2.02477	1.22192	0.971945	1.9013	1.88166	1.81358	1.93388	2.08639
	0.27256	0.144351	P47756	P47756	F-actin-capping protein subunit beta	CAPZB	37.2	37.2	43	24.2	11.2	27.1	43	10	11	12	5	3	6	12	TRUE	27	32	26	6	3	6	32	2.75275	2.59324	2.80648	2.62113	1.24729	2.42955	3.05831	1.96662	2.69589	2.55942	1.68785	1.25171	2.85168	2.26974	2.10409	3.18377	2.54409	2.71557	2.13267	3.18381	2.65496
	1.88609	1.95148	Q9HCN4	Q9HCN4	GPN-loop GTPase 1	GPN1	4.3	4.3	4.3	2.9	2.9	0	4.3	1	1	1	1	1	0	1	FALSE	1	1	2	1	1	0	2	-2.52725	-2.0265	-2.58679	-4.15709	-2.97063	-2.22474	-2.47244	-1.90769	-2.70905	-4.39763	-2.0005	-2.84401	-2.70692	-2.77656	-6.5023	-4.21124	-2.7181	-3.3092	-1.88931	-2.35521	-2.07158
	1.6898	-0.584344	P47897	P47897	Glutamine--tRNA ligase	QARS	33.9	30.7	32.3	24.4	16.6	14.6	33.9	23	20	21	15	9	9	23	TRUE	40	38	42	18	9	11	42	4.45368	4.20987	4.58759	4.88266	4.65521	4.71898	3.75233	3.63928	4.4627	4.5431	3.97148	3.9875	4.08928	4.75691	4.37378	4.39847	4.71023	3.95044	4.0223	3.6947	4.20575
	0.49603	-0.914502	P47914	P47914	60S ribosomal protein L29	RPL29	15.7	20.8	14.5	22.6	0	0	22.6	2	3	2	3	0	0	3	TRUE	4	6	4	3	0	0	6	3.62967	2.67875	3.0617	4.79249	4.33556	3.55844	3.02038	3.057	3.25283	4.33454	5.12867	4.28407	3.94477	4.10363	3.70222	4.32548	1.14666	3.62262	3.04232	3.0931	3.57338
	0.809701	1.21097	P47985;P0C7P4	P47985;P0C7P4	Cytochrome b-c1 complex subunit Rieske, mitochondrial;Cytochrome b-c1 complex subunit 11;Putative cytochrome b-c1 complex subunit Rieske-like protein 1	UQCRFS1;UQCRFS1P1	14.2	16.1	13.9	5.1	0	5.1	16.1	4	5	4	1	0	1	5	TRUE	7	6	5	1	0	1	7	-0.980358	-1.83231	-2.1166	-0.415895	-1.04474	-1.24989	-1.45683	-1.40138	-0.807478	-1.7728	-0.877827	-2.01169	-1.70208	-2.33251	0.226223	-4.39469	-0.801872	-0.999134	0.121065	0.0744267	-1.13058
	1.33976	0.661274	P48047	P48047	ATP synthase subunit O, mitochondrial	ATP5O	27.2	49.3	44.1	21.1	21.6	21.6	49.3	5	8	8	4	4	4	8	TRUE	10	13	12	5	6	6	13	2.75209	2.82106	2.91751	1.50389	2.51569	1.9683	2.25691	2.64185	1.81262	3.45235	4.00777	2.53129	2.23233	3.02736	3.85315	2.75161	2.67117	2.21248	3.01659	3.50369	3.2174
+	1.99543	1.8653	Q9NZH0	Q9NZH0	G-protein coupled receptor family C group 5 member B	GPRC5B	6.9	9.9	6.9	0	0	0	9.9	1	2	1	0	0	0	2	TRUE	1	2	2	0	0	0	2	-2.71519	-2.50027	-2.41578	-4.07983	-3.40504	-1.39067	-2.19937	-2.53953	-2.192	-3.47495	-3.56925	-3.73273	-2.91294	-2.75919	-6.0453	-3.79814	-3.43165	-3.39773	-2.26644	-2.15053	-2.72284
	0.871004	1.37542	P48067	P48067	Sodium- and chloride-dependent glycine transporter 1	SLC6A9	3.1	3.1	3.1	3.1	0	3.1	3.1	1	1	1	1	0	1	1	FALSE	1	2	1	2	0	1	2	-1.25443	-1.39425	-1.84228	-2.02018	-1.82311	-2.94478	-1.57944	-1.63758	-5.17293	-2.26208	-4.87876	-2.04127	-2.86144	-6.92385	-4.28856	-2.0453	-1.39321	-2.75751	-1.33864	-1.84759	-1.61895
	1.2658	1.84184	P48147	P48147	Prolyl endopeptidase	PREP	5.5	2.4	2.4	3.5	0	1.8	5.5	2	1	1	2	0	1	2	TRUE	3	4	3	2	0	1	4	-2.42125	-2.23127	-6.38578	-3.23167	-3.00511	-3.52248	-1.66908	0.223543	-5.44169	-4.34608	-2.97803	-1.81347	-6.90241	-2.58167	-4.44067	-5.41979	-1.68179	-4.01746	-2.56604	-2.42049	-2.16144
+	1.91667	1.56782	P49840	P49840	Glycogen synthase kinase-3 alpha	GSK3A	14.7	11.8	5	6.2	0	3.1	14.7	3	2	2	1	0	0	3	TRUE	5	3	2	1	0	0	5	-1.1163	-1.50535	-2.11698	-2.90133	-2.71765	-1.12943	-0.952911	-2.17275	-1.34469	-2.62697	-3.37506	-2.03331	-3.40264	-3.79921	-2.34031	-3.31969	-3.07228	-1.84632	-0.824907	-1.27472	-3.12581
+	2.19686	1.90515	P00390	P00390	Glutathione reductase, mitochondrial	GSR	10	12.8	10	0	0	5.4	12.8	3	4	3	0	0	2	4	TRUE	6	5	6	0	0	2	6	-1.29388	-1.97069	-1.46338	-0.939819	-3.00906	-1.31735	-2.26451	-2.55617	-1.66232	-2.24529	-3.13498	-2.51741	-1.69661	-1.5088	-0.841522	-3.23802	-3.19488	-3.18701	-0.940514	-0.579802	-1.05456
	0.37261	0.557638	P48444	P48444	Coatomer subunit delta	ARCN1	24.7	22.3	27.4	13.3	5.5	2.2	27.4	9	9	11	4	2	1	11	TRUE	19	14	16	4	2	1	19	1.04104	-0.556452	0.414856	-2.68066	0.475191	1.1399	-0.109959	0.365166	0.517944	-0.252607	1.4319	1.5084	1.08426	0.279499	-0.703558	-2.49594	0.632877	1.21173	0.0774841	1.14605	1.1035
	1.71066	-0.454388	P48449	P48449	Lanosterol synthase	LSS	26.6	26.8	26.1	19.7	7	14.2	26.8	15	15	15	11	4	8	15	TRUE	30	26	28	12	3	9	30	2.66199	2.95185	3.00438	3.13212	3.10276	2.57619	3.06071	2.72199	3.17752	3.97627	3.16994	2.81688	3.15911	3.37364	3.19808	3.15549	3.19315	3.05885	2.87546	2.55613	2.9136
	0.650345	0.921902	P48506	P48506	Glutamate--cysteine ligase catalytic subunit	GCLC	2.8	0	5.2	3.5	0	0	5.2	1	0	2	1	0	0	2	TRUE	2	0	3	1	0	0	3	-2.35599	-1.85967	-0.779493	-2.9842	-1.14377	-2.51298	-1.30702	-2.51775	-5.74585	-1.92243	-1.03572	-2.05042	-1.97881	-0.970268	-2.59533	-1.60309	-4.43783	-4.22885	-2.17404	-3.37689	-1.43267
	0.35786	-0.52087	P48507	P48507	Glutamate--cysteine ligase regulatory subunit	GCLM	15.3	10.6	19.3	15	0	5.5	19.3	3	2	4	3	0	1	4	TRUE	4	2	5	3	0	1	5	0.979345	0.311232	1.92489	1.41159	1.31742	1.72649	0.647778	0.391064	0.737734	-1.66242	1.75332	-0.0507755	-2.76012	0.13735	0.92592	0.231024	0.460974	0.589207	0.145882	-1.75407	-0.0453033
	0.0693098	0.130043	P48509	P48509	CD151 antigen	CD151	7.5	3.6	7.5	10.3	10.3	10.3	10.3	2	1	2	3	3	3	3	TRUE	5	4	5	3	3	3	5	2.55302	3.08152	2.98546	3.57974	2.36263	2.85254	2.43107	2.70664	2.98063	3.15196	2.69304	2.76181	1.70601	2.54642	2.50414	2.58892	-0.284931	2.75707	2.00471	0.0415154	1.5776
	1.09573	-0.670544	P48556	P48556	26S proteasome non-ATPase regulatory subunit 8	PSMD8	24.9	22.9	20.9	18	4.6	11.1	24.9	8	7	6	4	1	4	8	TRUE	18	14	11	5	1	5	18	2.55706	0.980957	2.51239	3.1025	2.72556	2.77636	2.01282	2.26909	2.15146	1.9984	1.87461	2.00292	2.51677	2.95377	2.27495	2.32131	3.2705	1.9209	2.53159	1.78553	2.0887
	2.65899	-0.998338	Q9Y5Q8	Q9Y5Q8	General transcription factor 3C polypeptide 5	GTF3C5	7.7	5.8	7.3	6.7	0	3.5	7.7	3	2	3	3	0	1	3	TRUE	3	3	5	3	0	1	5	-0.953329	0.119173	0.46566	-1.96163	-0.262173	0.30022	0.422926	-3.76901	1.01485	-0.381668	1.37785	-0.250914	-0.183462	0.261375	0.921022	0.331226	0.886045	-0.202267	-0.561975	-1.25054	-0.265743
	0.877339	0.78292	P48643	P48643	T-complex protein 1 subunit epsilon	CCT5	33.6	37	38.1	6.3	1.8	4.4	38.1	13	15	16	3	1	2	16	TRUE	25	32	33	5	1	3	33	1.87737	1.25695	2.238	1.63072	2.01173	2.44891	2.38398	2.33979	2.23645	1.61768	1.46913	1.98807	2.26715	0.913126	0.86237	1.46556	1.61876	1.35072	1.96665	3.1198	2.22108
	1.53712	-1.26195	P48651	P48651	Phosphatidylserine synthase 1	PTDSS1	3	3	3.2	7.2	0	3	7.2	1	1	2	3	0	1	3	TRUE	1	2	3	3	0	1	3	1.22437	1.24829	1.17228	1.11327	0.392893	1.11353	0.623703	0.933319	0.423363	2.00093	0.634001	0.967405	0.0106735	1.09514	2.11084	1.13494	2.30405	0.777367	-0.387392	-0.462339	0.447943
	0.861458	-0.384121	P48729;Q8N752	P48729;Q8N752	Casein kinase I isoform alpha;Casein kinase I isoform alpha-like	CSNK1A1;CSNK1A1L	24.3	24.3	20.8	15.7	22	19.3	24.3	7	7	6	4	6	5	7	TRUE	14	13	13	4	6	5	14	1.87315	1.19994	1.70082	2.12945	2.67028	2.16661	2.02784	1.39703	2.39745	2.52478	2.12187	1.43535	1.43844	2.0821	2.16727	1.82314	1.88814	2.15456	1.9976	1.74744	1.64495
	0.465597	1.12747	P48730	P48730	Casein kinase I isoform delta	CSNK1D	11.1	3.4	0	6	0	0	11.1	2	1	0	1	0	0	2	TRUE	2	1	0	1	0	0	2	-4.64611	-1.05219	-3.57366	-2.15867	-1.60097	-3.31533	0.619188	-1.28099	-1.29699	-0.575808	-0.567741	-2.25905	-6.36936	-0.729494	-5.49244	-0.98118	-4.20421	-5.49711	-0.825878	-3.96214	-3.98995
	0.823188	0.957345	P48735	P48735	Isocitrate dehydrogenase [NADP], mitochondrial	IDH2	11.3	15.3	15.3	12.8	7.1	10.6	15.3	5	6	6	5	3	4	6	TRUE	7	11	11	6	4	4	11	-0.655285	-0.725693	-2.21095	-3.46301	-1.41546	-1.91003	-0.615601	-1.83373	-0.551886	-1.95772	-1.82447	-1.60621	-0.133137	-0.239363	-0.121017	-0.238482	-2.6119	-0.585035	-1.03652	-0.783968	-0.257002
	1.07424	-0.926376	P48739	P48739	Phosphatidylinositol transfer protein beta isoform	PITPNB	19.9	18.1	24.7	16.2	8.5	8.5	24.7	4	3	5	3	1	1	5	TRUE	6	8	11	4	1	2	11	1.16509	-0.160946	0.944487	1.13953	1.2436	2.08185	1.56565	0.471058	0.934139	-0.561495	1.85094	-0.122972	0.882627	0.514524	1.60494	0.109703	1.40989	0.422159	0.541079	-1.57236	0.989338
	0.558176	-0.385157	P48960	P48960	CD97 antigen;CD97 antigen subunit alpha;CD97 antigen subunit beta	CD97	3.1	5.5	3.1	3.2	0	1.2	5.5	2	3	2	2	0	1	3	TRUE	6	7	5	2	0	1	7	1.87471	1.56368	1.84116	1.9697	1.64026	1.01872	2.13492	1.592	1.79997	2.04804	1.44204	1.50097	1.93472	1.90354	1.88896	1.44764	2.02051	1.32655	1.22596	1.12631	1.55218
	0.440659	0.602696	P49006	P49006	MARCKS-related protein	MARCKSL1	31.8	43.6	31.8	6.7	0	6.7	43.6	3	3	3	1	0	1	3	TRUE	8	7	4	1	0	1	8	-1.45156	-1.05523	0.188974	-3.29617	0.201015	-1.66723	0.0454712	0.211994	-0.137455	1.19715	-1.37624	-0.532789	-1.1255	-1.947	-1.00728	0.672403	-3.55824	0.155149	-0.857132	-0.618515	-0.53743
	0.19102	-0.229537	P49069	P49069	Calcium signal-modulating cyclophilin ligand	CAMLG	0	9.1	0	0	0	0	9.1	0	1	0	0	0	0	1	TRUE	0	2	0	0	0	0	2	-1.90305	-3.54107	-1.52067	-0.265381	-1.75805	-2.57031	-0.688231	-4.0895	-4.3738	-3.14633	-1.90363	-3.50174	-1.70621	-0.940998	-3.74142	-1.65029	-1.52885	-2.8739	-2.78407	-1.40876	-2.63703
	1.14339	0.901248	P49189	P49189	4-trimethylaminobutyraldehyde dehydrogenase	ALDH9A1	13.2	5.3	9.3	2.2	2.2	0	13.2	7	3	5	1	1	0	7	TRUE	8	4	6	1	1	0	8	-0.967844	-1.03547	-1.93919	-2.40766	-0.925198	-0.774078	-0.852089	-2.49221	-1.05177	-2.6525	-3.23332	-2.07899	-2.41767	-0.942001	-1.68125	-1.81145	-2.65098	-1.22458	0.25045	-1.64923	-1.94285
	1.75891	0.728964	P49207	P49207	60S ribosomal protein L34	RPL34	13.7	12.8	13.7	39.3	35	31.6	39.3	3	2	3	9	9	7	9	TRUE	7	5	6	20	10	10	20	5.33197	5.48992	4.98069	5.96163	5.59691	5.44966	5.11094	4.93418	5.18603	5.27289	5.58383	5.21185	5.43277	5.2029	5.29152	5.22908	4.45517	4.80804	5.91613	4.88504	5.57188
	0.0502649	0.0414308	P49257	P49257	Protein ERGIC-53	LMAN1	35.3	33.7	35.3	26.5	25.5	32.2	35.3	13	13	14	10	8	10	14	TRUE	43	32	45	16	11	13	45	6.21121	5.81413	5.99077	6.19415	5.95981	6.13836	5.97249	5.95815	5.76031	5.93026	5.81671	5.33839	5.75539	5.76046	6.08932	5.75192	5.69275	4.95231	5.55605	4.88207	5.64217
	0.531507	0.753889	P49281	P49281	Natural resistance-associated macrophage protein 2	SLC11A2	4.9	0	4.9	1.2	0	0	4.9	1	0	1	1	0	0	1	FALSE	3	0	1	1	0	0	3	-2.69142	-3.47595	-2.99621	-4.47885	-3.75232	-1.89372	-2.51991	-2.66224	-2.45607	-2.40157	-4.52187	-3.44853	-2.85327	-3.09585	-3.1432	-4.27667	-3.02803	-3.89894	-2.7949	-4.82986	-3.27049
	1.24025	1.35439	P49321	P49321	Nuclear autoantigenic sperm protein	NASP	5.3	18.5	14.3	1.1	1.3	0	18.5	2	11	7	1	1	0	11	TRUE	3	17	8	1	1	0	17	-1.44568	-5.40808	-1.71885	-2.29976	-2.87925	-3.04849	-1.03108	-4.63498	-1.61946	-2.71642	-2.0766	-1.52531	-2.31575	-3.38719	-2.22245	-3.05401	-2.21556	-1.45986	-2.44343	1.38432	-0.818026
	1.16849	-0.31251	P49327	P49327	Fatty acid synthase;[Acyl-carrier-protein] S-acetyltransferase;[Acyl-carrier-protein] S-malonyltransferase;3-oxoacyl-[acyl-carrier-protein] synthase;3-oxoacyl-[acyl-carrier-protein] reductase;3-hydroxyacyl-[acyl-carrier-protein] dehydratase;Enoyl-[acyl-carrier-protein] reductase;Oleoyl-[acyl-carrier-protein] hydrolase	FASN	45.1	40.3	44.6	28.4	17.4	20.5	45.1	83	75	83	53	31	39	83	TRUE	215	186	209	64	33	45	215	7.85583	7.49615	7.60654	7.68773	7.80986	7.67723	7.86172	7.48093	7.33222	7.65485	7.50494	7.2491	7.45181	7.80653	7.4735	7.51691	7.60049	7.37567	7.39446	6.66118	7.41634
	0.181582	0.144365	P49368	P49368	T-complex protein 1 subunit gamma	CCT3	39.8	45.7	44.4	33.8	31.9	30.5	45.7	18	20	21	15	13	13	21	TRUE	42	61	51	15	14	13	61	4.615	3.22885	4.36273	4.20843	3.93917	3.21531	4.06139	4.05147	4.40836	2.58899	3.95901	3.49581	4.46204	3.23218	4.64531	5.08193	4.44179	4.6223	3.90907	4.86697	4.07263
	0.956048	-0.818657	P49406	P49406	39S ribosomal protein L19, mitochondrial	MRPL19	22.6	21.2	19.2	16.8	15.1	10.3	22.6	5	6	4	5	3	1	6	TRUE	6	7	4	7	3	2	7	0.492971	1.11856	1.11647	1.99785	0.768513	1.58081	1.04688	0.652824	0.838076	1.13758	0.912407	1.33994	1.84872	1.47973	2.06892	0.407965	1.57162	1.31956	0.103933	1.32162	-0.108553
	1.35363	0.601472	P49411	P49411	Elongation factor Tu, mitochondrial	TUFM	37.4	48.2	48.2	19.9	15	9.1	48.2	13	18	17	8	5	4	18	TRUE	32	38	36	10	5	4	38	3.0318	2.36041	2.53079	2.60264	1.68812	2.26794	2.53901	2.40207	2.76201	1.92253	1.515	2.34648	2.91612	1.47555	2.81604	2.26929	2.44065	2.15435	2.70166	3.65517	2.66511
	0.562437	0.345478	P49419	P49419	Alpha-aminoadipic semialdehyde dehydrogenase	ALDH7A1	35.6	27.1	33	9.3	10.8	11.9	35.6	14	10	12	4	4	5	14	TRUE	29	20	28	4	5	5	29	2.43033	2.01006	1.74691	2.14297	1.5397	2.25334	2.89482	1.92053	1.76787	1.53038	2.53342	1.44922	2.93414	2.14734	2.2443	2.19718	1.29482	2.34247	2.98009	1.84122	2.37687
	0.558558	-0.5507	P49588	P49588	Alanine--tRNA ligase, cytoplasmic	AARS	21	22.7	22.1	5.3	0	2.9	22.7	16	19	17	3	0	3	19	TRUE	41	33	43	3	0	3	43	1.36844	1.40598	1.70865	2.43754	1.53633	1.57224	2.07258	1.0416	1.07642	1.23833	1.42786	1.60348	1.63278	1.49813	1.98194	2.19283	1.90828	0.685276	1.75317	1.48734	1.53583
	0.496297	-0.411166	P49589	P49589	Cysteine--tRNA ligase, cytoplasmic	CARS	16.2	14.7	15.6	4.8	0	1.9	16.2	10	9	9	3	0	1	10	TRUE	17	15	17	3	0	1	17	0.692904	0.303783	0.831463	1.29594	0.340651	1.07147	0.350573	0.836248	1.19296	-1.00494	1.19892	1.35593	1.49086	-0.178333	-0.22633	0.502945	1.74217	0.152697	0.683403	0.337929	0.55805
	0.987516	1.87383	P49590	P49590	Probable histidine--tRNA ligase, mitochondrial	HARS2	12.1	10.3	14.4	3.6	0	4	14.4	2	2	4	1	0	0	4	TRUE	2	3	4	1	0	0	4	-6.21712	-0.638361	-0.702021	-3.91561	-2.91293	-1.52053	-1.5143	-1.04641	-1.48543	-1.24956	-3.04022	-2.81942	-2.13199	-5.51241	-5.84107	-0.0171394	-3.25728	-0.866764	-0.390579	-1.41483	0.101339
	1.96307	-0.678719	P49591	P49591	Serine--tRNA ligase, cytoplasmic	SARS	24.7	25.7	28.4	11.9	9.3	9.3	28.4	10	10	12	4	3	3	12	TRUE	16	16	16	3	4	3	16	2.29861	2.12555	1.94185	2.73813	2.15466	2.41549	1.80253	2.586	1.74939	1.5385	2.4732	2.47655	3.49017	2.22081	2.56196	2.93262	2.37087	2.12656	2.06494	2.00384	2.05967
	0.268184	0.325576	P49642	P49642	DNA primase small subunit	PRIM1	4.8	4.8	8.3	7.4	5.2	5.2	8.3	2	2	3	3	2	2	3	TRUE	3	2	5	3	2	2	5	1.18375	-0.160429	-0.231501	-1.28217	-0.718016	0.0417728	0.191332	0.0448303	1.18341	0.35433	-1.68876	0.0379982	-2.84804	-2.0017	-1.15309	0.187046	0.0399818	-0.375849	-0.801353	-1.30134	-0.589956
	0.159941	-0.366173	P49643	P49643	DNA primase large subunit	PRIM2	7.9	7.9	0	12.8	2	2	12.8	2	2	0	5	1	1	5	TRUE	4	3	0	6	1	1	6	0.960098	0.225952	0.0586586	0.538139	-0.881681	0.0603409	0.357822	0.312405	-0.353523	-0.524483	-0.0138226	0.964813	-1.06972	-0.0533371	-1.14119	-1.84234	-0.421587	-0.00878716	0.248608	-0.0692787	-5.09601
	0.205139	0.301609	P49674	P49674	Casein kinase I isoform epsilon	CSNK1E	3.6	3.4	3.4	5.8	3.1	6.7	6.7	1	1	1	1	1	2	2	TRUE	1	2	2	2	1	2	2	-3.40857	-0.570026	-1.47525	-0.981295	-1.47111	-2.56077	-0.119328	-2.92109	-3.84217	-1.40839	-1.72043	-1.81324	-2.10053	-1.14854	-0.668514	-3.87788	-1.93997	-1.40528	-2.92224	-1.53205	-1.94749
	0.573195	-0.711489	P49711;Q8NI51	P49711	Transcriptional repressor CTCF	CTCF	0	4.4	0	13.1	4.5	4.5	13.1	0	2	0	5	2	2	5	TRUE	0	3	0	8	3	5	8	-0.724415	-2.5886	-0.191208	-0.423695	-1.30904	-1.18907	-0.941652	-0.207172	-0.100164	-0.108358	0.193533	0.373997	-0.0644073	0.0438251	-0.28499	-0.241684	0.287531	-0.978415	-2.45959	0.247593	-2.75496
	0.127706	0.148049	P49720	P49720	Proteasome subunit beta type-3	PSMB3	26.8	34.1	25.4	14.1	22.9	18.5	34.1	4	5	4	2	4	3	5	TRUE	5	9	5	3	4	4	9	0.946716	-1.3639	0.253023	0.810534	-0.627743	0.0632877	0.835691	0.0443535	-0.568092	-0.530073	0.211742	-1.63754	-0.253668	0.193346	0.894144	0.157703	-0.086525	0.286123	0.31218	0.577454	-1.28092
	0.144592	-0.12271	P49721	P49721	Proteasome subunit beta type-2	PSMB2	14.9	13.4	15.4	18.9	18.9	13.9	18.9	3	3	3	3	3	2	3	TRUE	8	6	9	5	4	2	9	2.92664	3.0256	1.71853	2.26663	2.58019	1.92245	2.35996	2.27095	2.14278	2.55471	1.93852	2.38006	2.03667	2.54394	3.40674	1.95024	2.7955	1.8047	2.25295	1.62932	2.0633
	1.15375	-0.417884	P49736	P49736	DNA replication licensing factor MCM2	MCM2	30.8	30.4	28.9	16.8	8.4	9.7	30.8	21	21	20	11	6	7	21	TRUE	41	42	45	12	5	10	45	3.40031	2.64581	3.00093	3.60272	2.72118	2.95061	3.46268	2.91191	2.74979	3.03922	2.96933	3.05626	3.08308	3.17408	2.81022	3.07689	3.69795	2.91294	2.81564	2.77796	3.32349
	0.910532	-0.350072	P49748	P49748	Very long-chain specific acyl-CoA dehydrogenase, mitochondrial	ACADVL	45.8	42.1	40.3	24.6	13.1	21.8	45.8	24	22	23	15	6	10	24	TRUE	62	48	53	19	6	10	62	4.35344	4.38997	4.85156	4.80882	4.47859	4.09797	4.53676	4.23516	4.02035	4.48572	4.19496	3.8157	4.64798	4.48769	4.58058	4.78042	4.10015	4.32176	4.12369	3.78763	4.10613
	0.342764	0.494831	P49750	P49750	YLP motif-containing protein 1	YLPM1	3.6	5.3	1.8	0	0.5	0.5	5.3	4	7	2	0	1	1	7	TRUE	5	11	2	0	1	1	11	-2.46033	-4.49891	-5.68836	-3.41957	-2.8451	-2.79403	-2.1153	-2.95574	-2.67152	-2.52707	-1.89253	-3.09703	-1.54209	-2.67294	-2.05184	-1.65825	-2.96948	-0.752361	-0.18232	0.319685	-2.35081
	0.118823	-0.125095	P49755	P49755	Transmembrane emp24 domain-containing protein 10	TMED10	31.1	18.3	31.1	13.7	10.5	13.7	31.1	6	4	6	3	2	3	6	TRUE	21	13	17	6	2	3	21	3.60784	3.67204	4.15244	4.21092	2.9862	4.12778	3.99841	4.00266	3.41084	3.5688	3.73783	3.88882	3.52968	3.69634	4.03319	3.0045	3.79815	3.32295	3.32033	2.72432	3.56044
	0.732232	1.39443	P49756	P49756	RNA-binding protein 25	RBM25	18.1	17.4	23.7	0	5.3	5.5	23.7	13	13	17	0	4	3	17	TRUE	19	20	27	0	4	2	27	1.95764	1.57692	1.33481	0.880466	1.80933	1.63661	1.24323	1.37645	1.20296	1.7147	1.1195	0.82081	2.42884	2.15317	1.02904	-2.94097	2.30286	0.23666	1.47426	1.62401	2.1167
	0.199487	-0.199843	P49768	P49768	Presenilin-1;Presenilin-1 NTF subunit;Presenilin-1 CTF subunit;Presenilin-1 CTF12	PSEN1	3.9	13.3	9.4	1.7	5.8	9.6	13.3	1	3	2	1	2	3	3	TRUE	1	7	5	1	2	3	7	0.597187	-0.0746956	-0.363607	-0.540798	-1.40859	-0.230522	-2.67196	0.383789	0.244278	1.60909	1.09813	0.893753	0.951355	1.04846	-0.318048	0.761665	-1.01908	-0.341293	-0.399103	0.865725	-0.560215
	0.192614	0.152884	P49790	P49790	Nuclear pore complex protein Nup153	NUP153	16.3	18.6	13.9	8.9	6.5	7.3	18.6	14	18	12	8	6	6	18	TRUE	17	29	16	9	6	6	29	-0.0599709	0.273678	-0.277048	0.398886	1.30274	0.408512	0.424925	1.05036	0.302057	0.910294	0.796164	1.54905	1.6145	1.27484	1.23285	1.2516	0.690153	1.38253	1.46082	2.74444	1.30219
	2.1342	-0.588001	P49792	P49792	E3 SUMO-protein ligase RanBP2	RANBP2	27	28.6	28.1	8.1	5.5	8	28.6	37	38	37	12	6	8	38	TRUE	92	108	110	20	10	18	110	4.0879	4.00612	4.25055	4.36358	4.09293	4.2175	3.93141	4.09854	4.06756	4.35667	3.77673	4.20803	4.67738	4.0965	4.62221	4.00492	4.59724	4.032	3.93171	4.0398	3.99573
	1.01857	1.23911	P49810	P49810	Presenilin-2;Presenilin-2 NTF subunit;Presenilin-2 CTF subunit	PSEN2	2.9	2	4.9	0	0	0	4.9	1	0	1	0	0	0	1	FALSE	1	0	1	0	0	0	1	-2.66438	-3.62605	-4.22117	-3.76356	-5.17832	-3.54986	-4.18187	-4.86021	-5.57742	-3.53863	-3.24206	-3.66723	-3.28864	-2.57422	-2.17351	-4.05868	-4.66905	-4.57575	-4.49529	-3.21402	-1.83685
	0.521622	0.477035	P49815	P49815	Tuberin	TSC2	0	0	0	0	0	0	0	0	0	0	0	0	0	0	FALSE	0	0	0	0	0	0	0	-3.96775	-3.47824	-2.05413	-2.41037	-2.65976	-2.73712	0.0719547	-4.90203	-3.82974	-3.27413	-2.69068	-3.47391	-4.66718	-3.44045	-3.4648	-1.85957	-3.52679	-3.55487	-2.63203	-3.6586	-3.44808
	2.68286	-1.55061	O00178	O00178	GTP-binding protein 1	GTPBP1	2.4	9.3	5.1	6.6	0	1.8	9.3	1	2	2	2	0	1	2	TRUE	3	2	3	2	0	1	3	-0.689186	-2.72828	0.657856	1.06265	0.880774	-0.160082	-1.56234	-0.621643	0.468039	-0.550482	0.0394974	-2.5845	0.408493	0.724026	-0.73053	-0.234205	0.761728	-0.114912	-1.77135	-1.01373	-1.18627
	0.295978	-0.682535	P49841	P49841	Glycogen synthase kinase-3 beta	GSK3B	21.9	16.7	16	14.3	0	3.6	21.9	4	3	3	2	0	0	4	TRUE	8	9	5	3	0	2	9	0.431313	0.516153	0.542801	1.33435	1.38585	-0.179516	0.475285	0.245314	0.54447	0.445023	-2.89859	1.58223	-4.42429	-0.00912857	2.2084	1.30123	-0.27511	1.01988	-0.77169	-0.00593948	-0.173706
	0.456077	-0.472381	P49848	P49848	Transcription initiation factor TFIID subunit 6	TAF6	1.8	0	0	1.8	0	1.8	1.8	1	0	0	1	0	1	1	FALSE	1	0	0	1	0	1	1	-0.939503	-2.29447	0.165424	-1.3103	-3.7346	-1.59711	-5.36316	-2.37269	-1.95265	-2.2939	-2.97498	-1.71597	-3.18746	-2.22812	-2.12742	-1.92471	-1.96567	-2.95282	-1.74103	-3.43501	-4.51245
	0.948994	-0.775008	P49902	P49902	Cytosolic purine 5-nucleotidase	NT5C2	4.1	3.6	5.3	2.3	2.3	2.3	5.3	2	2	3	1	1	1	3	TRUE	2	4	4	1	1	1	4	-2.34831	-0.691956	-0.668455	-2.4699	0.642883	-2.33757	-2.19232	-1.19746	-0.773479	-1.31301	-1.58311	-1.74186	-1.52487	-0.427038	-2.36318	-1.56498	-2.00305	-0.772268	-3.75477	-1.60427	-2.48614
	1.21166	-0.81072	P49916	P49916	DNA ligase 3	LIG3	1.9	2.9	3.8	3.7	0	2.6	3.8	2	2	3	3	0	2	3	TRUE	2	2	4	3	0	2	4	-2.19473	0.321943	0.134157	-1.61606	0.363447	-0.186466	-2.50607	-1.59519	-0.429184	-0.589207	-1.29115	-0.732119	-0.52759	-1.19814	0.600857	-1.10747	-0.317019	-0.310793	-1.83506	-1.94	-0.673445
	1.25722	1.58985	P49917	P49917	DNA ligase 4	LIG4	1.4	0	0	0	0	0	1.4	1	0	0	0	0	0	1	FALSE	1	0	0	0	0	0	1	-4.86213	-1.82656	-1.49552	-2.55716	-1.8557	-4.13387	-4.35281	-2.40556	-1.29672	-4.25198	-2.73991	-4.89121	-5.27094	-5.89686	-3.42202	-2.32608	-4.07954	-5.0231	-2.10216	-3.32667	-4.91459
	0.223158	0.362391	P49959	P49959	Double-strand break repair protein MRE11A	MRE11A	5.1	14	6.9	3.1	1.4	0	14	2	6	3	2	1	0	6	TRUE	6	8	5	2	1	0	8	-1.77258	-3.14641	-7.16309	-3.71754	-3.03072	-3.10533	-1.36076	-0.558376	-2.46195	-4.03548	-0.948685	-2.78155	-2.45172	-2.46229	-3.2159	-1.29855	-0.922815	-0.147705	-1.56647	0.575663	-1.41705
	1.66658	-1.0857	P50148	P50148	Guanine nucleotide-binding protein G(q) subunit alpha	GNAQ	10.9	4.2	11.1	15.3	7.2	5	15.3	2	1	2	3	1	1	3	TRUE	3	1	2	4	1	1	4	-0.560703	0.437563	0.297031	0.878801	0.0650558	0.56608	1.23443	0.795538	-0.486198	0.325638	0.501333	-0.199371	-1.08946	0.694387	1.31084	0.239649	0.876081	-0.168837	-0.406662	-1.33313	-1.19865
+	1.42209	1.67609	P16104;Q96QV6	P16104;Q96QV6	Histone H2AX;Histone H2A type 1-A	H2AFX;HIST1H2AA	18.2	16.1	16.1	23.8	24.5	24.5	24.5	0	0	0	1	2	1	2	TRUE	0	0	0	1	2	1	2	-2.43956	-1.25152	-2.40347	-1.33995	0.303148	-2.33371	-2.04519	-3.40643	-2.56716	0.204548	-3.90907	-0.877075	-2.22725	-1.36421	-5.4623	-2.35008	-4.09191	-2.66091	-1.9889	-0.200323	-2.13495
	0.509421	-0.36038	P50395	P50395	Rab GDP dissociation inhibitor beta	GDI2	38.4	37.8	46.3	20.9	10.6	10.6	46.3	13	11	15	6	3	4	15	TRUE	29	28	42	9	3	4	42	3.62034	2.76251	3.66619	3.16284	4.01475	3.79527	3.80193	3.62201	3.28578	1.91363	3.76386	3.72667	3.32128	3.55369	3.88342	3.70618	4.19353	3.16032	3.61592	2.7733	3.57828
	0.176615	-0.102194	P50402	P50402	Emerin	EMD	66.5	66.9	66.9	47.2	47.2	31.1	66.9	15	15	15	11	10	9	15	TRUE	38	41	43	23	13	13	43	5.94196	6.03415	6.11642	6.04793	6.20087	5.85342	5.5625	5.8286	5.62117	6.33906	5.80085	5.26878	6.08583	5.54605	6.14984	5.86607	5.31596	5.15044	5.50351	5.02342	5.40755
	0.381681	-0.192081	P50416	P50416	Carnitine O-palmitoyltransferase 1, liver isoform	CPT1A	23.2	25.5	22.5	32.2	19.9	27.8	32.2	15	16	15	21	12	18	21	TRUE	34	29	31	25	13	22	34	4.81226	5.31817	5.50665	5.01875	5.23065	5.0173	4.63449	4.8456	4.66142	5.27587	5.01053	4.58254	4.84026	4.89705	5.21077	5.12887	5.02115	4.40642	4.4073	3.97634	4.75344
	0.417465	-0.28386	P50443	P50443	Sulfate transporter	SLC26A2	5.1	5.1	5.1	3.9	1.4	3.9	5.1	3	3	3	2	1	2	3	TRUE	4	3	4	2	1	4	4	0.74876	0.728436	0.401367	-0.388252	0.0811176	0.49128	0.254654	0.506901	0.147715	0.211531	1.11688	0.0831528	0.163288	0.791655	0.836012	0.60503	0.449886	0.361128	0.0676003	-0.35652	-0.295092
	0.992147	0.41974	P50454	P50454	Serpin H1	SERPINH1	46.7	43.3	46.7	42.6	36.4	31.3	46.7	20	17	21	15	11	10	21	TRUE	73	55	64	18	15	13	73	4.91778	4.61137	4.26487	5.03292	5.10399	4.95827	4.89465	4.54171	4.81574	4.75096	4.71925	4.05109	5.07948	4.69138	5.48115	4.87187	5.21739	4.18048	5.74172	5.37827	5.1829
+	1.71214	1.63776	Q16836	Q16836	Hydroxyacyl-coenzyme A dehydrogenase, mitochondrial	HADH	8	8	8	0	3.2	3.2	8	2	2	2	0	1	1	2	TRUE	3	3	4	0	1	2	4	-3.07097	-2.26826	-4.21482	-2.75857	-3.76478	-2.50739	-3.48365	-2.32051	-3.63338	-3.17008	-3.40206	-1.89885	-3.95217	-4.29498	-0.926197	-5.02772	-3.2114	-3.67183	-2.11636	-1.55102	-1.70541
	0.567898	0.762323	P50548	P50548	ETS domain-containing transcription factor ERF	ERF	0	0	0	0	0	0	0	0	0	0	0	0	0	0	FALSE	0	0	0	0	0	0	0	-3.93278	-3.2928	-4.21631	-3.30613	-3.78549	-3.54398	-3.89776	-2.38308	-2.78617	-2.96911	-4.28086	-2.62572	-3.04097	-3.12561	-5.63963	-3.97203	-4.19514	-4.13196	-1.75896	-3.81699	-5.25749
+	2.01634	2.30336	P51858	P51858	Hepatoma-derived growth factor	HDGF	4.2	19.6	6.7	3.3	4.6	4.2	19.6	1	4	1	0	1	1	4	TRUE	1	4	3	0	1	1	4	-1.04664	-3.18129	-2.89873	-3.27156	-3.77571	-3.22534	-2.84865	-2.36279	-1.71463	-4.21561	-2.94348	-0.990097	-5.76248	-5.12406	-1.2913	-3.47959	-3.70555	-3.44932	-2.71828	-0.984135	-2.28023
	0.13615	-0.150661	P50570	P50570	Dynamin-2	DNM2	21.5	16.9	22.1	12	2.2	4.8	22.1	8	6	10	7	1	3	10	TRUE	27	15	23	8	2	5	27	1.90748	2.56726	2.28902	2.03083	2.15086	1.55373	1.74627	1.94782	2.13453	1.60057	2.14604	1.61654	2.15236	2.50445	0.320246	1.77691	2.47367	1.98024	2.46059	1.25586	2.11307
	0.44115	0.411156	P50579	P50579	Methionine aminopeptidase 2	METAP2	9.6	14.2	2.3	0	6.1	0	14.2	2	5	1	0	2	0	5	TRUE	4	6	2	0	2	0	6	-0.980305	-1.95151	-0.718754	-1.93065	-2.46813	-0.861513	-2.29322	-1.7786	-1.03728	-1.93419	-1.67807	-3.09247	-1.29956	-2.34045	-1.43699	-2.75051	-2.25252	-1.19857	-2.07889	-0.987381	-2.30147
	0.0290526	0.0941181	P50613;Q9C098	P50613	Cyclin-dependent kinase 7	CDK7	0	0	3.5	4.6	0	4.6	4.6	0	0	1	1	0	1	1	FALSE	0	0	1	1	0	1	1	-0.416639	-3.5302	-1.08814	0.84271	-4.71966	-2.02971	-1.70598	-3.74429	-1.15927	-2.21871	0.0708809	-4.12483	0.135664	-7.19366	-2.77127	-3.26137	-1.61995	-2.58857	-3.65322	-4.7763	-1.12725
	0.444278	-0.310824	P50750	P50750	Cyclin-dependent kinase 9	CDK9	19.9	12.1	12.1	15.6	3.5	13.4	19.9	5	3	3	4	1	4	5	TRUE	6	4	4	4	1	4	6	1.49599	1.31005	1.14955	1.89165	1.21589	0.812859	1.14027	0.626122	-0.0612774	1.29622	1.04981	0.647272	0.119701	0.580725	1.24813	0.911537	0.973543	0.371046	1.12696	-0.114586	-0.0517883
	0.550316	-0.831872	P50851	P50851	Lipopolysaccharide-responsive and beige-like anchor protein	LRBA	1.4	1.3	1.6	0.9	0	0.9	1.6	3	3	4	2	0	2	4	TRUE	4	4	4	2	0	2	4	-0.248722	-1.00546	-0.916044	-3.42634	-1.47248	-2.33626	-2.5059	-3.1891	-0.173672	-0.242899	-0.746599	-0.400558	-3.57105	-0.6418	1.17438	-0.304531	-0.789185	0.258118	-1.16356	-2.70793	-0.620501
	0.964792	-0.67987	P50895	P50895	Basal cell adhesion molecule	BCAM	0	0	2.2	2.7	0	2.1	2.7	0	0	1	1	0	1	1	FALSE	0	0	1	1	0	1	1	-5.80493	-3.92441	-2.06066	-5.58632	-3.27767	-2.68391	-1.74132	-1.19322	-5.31006	-2.18425	-1.48499	-1.32797	-1.64892	-1.02368	-2.84797	-2.40187	-1.62089	-3.1195	-3.58493	-3.01462	-2.4429
	0.522293	0.226491	P50914	P50914	60S ribosomal protein L14	RPL14	20.9	20.9	15.8	30.7	26.5	26.5	30.7	4	4	3	6	6	6	6	TRUE	21	19	19	8	7	9	21	5.98826	6.26197	5.94951	6.39911	6.46857	6.06362	4.97589	6.22771	6.06011	6.66673	6.22945	5.82789	5.91877	6.03199	6.15507	5.91778	5.69449	5.39392	6.36258	5.45495	5.67336
	2.30844	0.565573	P50990	P50990	T-complex protein 1 subunit theta	CCT8	53.3	49.1	53.3	35	32.7	29.7	53.3	26	24	26	17	17	15	26	TRUE	69	70	71	21	20	15	71	4.69621	4.48126	4.67338	4.5059	4.0651	4.39157	5.04714	4.35674	4.64829	4.23791	3.706	3.90568	4.62148	4.09214	4.20008	4.25488	4.55235	4.29479	4.72293	4.85909	4.62839
	1.29307	0.664675	P50991	P50991	T-complex protein 1 subunit delta	CCT4	37.3	38.2	39.3	26.9	33	28	39.3	16	16	17	12	15	14	17	TRUE	57	41	49	15	18	14	57	5.11443	4.65986	4.89347	4.13262	4.71172	4.33323	4.59936	4.72779	4.47993	4.48711	4.08422	3.59888	4.47363	4.63352	4.43829	4.64227	4.26196	3.91646	4.82634	4.65507	4.55456
	0.0921192	-0.162469	P50995	P50995	Annexin A11	ANXA11	3.2	2.6	0	2.2	1.8	1.8	3.2	1	1	0	1	1	1	1	FALSE	1	2	0	1	1	1	2	-1.987	-4.66075	-2.99993	0.236341	-1.92486	-3.40075	-1.62343	-0.804899	-7.4803	-0.634436	-0.891283	-4.624	-2.10261	-1.20717	-1.25355	-1.30503	-1.78371	-4.35766	-1.24924	-0.827135	-3.11988
	0.653327	1.00553	P51003;Q9NRJ5	P51003	Poly(A) polymerase alpha	PAPOLA	7.7	2.8	2.8	0	0	0	7.7	3	1	1	0	0	0	3	TRUE	3	1	2	0	0	0	3	-3.35983	-0.900202	-3.6669	-4.44218	-1.18383	-2.45368	-0.429041	-2.15438	-3.37169	-4.42159	-1.47416	-1.32629	-4.65406	-1.50477	-2.28397	-2.44937	-5.34251	-2.84787	-1.16916	-3.79392	-3.52141
	0.334781	0.732595	P51114	P51114	Fragile X mental retardation syndrome-related protein 1	FXR1	23.2	17.2	20.5	0	0	2.1	23.2	8	7	9	0	0	1	9	TRUE	18	16	16	0	0	1	18	-0.0723133	-0.217852	-1.04826	-3.0537	0.0737228	0.924383	-1.11891	-0.356377	0.55578	-0.846697	-0.24036	0.735226	-0.929897	-1.99985	-1.9718	1.44683	1.6348	0.714619	1.62761	1.95023	2.44811
+	2.50085	2.07296	P06865	P06865	Beta-hexosaminidase subunit alpha	HEXA	2.1	6.6	4.9	1.5	0	0	6.6	1	4	3	1	0	0	4	TRUE	1	4	4	1	0	0	4	-5.17829	-4.15194	-4.41835	-3.57643	-3.41113	-2.68223	-1.83924	-4.49165	-2.62159	-2.75595	-3.15438	-1.61328	-3.36151	-1.68689	-2.42059	-4.80985	-2.81318	-3.8261	-2.04272	-0.314569	-0.740814
	0.408691	-0.178245	P51148	P51148	Ras-related protein Rab-5C	RAB5C	48.6	53.7	53.7	50.5	51.4	44.9	53.7	6	6	6	5	5	4	6	TRUE	32	41	39	9	11	9	41	4.39152	4.45765	4.71861	4.58686	4.62063	4.04129	4.43466	4.49035	4.19855	4.96117	4.439	4.42778	4.2605	4.38425	4.6592	4.00707	4.5996	4.14469	3.72706	4.00217	4.13779
	0.170044	-0.131019	P51149	P51149	Ras-related protein Rab-7a	RAB7A	70	67.6	70	59.9	30.9	64.7	70	15	14	15	13	6	13	15	TRUE	44	53	53	20	9	18	53	5.94124	6.03864	6.1545	5.75996	6.14058	5.90005	6.06135	5.87933	5.87128	6.32995	5.91532	5.82318	6.0533	5.87445	5.98499	6.00292	6.24529	5.27765	5.58744	5.33018	5.765
	1.72356	-1.01737	P51151;Q9NP90	P51151	Ras-related protein Rab-9A	RAB9A	39.8	39.8	25.9	46.3	17.9	28.9	46.3	6	6	4	8	3	5	8	TRUE	10	11	7	9	3	5	11	1.5196	0.590366	1.68552	1.76351	1.8148	1.16357	0.840721	1.86459	1.20357	2.22789	2.16232	1.92236	1.67373	2.59628	2.38628	1.51953	2.00235	1.94231	1.48465	0.825281	0.865343
	1.0459	-0.534851	P51153	P51153	Ras-related protein Rab-13	RAB13	21.2	21.2	21.2	22.2	5.4	15.8	22.2	2	2	2	3	0	1	3	TRUE	4	8	4	3	0	1	8	0.0200539	0.554434	0.873039	0.733265	1.1596	0.187017	-0.0851192	0.389908	-0.632713	0.950008	0.692497	-0.259918	0.681431	0.307697	-0.10248	0.0125713	-0.668133	0.576925	-0.326437	-0.646276	-0.0306187
	0.916836	-0.86888	P51159	P51159	Ras-related protein Rab-27A	RAB27A	15.4	9.5	15.4	13.6	6.3	10.9	15.4	3	2	3	3	1	2	3	TRUE	5	4	7	3	1	2	7	-1.74394	1.47684	0.877131	0.0991764	1.08107	0.0656052	0.365246	1.77535	-0.385408	1.80983	0.78334	1.14433	1.34491	0.531134	0.830755	0.727276	1.33059	-0.0481014	-0.853489	-0.412653	1.07848
	0.475728	-0.253359	P51398	P51398	28S ribosomal protein S29, mitochondrial	DAP3	16.1	26.9	28.6	12.3	9.8	3.5	28.6	6	9	9	5	3	1	9	TRUE	9	15	14	5	3	2	15	1.34833	1.96195	1.79828	1.58749	2.19224	1.77724	1.4863	1.69524	2.02121	2.27074	1.54689	1.29876	1.52472	2.12383	1.38871	1.63687	1.90651	1.51666	1.04613	1.4118	1.75985
	0.912594	-1.03474	P51531	P51531	Probable global transcription activator SNF2L2	SMARCA2	10.8	9	9.5	12.1	5.3	11.1	12.1	9	6	8	7	1	5	9	TRUE	15	10	13	11	1	6	15	1.33275	1.14691	1.89468	1.79527	1.4651	1.76781	2.07214	1.15589	1.65823	2.91136	2.62924	1.25944	2.78434	1.34059	2.20717	2.45365	2.65968	2.33745	1.72817	0.960159	1.50521
	0.335377	-0.197937	P51532	P51532	Transcription activator BRG1	SMARCA4	12.8	12.3	11.3	15.1	10.1	11.4	15.1	12	10	9	12	8	6	12	TRUE	49	32	34	22	18	17	49	4.24216	4.3589	4.08141	4.61669	4.56621	3.84613	4.10094	4.41941	4.1844	4.46162	4.42015	4.0754	4.15258	4.02406	4.38184	4.3703	4.002	3.9005	4.07212	3.15468	3.46638
	0.674892	-0.871337	P51553	P51553	Isocitrate dehydrogenase [NAD] subunit gamma, mitochondrial	IDH3G	2	10.4	2	0	0	0	10.4	1	2	1	0	0	0	2	TRUE	1	2	1	0	0	0	2	-1.83687	-4.97298	-5.58319	-4.46169	-3.6115	-1.89224	-4.02594	-5.10572	-1.24931	-3.84396	-4.56017	-4.50875	-1.94217	-0.953829	-1.66179	-1.25379	-3.39972	-0.594515	-3.60245	-1.66868	-3.79823
	0.0697979	0.0295731	P51571	P51571	Translocon-associated protein subunit delta	SSR4	30.6	30.6	30.6	25.4	12.1	18.5	30.6	4	4	4	4	2	4	4	TRUE	13	15	24	5	2	5	24	2.82948	2.84941	2.87108	3.46165	3.36582	2.6445	2.8916	2.77748	2.76735	2.21186	3.0439	2.09886	3.11121	3.10877	2.86907	2.78768	2.89996	2.47188	2.92087	2.60602	2.7644
	0.430977	0.241597	P51572	P51572	B-cell receptor-associated protein 31	BCAP31	22.8	22.8	22.4	31.3	24.8	24.8	31.3	7	7	6	11	10	10	11	TRUE	27	25	26	18	13	14	27	6.02296	6.31027	6.25785	6.62595	6.65992	5.97066	6.0758	6.31076	6.14574	6.78113	6.10928	5.35727	6.16638	6.00943	6.1211	5.96424	5.17149	5.63371	5.79435	5.81922	5.49067
	0.299528	-0.618298	P51608	P51608	Methyl-CpG-binding protein 2	MECP2	7.6	3.7	3.7	12.3	3.9	3.1	12.3	2	1	1	4	1	1	4	TRUE	3	1	1	4	1	1	4	-5.39835	-1.08633	0.061079	-0.355246	-0.700718	-1.60668	-2.4994	0.186275	-1.58312	-1.13577	-2.26537	-1.26847	-1.21714	-4.81701	-2.84798	-0.144047	-1.80209	-1.3252	-1.15441	-1.21539	-4.82137
	0.157283	0.173969	P51610	P51610	Host cell factor 1;HCF N-terminal chain 1;HCF N-terminal chain 2;HCF N-terminal chain 3;HCF N-terminal chain 4;HCF N-terminal chain 5;HCF N-terminal chain 6;HCF C-terminal chain 1;HCF C-terminal chain 2;HCF C-terminal chain 3;HCF C-terminal chain 4;HCF C-terminal chain 5;HCF C-terminal chain 6	HCFC1	15.3	14.3	13.3	7.3	3.1	5	15.3	19	17	16	10	4	7	19	TRUE	37	31	27	11	4	7	37	1.65667	2.14828	2.08785	2.62518	2.07027	1.99264	2.63382	1.80216	2.82176	2.45432	3.06445	3.06422	3.17883	3.00756	3.2668	2.22104	2.92488	2.7911	3.12877	3.26322	2.67678
	0.115822	-0.266599	P51636	P51636	Caveolin-2	CAV2	15.4	0	0	20.4	4.9	4.9	20.4	1	0	0	2	1	1	2	TRUE	0	0	0	1	1	1	1	-4.25957	-0.178713	0.316156	-1.10072	-1.75981	-3.10188	-2.55145	-2.11765	-4.33496	-0.25749	0.738014	-1.36228	0.0772533	0.36838	-3.18318	-1.5606	-4.27542	-0.216515	-2.05155	-2.30679	-3.23406
	1.74086	-0.548703	P51648;P30838	P51648	Fatty aldehyde dehydrogenase	ALDH3A2	14.8	16.1	21.4	20.4	10.7	21	21.4	6	8	9	8	4	9	9	TRUE	12	12	14	9	5	10	14	3.4671	3.04728	3.23633	3.32132	3.29224	2.98212	2.91534	2.88743	3.08572	3.61365	3.01568	2.91541	3.5522	2.84933	3.92989	3.48392	3.19366	3.16403	2.44452	2.66234	2.56752
	0.684375	-0.230059	P51659	P51659	Peroxisomal multifunctional enzyme type 2;(3R)-hydroxyacyl-CoA dehydrogenase;Enoyl-CoA hydratase 2	HSD17B4	36.3	34.6	37.2	23	17.9	19.3	37.2	18	17	17	10	8	9	18	TRUE	47	58	48	15	12	11	58	4.1959	4.16305	3.46908	4.20992	3.89236	3.58107	4.03894	3.65808	3.78238	3.79926	4.45582	3.39824	4.48342	4.27056	4.14138	4.07973	3.79924	3.7117	3.88033	3.35295	3.68654
	1.35468	-1.27237	P51665	P51665	26S proteasome non-ATPase regulatory subunit 7	PSMD7	45.7	45.7	45.7	3.4	6.5	0	45.7	11	11	10	1	2	0	11	TRUE	25	27	23	1	3	0	27	2.5021	2.05119	1.62655	2.2449	2.38236	2.90332	2.29479	1.8924	2.05566	2.13595	1.57522	2.69294	2.34881	2.4575	2.24327	2.78163	3.1672	2.31086	2.23224	1.79955	1.99243
	0.920716	1.56195	P51692;P42229	P51692;P42229	Signal transducer and activator of transcription 5B;Signal transducer and activator of transcription 5A	STAT5B;STAT5A	0	2.8	1.1	1.1	0	1.1	2.8	0	2	1	1	0	1	2	TRUE	0	3	1	1	0	2	3	-4.87366	-3.01324	-4.31623	-3.97849	-2.1821	-2.46021	-1.74432	-2.30504	-3.05935	-2.67713	-2.78941	-2.4071	-2.22328	-6.50857	-1.43599	-5.23962	-3.48096	-2.99507	-3.75847	-0.398996	-2.23334
	4.25938	0.930226	P68431;Q16695;Q6NXT2	P68431;Q16695;Q6NXT2	Histone H3.1;Histone H3.1t;Histone H3.3C	HIST1H3A;HIST3H3;H3F3C	22.8	22.1	17.6	52.9	46.3	52.2	52.9	0	0	0	1	1	1	1	TRUE	15	14	16	34	12	11	34	7.36774	8.30629	8.00604	8.30857	8.34043	7.96255	8.47642	8.16884	7.98667	8.43708	7.95337	7.52341	7.76217	7.69399	7.5798	7.81876	7.27355	7.34767	8.23299	8.24079	8.63614
	2.75858	-0.710012	Q8TCT9	Q8TCT9	Minor histocompatibility antigen H13	HM13	17.8	17.8	17.8	14.6	13.3	18.3	18.3	5	5	5	4	4	5	5	TRUE	12	12	18	8	4	8	18	4.19822	4.37083	4.39602	4.60327	4.78194	3.69144	4.11799	4.32334	3.95572	5.0032	4.30081	4.13751	4.15916	4.4414	4.46691	4.45399	4.26687	3.97221	3.60406	2.9351	3.77231
	0.665363	-0.78479	P51805	P51805	Plexin-A3	PLXNA3	1.7	0	0.6	0.7	0	1.3	1.7	1	0	0	1	0	2	2	TRUE	1	0	2	1	0	2	2	-2.33362	-2.06795	-3.18909	-2.74795	-1.78065	-1.50627	0.228758	-2.48008	-5.57433	-3.54048	-2.26721	-2.84393	-0.271482	-1.14257	-3.51311	-1.52837	-3.09437	-1.08361	-2.9144	-2.87624	-2.54655
	0.550757	-0.256099	P51809	P51809	Vesicle-associated membrane protein 7	VAMP7	22.3	22.3	26.4	29.1	24.1	20.5	29.1	6	6	7	5	4	5	7	TRUE	14	10	13	6	4	6	14	2.86935	2.83346	2.35787	2.77966	3.18892	2.49288	2.11107	2.71813	2.18169	3.11607	3.01161	2.32913	2.00575	2.99502	2.69579	2.30569	2.11808	1.74288	2.2726	1.54415	2.2891
+	2.05406	1.46685	Q01581	Q01581	Hydroxymethylglutaryl-CoA synthase, cytoplasmic	HMGCS1	19.4	16.3	18.5	0	2.5	2.5	19.4	6	4	6	0	1	1	6	TRUE	8	8	11	0	1	1	11	-2.16311	-2.81308	-2.06061	-1.38679	-1.74552	-2.41894	-0.0797958	-3.00678	-1.8385	-3.00616	-0.901691	-2.49318	-1.1532	-1.94736	-2.41786	-3.88257	-1.3584	-2.50008	-0.115685	-1.1941	-0.455755
+	1.39979	3.07183	P05114	P05114	Non-histone chromosomal protein HMG-14	HMGN1	21	21	21	37	26	26	37	1	1	1	4	3	3	4	TRUE	1	2	1	4	3	3	4	-1.00163	-0.568014	-6.0875	-4.92665	-0.837456	-1.72126	-1.9595	-1.3994	-1.1979	-2.24397	-0.335131	-2.59755	-6.51909	-0.810541	0.164351	-2.42975	-6.30102	-2.52817	-1.13503	-1.25407	-1.74444
+	1.89555	1.09684	Q13151	Q13151	Heterogeneous nuclear ribonucleoprotein A0	HNRNPA0	23.6	18.4	23.6	9.2	24.9	25.9	25.9	5	4	5	2	4	5	5	TRUE	13	13	11	2	5	6	13	2.50695	1.81214	2.50068	1.63136	3.50242	2.18428	2.20568	2.76978	2.72072	1.51296	3.1203	2.72152	2.26331	1.79532	2.20232	2.35696	2.17694	1.4544	2.89297	3.19793	3.21479
	0.831434	0.570565	P51991	P51991	Heterogeneous nuclear ribonucleoprotein A3	HNRNPA3	28.6	31.7	37	17.5	17.2	9.5	37	10	11	12	6	6	3	12	TRUE	23	21	17	7	7	3	23	3.31078	2.44933	1.97704	3.16437	3.09726	2.6085	2.60221	3.14646	2.81145	1.33051	3.51197	3.37704	2.99276	2.49486	3.41329	3.57933	1.9159	3.12705	3.65678	4.09378	3.58298
	0.530488	-0.197574	P52209	P52209	6-phosphogluconate dehydrogenase, decarboxylating	PGD	40.2	40.2	36.4	20.9	12.8	17.2	40.2	17	17	14	8	4	6	17	TRUE	41	35	31	10	4	7	41	4.53503	4.98977	5.20664	4.89435	4.95399	4.86379	4.73863	4.73631	4.67966	5.05836	4.85498	5.02242	4.52667	4.9082	4.42176	4.96249	4.90163	4.39395	4.72171	4.51172	4.55729
+	1.97475	1.01019	P22626	P22626	Heterogeneous nuclear ribonucleoproteins A2/B1	HNRNPA2B1	55	56.1	52.7	36.5	36.5	43.3	56.1	15	14	14	10	10	11	15	TRUE	75	61	57	12	12	15	75	4.66131	3.82569	3.99126	2.93184	4.40758	3.19048	4.01036	3.87298	4.63209	3.51701	4.12622	3.74035	3.49513	3.75103	4.88179	4.35587	3.31132	3.88376	4.66722	5.38964	4.10056
	0.249538	-0.0747782	P52292	P52292	Importin subunit alpha-1	KPNA2	30.1	32.1	35.3	14	11.7	19.3	35.3	13	13	14	5	4	7	14	TRUE	29	31	33	6	4	7	33	4.53979	4.72436	4.43252	3.88478	4.55155	4.83051	4.05659	3.91167	4.17786	3.36066	4.51362	4.49266	4.48004	4.6285	4.22818	4.33496	4.16904	4.3423	4.7521	3.99613	4.23935
	0.885227	-0.713374	P52294	P52294	Importin subunit alpha-5;Importin subunit alpha-5, N-terminally processed	KPNA1	8.2	9.7	10.2	5.4	0	7.4	10.2	2	3	2	0	0	2	3	TRUE	7	5	5	0	0	2	7	-0.395742	-0.596436	-0.863422	-2.85237	-1.56331	-1.17341	-0.930294	-0.657587	-3.12216	-2.12856	-3.48645	-1.91374	0.0388012	-0.112257	-1.43772	0.272577	0.935486	0.916212	-1.22227	-0.407703	-0.800112
	0.474699	-0.417419	P52306	P52306	Rap1 GTPase-GDP dissociation stimulator 1	RAP1GDS1	12	13.2	13.2	4.1	2	4.1	13.2	6	7	7	2	1	2	7	TRUE	9	10	10	2	1	2	10	-0.84721	-0.350964	-0.356638	0.0506058	-1.4993	-1.01523	0.33205	-0.729328	0.260189	-0.616964	-0.55842	-0.00433731	-0.404652	-0.2899	-0.751301	-0.466976	1.01901	0.394562	-0.126757	-0.604067	0.00906944
	0.529662	0.282487	P52565	P52565	Rho GDP-dissociation inhibitor 1	ARHGDIA	32.4	26	26	33.3	28.4	28.4	33.3	4	3	3	4	3	3	4	TRUE	10	9	6	4	4	4	10	2.41415	1.42241	2.10697	2.25021	1.21827	1.47137	2.70401	1.12251	1.49277	1.25145	1.28717	1.31644	2.01512	1.8782	1.985	1.38019	2.52997	1.75242	2.43188	1.9357	1.72518
	1.18246	1.05244	P52597	P52597	Heterogeneous nuclear ribonucleoprotein F;Heterogeneous nuclear ribonucleoprotein F, N-terminally processed	HNRNPF	10.1	21.7	8.2	6.5	0	0	21.7	2	5	1	1	0	0	5	TRUE	2	17	2	2	0	0	17	-0.620737	-2.98115	-1.61904	-3.34226	-2.05698	-2.51556	-3.30243	-0.568832	-1.5839	-1.40269	-2.28838	-1.95525	-2.02442	-2.29851	-1.25599	-2.67384	-2.57477	-2.21702	-1.85303	0.434366	-2.85196
	0.313694	-0.264384	P52701	P52701	DNA mismatch repair protein Msh6	MSH6	9.4	9.9	7.7	5.6	1.8	5.1	9.9	10	10	8	6	2	6	10	TRUE	13	16	10	7	2	7	16	0.736202	-0.0718365	1.45796	0.823479	0.866402	1.34485	1.11314	0.0744915	1.04708	0.859411	0.0501938	1.17605	1.08416	1.51392	0.0533466	0.272329	1.42589	0.84066	0.55191	0.84539	0.558229
	0.665972	0.996099	P52735	P52735	Guanine nucleotide exchange factor VAV2	VAV2	4.1	5.1	1.6	1.6	0	0	5.1	2	3	1	1	0	0	3	TRUE	2	3	1	1	0	0	3	-3.22018	-2.5319	-0.837627	-3.05582	-3.53779	-2.98289	-2.52521	-4.52299	-1.16624	-1.58949	-3.42321	-2.30501	-3.48623	-1.32637	-4.94488	-3.0796	-1.24183	-1.28547	-0.610857	-1.08808	-2.68992
	0.0834902	-0.148084	P52788	P52788	Spermine synthase	SMS	14.5	19.1	22.7	0	0	0	22.7	3	5	4	0	0	0	5	TRUE	9	13	15	0	0	0	15	-0.30393	-0.330055	-0.579868	0.542746	1.11514	0.102301	0.8034	0.299719	1.06343	0.104753	-1.17324	-2.58683	0.432564	-1.82127	-1.12004	1.07251	1.4331	-0.524794	-0.105053	0.623743	0.161684
	0.112233	0.18726	P52789;P52790	P52789	Hexokinase-2	HK2	9.8	7.3	11.6	4.5	2.1	2.9	11.6	6	4	7	1	0	2	7	TRUE	8	5	8	1	0	2	8	-1.01486	1.1902	0.817102	0.653637	0.401653	0.524828	1.40922	-0.967794	0.319948	0.0516052	-0.151821	0.320547	0.710211	-1.38881	-2.19273	0.0109234	0.431917	0.575172	0.877316	-0.402981	0.142271
	0.274573	0.296816	P52799	P52799	Ephrin-B2	EFNB2	4.5	4.5	4.5	3.6	3.6	3.6	4.5	1	1	1	1	1	1	1	FALSE	3	2	2	1	1	1	3	-0.237982	-2.01801	-1.66114	-1.21814	-1.96775	-2.32575	-0.600273	-2.65332	-3.12785	-1.52941	-1.35533	-0.622477	-2.44421	-2.60878	-0.810087	-2.13112	-2.63272	-3.88952	-2.54399	-2.50615	-2.60661
	0.0561331	0.135956	P52848	P52848	Bifunctional heparan sulfate N-deacetylase/N-sulfotransferase 1;Heparan sulfate N-deacetylase 1;Heparan sulfate N-sulfotransferase 1	NDST1	0	1.4	1.1	0	0	0	1.4	0	1	1	0	0	0	1	FALSE	0	1	1	0	0	0	1	-4.88978	0.800667	-0.590063	-4.42492	-0.790575	-0.346979	-0.444639	-4.51369	-1.92655	0.0216141	-0.83415	-0.258963	-1.78967	-2.61592	-6.40152	-4.0368	-4.05192	-0.725147	-2.17819	-2.61559	-4.09655
	1.01022	1.25425	P52895	P52895	Aldo-keto reductase family 1 member C2	AKR1C2	25.7	28.5	28.5	15.8	10.8	6.5	28.5	2	2	2	1	1	1	2	TRUE	3	4	4	2	1	2	4	2.34483	0.512453	-0.79829	1.81663	-2.05303	0.631853	1.23459	0.538061	0.600876	-0.935036	1.62521	-0.917883	-1.95132	-2.46747	1.19765	0.698923	0.700037	0.933552	1.32277	1.72077	1.10969
	0.128401	0.0559912	P52907	P52907	F-actin-capping protein subunit alpha-1	CAPZA1	48.6	48.6	48.6	9.8	27.6	25.9	48.6	7	7	7	1	4	3	7	TRUE	19	17	21	2	7	5	21	2.43125	1.95796	2.10945	2.87893	1.90038	1.09042	1.96186	1.16611	1.86649	0.994406	0.611361	0.00611305	2.13158	2.11005	2.17406	2.42042	2.67266	2.54216	2.21986	2.3106	2.1071
	1.25163	-0.91468	P52948	P52948	Nuclear pore complex protein Nup98-Nup96;Nuclear pore complex protein Nup98;Nuclear pore complex protein Nup96	NUP98	4.2	5.6	2.7	3.5	0	3.1	5.6	6	8	4	5	0	4	8	TRUE	7	11	6	5	0	4	11	0.338594	0.906059	-0.660118	-1.10052	0.606649	0.692265	0.714361	-0.309835	1.97668	1.14252	1.13994	1.15668	-0.290897	0.830013	0.832325	0.428207	1.84555	1.0703	0.820152	0.402357	-0.600527
	0.684614	0.478348	P53004	P53004	Biliverdin reductase A	BLVRA	9.5	4.7	15.9	0	0	3.4	15.9	2	1	4	0	0	1	4	TRUE	4	2	5	0	0	1	5	-1.20738	-2.17265	-2.3658	-1.54759	-2.53945	-2.5131	-1.62641	-1.3697	-4.03531	-2.24999	-4.02753	-1.03589	-1.95135	-1.62133	-1.79531	-3.47084	-1.38192	-2.0071	-1.68454	-2.02107	-0.848438
	0.00578166	-0.00550715	P53007	P53007	Tricarboxylate transport protein, mitochondrial	SLC25A1	20.3	20.3	17.4	17.7	11.3	15.1	20.3	6	6	5	6	3	5	6	TRUE	14	13	14	9	4	5	14	2.82127	3.65524	2.92868	3.66313	3.62681	2.63382	3.06968	3.79155	2.98655	2.67247	3.36001	3.87794	3.30171	3.35405	3.34149	2.83619	3.52784	2.79173	2.89496	2.69188	3.2722
	0.386257	0.703617	P53041	P53041	Serine/threonine-protein phosphatase 5	PPP5C	16	13.2	11.4	0	2.2	0	16	6	5	4	0	1	0	6	TRUE	9	11	5	0	1	0	11	0.433989	-0.354279	-2.16857	-0.0895863	0.738628	0.894066	-0.343204	-2.74861	0.249481	-1.87647	-0.0290031	0.661623	-0.44511	-0.482628	-1.23445	-4.98373	-1.69706	-0.185911	0.149738	-0.419188	-1.4174
+	1.59611	1.28361	Q99729	Q99729	Heterogeneous nuclear ribonucleoprotein A/B	HNRNPAB	12.7	19	19	6.3	0	2.4	19	4	7	6	2	0	1	7	TRUE	4	14	8	2	0	1	14	0.411606	-1.0701	-0.448349	-2.83742	0.427666	-1.56391	-0.355038	-0.706884	0.338827	-0.22625	0.633818	1.13155	-0.172773	-0.34408	-0.223312	-0.645725	-2.33867	-0.31288	0.00704193	2.04353	-0.0436802
	0.125062	-0.0491009	P53396	P53396	ATP-citrate synthase	ACLY	45.5	41.1	44.2	32.1	24.8	28	45.5	43	40	42	31	23	26	43	TRUE	163	139	150	44	27	30	163	7.11392	6.69055	6.6844	6.88427	7.3714	6.74967	6.93456	6.80934	6.79474	6.60314	6.77259	6.80028	6.84237	7.04926	6.85767	6.45231	6.91528	6.36047	6.79585	6.2313	6.93202
+	1.64289	1.6184	O14979;REV__Q9ULL8	O14979	Heterogeneous nuclear ribonucleoprotein D-like	HNRNPDL	15.7	19.3	19	11.2	7.4	12.4	19.3	4	6	5	3	2	4	6	TRUE	10	13	10	5	2	6	13	-0.455175	0.930714	-0.683353	0.0617104	-0.587761	-0.242775	-0.456274	1.52265	2.41894	0.123709	4.13436	0.806496	1.74686	1.78658	-0.536844	0.112099	0.977919	1.09037	1.7747	3.46091	1.67299
	0.811319	-0.352031	P53618	P53618	Coatomer subunit beta	COPB1	18.5	16.5	20.7	23.3	8.4	15.1	23.3	13	13	15	16	5	10	16	TRUE	20	19	32	17	5	10	32	3.74334	3.74826	3.71392	3.35777	3.67365	3.63017	3.51155	3.62713	3.53862	3.67676	3.90362	3.01384	3.06726	4.01771	3.49737	3.50243	3.84208	3.24484	2.90779	2.57269	3.45302
	2.31587	-0.528871	P53621	P53621	Coatomer subunit alpha;Xenin;Proxenin	COPA	33.7	26.7	32.5	28.7	16.5	15.4	33.7	35	28	34	27	14	15	35	TRUE	76	63	69	28	16	15	76	5.56311	5.231	5.67697	5.74617	5.31179	5.36406	4.99884	4.91696	5.49323	5.61046	5.10476	5.14179	5.17043	5.43004	5.37655	5.19379	5.55259	5.00228	4.90424	4.27847	4.87725
	0.498162	0.991759	P53680	P53680	AP-2 complex subunit sigma	AP2S1	23.9	18.3	23.9	0	0	0	23.9	4	3	4	0	0	0	4	TRUE	6	4	5	0	0	0	6	-2.42347	0.524755	-2.05147	0.326694	-2.8138	-0.0340977	0.831333	-0.393852	0.348104	-1.82963	-0.251802	-4.42014	-1.43983	-1.51846	-5.36357	0.210077	0.508533	0.307615	0.507063	-0.255058	0.58882
	0.476448	0.510096	P53701	P53701	Cytochrome c-type heme lyase	HCCS	25.7	26.5	39.9	17.2	17.5	7.8	39.9	6	5	8	4	4	2	8	TRUE	12	8	18	5	4	2	18	1.66042	2.02113	1.4631	1.57947	0.518717	2.08229	1.42513	1.61631	0.858007	0.35273	0.704174	1.63712	1.44501	1.52258	2.30485	1.34418	-0.573414	1.61363	1.24614	0.701307	1.74961
+	2.10385	1.39689	P55795	P55795	Heterogeneous nuclear ribonucleoprotein H2	HNRNPH2	15.8	20	15.8	6	5.8	3.8	20	1	2	1	0	1	0	2	TRUE	3	8	3	0	1	0	8	-2.19015	-0.971762	-3.64166	-3.27731	-2.96066	-2.44991	-4.2625	-2.59567	-2.15385	-3.25936	-3.68821	-2.32229	-2.94147	-2.34257	-2.68567	-3.67094	-2.14972	-1.41777	-1.73735	-0.375584	-1.39783
	0.115941	0.195141	P53814	P53814	Smoothelin	SMTN	2.3	4	4	1.3	0	0	4	1	2	2	1	0	0	2	TRUE	2	2	2	1	0	0	2	-3.25497	-3.32603	-3.6088	-6.03508	-2.64268	-1.77384	-0.801334	-3.81933	-3.24415	-2.97059	-2.62143	-1.90104	-1.73315	-2.24057	-1.89499	-3.35637	-1.24401	-4.51903	-3.22396	-1.83249	-3.48394
+	2.10841	1.48675	P31942	P31942	Heterogeneous nuclear ribonucleoprotein H3	HNRNPH3	14.7	14.7	13.9	0	0	0	14.7	3	3	3	0	0	0	3	TRUE	9	9	10	0	0	0	10	-0.406836	-0.422112	-1.18197	-2.59622	-1.56802	-0.875694	-0.458134	-0.978588	-0.293947	-1.95604	-1.72296	-0.527197	-2.37025	-2.54622	-1.08037	-1.97742	-3.4565	-2.34718	-1.66879	-0.707691	-0.944666
	1.12685	-2.61422	P53990	P53990	IST1 homolog	IST1	9.9	9.9	21.2	0	2.5	0	21.2	3	3	4	0	1	0	4	TRUE	6	4	5	0	1	0	6	1.39033	0.569571	0.45701	4.59534	0.616587	3.88714	0.501085	0.78318	0.886238	3.54189	3.75274	3.60807	1.19905	7.65547	1.81347	3.24659	-1.40634	3.711	0.563845	1.00303	1.31369
	1.01111	-0.538628	P53992	P53992	Protein transport protein Sec24C	SEC24C	14.9	13.2	17.1	4.9	1.4	1.4	17.1	10	10	12	4	1	1	12	TRUE	14	16	22	6	1	1	22	1.61981	1.35827	1.28246	0.932884	1.05455	2.47048	1.12497	1.06137	1.13789	0.958658	1.31185	2.37362	1.41987	1.95378	1.38937	1.54608	0.52916	1.35895	1.10676	0.462175	1.65195
	0.867501	1.54185	P53999	P53999	Activated RNA polymerase II transcriptional coactivator p15	SUB1	30.7	26	37	8.7	10.2	0	37	3	3	4	1	1	0	4	TRUE	3	5	9	1	1	0	9	1.87274	1.29922	0.899017	2.11929	1.19452	0.131374	1.22631	1.05322	1.60251	0.626696	0.883987	-0.418394	-3.05113	-0.903715	0.498154	-2.57791	1.55436	0.958071	1.25354	0.886265	1.46978
	1.28539	-1.16347	P54098	P54098	DNA polymerase subunit gamma-1	POLG	3.3	0	1.4	3.3	0	2.4	3.3	2	0	1	3	0	2	3	TRUE	2	0	1	4	0	2	4	-0.610188	-0.770353	-1.06165	-0.76598	-1.95617	-2.01443	-4.9053	-2.26447	-4.07161	-1.37377	-0.880882	-1.11555	0.16683	-1.65717	-0.392906	-1.5829	-1.59054	-0.698732	-0.668177	-3.76131	-2.27125
	0.777721	-0.360286	P54132	P54132	Bloom syndrome protein	BLM	0.6	0.6	0.6	1.3	0	0	1.3	1	1	1	2	0	0	2	TRUE	2	2	2	2	0	0	2	1.82514	-0.844563	-0.380175	0.0520592	-2.25854	0.0650272	-0.51462	-0.668945	-0.320826	-2.01455	-0.364498	0.833261	-0.722795	-0.586908	-0.55426	0.471006	0.276432	0.143188	-0.762516	-0.546347	-0.344645
	0.0242766	-0.012969	P54136	P54136	Arginine--tRNA ligase, cytoplasmic	RARS	37.3	35.9	34.4	35.2	18.6	32.3	37.3	23	21	21	20	11	19	23	TRUE	55	51	40	21	13	22	55	5.60023	5.43896	5.47462	5.36088	5.35077	5.39029	5.44236	5.01894	4.80511	5.57553	4.67872	4.60236	4.84764	5.43114	4.5232	4.89686	5.35879	4.84426	4.87131	4.55667	4.74463
	1.03629	-1.4307	P54289;Q9NY47	P54289	Voltage-dependent calcium channel subunit alpha-2/delta-1;Voltage-dependent calcium channel subunit alpha-2-1;Voltage-dependent calcium channel subunit delta-1	CACNA2D1	7	8.7	6.5	8.8	1.9	3.2	8.8	5	6	5	6	1	2	6	TRUE	7	7	6	6	1	2	7	1.89477	2.23984	2.15425	1.21866	2.3081	1.18044	2.23412	1.77875	1.52664	2.36721	0.399933	2.37954	1.64824	2.18074	1.65989	1.31154	2.91809	1.96497	1.56362	-0.0215435	-1.64638
	0.992999	-0.481328	P54577	P54577	Tyrosine--tRNA ligase, cytoplasmic;Tyrosine--tRNA ligase, cytoplasmic, N-terminally processed	YARS	38.8	35.6	39.8	9.1	2.3	12.7	39.8	18	16	19	4	1	5	19	TRUE	34	32	40	5	1	5	40	2.51951	1.83226	2.25046	3.4667	1.83732	1.43943	2.13511	1.31494	2.21377	-1.66515	2.96159	2.10934	2.2951	2.26098	2.4404	2.38157	3.05464	2.60848	2.19116	2.07381	2.12784
	0.777539	0.778367	P54578	P54578	Ubiquitin carboxyl-terminal hydrolase 14	USP14	19.4	14	21.3	5.5	5.3	11.5	21.3	7	7	9	2	3	5	9	TRUE	11	13	16	2	3	6	16	0.055397	-0.572842	-0.314028	-2.23482	-1.75665	-0.220219	-0.371618	-0.564774	-0.0909309	-2.15658	-0.702435	-1.04956	0.531029	-0.996088	0.0155735	-1.13107	0.103695	1.83167	-0.138603	0.223574	1.51267
	0.210883	0.440645	P54619	P54619	5-AMP-activated protein kinase subunit gamma-1	PRKAG1	0	3	6.3	3	0	0	6.3	0	0	1	0	0	0	1	TRUE	0	1	3	1	0	0	3	-5.76635	-1.75998	-2.44977	-1.96915	-4.86294	-2.10297	-5.34575	-4.83905	-2.85582	-2.92152	-3.52999	-3.08899	-3.03383	0.645546	-3.2268	-3.32802	-5.09928	-3.29124	-3.93246	-2.62984	-2.47555
	1.25357	-0.696747	P54709	P54709	Sodium/potassium-transporting ATPase subunit beta-3	ATP1B3	34.1	31.2	34.1	43.4	14.7	35.5	43.4	10	9	9	11	3	8	11	TRUE	21	17	15	15	3	12	21	4.77559	4.60095	2.96072	4.31233	4.69729	3.63048	3.80447	2.86172	4.0366	4.75085	4.10524	3.69766	4.21076	4.46728	4.30336	3.82387	3.99335	4.38869	3.9779	2.53455	3.74211
	0.225515	0.539191	P54760;P54753	P54760	Ephrin type-B receptor 4	EPHB4	8.2	1.6	6	1.2	0	0	8.2	5	1	3	1	0	0	5	TRUE	9	1	3	1	0	0	9	-0.830118	0.329885	-6.67891	-2.78627	-2.3437	-0.763008	-1.10856	-1.44528	-1.53017	-3.34039	-2.65721	-0.447464	-0.859541	-0.969608	-1.4276	0.231043	-4.01676	-4.47137	-1.12919	-3.21766	-2.77487
+	1.9876	1.41313	Q8WVV9	Q8WVV9	Heterogeneous nuclear ribonucleoprotein L-like	HNRNPLL	16.4	9.4	9.4	9.4	3	4.2	16.4	5	3	3	3	1	1	5	TRUE	5	4	4	5	1	1	5	-0.561096	-3.1499	-0.95252	-0.399509	-2.24621	-1.11495	-1.28889	-1.87488	-1.5203	-3.80733	-1.94239	-1.05488	-1.60048	-0.994699	-1.94944	-2.42099	-3.50725	-1.44717	-0.299307	-1.5097	-1.12405
	0.184377	0.518421	P54826	P54826	Growth arrest-specific protein 1	GAS1	0	0	0	0	0	0	0	0	0	0	0	0	0	0	FALSE	0	0	0	0	0	0	0	-0.920462	-0.765015	-1.01368	-0.253944	-4.03938	-0.351912	-4.45885	-1.16938	-1.62064	-1.83011	-1.78978	0.309538	-5.30065	-1.28442	-0.880947	-4.16351	-6.28719	-1.64782	-3.16281	-3.84167	-4.37501
	1.40198	0.683663	P54886	P54886	Delta-1-pyrroline-5-carboxylate synthase;Glutamate 5-kinase;Gamma-glutamyl phosphate reductase	ALDH18A1	26.8	26.8	28.1	14	10.3	14.1	28.1	15	15	15	7	5	9	15	TRUE	22	33	27	9	6	9	33	2.86436	1.82047	2.178	1.45487	2.03113	1.22174	2.51746	2.0188	2.30697	2.32243	2.12258	1.73136	2.62764	2.27204	2.13285	2.36479	2.10988	2.01855	2.72006	3.07987	2.15853
+	2.60788	1.02782	P52272	P52272	Heterogeneous nuclear ribonucleoprotein M	HNRNPM	41.4	47.1	43.4	22.5	20.4	19.7	47.1	20	25	23	14	12	11	25	TRUE	54	80	57	15	13	14	80	2.58265	1.60765	1.9941	-0.751856	2.99127	1.82241	2.59614	2.9232	2.80089	1.69477	3.75947	2.48864	3.40774	2.56376	3.27877	2.76295	2.53698	3.27973	3.62442	4.58623	3.33767
+	3.26314	2.58696	O95757	O95757	Heat shock 70 kDa protein 4L	HSPA4L	8.3	14.9	7.4	0	0	0	14.9	5	9	3	0	0	0	9	TRUE	8	17	6	0	0	0	17	-0.549074	-1.61502	-1.85086	-4.28531	-1.72054	-1.64485	-2.55572	-1.34254	-1.97415	-2.14846	-1.85616	-1.4798	-1.68835	-3.60955	-2.9353	-3.45238	-2.89352	-3.45815	-0.788393	0.691946	-1.82241
+	2.01632	1.65314	P38646	P38646	Stress-70 protein, mitochondrial	HSPA9	30.9	36.8	31.7	11.9	15	16.6	36.8	17	20	17	6	8	9	20	TRUE	31	70	35	7	8	10	70	2.10124	1.60315	1.33619	2.00918	1.47105	1.19297	1.922	1.8933	1.97531	1.71846	1.01933	-0.268866	2.26568	0.733456	2.18211	2.1983	0.761105	1.20759	2.4073	4.68402	2.04149
	0.809038	1.27802	P55036	P55036	26S proteasome non-ATPase regulatory subunit 4	PSMD4	7.2	17	0	0	0	0	17	1	3	0	0	0	0	3	TRUE	1	5	0	0	0	0	5	-5.01858	-2.74459	-5.77861	-2.56793	-4.31717	-3.78796	-3.83027	-4.14987	-1.45469	-4.01885	-4.78711	-2.99895	-5.20076	-3.15316	-1.69037	-3.2333	-4.66677	-3.80272	-2.27094	-0.666134	-5.42089
	0.580232	1.26846	P55039	P55039	Developmentally-regulated GTP-binding protein 2	DRG2	4.4	4.9	8.5	4.9	6	6	8.5	2	2	3	1	2	2	3	TRUE	2	2	6	2	3	3	6	-1.58783	-0.778427	-0.559092	-0.691576	-1.43585	-2.22192	-0.23344	-0.154879	-0.466188	-0.408558	-2.87825	-1.19197	-2.38184	-6.92607	-2.39983	-3.58488	-0.214025	-0.0375481	-1.04848	-1.30425	-0.577961
	0.372457	-0.32924	P55060	P55060	Exportin-2	CSE1L	26.5	27.3	28.7	13.1	10.5	11.4	28.7	25	23	27	12	10	10	27	TRUE	53	37	51	15	11	11	53	7.12022	5.17154	4.50099	5.60957	5.40674	5.54118	7.10368	4.25626	4.35617	4.88962	4.98153	4.99326	6.52696	4.20764	4.14067	4.76781	5.43756	4.65603	4.73766	4.04111	4.48527
+	1.74143	1.44799	P98160	P98160	Basement membrane-specific heparan sulfate proteoglycan core protein;Endorepellin;LG3 peptide	HSPG2	0.6	0.9	0.5	0	0	0	0.9	2	3	2	0	0	0	3	TRUE	3	4	2	0	0	0	4	-2.73417	-4.48439	-6.65617	-4.27337	-2.18876	-2.51002	-3.63464	-1.49758	-3.18063	-4.39864	-4.0387	-2.40404	-4.18305	-2.56643	-2.63661	-3.73042	-4.51959	-4.56369	-2.66972	-2.10341	-2.81439
	0.0106086	-0.00815805	P55084	P55084	Trifunctional enzyme subunit beta, mitochondrial;3-ketoacyl-CoA thiolase	HADHB	34.2	46	42.2	38.2	25.9	20.5	46	13	17	15	13	8	7	17	TRUE	19	34	23	17	11	7	34	3.14964	2.70785	3.63305	3.38946	3.71772	3.79821	2.57361	3.15863	3.74017	3.00488	3.80121	3.42762	3.28697	3.27456	3.8231	3.61385	3.34439	3.58938	2.93264	4.44849	3.46188
+	2.44181	2.31874	Q92598	Q92598	Heat shock protein 105 kDa	HSPH1	12.6	20.7	18.1	5.4	2.6	0.9	20.7	7	12	9	3	1	0	12	TRUE	14	26	17	3	1	0	26	-0.0856781	-0.696136	-1.26288	-1.41056	-1.82088	-0.56698	-0.170813	-1.11997	-1.51134	-1.38179	-2.84463	-1.50507	-0.474812	-1.84337	-0.472635	-3.18099	-0.730215	-2.41026	-0.466345	1.09723	-0.0558281
	2.31947	-0.382081	P55265	P55265	Double-stranded RNA-specific adenosine deaminase	ADAR	27.2	23.2	27.7	22.8	10	12.2	27.7	24	20	26	19	9	9	26	TRUE	53	38	55	28	12	9	55	4.53718	4.56368	4.90335	4.61492	4.53417	4.15937	3.85865	4.0918	4.63935	4.87941	4.19173	4.3559	4.37221	4.41539	4.16992	4.32903	4.53938	4.10697	4.06699	3.83109	3.93937
	1.54472	-0.827405	P55290	P55290	Cadherin-13	CDH13	12.1	18.4	18.4	4.8	1.7	0	18.4	6	9	9	2	1	0	9	TRUE	8	11	14	2	1	0	14	1.37941	1.03473	1.77329	2.04742	1.86605	0.452225	1.42782	1.79436	1.10105	1.30189	0.202322	2.07193	1.3113	1.69967	1.02166	1.75949	1.45395	2.13467	0.373783	1.22968	1.47405
	0.8292	1.62073	P55327	P55327	Tumor protein D52	TPD52	14.3	0	0	0	0	0	14.3	1	0	0	0	0	0	1	TRUE	3	0	0	0	0	0	3	-4.7343	-3.40883	-5.07129	-6.80058	-3.31156	-3.46113	-0.931599	-0.924549	-0.240347	-4.21347	-2.53802	-3.34579	-3.62883	-6.23753	-4.65842	-3.04778	-4.78939	-1.62763	-1.33301	-4.05119	-5.19797
	0.0523133	-0.0506557	P55735	P55735	Protein SEC13 homolog	SEC13	14.9	14.9	19.6	8.1	9.6	15.2	19.6	3	3	4	1	2	2	4	TRUE	7	4	8	3	2	4	8	1.09251	0.321686	0.828096	1.39325	-0.999786	0.442368	0.572491	-1.36764	0.7153	-0.700876	-0.115797	-1.9836	0.119993	0.0519352	0.459927	-0.263702	0.870708	0.331408	-0.30686	0.143015	-0.316336
+	1.92521	2.15884	Q9BUP3	Q9BUP3	Oxidoreductase HTATIP2	HTATIP2	12.4	14	4.5	9.1	0	9.1	14	3	2	1	1	0	1	3	TRUE	5	3	1	1	0	1	5	-2.91807	-2.34119	-1.92039	-5.17829	-3.36017	-3.32127	-2.30139	-4.59636	-4.49033	-3.51752	-4.71365	-1.56813	-2.80138	-6.23395	-2.67611	-5.32448	-2.94223	-2.80282	-0.941114	-1.99927	-2.76699
	0.545495	-0.425571	P55786;A6NEC2	P55786	Puromycin-sensitive aminopeptidase	NPEPPS	36.8	33.2	32.8	11.2	3.9	4.8	36.8	24	21	22	9	3	4	24	TRUE	51	37	40	9	3	5	51	3.63172	3.14826	3.48563	3.16641	3.0878	4.0447	3.57084	3.68282	2.98888	3.3664	3.3473	3.74791	2.29138	3.50568	3.6328	2.72762	4.15923	3.47615	3.35888	2.77463	3.37392
	2.77934	-0.687309	Q9NSE4	Q9NSE4	Isoleucine--tRNA ligase, mitochondrial	IARS2	30.5	26	25.8	15	7.7	7.5	30.5	26	22	22	12	6	5	26	TRUE	48	39	39	15	7	6	48	3.57544	3.39102	3.78601	3.87693	3.37946	3.43889	3.438	3.30928	3.59945	3.793	3.13919	3.23163	3.65552	3.75538	3.80542	3.81644	4.15136	3.26312	3.283	2.9789	3.0263
+	2.63933	1.85387	P50213	P50213	Isocitrate dehydrogenase [NAD] subunit alpha, mitochondrial	IDH3A	21.6	11.2	12	0	3	3	21.6	6	4	3	0	1	1	6	TRUE	8	4	6	0	1	1	8	-0.938351	-1.7292	-1.39531	-3.34152	-3.00514	-1.45493	-1.06832	-2.08775	-3.24825	-2.37149	-2.12633	-2.56616	-1.36559	-1.44178	-1.8989	-2.54389	-2.91338	-2.25271	-0.472179	-0.169281	-1.68987
	1.0331	-0.39199	P55884	P55884	Eukaryotic translation initiation factor 3 subunit B	EIF3B	33.4	33	35.7	17.3	1.1	11.8	35.7	19	19	21	8	1	7	21	TRUE	51	45	45	7	1	7	51	4.20405	3.53118	3.86543	3.97439	4.16628	4.10534	3.97174	3.78214	3.60668	3.70073	4.02145	3.55546	4.24049	4.27457	3.4905	3.58525	4.2361	3.77184	3.72159	3.40541	3.76977
+	1.42602	1.63026	O00458	O00458	Interferon-related developmental regulator 1	IFRD1	7.3	11.1	7.3	0	0	0	11.1	2	3	2	0	0	0	3	TRUE	2	3	3	0	0	0	3	-1.24015	-1.13886	-1.22085	-2.70523	-0.0236626	-2.15211	-3.60396	-4.76036	-0.899269	-2.00644	-4.04796	-2.5747	-2.17948	-2.11679	-1.72104	-2.61939	-3.48297	-4.49005	-3.60998	-0.883615	-1.15884
	2.10506	-0.591416	P56134	P56134	ATP synthase subunit f, mitochondrial	ATP5J2	41.5	25.5	41.5	42.6	27.7	42.6	42.6	4	2	4	5	3	5	5	TRUE	12	6	12	8	4	8	12	3.8462	3.55679	3.76738	3.43033	4.2398	3.98107	3.30592	3.87338	3.50893	4.4593	3.94511	2.88654	3.66269	3.7677	3.69364	3.79866	3.73379	3.13102	3.01777	2.52606	3.16676
	0.72255	0.417231	P56182	P56182	Ribosomal RNA processing protein 1 homolog A	RRP1	12.4	14.8	12.4	19.7	11.7	17.1	19.7	5	6	5	8	5	7	8	TRUE	8	9	7	8	5	7	9	2.74527	1.80128	1.94186	2.91022	2.47146	1.75843	1.30904	1.62053	2.07777	2.92157	1.75115	2.25753	2.24368	1.74576	1.72454	2.52553	0.908813	1.7447	1.6594	2.99418	1.81038
+	2.02022	1.73037	P12268	P12268	Inosine-5-monophosphate dehydrogenase 2	IMPDH2	32.3	30.2	30	3.9	5.4	6	32.3	12	11	10	1	1	2	12	TRUE	24	23	24	2	2	2	24	0.705524	-1.36223	-0.139654	-1.56714	0.538481	-0.281977	0.269678	-1.02444	-0.298069	-2.20568	1.39265	-1.61201	-0.278776	-0.573307	0.39249	-1.47551	-2.24997	0.233175	1.04499	1.32474	0.519123
	1.59302	-0.961546	P56199	P56199	Integrin alpha-1	ITGA1	9.9	9.4	14.9	6	1	2.5	14.9	9	9	13	6	1	3	13	TRUE	13	9	18	7	1	3	18	1.87505	1.20517	1.32321	0.597486	2.37272	1.55791	2.11653	1.53199	0.470985	2.14259	1.09223	0.938911	1.5366	1.87281	1.29772	1.51417	1.52111	1.41622	-0.398441	1.01934	1.04658
	0.179109	-0.656135	P56378	P56378	6.8 kDa mitochondrial proteolipid	MP68	0	0	12.1	32.8	0	0	32.8	0	0	1	2	0	0	2	TRUE	0	0	1	2	0	0	2	-5.09747	1.54558	-5.48361	-4.44153	-3.33158	-2.85984	1.45977	-4.3768	0.829819	-4.48703	-0.713133	-2.06627	1.02575	-5.24763	-4.77878	0.530689	1.24232	-0.000307083	-4.40949	-3.17649	1.1025
	0.215801	-0.742978	P56381;Q5VTU8	P56381;Q5VTU8	ATP synthase subunit epsilon, mitochondrial;ATP synthase subunit epsilon-like protein, mitochondrial	ATP5E;ATP5EP2	0	15.7	0	13.7	13.7	13.7	15.7	0	1	0	1	1	1	1	TRUE	0	1	0	1	1	1	1	1.14425	-2.67628	-4.15056	0.146381	-4.05746	0.461924	-2.93032	0.843676	1.38665	1.67095	0.998518	-0.955399	0.957972	0.574913	1.63022	0.00162315	-4.11428	-1.30562	-3.37655	0.936443	-5.59298
	0.85844	-1.15432	P56385	P56385	ATP synthase subunit e, mitochondrial	ATP5I	30.4	30.4	30.4	14.5	0	30.4	30.4	2	2	2	1	0	2	2	TRUE	3	3	3	1	0	3	3	-5.6962	1.38012	-3.84966	-1.3593	0.319128	1.54845	1.33052	0.528172	-3.02537	-1.54714	0.696741	-0.752672	0.420097	0.924658	1.67863	1.10976	1.22079	1.18465	1.24314	0.726627	0.906097
	2.93205	-1.41125	Q27J81	Q27J81	Inverted formin-2	INF2	25	28.7	26.8	6.2	2.1	2.7	28.7	19	20	20	5	2	3	20	TRUE	39	40	38	5	2	3	40	3.04585	2.7923	3.37185	3.92273	3.52393	3.56214	2.80931	2.52441	2.70307	3.93989	3.45136	3.28427	3.3079	3.82994	2.78947	3.50767	2.61433	3.0077	2.5557	2.16446	2.17025
	0.288782	-0.413033	P56556	P56556	NADH dehydrogenase [ubiquinone] 1 alpha subcomplex subunit 6	NDUFA6	18.8	6.2	18.8	27.3	21.1	18.8	27.3	2	1	2	3	2	2	3	TRUE	2	2	3	3	2	2	3	-0.21249	0.610661	-0.0683994	-0.943953	0.329504	-1.49651	-0.26123	0.288841	-0.497496	-0.265471	0.140688	-0.0571709	-0.110525	0.779276	-1.59544	0.710901	-0.146826	-0.523533	0.0318489	-2.9882	0.175941
	0.614513	-0.767709	P56589	P56589	Peroxisomal biogenesis factor 3	PEX3	38.1	11.3	15.8	25.5	2.7	1.9	38.1	8	4	5	5	1	1	8	TRUE	10	4	9	6	1	1	10	1.74078	1.58884	1.42152	1.70422	1.42071	1.56179	2.12077	2.20489	1.62429	2.71137	1.94687	2.56706	1.73007	2.67224	1.43905	0.988649	0.438307	3.27297	1.48694	-0.447147	0.884293
	0.00169143	-0.00238609	P57088	P57088	Transmembrane protein 33	TMEM33	3.6	3.6	3.6	19.4	8.9	12.6	19.4	1	1	1	4	2	3	4	TRUE	2	1	1	5	2	3	5	3.99032	4.62298	4.11798	4.07265	3.98607	3.94154	2.71264	3.42132	3.08865	4.22397	3.78396	1.88426	1.95387	3.76647	3.96607	2.51291	2.92998	3.86859	2.68963	2.26727	2.32042
	0.833685	-0.806428	P57105	P57105	Synaptojanin-2-binding protein	SYNJ2BP	52.4	33.1	52.4	15.2	8.3	6.9	52.4	5	4	5	2	1	1	5	TRUE	8	10	11	2	1	1	11	1.34608	1.26078	-1.65124	0.551889	-0.70536	0.965973	1.14497	-1.33408	0.826345	1.20114	1.23386	0.977127	0.273832	1.13774	0.794298	2.03851	1.71358	0.604982	0.898779	1.01269	1.06272
	0.900307	1.35634	P57678	P57678	Gem-associated protein 4	GEMIN4	3.3	3.3	3.3	3.3	0	1	3.3	2	2	2	2	0	1	2	TRUE	5	4	5	2	0	1	5	-2.39262	0.443987	-3.44653	-1.32825	-0.285236	-2.94065	-0.202557	-0.8531	-4.17679	-2.86148	-1.98691	-0.855394	-5.61645	-1.04074	-1.35891	-1.17136	-1.7879	-2.00041	-0.548893	-0.545782	-0.24506
+	1.49511	1.60621	P05161	P05161	Ubiquitin-like protein ISG15	ISG15	7.9	20	20	12.1	0	0	20	1	2	2	1	0	0	2	TRUE	3	2	4	1	0	0	4	-1.92639	-2.69484	-2.15965	-3.44238	-2.92971	-1.9762	-1.39376	-1.85887	-1.50681	-1.00412	-0.288269	-3.94782	-2.75707	-2.68302	-1.54596	-3.27898	-3.72083	-3.95392	-2.90404	-2.08364	-1.57155
	0.123813	-0.167072	P58107	P58107	Epiplakin	EPPK1	56.2	59.5	59	16.3	14	17.4	59.5	100	105	104	12	11	13	105	TRUE	295	294	302	13	13	15	302	5.88615	5.62222	5.37488	5.31268	5.60716	5.95745	5.66101	5.74756	5.74157	4.06729	5.29513	5.49555	6.1978	6.26537	5.63821	5.81875	6.13441	5.50062	5.90902	5.87531	6.06174
	1.80598	-0.599522	P59998	P59998	Actin-related protein 2/3 complex subunit 4	ARPC4	22.6	29.8	29.8	29.2	18.5	11.3	29.8	4	5	5	5	3	2	5	TRUE	11	10	11	5	3	2	11	4.33894	3.8202	3.79302	3.84674	5.21055	2.90569	3.78196	3.51962	3.56258	4.0066	4.53373	2.56768	3.32979	3.94881	3.73843	3.67864	4.12782	3.9245	2.78918	3.0318	3.94464
	2.04258	-1.48626	P17301	P17301	Integrin alpha-2	ITGA2	5.4	5.8	6.3	10.8	0.9	2.4	10.8	5	4	6	8	1	2	8	TRUE	8	8	9	8	1	2	9	0.604187	1.74471	0.59923	0.668377	1.03864	0.780672	0.675329	0.748415	0.414873	1.76289	1.6699	0.665565	0.846884	1.89799	0.806084	1.30878	0.646473	1.22371	0.22888	-1.64101	0.204035
	0.965796	-0.479284	P60059	P60059	Protein transport protein Sec61 subunit gamma	SEC61G	17.6	17.6	17.6	17.6	17.6	17.6	17.6	1	1	1	1	1	1	1	TRUE	10	12	12	4	3	3	12	1.2081	0.639507	1.21139	-3.43897	1.71631	1.40636	0.845675	1.07393	0.957724	1.50818	0.897306	0.43988	1.10491	0.819527	1.49706	1.1013	1.73399	1.32114	0.637993	0.172785	0.197454
	2.26429	1.74555	Q8IYT4	Q8IYT4	Katanin p60 ATPase-containing subunit A-like 2	KATNAL2	2.2	2.2	2.2	2.2	0	2.2	2.2	1	1	1	1	0	1	1	FALSE	1	2	2	1	0	1	2	-0.494642	-1.50043	-1.09851	-3.24387	1.03079	-0.899668	-0.956642	-0.676985	-0.998812	-1.60372	-0.772203	-1.55294	-0.447889	-1.76127	-0.781418	-2.91064	-2.73868	-0.776371	-0.350929	0.631882	-0.455616
[truncated: 2,138 more rows]
[truncated: 3 more columns]
