# Supplementary material for: A proximity-labeling map of PI5P4K phosphoinositide kinases interaction networks
Source: J Biol Chem. 2026 Apr 25;302(6):113071. doi: 10.1016/j.jbc.2026.113071 (PMC13218151; doi:10.1016/j.jbc.2026.113071)
Supplement: Supplementary Table 4 [file mmc13.xlsx]

## Sheet: Sheet1
Exact p-values
Figure 3
3C	Tukey's multiple comparisons test	Mean Diff.	95.00% CI of diff.	Below threshold?	Summary	Adjusted P Value
	HA-PI5P4Kγ vs. SNX17	2.066	-62.27 to 66.41	No	ns	0.9996
	HA-PI5P4Kγ vs. DMSO	-132	-196.3 to -67.63	Yes	***	0.0008
	HA-PI5P4Kγ vs. LRK-4189	-62.3	-126.6 to 2.042	No	ns	0.0577
	SNX17 vs. DMSO	-134	-198.4 to -69.69	Yes	***	0.0007
	SNX17 vs. LRK-4189	-64.36	-128.7 to -0.02371	Yes	*	0.0499
	DMSO vs. LRK-4189	69.67	5.329 to 134.0	Yes	*	0.0345
3G	Tukey's multiple comparisons test	Mean Diff.	95.00% CI of diff.	Below threshold?	Summary	Adjusted P Value
	HA-PI5P4Kγ vs. SNX17	0.4271	-17.75 to 18.60	No	ns	0.9998
	HA-PI5P4Kγ vs. HA-PI5P4Kγ	-92.49	-110.7 to -74.32	Yes	****	<0.0001
	HA-PI5P4Kγ vs. HA-PI5P4Kγ (EIFLPNN)	-53.9	-72.07 to -35.72	Yes	****	<0.0001
	SNX17 vs. HA-PI5P4Kγ	-92.92	-111.1 to -74.74	Yes	****	<0.0001
	SNX17 vs. HA-PI5P4Kγ (EIFLPNN)	-54.32	-72.50 to -36.15	Yes	****	<0.0001
	HA-PI5P4Kγ vs. HA-PI5P4Kγ (EIFLPNN)	38.6	20.42 to 56.77	Yes	***	0.0006
Figure 4
4A	Tukey's multiple comparisons test	Mean Diff.	95.00% CI of diff.	Below threshold?	Summary	Adjusted P Value
	Scr vs. PIP4K2C KO1	0.2127	0.1004 to 0.3251	Yes	***	0.0004
	Scr vs. PIP4K2C KO2	0.2516	0.1393 to 0.3639	Yes	****	<0.0001
	Scr vs. Scr siSNX17	0.3473	0.2350 to 0.4597	Yes	****	<0.0001
	Scr vs. PIP4K2C KO1 siSNX17	0.4678	0.3555 to 0.5802	Yes	****	<0.0001
	Scr vs. PIP4K2C KO2 siSNX17	0.5684	0.4560 to 0.6807	Yes	****	<0.0001
	PIP4K2C KO1 vs. PIP4K2C KO2	0.03887	-0.07346 to 0.1512	No	ns	0.846
	PIP4K2C KO1 vs. Scr siSNX17	0.1346	0.02227 to 0.2469	Yes	*	0.0163
	PIP4K2C KO1 vs. PIP4K2C KO1 siSNX17	0.2551	0.1428 to 0.3674	Yes	****	<0.0001
	PIP4K2C KO1 vs. PIP4K2C KO2 siSNX17	0.3556	0.2433 to 0.4680	Yes	****	<0.0001
	PIP4K2C KO2 vs. Scr siSNX17	0.09573	-0.01659 to 0.2081	No	ns	0.113
	PIP4K2C KO2 vs. PIP4K2C KO1 siSNX17	0.2162	0.1039 to 0.3286	Yes	***	0.0003
	PIP4K2C KO2 vs. PIP4K2C KO2 siSNX17	0.3168	0.2044 to 0.4291	Yes	****	<0.0001
	Scr siSNX17 vs. PIP4K2C KO1 siSNX17	0.1205	0.008172 to 0.2328	Yes	*	0.0331
	Scr siSNX17 vs. PIP4K2C KO2 siSNX17	0.221	0.1087 to 0.3334	Yes	***	0.0003
	PIP4K2C KO1 siSNX17 vs. PIP4K2C KO2 siSNX17	0.1005	-0.01179 to 0.2129	No	ns	0.0896
4B	Tukey's multiple comparisons test	Mean Diff.	95.00% CI of diff.	Below threshold?	Summary	Adjusted P Value
	Scr vs. PIP4K2C KO1	37.25	15.18 to 59.33	Yes	**	0.0011
	Scr vs. PIP4K2C KO2	33.87	11.79 to 55.94	Yes	**	0.0025
	Scr vs. Scr + anti-itgb1	74.89	52.82 to 96.97	Yes	****	<0.0001
	Scr vs. PIP4K2C KO1 + anti-itgb1	79.88	57.80 to 102.0	Yes	****	<0.0001
	Scr vs. PIP4K2C KO2 + anti-itgb1	85.87	63.79 to 107.9	Yes	****	<0.0001
	PIP4K2C KO1 vs. PIP4K2C KO2	-3.388	-25.46 to 18.69	No	ns	0.9945
	PIP4K2C KO1 vs. Scr + anti-itgb1	37.64	15.57 to 59.71	Yes	**	0.001
	PIP4K2C KO1 vs. PIP4K2C KO1 + anti-itgb1	42.62	20.55 to 64.70	Yes	***	0.0003
	PIP4K2C KO1 vs. PIP4K2C KO2 + anti-itgb1	48.61	26.54 to 70.69	Yes	****	<0.0001
	PIP4K2C KO2 vs. Scr + anti-itgb1	41.03	18.95 to 63.10	Yes	***	0.0005
	PIP4K2C KO2 vs. PIP4K2C KO1 + anti-itgb1	46.01	23.94 to 68.09	Yes	***	0.0002
	PIP4K2C KO2 vs. PIP4K2C KO2 + anti-itgb1	52	29.93 to 74.07	Yes	****	<0.0001
	Scr + anti-itgb1 vs. PIP4K2C KO1 + anti-itgb1	4.985	-17.09 to 27.06	No	ns	0.9696
	Scr + anti-itgb1 vs. PIP4K2C KO2 + anti-itgb1	10.97	-11.10 to 33.05	No	ns	0.5732
	PIP4K2C KO1 + anti-itgb1 vs. PIP4K2C KO2 + anti-itgb1	5.989	-16.08 to 28.06	No	ns	0.9362
4C	Tukey's multiple comparisons test	Mean Diff.	95.00% CI of diff.	Below threshold?	Summary	Adjusted P Value
	DMSO vs. LRK-4189	27.86	13.43 to 42.30	Yes	**	0.0012
	DMSO vs. DMSO + anti-itgb1	89.1	74.67 to 103.5	Yes	****	<0.0001
	DMSO vs. LRK-4189+ anti-itgb1	89.18	74.75 to 103.6	Yes	****	<0.0001
	LRK-4189 vs. DMSO + anti-itgb1	61.24	46.81 to 75.68	Yes	****	<0.0001
	LRK-4189 vs. LRK-4189 + anti-itgb1	61.32	46.89 to 75.76	Yes	****	<0.0001
	DMSO + anti-itgb1 vs. LRK-4189 + anti-itgb1	0.07945	-14.35 to 14.51	No	ns	>0.9999
Figure 5
5A	Tukey's multiple comparisons test	Mean Diff.	95.00% CI of diff.	Below threshold?	Summary	Adjusted P Value
	Scr vs. PIP4K2C KO1	33.63	8.526 to 58.73	Yes	*	0.0116
	Scr vs. PIP4K2C KO2	25.13	0.03091 to 50.24	Yes	*	0.0497
	PIP4K2C KO1 vs. PIP4K2C KO2	-8.496	-33.60 to 16.61	No	ns	0.6274
5B	Unpaired t test	Significantly different (P < 0.05)?	One- or two-tailed P value?	Summary	P Value
	DMSO vs LRK-4189	Yes	Two-tailed	*	0.0232
5C	Tukey's multiple comparisons test	Mean Diff.	95.00% CI of diff.	Below threshold?	Summary	Adjusted P Value
	Scr vs. PIP4K2C KO1	87.46	66.19 to 108.7	Yes	****	<0.0001
	Scr vs. PIP4K2C KO2	57.93	36.67 to 79.20	Yes	****	<0.0001
	Scr vs. Scr siSNX17	22.19	0.9263 to 43.45	Yes	*	0.0391
	Scr vs. PIP4K2C KO1 siSNX17	92.7	71.43 to 114.0	Yes	****	<0.0001
	Scr vs. PIP4K2C KO2 siSNX17	88.22	66.96 to 109.5	Yes	****	<0.0001
	PIP4K2C KO1 vs. PIP4K2C KO2	-29.52	-50.79 to -8.261	Yes	**	0.0056
	PIP4K2C KO1 vs. Scr siSNX17	-65.27	-86.53 to -44.00	Yes	****	<0.0001
	PIP4K2C KO1 vs. PIP4K2C KO1 siSNX17	5.239	-16.02 to 26.50	No	ns	0.9565
	PIP4K2C KO1 vs. PIP4K2C KO2 siSNX17	0.7664	-20.50 to 22.03	No	ns	>0.9999
	PIP4K2C KO2 vs. Scr siSNX17	-35.74	-57.01 to -14.48	Yes	**	0.0012
	PIP4K2C KO2 vs. PIP4K2C KO1 siSNX17	34.76	13.50 to 56.03	Yes	**	0.0015
	PIP4K2C KO2 vs. PIP4K2C KO2 siSNX17	30.29	9.028 to 51.55	Yes	**	0.0046
	Scr siSNX17 vs. PIP4K2C KO1 siSNX17	70.51	49.24 to 91.77	Yes	****	<0.0001
	Scr siSNX17 vs. PIP4K2C KO2 siSNX17	66.03	44.77 to 87.30	Yes	****	<0.0001
	PIP4K2C KO1 siSNX17 vs. PIP4K2C KO2 siSNX17	-4.472	-25.74 to 16.79	No	ns	0.9775
5D	Unpaired t test	Significantly different (P < 0.05)?	One- or two-tailed P value?	Summary	P Value
	DMSO vs LRK-4189	Yes	Two-tailed	*	0.0359
Supplementary Figure 8
8B	Tukey's multiple comparisons test	Mean Diff.	95.00% CI of diff.	Below threshold?	Summary	Adjusted P Value
	Scr vs. PIP4K2C KO1	-0.07186	-0.4236 to 0.2799	No	ns	0.8114
	Scr vs. PIP4K2C KO2	-0.01312	-0.3649 to 0.3386	No	ns	0.9928
	PIP4K2C KO1 vs. PIP4K2C KO2	0.05874	-0.2930 to 0.4105	No	ns	0.8683
8C (ITGB1)	Tukey's multiple comparisons test	Mean Diff.	95.00% CI of diff.	Below threshold?	Summary	Adjusted P Value
	Scr vs. PIP4K2C KO1	0.1319	-0.3269 to 0.5907	No	ns	0.67
	Scr vs. PIP4K2C KO2	0.05314	-0.4056 to 0.5119	No	ns	0.9335
	PIP4K2C KO1 vs. PIP4K2C KO2	-0.0788	-0.5376 to 0.3800	No	ns	0.8614
8C (PIP4K2C)	Tukey's multiple comparisons test	Mean Diff.	95.00% CI of diff.	Below threshold?	Summary	Adjusted P Value
	Scr vs. PIP4K2C KO1	0.7361	0.5894 to 0.8828	Yes	****	<0.0001
	Scr vs. PIP4K2C KO2	0.8818	0.7351 to 1.028	Yes	****	<0.0001
	PIP4K2C KO1 vs. PIP4K2C KO2	0.1456	-0.001059 to 0.2923	No	ns	0.0514
